# Supplementary material for: Sample-efficient identification of high-dimensional antibiotic synergy with a normalized diagonal sampling design
Source: PLoS Comput Biol. 2022 Jul 18;18(7):e1010311. doi: 10.1371/journal.pcbi.1010311 (PMC9333450; doi:10.1371/journal.pcbi.1010311)
Supplement: S1 Data and Code — (ZIP) [file pcbi.1010311.s005.zip]

Archive with 35 entries (28 files):
- Paper_supplement_data_code/
- Paper_supplement_data_code/.Rhistory
- Paper_supplement_data_code/breakpoint-lowestEmergence.pdf
- Paper_supplement_data_code/BreakpointNormalized/
- Paper_supplement_data_code/BreakpointNormalized/.Rhistory
- Paper_supplement_data_code/BreakpointNormalized/ABC-024_CIP-EXT_data_withOD.csv
- Paper_supplement_data_code/BreakpointNormalized/ABC-024_data_with_OD.csv
- Paper_supplement_data_code/BreakpointNormalized/ABC-024_errCodes_v1.csv
- Paper_supplement_data_code/BreakpointNormalized/analysis/
- Paper_supplement_data_code/BreakpointNormalized/analysis/effectDist_withBackgroundColor.pdf
- Paper_supplement_data_code/BreakpointNormalized/analysis/lowestEmergence.pdf
- Paper_supplement_data_code/BreakpointNormalized/Breakpoint-normalized-Analyze.R
- Paper_supplement_data_code/BreakpointNormalized/SynergyScores-BreakpointNormalized.csv
- Paper_supplement_data_code/Comparisons.R
- Paper_supplement_data_code/LoeweAppendixFigures/
- Paper_supplement_data_code/LoeweAppendixFigures/breakpoint-lowestEmergence-loeweAgreement.pdf
- Paper_supplement_data_code/LoeweAppendixFigures/legend_lowestEmergence_loeweAgreement.pdf
- Paper_supplement_data_code/LoeweAppendixFigures/LoeweDistChou.pdf
- Paper_supplement_data_code/LoeweAppendixFigures/LoeweIllustration.pdf
- Paper_supplement_data_code/LoeweAppendixFigures/lowestEmergent_loewe_combined.pdf
- Paper_supplement_data_code/LoeweAppendixFigures/mic-lowestEmergence-loeweAgreement.pdf
- Paper_supplement_data_code/mic-lowestEmergence.pdf
- Paper_supplement_data_code/MicNormalized/
- Paper_supplement_data_code/MicNormalized/ABC-027_errCodes_v1.csv
- Paper_supplement_data_code/MicNormalized/ABC-027_OD_data_combinedAndSingles.csv
- Paper_supplement_data_code/MicNormalized/analysis/
- Paper_supplement_data_code/MicNormalized/analysis/effectDist_withBackgroundColor.pdf
- Paper_supplement_data_code/MicNormalized/analysis/lowestEmergence.pdf
- Paper_supplement_data_code/MicNormalized/MIC-normalized-Analyze.R
- Paper_supplement_data_code/MicNormalized/SynergyScores-MICNormalized.csv
- Paper_supplement_data_code/NonparadoxicalGrowth/
- Paper_supplement_data_code/NonparadoxicalGrowth/NonparadoxicalGrowth-Analyze.R
- Paper_supplement_data_code/NonparadoxicalGrowth/NonparadoxicalGrowth-errCodes.csv
- Paper_supplement_data_code/NonparadoxicalGrowth/NonparadoxicalGrowth_OD_data.csv
- Paper_supplement_data_code/Readme.txt
