# Supplementary material for: Sample-efficient identification of high-dimensional antibiotic synergy with a normalized diagonal sampling design
Source: PLoS Comput Biol. 2022 Jul 18;18(7):e1010311. doi: 10.1371/journal.pcbi.1010311 (PMC9333450; doi:10.1371/journal.pcbi.1010311)
Supplement: S1 Data and Code — (ZIP) [file pcbi.1010311.s005.zip › Paper_supplement_data_code/BreakpointNormalized/ABC-024_CIP-EXT_data_withOD.csv]

	AMP	ATM	CAZ	CHL	CIP	GEN	TMP	TOB	NAME	OD0.25h	OD0.5h	OD0.75h	OD1h	OD1.25h	OD1.5h	OD1.75h	OD2h	OD2.25h	OD2.5h	OD2.75h	OD3h	OD3.25h	OD3.5h	OD3.75h	OD4h	OD4.25h	OD4.5h	OD4.75h	OD5h	OD5.25h	OD5.5h	OD5.75h	OD6h	OD6.25h	OD6.5h	OD6.75h	OD7h	OD7.25h	OD7.5h	OD7.75h	OD8h	OD8.25h	OD8.5h	OD8.75h	OD9h	OD9.25h	OD9.5h	OD9.75h	OD10h
A1	-Inf	-Inf	-Inf	-3	-8	-5	-4	-5	5_-6	0.16434	0.162339977851606	0.15935	0.155033277870216	0.14857071547421	0.140427620632279	0.131781475318913	0.121806666666667	0.110519379844961	0.100168607875763	0.091351081530782	0.0812212978369384	0.0712214839424142	0.0602806433721575	0.050203765227021	0.0428607875762618	0.0344353854686633	0.0262246256239601	0.0193438888888889	0.0135393133997785	0.00962617859123682	0.00707542983915695	0.00474444444444442	0.00243576965669988	0.00137603993344425	0.001	0.0003798449612403	0	0.000949528563505263	0.00194786466999444	0.00241930116472543	0.00299999999999999	0.00413810316139765	0.0052451469772601	0.00674265113699389	0.0088447032723239	0.01208	0.0163726467331118	0.0211308929561841	0.0266217415418746
B1	-Inf	-Inf	-Inf	-4	-9	-6	-5	-6	5_-7	0.000662222222222218	0.0023266888150609	0.000508333333333334	0	0.000838047698280642	0.000338879645036042	0.000814198557958949	0.00166	0.00234883720930233	0.002	0.00194176372712147	0.0039683860232945	0.00484440753045404	0.00563006100942873	0.00743632336655592	0.0105696062118691	0.0151636161952302	0.0217903494176373	0.0313122222222222	0.0438698781838317	0.059720465890183	0.0779500831946755	0.1004	0.125288482834994	0.149496394897393	0.173579589572934	0.202368217054264	0.233178036605657	0.260455352190793	0.283493621741542	0.301472545757071	0.313482777777778	0.318414309484193	0.319303937881309	0.319666666666667	0.319364392678869	0.321413333333333	0.327509966777409	0.333397115917915	0.337793677204659
C1	-Inf	-Inf	-Inf	-5	-10	-7	-6	-7	5_-8	0.00100222222222222	0.000666666666666663	0.000666666666666663	0.000336661120354969	0.000333333333333338	5.54631170271777e-06	0	0.000653333333333329	0.000984496124031008	0.00165779256794232	0.00331392124237381	0.00560343871325569	0.00873366555924695	0.0129023849140322	0.0205913621262459	0.0329450915141431	0.0504342762063228	0.0719927897947865	0.0986138888888889	0.125739756367663	0.151396006655574	0.179239600665557	0.213041666666667	0.251089147286822	0.286094841930116	0.312246256239601	0.324771317829457	0.330471436494731	0.334464780920688	0.337229062673322	0.341118136439268	0.345421666666667	0.349852468108708	0.355647254575707	0.361424847476428	0.366325013865779	0.370683333333333	0.375372646733112	0.380664448141986	0.384759290072102
D1	-Inf	-Inf	-Inf	-6	-11	-8	-7	-8	5_-9	0.000167777777777773	0.000331118493909183	0.00115833333333333	0.00298668885191348	0.00432390460343871	0.00433887964503605	0.00416028840820854	0.00433333333333333	0.00466666666666667	0.00531558513588463	0.00662784248474764	0.00959290072102051	0.0147115171650055	0.0208413754853023	0.0310022148394241	0.0471674986134221	0.068987798114254	0.0942212978369384	0.120979444444444	0.147107419712071	0.176031059345535	0.209679977814753	0.247816666666667	0.284545404208195	0.310376594564615	0.32324514697726	0.329100775193798	0.334707154742096	0.339656683305602	0.342229062673322	0.343118136439268	0.348033888888889	0.356404880754298	0.363284525790349	0.368364392678869	0.373960621186911	0.378206666666667	0.381405315614618	0.387196894065446	0.393587354409318
E1	-Inf	-Inf	-Inf	-7	-12	-9	-8	-9	5_-10	0.000666666666666677	0.000666666666666677	0.000502777777777792	3.32778702164454e-06	0.000161952301719359	0.000661120354963959	0.00100000000000001	0.00100000000000001	0.000810077519379857	0.00198225180255131	0.00462784248474766	0.00727010537992235	0.0122004429678848	0.0201136993899057	0.0334130675526024	0.052750970604548	0.0777221297836938	0.107086522462562	0.134979444444444	0.160158914728682	0.188251802551303	0.22134664448142	0.260375	0.294668327796235	0.315214087631725	0.324089295618414	0.326193798449612	0.329186910704381	0.33404048807543	0.338072656683306	0.341290072102052	0.346448888888889	0.351690515806988	0.355706045479756	0.360167498613422	0.365658347199113	0.37162	0.377607973421927	0.381997781475319	0.386989462007765
F1	-Inf	-Inf	-Inf	-8	-13	-10	-9	-10	5_-11	0.000333333333333324	0.000333333333333324	0.000163888888888884	0.000333333333333324	0.000342762063227951	0.000655574043261227	0.000493621741541868	1.33333333333333e-05	0.00114341085271316	0.00264004437049362	0.0042945091514143	0.00758236272878535	0.0131782945736434	0.021447032723239	0.0349258028792912	0.0528064337215751	0.0764170826400444	0.103828064337216	0.129828888888889	0.155141749723145	0.182657237936772	0.213126455906822	0.247716666666667	0.278457918050941	0.300855241264559	0.314222961730449	0.318430232558139	0.320544647809207	0.322333333333333	0.323562396006656	0.32620410427066	0.329251666666667	0.331276206322795	0.334402107598447	0.338500831946755	0.343689406544648	0.347206666666667	0.349202657807309	0.352598447032723	0.356391569606212
G1	-Inf	-Inf	-Inf	-3	-8	-Inf	-4	-Inf	3_-6	0.000832222222222228	0.0013311184939092	0.000666666666666677	0.000666666666666677	0.000504714364947317	5.54631170271777e-06	0.000173044925124795	0.000326666666666671	0.000317829457364346	0.000666666666666677	0.000686078757626181	0.000978924015529674	0.00133333333333334	0.00101220188574598	0.000974529346622378	0.00165280088740988	0.0021808097615086	0.00168164170826401	0.00163444444444445	0.002	0.00233333333333334	0.00296228508042152	0.00348055555555557	0.00366666666666668	0.00429062673322241	0.00591125901275652	0.00833720930232559	0.0115202440377149	0.0140909595119246	0.01651026067665	0.0210105379922352	0.0270066666666667	0.0347382140876317	0.0431375485302274	0.0525318912922906	0.0630144204104271	0.0743033333333333	0.0861832779623477	0.0971946755407654	0.108277870216306
H1	-Inf	-Inf	-Inf	-4	-9	-Inf	-5	-Inf	3_-7	0.00200222222222222	0.00133554817275747	0.000333333333333324	3.3277870216305e-06	0.000171381031613972	0.000327787021630607	0.000160288408208537	6.66666666666649e-06	0.000492248062015497	0.000991125901275652	0.00149029395452023	0.00263505268996117	0.00395570321151716	0.00563006100942872	0.00843632336655592	0.0115696062118691	0.0169545202440377	0.0253971159179146	0.0367638888888889	0.0514507198228128	0.0704636716583472	0.0915036051026068	0.113477777777778	0.135119047619048	0.159658901830283	0.186801996672213	0.215410852713178	0.242348863006101	0.263707709373267	0.279296173044925	0.286343871325568	0.290809444444444	0.295495285635053	0.299402107598447	0.302015529672768	0.305115917914587	0.308548333333333	0.31183665559247	0.31653133666112	0.321920687742651
A2	-Inf	-Inf	-Inf	-5	-10	-Inf	-6	-Inf	3_-8	0.000165555555555558	2.2148394241418e-06	0	0.000660011092623401	0.000999999999999994	0.001	0.00132057681641707	0.00166666666666666	0.00182558139534884	0.00232445923460898	0.00364725457570716	0.00561397670549085	0.00891140642303433	0.0138657792567942	0.0217452934662237	0.0333200221852468	0.0512534664448142	0.0726744315030505	0.0987644444444444	0.127970099667774	0.155026622296173	0.183868552412646	0.219816666666667	0.259048172757475	0.293906821963394	0.320246256239601	0.332531007751938	0.335926788685524	0.337373821408763	0.339255130338325	0.341645036051026	0.344224444444444	0.347357182473655	0.349853022739878	0.352621741541875	0.357022739877981	0.362215	0.367006644518272	0.370798668885191	0.373793677204659
B2	-Inf	-Inf	-Inf	-6	-11	-Inf	-7	-Inf	3_-9	0.002	0.00266223698781838	0.00183611111111111	0.00100665557404325	0.00050471436494731	5.54631170271777e-06	0	0	0.000825581395348829	0.00132445923460898	0.00247088186356073	0.00461397670549085	0.00871151716500554	0.015483638380477	0.026514950166113	0.0421813643926789	0.0641120354963949	0.0902063227953411	0.119065555555556	0.146739756367663	0.173472545757072	0.204126455906822	0.240522222222222	0.279068660022148	0.310846921797005	0.331579034941764	0.340527131782946	0.342284525790349	0.343899057127011	0.347124792013311	0.350397670549085	0.354476111111111	0.358495285635053	0.362706045479756	0.367440377149196	0.372418191902385	0.377476666666667	0.382575304540421	0.387930671103716	0.393023849140322
C2	-Inf	-Inf	-Inf	-7	-12	-Inf	-8	-Inf	3_-10	0.000668888888888892	0.000333333333333338	0.000169444444444447	0.000330005546311708	0.000666666666666677	1.10926234054355e-05	0.000320576816417087	0.000993333333333334	0.00133333333333334	0.00165779256794233	0.00311813643926789	0.00658236272878536	0.0107115171650055	0.0171625069328896	0.0294640088593577	0.0464869661674986	0.0678352745424293	0.0925696062118691	0.120828888888889	0.146457918050941	0.172508596783139	0.202793122573489	0.235491666666667	0.267416943521595	0.295889628397116	0.318112590127565	0.326670542635659	0.328926788685524	0.329757626178591	0.331255130338325	0.334838602329451	0.338142777777778	0.341104825291181	0.344794231835829	0.348485302273988	0.351782584581253	0.355278333333333	0.359372646733112	0.363731558513588	0.367425956738769
D2	-Inf	-Inf	-Inf	-8	-13	-Inf	-9	-Inf	3_-11	0.00166888888888889	0.00100221483942414	0.00132777777777778	0.00133666112035497	0.000514143094841931	0	0.000653910149750419	0.00132666666666667	0.00231782945736435	0.00364004437049363	0.00545146977260123	0.00859290072102054	0.0146672203765227	0.0234348308374931	0.0370797342192691	0.0557787021630616	0.0802645590682196	0.109404880754298	0.137979444444444	0.162842746400886	0.189472545757072	0.220126455906822	0.253638888888889	0.285124584717608	0.309727121464226	0.328579034941764	0.338577519379845	0.342829173599556	0.346181919023849	0.349791458679978	0.355064337215752	0.360061111111111	0.362828618968386	0.36673544093178	0.371303937881309	0.37638713255685	0.382683333333333	0.388575304540421	0.393397115917915	0.398092623405435
E2	-Inf	-Inf	-6	-3	-8	-5	-4	-Inf	5_-6	0.00166666666666666	0.00166666666666666	0.00116944444444445	0.000669994453688293	0.000666666666666663	0.000338879645036056	0.000666666666666663	0.000666666666666663	0.000492248062015505	0.000666666666666663	0.000843039378813088	0.000989462007764837	0.000666666666666663	2.44037714919577e-05	0.000307862679955701	0.00130560177481975	0.00133333333333334	0.000696616749861339	0.00118277777777777	0.00163233665559247	0.00133333333333334	0.00101885745978924	0.000519444444444444	0.000646179401993352	0.00129062673322241	0.0022889628397116	0.00247674418604651	0.0023577371048253	0.003	0.00361453133666112	0.00522573488630061	0.00691833333333334	0.00841430948419301	0.0105196894065447	0.0131519689406545	0.0170537992235164	0.0226916666666667	0.0304772978959026	0.0391957848031059	0.0483810316139767
F2	-Inf	-Inf	-7	-4	-9	-6	-5	-Inf	5_-7	0.00183444444444444	0.00100442967884828	0.000502777777777778	0.000333333333333338	0.000495285635052691	0.0013222407099279	0.00166666666666666	0.00101333333333333	0.000174418604651165	0	0.000490293954520245	0.00163505268996117	0.00313344407530454	0.00430892956184137	0.00643632336655593	0.00893067110371602	0.013191902384914	0.0194570160843039	0.0276777777777778	0.0392375415282392	0.055720465890183	0.0742645590682196	0.0957722222222222	0.119037098560354	0.141975041597338	0.165312811980033	0.188457364341085	0.215324459234609	0.24312201885746	0.265853022739878	0.281967276760954	0.292203888888889	0.298300055463117	0.300578480310593	0.301682196339434	0.303573488630061	0.305	0.306202657807309	0.308064891846922	0.310563505268996
G2	-Inf	-Inf	-8	-5	-10	-7	-6	-Inf	5_-8	0.00183222222222223	0.00166888150609082	0.000338888888888894	0.000330005546311708	0.000666666666666677	0.000666666666666677	0.00132057681641709	0.00166666666666668	0.00215891472868217	0.00298225180255131	0.00398058790904049	0.00497892401552968	0.00791140642303433	0.0128657792567942	0.0199501661129568	0.0303477537437604	0.0461292290626733	0.0663710482529118	0.0914955555555556	0.118073089700997	0.144062673322241	0.17159179145868	0.202197222222222	0.235940199335548	0.269197448696617	0.295912922906267	0.313631782945736	0.321089295618414	0.322282861896839	0.325124792013311	0.327419301164725	0.328918333333333	0.330357182473655	0.33224514697726	0.335621741541875	0.339720465890183	0.343278333333333	0.346771317829457	0.35053133666112	0.354425956738769
H2	-Inf	-Inf	-9	-6	-11	-8	-7	-Inf	5_-9	0.00283444444444444	0.00266666666666666	0.00233333333333334	0.00167332224070992	0.00100942872989462	1.10926234054353e-05	0.000666666666666663	0.000993333333333334	0.000984496124031008	0.00198225180255131	0.00445146977260122	0.00759290072102052	0.0117115171650055	0.018483638380477	0.0299512735326689	0.0484315030504714	0.0729029395452024	0.101131447587354	0.131463333333333	0.156825581395349	0.185328341652801	0.222491403216861	0.262336111111111	0.296063122923588	0.318940654464781	0.330933998890738	0.334624031007752	0.339731558513588	0.343798114254021	0.348098724348308	0.353311702717693	0.357115555555556	0.361657237936772	0.367343316694398	0.372151968940654	0.375751525235718	0.379953333333333	0.384437984496124	0.388598447032723	0.393288408208541
A3	-Inf	-Inf	-10	-7	-12	-9	-8	-Inf	5_-10	0.000501111111111112	0.000664451827242521	0.000169444444444447	0	0.000666666666666663	0.000666666666666663	0.00114753189129229	0.00166666666666666	0.002	0.00232445923460898	0.00445146977260122	0.00759290072102052	0.0122004429678848	0.0201136993899057	0.0327718715393134	0.0507925679423184	0.0737787021630616	0.101464780920688	0.130097777777778	0.156141749723145	0.182657237936772	0.212811980033278	0.248747222222222	0.281729789590255	0.305521907931226	0.319823072656683	0.32281007751938	0.323	0.327373821408763	0.333249584026622	0.335698835274542	0.336054444444444	0.339104825291181	0.342794231835829	0.345561286744315	0.350658347199113	0.35608	0.360372646733112	0.36426511369939	0.367759290072102
B3	-Inf	-Inf	-11	-8	-13	-10	-9	-Inf	5_-11	0.00116555555555556	0.000671096345514946	0.000672222222222225	0.000663338879645032	0.000333333333333338	5.54631170271777e-06	0.000826955074875206	0.00132666666666667	0.00133333333333334	0.00198225180255131	0.00411813643926789	0.00693677204658901	0.0116893687707641	0.0188169717138103	0.0306434108527132	0.0481259012756517	0.0711120354963949	0.0975246810870771	0.125011666666667	0.150141749723145	0.176323904603439	0.207107598447033	0.243188888888889	0.278294019933555	0.304351081530782	0.320778702163062	0.326573643410853	0.329804769828064	0.33304048807543	0.337072656683306	0.340978369384359	0.343251666666667	0.34771436494731	0.353009983361065	0.357758180809761	0.362053799223516	0.36562	0.370405315614618	0.375398225180255	0.379690515806988
C3	-Inf	-Inf	-Inf	-3	-8	-5	-Inf	-5	4_-6	0.00133555555555556	0.001	0.00116388888888889	0.00100332778702163	0.000342762063227958	0.00032778702163062	0.000160288408208544	6.66666666666676e-06	0.000317829457364346	0.000666666666666677	0.001	0.00132279534109818	0.00280011074197121	0.0042967276760954	0.00628239202657808	0.00955574043261232	0.0143161397670549	0.0211236827509706	0.0316133333333333	0.0461173864894795	0.0641303383250139	0.083597892401553	0.106252777777778	0.129078073089701	0.149957848031059	0.172601774819745	0.197217054263566	0.221470881863561	0.243606766500277	0.261499168053245	0.273042706600111	0.278476111111111	0.281161952301719	0.284460898502496	0.287348863006101	0.290146977260122	0.29254	0.295437984496124	0.299198003327787	0.303391569606212
D3	-Inf	-Inf	-Inf	-4	-9	-6	-Inf	-6	4_-7	0.00266666666666666	0.00200442967884829	0.00166666666666666	0.00199667221297837	0.000838047698280642	1.10926234054353e-05	0.000839711591791457	0.000993333333333334	0.000666666666666663	0.00131558513588464	0.00296117581808098	0.00463505268996118	0.00806699889258028	0.0128779811425402	0.0212325581395349	0.0345840266222962	0.0525867997781475	0.0743261231281198	0.100162222222222	0.125791251384275	0.147576261785912	0.170113699389906	0.198833333333333	0.228770764119601	0.25742817526345	0.282957293399889	0.298391472868217	0.305707154742096	0.30908097615086	0.312843594009983	0.316752634498059	0.317945555555555	0.31908097615086	0.320882418191902	0.324015529672768	0.328627287853577	0.333755	0.338137320044297	0.34026511369939	0.343759290072102
E3	-Inf	-Inf	-Inf	-5	-10	-7	-Inf	-7	4_-8	0.000165555555555558	0.000333333333333338	0.000333333333333338	0.000333333333333338	0.000171381031613979	0	0.000320576816417081	0.000993333333333334	0.00131782945736434	0.00231558513588464	0.0041375485302274	0.00660343871325569	0.00991140642303433	0.0151869107043816	0.0256688815060908	0.0405562950637826	0.0605302273987798	0.0839478646699945	0.110710555555556	0.134210409745293	0.157396006655574	0.184610648918469	0.215088888888889	0.248273532668881	0.277556295063783	0.297601220188575	0.306383720930233	0.310113699389906	0.313272878535774	0.316536328341653	0.319451469772601	0.323142777777778	0.325219079312257	0.327823627287854	0.332167498613422	0.33644925124792	0.339468333333333	0.342673311184939	0.347198003327787	0.351092623405435
F3	-Inf	-Inf	-Inf	-6	-11	-8	-Inf	-8	4_-9	0.00199999999999999	0.002	0.000672222222222218	0.00099334442595674	0.00132390460343871	0.000683305601774816	0.000346089850249582	0.000326666666666658	0.00114341085271317	0.00231558513588463	0.0041375485302274	0.00692623405435385	0.0115337763012182	0.0181625069328896	0.029797342192691	0.0465008319467554	0.0675019412090959	0.0922362728785358	0.115205	0.134980066445183	0.158544647809207	0.186572933998891	0.216941666666667	0.245560354374308	0.267855241264559	0.282467554076539	0.289003875968992	0.293113699389906	0.295899057127011	0.29851026067665	0.302870770937327	0.307448888888889	0.311966722129784	0.316068774265114	0.320288408208541	0.324084858569052	0.32808	0.332673311184939	0.335798668885191	0.338793677204659
G3	-Inf	-Inf	-Inf	-7	-12	-9	-Inf	-9	4_-10	0.00166888888888889	0.00033997785160575	0	0.000330005546311694	0.000333333333333324	0.000333333333333324	0.000653910149750412	0.001	0.00115891472868217	0.0019822518025513	0.0042945091514143	0.00725956738768719	0.0116893687707641	0.019459234608985	0.0326179401993355	0.050459234608985	0.0737504159733777	0.0998879645036051	0.125624444444444	0.14852657807309	0.172508596783139	0.199019412090959	0.228205555555556	0.256832225913621	0.279812534664448	0.294178591236827	0.299666666666667	0.301829173599556	0.304323349972268	0.307202995008319	0.309645036051026	0.313142777777778	0.31663338879645	0.320431503050471	0.324697726012202	0.329991680532446	0.333206666666667	0.335803986710963	0.34053133666112	0.344127010537992
H3	-Inf	-Inf	-Inf	-8	-13	-10	-Inf	-10	4_-11	0.000999999999999994	0.0013311184939092	0.00116944444444444	0.000669994453688293	0.000161952301719359	5.54631170271777e-06	0.000666666666666663	0.000666666666666663	0.000999999999999994	0.00197337770382696	0.00345146977260122	0.00723849140321685	0.0131782945736434	0.0217681641708264	0.0359003322259136	0.054459234608985	0.0789029395452024	0.105539656128674	0.128925555555556	0.152825581395349	0.179657237936772	0.20918302828619	0.243569444444444	0.272247508305648	0.290256794231836	0.300622850804215	0.303050387596899	0.30616250693289	0.310798114254021	0.313562396006656	0.316838602329451	0.320448888888889	0.326600110926234	0.333892401552967	0.339288408208541	0.344596228508042	0.348683333333333	0.352771317829457	0.357731558513588	0.362322795341098
A4	-Inf	-6	-Inf	-Inf	-8	-Inf	-4	-Inf	3_-6	0.00266888888888888	0.00167109634551495	0.00133333333333333	0.00133333333333333	0.001	0.001	0.001	0.000673333333333329	0.00115891472868217	0.00133333333333333	0.00101941209095951	0.000666666666666663	0.000844407530454041	0.000666666666666663	0.000666666666666663	0.000666666666666663	0.00045757071547421	0.000363283416528	0.000516111111111105	0.00128183831672203	0.001	0.000685524126455903	0.001	0.001	0.00147864669994453	0.00197781475318913	0.00281007751937984	0.00330892956184137	0.00266666666666666	0.00297393233499723	0.00427953410981697	0.00527888888888889	0.00627620632279534	0.00727454242928452	0.00787909040488075	0.0101780366056572	0.01381	0.0174053156146179	0.0225973377703827	0.0288863006100943
B4	-Inf	-7	-Inf	-Inf	-9	-Inf	-5	-Inf	3_-7	0.00133333333333334	0.00100221483942414	0.000672222222222225	0.000663338879645046	0.000333333333333338	0.000333333333333338	0.000493621741541882	1.33333333333335e-05	0	0.00064891846921798	0.001	0.00164559068219635	0.00297785160575859	0.00397559622850805	0.00576965669988927	0.00858347199112592	0.012191902384914	0.0184570160843039	0.0278283333333333	0.0392547065337763	0.0542024403771492	0.0726167498613422	0.093625	0.117016611295681	0.140351081530782	0.163001663893511	0.18593023255814	0.211348863006101	0.240778702163062	0.267311148086522	0.286698280643372	0.299788888888889	0.303804769828064	0.303088186356073	0.303136439267887	0.305146977260122	0.307341666666667	0.308934662236988	0.310532445923461	0.311931225734886
C4	-Inf	-8	-Inf	-Inf	-10	-Inf	-6	-Inf	3_-8	0.000331111111111109	0.000997785160575859	0.001	0.000669994453688293	0.000838047698280642	0.000666666666666663	0.000666666666666663	0.000666666666666663	0.000825581395348836	0.00132445923460898	0.00247088186356073	0.00429118136439267	0.00677796234772978	0.00991458679977816	0.0161040974529347	0.0266810870770937	0.041699944536883	0.0597642817526345	0.0830438888888889	0.110021594684385	0.136396006655574	0.160780366056572	0.191902777777778	0.226212070874862	0.259359955629506	0.290379922351636	0.309538759689922	0.320536328341653	0.325889073765946	0.329843594009983	0.332333333333333	0.332639444444444	0.334966722129784	0.337549084858569	0.33906045479756	0.34138713255685	0.345223333333333	0.350405315614618	0.356064891846922	0.360955074875208
D4	-Inf	-9	-Inf	-Inf	-11	-Inf	-7	-Inf	3_-9	0.00166444444444444	0.002	0.00133888888888889	0.000669994453688293	0	0	0.000666666666666663	0.000666666666666663	0.000651162790697677	0.00197337770382696	0.00380421519689407	0.00562451469772601	0.00922259136212624	0.0148535773710483	0.0243864894795127	0.0379173599556295	0.0583211314475874	0.0835546311702718	0.112033333333333	0.140389258028793	0.164873544093178	0.191239600665557	0.225522222222222	0.262817275747508	0.294180255130338	0.316156960621187	0.329054263565891	0.334422628951747	0.336373821408763	0.337947864669994	0.338171935662784	0.34117	0.344885745978924	0.346882418191902	0.349561286744315	0.354053799223516	0.356873333333333	0.359771317829457	0.364598447032723	0.368092623405435
E4	-Inf	-10	-Inf	-Inf	-12	-Inf	-8	-Inf	3_-10	0.00233555555555556	0.00233111849390918	0.00133888888888889	0.000339988907376586	0.00048585690515807	0.001	0.00150637825845812	0.00198666666666667	0.00215891472868217	0.00233333333333333	0.00411813643926789	0.00725956738768719	0.0113781838316722	0.0178291735995563	0.028514950166113	0.0441813643926789	0.0667787021630616	0.0928729894620078	0.122097777777778	0.148774086378738	0.173544647809207	0.203145313366611	0.234569444444444	0.265750276854928	0.29532556849695	0.317801442041043	0.327813953488372	0.331186910704381	0.334131447587354	0.337817526344981	0.340559068219634	0.34317	0.347242928452579	0.350215751525236	0.351863560732113	0.35438713255685	0.359088333333333	0.364071982281285	0.367731558513588	0.371724902939545
F4	-Inf	-11	-Inf	-Inf	-13	-Inf	-9	-Inf	3_-11	0.00183444444444446	0.00133554817275748	0.000841666666666686	3.32778702164454e-06	0.000828618968386036	0.000672212978369394	7.20444225630301e-18	0.000326666666666671	0.00165116279069768	0.00232445923460899	0.00231392124237383	0.00492623405435386	0.0098671096345515	0.0168169717138103	0.0289512735326689	0.0464731003882418	0.0694453688297282	0.0964947310038824	0.124011666666667	0.14787707641196	0.171098724348308	0.197943982251803	0.229608333333333	0.260416943521595	0.283727121464226	0.301023294509151	0.310337209302326	0.314138103161398	0.317656683305602	0.319921797004992	0.322118136439268	0.326727777777778	0.330023849140322	0.331303937881309	0.334561286744315	0.340262895174709	0.344008333333333	0.347405315614618	0.353063782584581	0.358058236272878
G4	-Inf	-6	-Inf	-Inf	-8	-5	-Inf	-Inf	3_-6	0.00133333333333334	0.00100221483942414	0.000169444444444447	0	0.000333333333333338	0.000333333333333338	0.000333333333333338	0.000333333333333338	0.000651162790697677	0.00164891846921798	0.00215696062118691	0.00265612867443151	0.0034889258028793	0.00430892956184138	0.00689811738648949	0.0112085413200222	0.0164969495285635	0.0234420410427066	0.0355488888888889	0.0517325581395349	0.0719095951192457	0.094132556849695	0.116291666666667	0.135929125138427	0.155581808097615	0.1779794786467	0.200976744186046	0.225088740987243	0.2460410427066	0.259171381031614	0.264139767054908	0.264945555555555	0.264390460343871	0.262480310593455	0.260120909595119	0.258728785357737	0.257261666666667	0.256666666666667	0.257599556295064	0.259195784803106
H4	-Inf	-7	-Inf	-Inf	-9	-6	-Inf	-Inf	3_-7	0.00166666666666668	0.00199778516057587	0.00100555555555556	0.000336661120354969	0.000342762063227951	0.00032778702163062	0.000653910149750426	0.001	0.00181007751937985	0.00265779256794233	0.00411813643926789	0.00758236272878536	0.0122225913621262	0.0181747088186356	0.0299767441860465	0.0458618968386023	0.0655585135884637	0.0895696062118691	0.117312777777778	0.142492248062015	0.165432057681642	0.193220743205768	0.226933333333333	0.260355481727575	0.28600055463117	0.299867443150305	0.304624031007752	0.309422628951747	0.311474764281753	0.312588463671658	0.317870770937327	0.323061111111111	0.326552412645591	0.329764836383805	0.333637271214642	0.339627287853577	0.347548333333333	0.35083665559247	0.352597337770383	0.358886300610094
A5	-Inf	-8	-Inf	-Inf	-10	-7	-Inf	-Inf	3_-8	0.00233333333333333	0.00200221483942414	0.00166666666666666	0.00199667221297836	0.00100942872989461	1.10926234054353e-05	0.000160288408208537	0.000659999999999996	0.00165116279069767	0.00232445923460898	0.0032945091514143	0.00658236272878535	0.0117115171650055	0.0181625069328896	0.029797342192691	0.046820299500832	0.0691403216860788	0.0958280643372158	0.121742777777778	0.143928571428571	0.168211314475874	0.196868552412646	0.229422222222222	0.261668327796235	0.286769828064337	0.300267332224071	0.301476744186047	0.302593455352191	0.306464780920688	0.310150859678314	0.313559068219634	0.315557777777778	0.318909595119246	0.323402107598447	0.327894620077648	0.332689406544648	0.335945	0.337633997785161	0.340931780366057	0.345920687742651
B5	-Inf	-9	-Inf	-Inf	-11	-8	-Inf	-Inf	3_-9	0.00133555555555556	0.000668881506090818	0.000666666666666677	0.000666666666666677	0.00116195230171936	0.000677759290072112	0.000160288408208544	0.000333333333333338	0.000666666666666677	0.00196450360510261	0.0042750970604548	0.00727010537992235	0.0123781838316722	0.0191503050471437	0.0311052048726467	0.0491259012756517	0.0724170826400444	0.100783139212424	0.13013	0.156440753045404	0.181247365501941	0.208906267332224	0.242305555555556	0.275042635658915	0.300248474764282	0.316112035496395	0.320143410852713	0.320642262895175	0.323515252357182	0.327124792013311	0.331505268996118	0.334809444444444	0.337414309484193	0.339519689406545	0.340288408208541	0.343480310593455	0.349485	0.354973975636766	0.35853133666112	0.362127010537992
C5	-Inf	-10	-Inf	-Inf	-12	-9	-Inf	-Inf	3_-10	0.001	0.00133111849390918	0.00116388888888889	0.00133333333333334	0.000676095396561282	5.54631170271777e-06	0.000493621741541868	0.000340000000000005	0.000476744186046512	0.00197337770382696	0.00364725457570716	0.00658236272878536	0.0116893687707641	0.0184958402662229	0.0301306755260244	0.0474731003882418	0.0702645590682196	0.0981314475873544	0.127646111111111	0.152193244739756	0.175247365501941	0.20259179145868	0.234569444444444	0.265437430786268	0.290103161397671	0.307334442595674	0.314670542635659	0.317235718247365	0.318757626178591	0.321176927343317	0.325171935662784	0.32817	0.330495285635053	0.333794231835829	0.336894620077648	0.339271214642263	0.343611666666667	0.347705980066445	0.351331114808652	0.355724902939545
D5	-Inf	-11	-Inf	-Inf	-13	-10	-Inf	-Inf	3_-11	0.00183666666666667	0.00133333333333334	0.00133333333333334	0.00100332778702163	0.000504714364947317	0.000333333333333338	0.000480865224625624	0.00132666666666667	0.00233333333333333	0.00298225180255131	0.00445146977260122	0.00727010537992235	0.0120448504983389	0.0188169717138103	0.0306179401993356	0.0481397670549085	0.0708352745424293	0.0955696062118691	0.12313	0.149440753045404	0.174729339988907	0.202887409872435	0.233422222222222	0.264104097452935	0.290308374930671	0.310534664448142	0.317573643410853	0.317715474209651	0.320323349972268	0.322588463671658	0.326171935662784	0.330394444444444	0.332414309484193	0.334215751525236	0.336955074875208	0.339542429284526	0.344548333333333	0.351444629014396	0.354198003327787	0.357793677204659
E5	-Inf	-6	-Inf	-Inf	-8	-5	-4	-Inf	4_-6	0.000664444444444447	0.0013311184939092	0.000841666666666672	3.32778702163066e-06	0.000161952301719359	0.000661120354963959	0.000493621741541882	1.33333333333335e-05	0.000158914728682173	0.00130671103716029	0.00133333333333334	0.00133333333333334	0.002	0.00167886855241266	0.00151273532668882	0.0010138657792568	0.00130504714364948	0.00134830837493068	0.000698888888888892	0.000649501661129578	0.00051802551303384	0.000647809206877436	0.000480555555555563	0.00035382059800665	0.00114531336661121	0.00226677759290073	0.00281007751937985	0.00238214087631726	0.002	0.00261453133666113	0.00347310038824181	0.00366666666666667	0.00441430948419302	0.00560787576261787	0.0064697726012202	0.00727121464226291	0.00920666666666668	0.011202657807309	0.0143982251802551	0.0195873544093178
F5	-Inf	-7	-Inf	-Inf	-9	-6	-5	-Inf	4_-7	0.000498888888888896	0.00033554817275748	0.000502777777777785	0.000333333333333338	0	0	0.000333333333333338	0.00066000000000001	0.000666666666666677	0.000666666666666677	0.00113754853022741	0.00231225734886301	0.00315559246954596	0.0036544647809207	0.00510299003322261	0.00791680532445924	0.0114009983361065	0.0161686078757626	0.0240433333333333	0.0339728682170543	0.0484231835829174	0.066597892401553	0.0864777777777778	0.107806201550388	0.130248474764282	0.152334997226844	0.174693798449612	0.198828618968386	0.226112035496395	0.253259012756517	0.272386577925679	0.285652777777778	0.295542983915696	0.299882418191902	0.30006045479756	0.299968940654465	0.301341666666667	0.304137320044297	0.304466444814199	0.306161397670549
G5	-Inf	-8	-Inf	-Inf	-10	-7	-6	-Inf	4_-8	0.00133333333333333	0.00166445182724252	0.00133888888888889	9.98336106489183e-06	0	0.000983361064891848	0.000826955074875206	0.000673333333333329	0.00131782945736434	0.00166666666666666	0.00233333333333333	0.00394731003882417	0.00657807308970099	0.0105690515806988	0.0171295681063123	0.0270282861896838	0.0420332778702163	0.0604159733777038	0.0844955555555555	0.111073089700997	0.136468108707709	0.161686078757626	0.19105	0.225858250276855	0.261069328896284	0.288601774819745	0.305538759689922	0.31591846921797	0.318616195230172	0.320536328341653	0.324032168607876	0.328367222222222	0.331690515806988	0.333578480310593	0.335545757071547	0.336635607321131	0.33981	0.343405315614618	0.347731558513589	0.352023849140322
H5	-Inf	-9	-Inf	-Inf	-11	-8	-7	-Inf	4_-9	0.00166666666666668	0.00166666666666668	0.000836111111111116	0.000336661120354955	0.00050471436494731	0.000333333333333338	0.000160288408208544	0.000333333333333325	0.000984496124031008	0.0023067110371603	0.00478480310593456	0.00792623405435386	0.0126893687707641	0.0201381031613977	0.0327718715393134	0.0504731003882418	0.0733211314475874	0.100783139212424	0.130431111111111	0.157739756367663	0.184697726012202	0.218032168607876	0.256855555555556	0.291334994462901	0.314436494731004	0.331356627842485	0.338527131782946	0.339975596228508	0.343232390460344	0.345536328341653	0.346333333333333	0.347251666666667	0.350828618968386	0.35473544093178	0.358015529672768	0.361115917914587	0.364485	0.368771317829457	0.372599556295064	0.374793677204659
A6	-Inf	-10	-Inf	-Inf	-12	-9	-8	-Inf	4_-10	0.00266	0.00366666666666667	0.00151944444444445	3.32778702163066e-06	0.000333333333333338	0.000988907376594566	0.0011730449251248	0.000346666666666672	0.000825581395348836	0.00229783693843595	0.0042750970604548	0.0111436494731004	0.0152225913621262	0.0182845257903494	0.0307718715393134	0.0484731003882418	0.0706261785912368	0.0981314475873544	0.12813	0.153808416389812	0.178657237936772	0.20818302828619	0.243561111111111	0.278294019933555	0.304479201331115	0.317600665557404	0.320143410852713	0.323731558513588	0.326656683305602	0.32830726566833	0.331365501941209	0.33417	0.336747642817526	0.339460898502496	0.344107043815862	0.349689406544648	0.354945	0.358738648947951	0.36226511369939	0.366656128674431
B6	-Inf	-11	-Inf	-Inf	-13	-10	-9	-Inf	4_-11	0	0.000331118493909196	0	0.000660011092623401	0.001	0.000344425956738774	0.000666666666666663	0.000993333333333334	0.00147674418604651	0.00264891846921797	0.00447088186356074	0.00693677204658902	0.0113781838316722	0.018471436494731	0.0309512735326689	0.0484731003882418	0.0709312257348863	0.0984797559622851	0.126495555555556	0.151492248062015	0.17687798114254	0.205220743205768	0.237755555555556	0.268750276854928	0.292727121464226	0.309712146422629	0.316193798449612	0.317951192457016	0.31989905712701	0.321895729339989	0.324171935662784	0.326863888888889	0.329552412645591	0.331853022739878	0.334348863006101	0.338053799223516	0.34308	0.346169988925803	0.349198003327787	0.354587354409318
C6	-Inf	-6	-Inf	-Inf	-8	-5	-4	-5	5_-6	0.00116555555555556	0.00100221483942414	0.00083611111111111	0.000666666666666663	0.000666666666666663	0.000666666666666663	0.00098724348308375	0.00100666666666667	0.000841085271317828	0.000666666666666663	0.000509706045479756	0.000656128674431499	0.000511074197120709	1.22018857459791e-05	0.000487264673311186	0.000986134220743207	0.000333333333333338	1.4975041597338e-05	0.00081722222222222	0.00131616832779624	0.000851358846367164	0.000666666666666663	0.001	0.000687153931339974	0.000333333333333338	0.000333333333333338	0.000333333333333338	0.000333333333333338	0.000808097615085966	0.00192179700499168	0.002	0.000775555555555552	0.000804769828064335	0.00160787576261786	0.00233333333333334	0.00263560732113145	0.00293666666666667	0.00393466223698781	0.00420022185246811	0.00459789240155297
D6	-Inf	-7	-Inf	-Inf	-9	-6	-5	-6	5_-7	0.00116555555555556	0.00100221483942414	0.001	0.000669994453688293	0.000171381031613979	0	0.000160288408208544	6.66666666666676e-06	0.000825581395348836	0.00132445923460899	0.00117637271214643	0.00132279534109818	0.00264451827242525	0.00396339434276205	0.00461572535991141	0.00661120354963949	0.00940099833610648	0.0132135330005546	0.0196238888888889	0.0280071982281285	0.0390133111480865	0.0534342762063228	0.0711138888888889	0.0908266888150609	0.11306045479756	0.134090404880754	0.15468992248062	0.177186356073211	0.202546311702718	0.2270820854132	0.249289517470882	0.26902	0.27971436494731	0.284098169717138	0.287894620077648	0.291782584581253	0.293405	0.294601328903654	0.296465335551858	0.299161397670549
E6	-Inf	-8	-Inf	-Inf	-10	-7	-6	-7	5_-8	0.000501111111111119	0.000333333333333338	0.00049722222222223	0.000666666666666677	0.000342762063227958	0.00032778702163062	0.000480865224625624	0.000673333333333343	0.00133333333333334	0.00133333333333334	0.002	0.0042595673876872	0.00755592469545958	0.0109389905712701	0.0174629014396456	0.0276810870770937	0.0421858014420411	0.0617043815862452	0.085345	0.112372093023256	0.140990571270105	0.167371602884082	0.196716666666667	0.231837763012182	0.267735995562951	0.296824181919024	0.315108527131783	0.325536328341653	0.32904048807543	0.331229062673322	0.332505268996118	0.332748333333333	0.335300055463117	0.337882418191902	0.33946977260122	0.343596228508042	0.346071666666667	0.34847065337763	0.353332224070993	0.357322795341098
F6	-Inf	-9	-Inf	-Inf	-11	-8	-7	-8	5_-9	0.000501111111111119	0.000664451827242535	0.000830555555555568	0.000669994453688307	0.000666666666666677	0.000666666666666677	0.000173044925124795	0.000326666666666671	0.000158914728682173	0.000333333333333338	0.00262784248474765	0.00559290072102052	0.0100448504983389	0.016495840266223	0.0273355481727575	0.0422229617304493	0.0628352745424293	0.0882063227953411	0.11613	0.142124584717608	0.167990571270105	0.197516361619523	0.230825	0.265253045404208	0.291915141430948	0.309023294509151	0.318767441860465	0.322829173599556	0.323707154742096	0.325588463671658	0.327892401552967	0.330503333333333	0.332828618968386	0.335823627287854	0.339894620077648	0.343782584581253	0.347341666666667	0.350437984496124	0.354331114808652	0.359023849140322
G6	-Inf	-10	-Inf	-Inf	-12	-9	-8	-9	5_-10	0.00216777777777777	0.00233111849390918	0.00150277777777777	0.000673322240709924	0.000161952301719352	0.000333333333333324	0.000506378258458119	0.000333333333333324	0.000984496124031002	0.00230671103716028	0.00347088186356073	0.00561397670549084	0.0106893687707641	0.018459234608985	0.0307718715393134	0.0484731003882418	0.0722645590682196	0.100131447587354	0.126646111111111	0.15340642303433	0.184846367165835	0.218051026067665	0.252638888888889	0.285688815060908	0.313641708264004	0.335112590127565	0.347961240310078	0.354707154742096	0.358030504714365	0.361562396006656	0.364978369384359	0.368476111111111	0.372438158624515	0.37673544093178	0.380955074875208	0.386262895174709	0.391485	0.396673311184939	0.401865779256794	0.405357182473655
H6	-Inf	-11	-Inf	-Inf	-13	-10	-9	-10	5_-11	0.00283444444444445	0.00200442967884829	0.00116944444444445	0.000669994453688307	0	0.000655574043261241	0.00116028840820854	0.00133333333333334	0.00231782945736435	0.00331558513588463	0.00594176372712146	0.00990515806988354	0.0156672203765227	0.0257193566278425	0.0424905869324474	0.0634037714919578	0.0899988907376594	0.120723239046034	0.148495555555556	0.174124584717608	0.202882418191902	0.233516361619523	0.266422222222222	0.297416943521595	0.320128674431503	0.331311702717693	0.331565891472868	0.331211314475874	0.335030504714365	0.338255130338325	0.339838602329451	0.341306111111111	0.342828618968386	0.346431503050471	0.350167498613422	0.355960621186911	0.360341666666667	0.363738648947951	0.36826511369939	0.371161397670549
A7	-Inf	-6	-Inf	-3	-8	-Inf	-Inf	-5	4_-6	0.00133333333333334	0.00133333333333334	0.000338888888888887	0	0.00065723793677205	0.00132778702163062	0.000839711591791457	0.000666666666666663	0.00198449612403101	0.00233333333333334	0.002	0.00329118136439267	0.00511129568106312	0.00696339434276207	0.010077519379845	0.0142085413200222	0.0201070438158624	0.0293671658347199	0.0431833333333333	0.0609972314507198	0.0836167498613422	0.108704936217415	0.133291666666667	0.155744739756368	0.178701608430394	0.203290626733222	0.226403100775194	0.244503605102607	0.253232390460344	0.252156405990017	0.247548530227399	0.244469444444444	0.240780920687743	0.239088186356073	0.23853022739878	0.238333333333333	0.239945	0.242535991140642	0.245998890737659	0.249092623405435
B7	-Inf	-7	-Inf	-4	-9	-Inf	-Inf	-6	4_-7	0.00150111111111111	0.00166445182724252	0.00183055555555554	0.00166999445368829	0.000504714364947304	5.54631170271756e-06	0.000173044925124787	0	0.000158914728682166	0.000982251802551304	0.00313754853022739	0.00495784803105934	0.00806699889258028	0.0135202440377149	0.0225404208194906	0.0356117581808098	0.0541009428729895	0.0772512479201331	0.104398888888889	0.131440753045404	0.155134775374376	0.180667221297837	0.209538888888889	0.238791251384275	0.263975041597338	0.284823627287854	0.295670542635659	0.297617859123683	0.298848585690516	0.300614531336661	0.30261286744315	0.303	0.30408097615086	0.306794231835829	0.308212423738214	0.310813643926789	0.313215	0.316503322259136	0.320532445923461	0.323425956738769
C7	-Inf	-8	-Inf	-5	-10	-Inf	-Inf	-7	4_-8	0.00150111111111111	0.00100221483942413	0.000836111111111103	0.000996672212978356	0.000333333333333324	5.54631170271756e-06	0.00114753189129228	0.00166666666666666	0.00215891472868217	0.00298225180255131	0.00447088186356073	0.00693677204658901	0.0112225913621262	0.0178169717138103	0.0283355481727575	0.0432229617304492	0.0643211314475873	0.0901913477537438	0.118915	0.145774086378738	0.169319467554077	0.194981697171381	0.224569444444444	0.257001661129568	0.285829728230727	0.304001109262341	0.310096899224806	0.310666666666667	0.312565723793677	0.314869661674986	0.31659123682751	0.32017	0.323138103161398	0.325460898502496	0.328621741541875	0.332115917914587	0.334476666666667	0.336568660022148	0.340198003327787	0.344989462007765
D7	-Inf	-9	-Inf	-6	-11	-Inf	-Inf	-8	4_-9	0.00150111111111111	0.00100221483942414	0.00083611111111111	0.00099667221297837	0.000828618968386022	1.6638935108153e-05	0.000333333333333324	0.00131333333333333	0.001984496124031	0.00298225180255129	0.00480421519689406	0.00694731003882419	0.0113560354374308	0.0181625069328896	0.0293100775193799	0.0461536328341653	0.0681686078757626	0.0938580144204104	0.120527777777778	0.143578073089701	0.166396006655574	0.194868552412646	0.227166666666667	0.256478405315615	0.279436494731004	0.296667775929007	0.302193798449612	0.303024403771492	0.305990016638935	0.308869661674986	0.312838602329451	0.316142777777778	0.317414309484193	0.320431503050471	0.324091514143095	0.327480310593455	0.331611666666667	0.334503322259136	0.33753133666112	0.340828064337216
E7	-Inf	-10	-Inf	-7	-12	-Inf	-Inf	-9	4_-10	0.00249888888888888	0.00266666666666666	0.00200555555555556	0.00100665557404326	0.000171381031613979	0.00032778702163062	0.00148086522462563	0.002	0.002	0.00232445923460898	0.00380421519689407	0.00627010537992235	0.0115337763012182	0.018483638380477	0.0292846068660022	0.0458480310593455	0.0678352745424293	0.0941613976705491	0.120409444444444	0.142911406423034	0.167247365501941	0.193962839711592	0.223088888888889	0.252832225913621	0.27710316139767	0.294645590682196	0.301906976744186	0.303284525790349	0.303565723793677	0.304333333333333	0.307032168607876	0.311061111111111	0.313885745978924	0.31649029395452	0.319758180809761	0.324053799223516	0.327945	0.330535991140642	0.333598447032723	0.337391569606212
F7	-Inf	-11	-Inf	-8	-13	-Inf	-Inf	-10	4_-11	0.00183444444444444	0.00166666666666668	0.00133888888888889	9.98336106490571e-06	6.74261903474513e-18	0.000327787021630621	0	0	0.00130232558139535	0.00264891846921797	0.00396117581808098	0.00789462007764836	0.0132004429678848	0.0198291735995563	0.0329258028792913	0.0514453688297282	0.0757787021630616	0.103464780920688	0.131162222222222	0.156791251384275	0.182323904603439	0.21059179145868	0.24105	0.273355481727575	0.297419301164725	0.310845257903494	0.318674418604651	0.32287798114254	0.324666666666667	0.326817526344981	0.330731003882418	0.334809444444444	0.337276206322795	0.338882418191902	0.341758180809762	0.346356073211315	0.35108	0.35447065337763	0.357864669994454	0.361759290072102
G7	-Inf	-6	-Inf	-3	-8	-5	-4	-5	6_-6	0.00183222222222222	0.00133776301218162	0.001	0.001	0.00050471436494731	5.54631170271777e-06	0.000666666666666663	0.000993333333333334	0.00115891472868217	0.00100887409872435	0.000823627287853576	0.00132279534109818	0.00133333333333334	0.000691070438158621	0.001	0.00131946755407654	0.001	0.001318358291736	0.00166666666666666	0.00166666666666666	0.0011846921797005	0.000685524126455903	0.001	0.00131284606866003	0.00147864669994454	0.00197781475318913	0.00166666666666666	0.0013577371048253	0.00166666666666666	0.00228119800332779	0.00280643372157515	0.00269388888888889	0.00347143649473101	0.00457848031059345	0.00527287853577371	0.00566666666666667	0.00660333333333334	0.00820265780730898	0.0103322240709928	0.0131270105379922
H7	-Inf	-7	-Inf	-4	-9	-6	-5	-6	6_-7	0.00166666666666668	0.00133554817275748	0.000666666666666677	0.000336661120354969	0.000171381031613979	0.00032778702163062	0.000160288408208544	0.000333333333333338	0.000507751937984504	0.000982251802551304	0.00147088186356073	0.00232279534109818	0.00397785160575859	0.0046544647809207	0.00643632336655594	0.00925013865779257	0.0141636161952302	0.0207903494176373	0.0290111111111111	0.041203211517165	0.0578330560177482	0.0769312257348863	0.0987333333333333	0.123934662236988	0.148539101497504	0.171623960066556	0.199031007751938	0.228511369938991	0.255404880754298	0.277597892401553	0.292160843039379	0.301897777777778	0.304723793677205	0.303421519689407	0.303666666666667	0.301248474764282	0.304746666666667	0.310843300110742	0.309731558513588	0.315219633943428
A8	-Inf	-8	-Inf	-5	-10	-7	-6	-7	6_-8	0.00300444444444444	0.00100885935769657	0.00199444444444444	0.00299334442595674	0.00152357182473654	1.10926234054353e-05	0.000814198557958949	0.00100666666666667	0.000333333333333324	0.000982251802551304	0.00149029395452024	0.00360343871325568	0.00755592469545957	0.0122235163616195	0.0191040974529347	0.0306394897393234	0.0479484193011647	0.0690077648363838	0.0946138888888889	0.12205592469546	0.148396006655574	0.174352745424293	0.204716666666667	0.239524916943522	0.271949528563505	0.297290626733222	0.311151162790698	0.314617859123683	0.314616195230172	0.315307265668331	0.315946200776484	0.317863888888889	0.319885745978924	0.321578480310593	0.324485302273988	0.328689406544648	0.333215	0.337104651162791	0.341864669994454	0.346357182473655
B8	-Inf	-9	-Inf	-6	-11	-8	-7	-8	6_-9	0.00166666666666666	0.00133554817275748	0.000338888888888887	0	0.000333333333333338	0.000333333333333338	0.00132057681641708	0.00166666666666666	0.00133333333333334	0.00263117027176927	0.00478480310593455	0.00728064337215753	0.0110669988925803	0.0171625069328896	0.0270276854928018	0.0412368275097061	0.0618352745424293	0.0868879645036051	0.115280555555556	0.142090254706534	0.16687798114254	0.194906267332224	0.228491666666667	0.262606866002215	0.289205768164171	0.306689961175818	0.314957364341085	0.318520244037715	0.32104048807543	0.323536328341653	0.326118136439268	0.328891111111111	0.333242928452579	0.338951192457016	0.343288408208541	0.34738713255685	0.352215	0.356104651162791	0.36026511369939	0.363759290072102
C8	-Inf	-10	-Inf	-7	-12	-9	-8	-9	6_-10	0.00200222222222222	0.00166666666666666	0.00149722222222222	0.00100665557404326	0.000838047698280642	0.00132224070992789	0.000839711591791457	1.33333333333333e-05	0.000317829457364339	0.00196450360510261	0.00362784248474763	0.00562451469772601	0.00988925802879291	0.016483638380477	0.0281306755260244	0.0448341652800887	0.0666544647809207	0.0934797559622851	0.123280555555556	0.148193244739756	0.173323904603439	0.204107598447033	0.237530555555556	0.269709302325581	0.295581808097615	0.313934553521908	0.321434108527132	0.323333333333333	0.325181919023849	0.328484193011647	0.332645036051026	0.335836666666667	0.337219079312257	0.338911813643927	0.341075984470327	0.345596228508042	0.35162	0.355503322259136	0.359465335551858	0.363058236272878
D8	-Inf	-11	-Inf	-8	-13	-10	-9	-10	6_-11	0.00216777777777777	0.002	0.00166666666666666	0.00133666112035497	0.00050471436494731	5.54631170271777e-06	0.001	0.00132666666666666	0.00147674418604651	0.00329783693843592	0.00580421519689405	0.00794731003882418	0.0118671096345515	0.0188169717138103	0.0303100775193799	0.0471536328341653	0.0699312257348863	0.097798114254021	0.127280555555556	0.153457918050941	0.177508596783139	0.204962839711592	0.238569444444444	0.271314507198228	0.298351081530782	0.316023294509151	0.321953488372093	0.32387798114254	0.326515252357182	0.32951026067665	0.329559068219634	0.329415	0.331828618968386	0.334519689406545	0.337545757071547	0.341658347199113	0.345746666666667	0.350039313399779	0.353865779256794	0.357058236272879
E8	-Inf	-6	-6	-Inf	-Inf	-5	-Inf	-Inf	3_-6	0.00250111111111111	0.00266445182724252	0.00183611111111111	0.00133666112035496	0.00133333333333334	0.000349972268441491	0.000173044925124795	0.000980000000000001	0.00181007751937985	0.00265779256794232	0.00396117581808098	0.00595784803105935	0.00957807308970099	0.0151747088186356	0.0253355481727575	0.0408618968386023	0.0607110371602884	0.0839478646699944	0.110076111111111	0.134475083056478	0.161103161397671	0.190868552412646	0.218175	0.241431893687708	0.261419301164725	0.275778702163062	0.277426356589147	0.274504159733777	0.271191902384914	0.270385468663339	0.269914032168608	0.268415	0.269333333333333	0.269941209095951	0.270803105934553	0.273115917914587	0.276485	0.278967331118494	0.280599556295064	0.282793677204659
F8	-Inf	-7	-7	-Inf	-Inf	-6	-Inf	-Inf	3_-7	0.00133555555555556	0.000668881506090818	6.82324567217544e-18	1.38777878078145e-17	0.000666666666666677	1.10926234054492e-05	0.000320576816417081	0.00132000000000001	0.00117441860465117	0.00132445923460899	0.0031181364392679	0.00593677204658902	0.0105559246954596	0.0171503050471437	0.0289512735326689	0.0461536328341653	0.0681403216860788	0.0954647809206877	0.120925555555556	0.143244739756368	0.167472545757072	0.195610648918469	0.22905	0.259791251384275	0.284333887964504	0.299134220743206	0.30218992248062	0.303853577371048	0.307606211869107	0.310869661674986	0.312892401552967	0.314278888888889	0.318185801442041	0.323676650027732	0.327348863006101	0.331053799223516	0.334611666666667	0.339006644518272	0.342732667775929	0.345425956738769
G8	-Inf	-8	-8	-Inf	-Inf	-7	-Inf	-Inf	3_-8	0.00166666666666666	0.00133554817275748	0.000502777777777771	0.000663338879645046	0.000838047698280642	1.10926234054353e-05	0.000320576816417087	0.000993333333333334	0.00165116279069768	0.00297337770382696	0.00431392124237382	0.00692623405435385	0.0123560354374308	0.0201259012756517	0.0339003322259136	0.0527787021630616	0.0759595119245701	0.102828064337216	0.129527777777778	0.154475083056478	0.180436494731004	0.210516361619523	0.243352777777778	0.271227021040975	0.29516306156406	0.312400998336106	0.315	0.31716250693289	0.321272878535774	0.324536328341653	0.328085967831392	0.329585	0.333438158624515	0.338343316694398	0.342348863006101	0.34544925124792	0.349548333333333	0.353437984496124	0.357997781475319	0.362391569606212
H8	-Inf	-9	-9	-Inf	-Inf	-8	-Inf	-Inf	3_-9	0.00133555555555556	0.001	0.000830555555555561	0.000669994453688293	0.000333333333333338	0.000333333333333325	0.000173044925124795	0	0.00114341085271318	0.00264004437049363	0.00478480310593456	0.00792623405435386	0.0133560354374308	0.0220892956184138	0.0370287929125138	0.0561259012756517	0.079597892401553	0.106828064337216	0.131893333333333	0.156791251384275	0.183472545757072	0.211610648918469	0.244716666666667	0.276083610188261	0.297214087631725	0.308267332224071	0.31218992248062	0.313235718247366	0.314606211869107	0.319405990016639	0.321505268996118	0.322666666666667	0.326552412645591	0.329460898502496	0.333576816417083	0.339658347199113	0.342865	0.345071982281285	0.350797559622851	0.353896838602329
A9	-Inf	-10	-10	-Inf	-Inf	-9	-Inf	-Inf	3_-10	0.00133333333333334	0.00133333333333334	0.000502777777777785	0.000663338879645046	0.000838047698280649	1.10926234054355e-05	0.000480865224625624	0.00165333333333334	0.00215891472868217	0.0033067110371603	0.00545146977260123	0.00859290072102053	0.0137115171650055	0.021447032723239	0.036516057585825	0.0577093732667776	0.0827221297836939	0.112404880754298	0.141463333333333	0.166825581395349	0.193436494731004	0.224145313366611	0.259863888888889	0.291104097452935	0.312940654464781	0.324311702717693	0.32618992248062	0.327853577371048	0.331889073765946	0.336458125346644	0.33959123682751	0.343782222222222	0.350933444259567	0.357313921242374	0.362227953410982	0.368534109816972	0.373485	0.379274640088594	0.385597337770383	0.390391569606212
B9	-Inf	-11	-11	-Inf	-Inf	-10	-Inf	-Inf	3_-11	0.00200000000000002	0.00200000000000002	0.001175	6.65557404327488e-06	7.13516877306933e-18	1.36468761970355e-17	0.000480865224625632	0.00100000000000001	0.000841085271317842	0.00164004437049363	0.00360843039378813	0.00724902939545204	0.0131782945736434	0.0211259012756517	0.0344130675526024	0.0531120354963949	0.0782362728785358	0.107738214087632	0.133710555555556	0.156894241417497	0.183508596783139	0.212849694952856	0.242794444444444	0.272165559246955	0.295564614531337	0.308867443150305	0.312	0.312	0.311899057127011	0.313281198003328	0.31859123682751	0.324312777777778	0.327219079312257	0.328911813643927	0.331561286744315	0.335146977260122	0.338945	0.341235326688815	0.344731558513588	0.348425956738769
C9	-Inf	-6	-6	-Inf	-8	-5	-Inf	-5	5_-6	0.000165555555555558	0.000333333333333338	0	0	0.000171381031613979	0	0.000493621741541875	0.000666666666666663	0	0	0.000490293954520245	0.000989462007764837	0.00164451827242525	0.00232113144758736	0.00412846068660022	0.00626400443704937	0.00858180809761509	0.0118951747088186	0.0168066666666667	0.024374861572536	0.0350854132002219	0.0481386577925679	0.06585	0.0868062015503876	0.107957848031059	0.12749029395452	0.147403100775194	0.169210759844703	0.187192457016084	0.200400443704936	0.21202107598447	0.222482777777778	0.231933444259567	0.238313921242374	0.242348863006101	0.244542429284526	0.243063333333333	0.241764673311185	0.239867997781475	0.238068774265114
D9	-Inf	-7	-7	-Inf	-9	-6	-Inf	-6	5_-7	0.00183444444444444	0.00133554817275747	0.000502777777777771	0.000333333333333324	0.000666666666666663	0.000338879645036042	0.000160288408208537	6.66666666666649e-06	0.000507751937984482	0.00130671103716028	0.0022945091514143	0.00493677204658902	0.00775581395348836	0.0109267886855241	0.0171295681063123	0.0276672212978369	0.0431575152523572	0.0617642817526345	0.0849255555555556	0.11040642303433	0.134986134220743	0.158132556849695	0.183283333333333	0.210539867109635	0.238282861896839	0.263001663893511	0.277771317829457	0.282544647809207	0.283090959511925	0.284281198003328	0.286419301164725	0.290061111111111	0.292804769828064	0.294215751525236	0.297773710482529	0.30244925124792	0.305675	0.307568660022148	0.308931780366057	0.311529118136439
E9	-Inf	-8	-8	-Inf	-10	-7	-Inf	-7	5_-8	0.00116777777777777	0.000668881506090804	0.000163888888888884	0.000333333333333324	0.000666666666666663	0.000994453688297283	0.001	0.000673333333333329	0.0014922480620155	0.00231558513588463	0.00347088186356074	0.00529118136439267	0.00986710963455148	0.0171381031613977	0.0279767441860465	0.0438618968386023	0.0656544647809207	0.0915246810870771	0.120463333333333	0.146141749723145	0.167616749861342	0.193333887964504	0.224313888888889	0.256001661129568	0.282829728230726	0.300067665002773	0.305717054263566	0.307284525790349	0.308191902384914	0.308921797004992	0.312118136439268	0.315197222222222	0.317414309484193	0.320127565169162	0.323227953410982	0.328022739877981	0.333278333333333	0.336771317829457	0.339864669994454	0.343460343871326
F9	-Inf	-9	-9	-Inf	-11	-8	-Inf	-8	5_-9	0.00150333333333333	0.001	0.000666666666666663	0.000336661120354969	0.000323904603438711	0.000666666666666663	0.0011730449251248	0.001	0.00149224806201551	0.00264004437049362	0.00398058790904049	0.00627010537992235	0.0103560354374308	0.0161991125901276	0.0268228128460687	0.042528563505269	0.062891846921797	0.0862662229617304	0.109656666666667	0.12934772978959	0.152098724348308	0.180830837493067	0.210608333333333	0.237975636766334	0.260333887964504	0.276378813089296	0.283430232558139	0.285235718247365	0.287414309484193	0.291791458679978	0.297731003882418	0.302727777777778	0.306771491957848	0.311676650027732	0.315151968940654	0.318146977260122	0.322953333333333	0.328039313399778	0.329732667775929	0.333023849140322
G9	-Inf	-10	-10	-Inf	-12	-9	-Inf	-9	5_-10	0.00166888888888889	0.00133333333333334	0.00149722222222222	0.00133666112035497	0.000171381031613979	0.000655574043261227	0.00116028840820854	0.000679999999999996	0.00149224806201551	0.00264004437049362	0.00396117581808098	0.00692623405435385	0.0115337763012182	0.018483638380477	0.0306434108527132	0.0474869661674986	0.0694736550194121	0.0945696062118691	0.118441666666667	0.139945736434109	0.164247365501941	0.191906267332224	0.223825	0.256688815060908	0.28200055463117	0.296800887409872	0.301906976744186	0.304211314475874	0.307515252357182	0.309588463671658	0.311924570160843	0.316115555555556	0.319219079312257	0.322431503050471	0.327637271214642	0.333325013865779	0.336675	0.33947065337763	0.342731558513588	0.346425956738769
H9	-Inf	-11	-11	-Inf	-13	-10	-Inf	-10	5_-11	0.000333333333333324	0.000333333333333324	0.000163888888888884	3.3277870216305e-06	0.000504714364947304	5.54631170271756e-06	0.000160288408208537	0.00131333333333333	0.002	0.00264891846921797	0.00525568496949528	0.00892623405435386	0.014000553709856	0.0221259012756517	0.0359258028792912	0.056681641708264	0.0833605102606766	0.111494731003882	0.136624444444444	0.159210409745293	0.185400443704936	0.216793122573489	0.251197222222222	0.282437430786268	0.301547420965058	0.312289517470882	0.315763565891473	0.316333333333333	0.318990016638935	0.321255130338325	0.324505268996118	0.328115555555555	0.332104825291181	0.336402107598447	0.339742651136994	0.343356073211315	0.348151666666667	0.352437984496124	0.355930671103716	0.361920687742651
A10	-Inf	-6	-6	-3	-8	-5	-4	-Inf	6_-6	0	0.000662236987818379	0.00149166666666667	0.00233000554631171	0.00266666666666666	0.00233887964503606	0.0021730449251248	0.002	0.00165116279069767	0.00167554076539101	0.00184303937881309	0.00231225734886301	0.00266666666666666	0.00202440377149196	0.002	0.002	0.00166666666666666	0.00166666666666666	0.00151611111111111	0.00133333333333334	0.0018153078202995	0.002	0.002	0.002	0.00218801996672213	0.00231114808652247	0.00152325581395349	0.00102440377149196	0.0011414309484193	0.00164059900166389	0.00247310038824182	0.00297277777777778	0.00313810316139766	0.00333333333333333	0.00427287853577371	0.00557348863006101	0.00627	0.00696733111849391	0.00759955629506379	0.00859789240155297
B10	-Inf	-7	-7	-4	-9	-6	-5	-Inf	6_-7	0.00300000000000002	0.00233776301218162	0.00134444444444446	0.000336661120354969	6.74261903474513e-18	1.38777878078145e-17	0.000653910149750426	0.00100000000000001	0.000666666666666663	0.000342207432057686	0.000823627287853582	0.00196838602329452	0.00264451827242526	0.00332113144758736	0.00528239202657807	0.0075973377703827	0.0113727121464226	0.016501941209096	0.02371	0.0339557032115172	0.047828618968386	0.0636921797004992	0.0817027777777778	0.103411406423034	0.126829728230727	0.149668330560177	0.173027131782946	0.198706600110926	0.226495840266223	0.250800887409872	0.270278979478647	0.284319444444444	0.291828618968386	0.293	0.292136439267887	0.293240155296728	0.292865	0.294169988925803	0.295465335551858	0.29726455906822
C10	-Inf	-8	-8	-5	-10	-7	-6	-Inf	6_-8	0.00199999999999999	0.002	0.00133888888888888	0.000999999999999987	0.000666666666666663	0.000338879645036056	0.000666666666666663	0.000666666666666663	0.000158914728682173	0.000333333333333325	0.000823627287853576	0.00196838602329451	0.00508914728682171	0.00986577925679423	0.0177452934662237	0.0290005546311703	0.0459484193011647	0.0673261231281198	0.0926461111111111	0.121303433001107	0.148841930116473	0.176296173044925	0.210561111111111	0.248735326688815	0.284154742096506	0.311246256239601	0.325058139534884	0.331447032723239	0.334990016638935	0.338484193011647	0.341946200776484	0.343557777777778	0.346300055463117	0.349186356073211	0.351348863006101	0.35444925124792	0.35835	0.363039313399778	0.368331114808652	0.372127010537992
D10	-Inf	-9	-9	-6	-11	-8	-7	-Inf	6_-9	0.0024988888888889	0.00200442967884829	0.000672222222222225	0.000333333333333325	0.000171381031613979	0.000327787021630607	0.000826955074875214	2.00000000000001e-05	0	0.000973377703826956	0.00180421519689407	0.00459290072102052	0.00922259136212624	0.0142113144758735	0.0232070874861573	0.0375562950637826	0.0581686078757626	0.0829029395452024	0.111216111111111	0.1387569213732	0.166211314475874	0.196440931780366	0.230747222222222	0.265294019933555	0.293932334997227	0.315779256794232	0.326720930232558	0.331780366056572	0.333848585690516	0.335307265668331	0.335946200776484	0.33817	0.343552412645591	0.347372712146423	0.352713255684969	0.358084858569052	0.361071666666667	0.36347065337763	0.367731558513588	0.372023849140322
E10	-Inf	-10	-10	-7	-12	-9	-8	-Inf	6_-10	0.00266888888888889	0.00200221483942414	0.00116944444444445	0.001	0.000838047698280649	0.000338879645036056	0.000320576816417081	0.000993333333333334	0.00115891472868217	0.00165779256794233	0.00398058790904049	0.00594731003882419	0.00988925802879291	0.0161625069328896	0.0274640088593577	0.0441674986134221	0.0658069883527454	0.0924947310038824	0.121162222222222	0.146475083056478	0.171359955629506	0.199572933998891	0.233561111111111	0.269232558139535	0.297932334997227	0.31822351636162	0.327860465116279	0.330235718247365	0.332798114254021	0.336484193011647	0.339784803105935	0.343782222222222	0.347023849140322	0.349823627287854	0.353561286744315	0.358053799223516	0.362683333333333	0.367673311184939	0.371731558513588	0.376023849140322
F10	-Inf	-11	-11	-8	-13	-10	-9	-Inf	6_-11	0.00116777777777777	0.00133111849390918	0.000999999999999994	9.98336106489161e-06	0.000495285635052683	0.00132224070992789	0.00116028840820854	0.00100666666666667	0.000999999999999994	0.00229783693843593	0.00445146977260122	0.00694731003882417	0.0115337763012182	0.019447032723239	0.0319512735326689	0.0497925679423183	0.0731120354963949	0.100479755962285	0.128162222222222	0.152842746400886	0.179805879090405	0.209516361619523	0.244080555555556	0.279878737541528	0.308744315030505	0.328601220188575	0.335717054263566	0.338829173599556	0.342747642817526	0.346817526344981	0.350978369384359	0.354782222222222	0.357747642817526	0.359853022739878	0.364167498613422	0.369960621186911	0.373611666666667	0.377405315614618	0.38253133666112	0.386127010537992
G10	-3	-Inf	-Inf	-Inf	-Inf	-5	-4	-Inf	3_-6	0.00116555555555556	0.00166445182724252	0.00150277777777778	0.00100332778702163	0.000171381031613979	0	0.000493621741541875	0.000666666666666663	0.000666666666666663	0.00131558513588464	0.00166666666666666	0.00166666666666666	0.00280011074197121	0.00397559622850805	0.00512846068660022	0.00726400443704937	0.00991514143094841	0.012910149750416	0.0175377777777778	0.0234263565891473	0.0316394897393234	0.0419373266777593	0.0543083333333333	0.068718715393134	0.0850432612312812	0.102890183028286	0.121399224806202	0.138479201331115	0.156424847476428	0.174087631724903	0.192031613976705	0.211244444444444	0.230109816971714	0.248275097060455	0.263486966167499	0.273534109816972	0.278405	0.279901993355482	0.278932889628397	0.279333333333333
H10	-4	-Inf	-Inf	-Inf	-Inf	-6	-5	-Inf	3_-7	0.00216777777777777	0.00133776301218161	0.000502777777777771	3.3277870216305e-06	0.000161952301719352	0.000333333333333324	0.000506378258458119	0.000333333333333324	0.000158914728682166	0.000333333333333324	0.000980587909040482	0.00230171935662784	0.00444462901439645	0.00726012201885746	0.0115647840531561	0.0168336106489185	0.0256888519134775	0.0388990571270105	0.0565061111111111	0.0779114064230343	0.101134775374376	0.123522462562396	0.147066666666667	0.174457918050941	0.206590682196339	0.240780366056572	0.269554263565892	0.293283971159179	0.308070992789795	0.312869661674986	0.314085967831392	0.315891111111111	0.319219079312257	0.321519689406545	0.323621741541875	0.326511369938991	0.32754	0.331640642303433	0.338930671103716	0.344023849140322
A11	-5	-Inf	-Inf	-Inf	-Inf	-7	-6	-Inf	3_-8	0.000165555555555558	0.000664451827242535	0.000169444444444447	0.000330005546311708	0.000495285635052697	0.000338879645036056	0.001	0.00165333333333334	0.00314341085271319	0.00399112590127566	0.00447088186356074	0.00661397670549085	0.00975581395348839	0.0142113144758735	0.0227198228128461	0.0359312257348863	0.054891846921797	0.0779478646699945	0.106065555555556	0.134688261351052	0.162287853577371	0.194698835274542	0.233591666666667	0.271817275747508	0.301744315030505	0.323156960621187	0.331337209302326	0.333593455352191	0.337555740432612	0.341817526344981	0.344279534109817	0.345891111111111	0.349909595119246	0.354402107598447	0.359697726012202	0.365293954520244	0.372223333333333	0.379509966777409	0.383731558513588	0.388322795341098
B11	-6	-Inf	-Inf	-Inf	-Inf	-8	-7	-Inf	3_-9	0.000666666666666677	0.000666666666666677	0.000830555555555568	0.000339988907376613	0.000342762063227965	0.000327787021630621	7.20444225630301e-18	0.000326666666666685	0.00130232558139536	0.00264891846921798	0.00447088186356074	0.00693677204658902	0.0107115171650055	0.017483638380477	0.0288228128460687	0.0438896283971159	0.0648352745424293	0.0902063227953411	0.119463333333333	0.145774086378738	0.172103161397671	0.204384359400998	0.240413888888889	0.274960686600221	0.302975041597338	0.322890183028286	0.331910852713178	0.336780366056572	0.340515252357182	0.343202995008319	0.345924570160843	0.349503333333333	0.35208097615086	0.355706045479756	0.359894620077648	0.363782584581253	0.367611666666667	0.370803986710963	0.373532445923461	0.375230171935663
C11	-7	-Inf	-Inf	-Inf	-Inf	-9	-8	-Inf	3_-10	0.00150111111111111	0.00133333333333333	0.00149722222222223	0.00133666112035496	0.000504714364947317	5.54631170271777e-06	0.000160288408208544	0.000333333333333338	0.000984496124031016	0.00230671103716028	0.00398058790904048	0.00691569606211868	0.0115337763012182	0.0181625069328896	0.0306179401993355	0.0481397670549085	0.0714170826400444	0.0997831392124237	0.127678333333333	0.153124584717608	0.178472545757072	0.207239600665557	0.243080555555556	0.276063122923588	0.300812534664448	0.317667775929007	0.325003875968992	0.329113699389906	0.331464780920688	0.334843594009983	0.337365501941209	0.338639444444444	0.341414309484193	0.345039378813089	0.349970604547976	0.355356073211314	0.358873333333333	0.362372646733112	0.367132002218525	0.371322795341098
D11	-8	-Inf	-Inf	-Inf	-Inf	-10	-9	-Inf	3_-11	0.00216777777777776	0.00133776301218161	0.000830555555555547	0.000339988907376599	0.000171381031613979	0	0.000493621741541875	0.00132000000000001	0.000999999999999987	0.00132445923460899	0.00345146977260122	0.00691569606211868	0.0122004429678848	0.0201136993899057	0.0335669988925803	0.0527648363838048	0.07769384359401	0.106783139212424	0.135162222222222	0.160475083056478	0.186729339988907	0.214572933998891	0.248933333333333	0.282668327796235	0.306291181364393	0.321467554076539	0.328860465116279	0.331853577371048	0.333090959511925	0.335202995008319	0.338645036051026	0.342448888888889	0.344023849140322	0.346823627287854	0.351227953410982	0.355720465890183	0.360548333333333	0.36383665559247	0.367665557404326	0.370460343871325
E11	-3	-Inf	-Inf	-3	-8	-5	-4	-5	6_-6	0.000993333333333334	0.00299335548172758	0.00267222222222223	0.00233333333333334	0.00249528563505269	0.00332224070992791	0.003	0.00234666666666666	0.00249224806201551	0.00234220743205767	0.00235274542429285	0.00232279534109818	0.00297785160575859	0.0036544647809207	0.00317940199335549	0.00268053244592346	0.00345757071547421	0.004318358291736	0.00403222222222223	0.00366666666666668	0.00366666666666668	0.00398114254021076	0.00433333333333334	0.00433333333333333	0.00462396006655575	0.005	0.005	0.00530892956184137	0.00600000000000001	0.00692179700499169	0.00850526899611758	0.010585	0.011942872989462	0.0135490848585691	0.0166217415418747	0.020720465890183	0.0262866666666667	0.0334772978959025	0.0426622296173045	0.0523466444814199
F11	-4	-Inf	-Inf	-4	-9	-6	-5	-6	6_-7	0.00166666666666666	0.00133554817275747	0.00150277777777777	0.00100332778702162	0.00050471436494731	5.54631170271777e-06	0.000320576816417081	0.000993333333333334	0.0015077519379845	0.00133333333333333	0.00149029395452025	0.002312257348863	0.00231118493909191	0.00298779811425401	0.0059235880398671	0.00891680532445923	0.0125535219079312	0.0181386577925679	0.0261938888888889	0.0375708748615725	0.052089850249584	0.0686921797004992	0.0894388888888889	0.111765227021041	0.133103161397671	0.154690515806988	0.179360465116279	0.205657792567942	0.233687742651137	0.257800887409872	0.273719911259013	0.285761666666667	0.291357182473655	0.293853022739878	0.297424847476428	0.300511369938991	0.30254	0.303934662236988	0.305199112590128	0.308092623405435
G11	-5	-Inf	-Inf	-5	-10	-7	-6	-7	6_-8	0.00283222222222222	0.0033311184939092	0.002175	0.00100665557404326	0.000828618968386022	0.001	0.000839711591791464	0.000340000000000005	0.000317829457364339	0.00131558513588463	0.0031375485302274	0.00463505268996118	0.00677796234772979	0.0105568496949529	0.0181040974529347	0.0283616195230172	0.0441575152523572	0.0643560732113145	0.0876783333333333	0.1137569213732	0.138432057681642	0.163390460343871	0.194972222222222	0.231776301218162	0.26753078202995	0.293312811980033	0.306531007751938	0.313016084303938	0.317363838047698	0.321202995008319	0.322559068219634	0.324863888888889	0.328828618968386	0.330607875762618	0.332151968940654	0.336658347199113	0.341278333333333	0.345973975636766	0.350598447032723	0.353793677204659
H11	-6	-Inf	-Inf	-6	-11	-8	-7	-8	6_-9	0.00150111111111111	0.00100221483942414	0.000333333333333324	3.3277870216305e-06	0.000161952301719352	0.000661120354963931	0.00116028840820853	0.00133333333333333	0.00165116279069766	0.00264891846921797	0.0041569606211869	0.00594731003882416	0.0100448504983389	0.016495840266223	0.0260276854928018	0.0405562950637826	0.0608635607321131	0.0839628397115918	0.107291111111111	0.128612403100775	0.154769828064337	0.187994453688297	0.223158333333333	0.253832225913621	0.276521907931226	0.290511924570161	0.295143410852713	0.297186910704382	0.300747642817526	0.305432057681642	0.309311702717693	0.312503333333333	0.316104825291181	0.321009983361065	0.325894620077648	0.33038713255685	0.335683333333333	0.340071982281285	0.343997781475319	0.348690515806988
A12	-7	-Inf	-Inf	-7	-12	-9	-8	-9	6_-10	0.00116777777777778	0.000668881506090804	0.000163888888888891	0.00132334997226843	0.00100942872989462	1.10926234054353e-05	0.000987243483083743	0.00133333333333334	0.00115891472868217	0.00328008874098725	0.00560843039378812	0.0102174154187465	0.0161782945736434	0.023483638380477	0.0380287929125138	0.059681641708264	0.0853887964503605	0.115071547420965	0.145947222222222	0.170859911406423	0.199476982806434	0.234623405435385	0.270011111111111	0.299560354374308	0.31763283416528	0.326378258458125	0.330050387596899	0.332544647809207	0.335181919023849	0.339405990016639	0.345150305047144	0.352258333333333	0.359071547420965	0.365039378813089	0.369955074875208	0.374658347199113	0.38035	0.385039313399778	0.391596228508042	0.399484193011647
B12	-8	-Inf	-Inf	-8	-13	-10	-9	-10	6_-11	0.00233333333333333	0.00167109634551495	0.00133888888888889	0.000339988907376599	0	0.000327787021630607	0.000333333333333324	0.000659999999999996	0.00165116279069767	0.00232445923460898	0.00378480310593456	0.00724902939545204	0.0126893687707641	0.0211014975041597	0.0350797342192691	0.0540981697171381	0.0782645590682196	0.104539656128674	0.129226666666667	0.152859911406423	0.180436494731004	0.212088740987244	0.245236111111111	0.274852713178295	0.297188574597892	0.31148973932335	0.316763565891473	0.31887798114254	0.321848585690516	0.324229062673322	0.328118136439268	0.333952222222222	0.337909595119246	0.341794231835829	0.346834165280089	0.351115917914587	0.354206666666667	0.356803986710963	0.359132002218525	0.362724902939545
C12	-3	-Inf	-6	-Inf	-8	-Inf	-4	-Inf	4_-6	0.00016777777777778	0.000331118493909196	0.000830555555555554	0.000669994453688293	0.00132390460343871	0.00330560177481975	0.00448086522462563	0.00467333333333333	0.00484108527131783	0.00531558513588465	0.00466666666666667	0.00466666666666667	0.00515559246954596	0.00501220188574598	0.00533333333333334	0.00533333333333334	0.00630504714364948	0.00730338325013866	0.00666666666666667	0.00635049833887044	0.00685135884636717	0.00729561841375485	0.00714722222222222	0.00764617940199336	0.00862396006655574	0.00962229617304493	0.0104767441860465	0.010975596228508	0.0119495285635053	0.013255130338325	0.0163117027176927	0.0195033333333333	0.0226333887964504	0.0276472545757072	0.0346528008874099	0.0422318358291736	0.05016	0.0587452934662237	0.0690615640599002	0.0796455906821963
D12	-4	-Inf	-7	-Inf	-9	-Inf	-5	-Inf	4_-7	0.00133333333333333	0.00133333333333333	0.000502777777777778	3.3277870216305e-06	0	0	0.000826955074875206	0.00361333333333335	0.003	0.000404326123128124	0.00131392124237383	0.00295784803105935	0.0043111849390919	0.00530892956184137	0.00789811738648947	0.0112501386577926	0.0160393788130893	0.0227603993344426	0.0330972222222222	0.0474678848283499	0.0651303383250139	0.0852268441486412	0.108066666666667	0.131390919158361	0.155120354963949	0.180513033832501	0.208794573643411	0.239153632834165	0.266788685524126	0.287368829728231	0.300214642262895	0.307727777777778	0.307976150859678	0.307	0.307	0.307906821963394	0.30981	0.311901993355482	0.314332224070993	0.317425956738769
E12	-5	-Inf	-8	-Inf	-10	-Inf	-6	-Inf	4_-8	0.00266666666666668	0.00200442967884829	0.00150277777777779	0.00133333333333335	0.00100942872989463	1.10926234054492e-05	0.000320576816417087	0.000993333333333348	0.000825581395348849	0.00132445923460899	0.00280421519689409	0.0049473100388242	0.00808914728682172	0.0128657792567942	0.0204119601328904	0.03230615640599	0.0496150859678314	0.0703560732113145	0.0964311111111111	0.12405592469546	0.151359955629506	0.181459789240155	0.215894444444444	0.253442967884828	0.285180255130338	0.307779256794232	0.320294573643411	0.32487798114254	0.328848585690516	0.333072656683306	0.334698835274542	0.337197222222222	0.341357182473655	0.343853022739878	0.347303937881309	0.352689406544648	0.357746666666667	0.359333333333333	0.363064891846922	0.366460343871326
F12	-6	-Inf	-9	-Inf	-11	-Inf	-7	-Inf	4_-9	0.000832222222222214	0.000668881506090804	0.000666666666666663	0.000666666666666663	0.000171381031613979	0.000327787021630607	0.00116028840820854	0.00100666666666665	0.00115891472868217	0.00263117027176927	0.00496117581808097	0.00792623405435385	0.0118671096345515	0.018495840266223	0.0309512735326689	0.0481536328341653	0.0706261785912368	0.0974947310038824	0.125828888888889	0.151141749723145	0.179995008319468	0.214956738768719	0.251894444444444	0.285063122923588	0.309667221297837	0.325089850249584	0.330573643410853	0.333186910704382	0.335373821408763	0.338484193011647	0.341978369384359	0.344557777777778	0.347771491957848	0.352372712146423	0.357894620077648	0.36389850249584	0.367746666666667	0.369934662236988	0.374331114808652	0.379322795341098
G12	-7	-Inf	-10	-Inf	-12	-Inf	-8	-Inf	4_-10	0.001	0.001	0.000169444444444461	1.38546966467366e-19	0.000333333333333338	0.000333333333333338	0.000826955074875206	0.001	0.00165116279069767	0.00297337770382696	0.00462784248474765	0.00759290072102052	0.0130227021040975	0.0214348308374931	0.035233665559247	0.054750970604548	0.0799029395452024	0.107813089295618	0.133076111111111	0.156210409745293	0.185031059345535	0.218365501941209	0.253197222222222	0.284124584717608	0.306709927897948	0.320511924570161	0.324717054263566	0.326902384914032	0.328565723793677	0.331176927343317	0.333892401552967	0.335891111111111	0.338414309484193	0.340519689406545	0.344031059345535	0.347813643926789	0.351206666666667	0.352601328903654	0.353998890737659	0.357391569606212
H12	-8	-Inf	-11	-Inf	-13	-Inf	-9	-Inf	4_-11	0.00150333333333333	0.000999999999999987	0.000163888888888884	0.000663338879645032	0.00117138103161397	0.000672212978369367	0.00116028840820854	0.00166	0.00198449612403099	0.00363117027176926	0.00609872434830836	0.00927010537992235	0.0156672203765227	0.0250770937326678	0.0406954595791805	0.061389905712701	0.0867221297836938	0.11385801442041	0.137624444444444	0.161791251384275	0.191810316139767	0.225698835274542	0.260530555555556	0.291145071982281	0.311590127565169	0.321022739877981	0.323193798449612	0.326186910704381	0.330515252357182	0.33351026067665	0.333860232945091	0.333360555555555	0.334495285635053	0.338098169717138	0.342561286744315	0.345240155296728	0.347135	0.34883665559247	0.350332224070993	0.351931225734886
A13	-3	-Inf	-6	-3	-8	-Inf	-4	-Inf	5_-6	0.000335555555555554	0.000331118493909183	0.000163888888888884	3.3277870216305e-06	0	0	0.000493621741541868	0.000666666666666663	0.000333333333333324	0.000658347199112586	0.001	0.00132281284606865	0.00148918469217969	0.0013455149501661	0.00133333333333333	0.00133333333333333	0.000847476428175262	0.000666666666666663	0.00133333333333333	0.00101663893510815	0.00133333333333333	0.00196333333333333	0.00166666666666666	0.00166666666666666	0.00181198003327787	0.00231166666666666	0.00328729894620077	0.00428460686600221	0.00461619523017193	0.00561453133666112	0.00713976705490849	0.00825166666666666	0.0101619523017193	0.0128555555555555	0.0164266666666667	0.0207209302325581	0.0268266666666667	0.0345174708818636	0.0423300055463117	0.0504154187465335
B13	-4	-Inf	-7	-4	-9	-Inf	-5	-Inf	5_-7	0	0	0	0.000330005546311708	0.000495570321151717	0.000994453688297283	0.00116028840820854	0.00166	0.002	0.00167498613422074	0.00198111111111111	0.00330177187153932	0.00497836938435941	0.00629678848283499	0.0081042706600111	0.0112364341085271	0.0156777592900721	0.0218053244592346	0.0317961111111111	0.044867443150305	0.0612024403771492	0.0802666666666667	0.102733333333333	0.125744739756368	0.147393788130893	0.170315	0.196613422074321	0.223351052048726	0.248647254575707	0.269650027731558	0.279902939545202	0.286673333333333	0.293242928452579	0.296217777777778	0.295983333333333	0.294093023255814	0.294738333333333	0.297140321686079	0.297665557404326	0.298666666666667
C13	-5	-Inf	-8	-5	-10	-Inf	-6	-Inf	5_-8	0	0	0.000333333333333338	3.32778702163066e-06	0.000162236987818386	0.000988907376594566	0.00116028840820854	0.00133333333333334	0.00165169162506933	0.00297504159733777	0.00382388888888889	0.00464562569213732	0.00806932889628397	0.0135204872646733	0.0215962285080421	0.0333067552602436	0.0504342762063228	0.0726295063782584	0.101033333333333	0.130051580698835	0.156062673322241	0.184251666666667	0.218227777777778	0.254524916943522	0.288718801996672	0.315895	0.330729339988907	0.335569213732004	0.335767609539656	0.337150859678314	0.338698835274542	0.338748333333333	0.340552412645591	0.34316	0.34435	0.347147286821705	0.350008333333333	0.354613976705491	0.359398225180255	0.361597892401553
D13	-6	-Inf	-9	-6	-11	-Inf	-7	-Inf	5_-9	0.000666666666666663	0.000335548172757466	0.00016944444444444	0	0	0.000327787021630607	0.001	0.001	0.00115917914586799	0.00198336106489185	0.00445277777777777	0.00791583610188262	0.0123594009983361	0.0198050941306755	0.0324464780920688	0.050140642303433	0.0729595119245701	0.10110149750416	0.132850555555556	0.160784803105935	0.190846367165835	0.225976666666667	0.263483333333333	0.299899224806202	0.32816306156406	0.347596666666667	0.35481586245147	0.357260243632337	0.357949528563505	0.358947864669994	0.361	0.361306111111111	0.362828618968386	0.366131111111111	0.370153333333333	0.37284496124031	0.37662	0.383517470881864	0.387998890737659	0.389896838602329
E13	-7	-Inf	-10	-7	-12	-Inf	-8	-Inf	5_-10	0.001	0.000337763012181622	0.000169444444444447	0	0.000162236987818386	0.000333333333333338	0.000160288408208544	0.000659999999999996	0.001	0.00197504159733777	0.00396222222222223	0.00660354374307863	0.0116927343316694	0.0191384274640089	0.0314464780920688	0.049140642303433	0.0717787021630616	0.0997831392124237	0.129280555555556	0.155801442041043	0.182954520244038	0.213826666666667	0.249080555555556	0.283627353266888	0.311496394897393	0.329683333333333	0.335672212978369	0.337617940199335	0.339141430948419	0.339947864669994	0.341279534109817	0.343809444444444	0.347771491957848	0.351464444444444	0.35335	0.356147286821705	0.360881666666667	0.365075984470327	0.369132002218525	0.372724902939545
F13	-8	-Inf	-11	-8	-13	-Inf	-9	-Inf	5_-11	0.000834444444444443	4.42967884828349e-06	0.000169444444444447	0.000660011092623401	0.000333333333333338	0.000333333333333338	0.00098724348308375	0.00133333333333334	0.00182584581253466	0.00265002773155851	0.00445277777777778	0.00727021040974529	0.0126711037160289	0.0214352159468439	0.0339589572933999	0.0514739756367663	0.076083749306711	0.10444980587909	0.130861111111111	0.154884636716583	0.183549084858569	0.216735	0.251825	0.284375968992248	0.309436494731004	0.32606	0.332051580698835	0.334235880398671	0.337181919023849	0.339869661674986	0.341505268996118	0.342666666666667	0.344885745978924	0.348711111111111	0.35235	0.355147286821705	0.358548333333333	0.363646145313367	0.367931780366057	0.371127010537992
G13	-3	-6	-Inf	-Inf	-8	-5	-4	-Inf	5_-6	0.00100222222222222	0.00033554817275748	0.000327777777777776	0.000666666666666663	0.000828903654485048	0.00132778702163062	0.0011730449251248	0.001	0.00150748752079867	0.00133333333333334	0.001	0.00132281284606867	0.00182251802551303	0.002	0.00197504159733777	0.00233333333333334	0.00236161952301719	0.001681641708264	0.00181722222222222	0.002	0.00233333333333334	0.00233333333333334	0.00166666666666666	0.00197951273532669	0.00266666666666666	0.00297833333333334	0.00328729894620078	0.00366666666666667	0.00433333333333334	0.00494786466999446	0.00527953410981697	0.00627888888888889	0.00747143649473101	0.00827555555555555	0.00968333333333333	0.0124806201550388	0.01608	0.0206783139212424	0.025930671103716	0.0316217415418747
H13	-4	-7	-Inf	-Inf	-9	-6	-5	-Inf	5_-7	0.00083444444444445	0.000666666666666677	0.00049722222222223	6.65557404326133e-06	0.000333333333333338	0.000661120354963959	0.000506378258458133	0.000333333333333338	0.000651691625069332	0.001	0.00149055555555556	0.00231229235880399	0.00395673876871881	0.00627242524916945	0.00892512479201332	0.0131949058693245	0.0186211869107044	0.0264270660011093	0.0393983333333333	0.0551009428729895	0.0737249029395452	0.0955266666666667	0.119958333333333	0.143349944629014	0.167846921797005	0.195453333333333	0.225377703826955	0.252993355481728	0.274990571270105	0.291270105379922	0.297698835274542	0.297748333333333	0.297195230171936	0.297608888888889	0.29835	0.30084496124031	0.30254	0.304537992235164	0.308132002218525	0.311127010537992
A21	-5	-8	-Inf	-Inf	-10	-7	-6	-Inf	5_-8	0.00133333333333334	0.000671096345514946	0.000338888888888887	0	0.000324473975636764	0.0013222407099279	0.0011730449251248	0.000673333333333329	0.000985024958402663	0.00133333333333334	0.00264777777777777	0.00429125138427465	0.00724681087077093	0.0118781838316722	0.0183128119800333	0.0283482834994463	0.0433383250138658	0.0627193566278425	0.0877966666666666	0.115401552967277	0.141098724348308	0.167028333333333	0.199413888888889	0.236776301218162	0.271676095396561	0.296423333333333	0.310298391569606	0.316732004429679	0.317242373821409	0.316052135330005	0.317032168607876	0.320448888888889	0.323495285635053	0.326188888888889	0.328623333333333	0.332720930232558	0.338485	0.343075984470327	0.346598447032723	0.350690515806988
B21	-6	-9	-Inf	-Inf	-11	-8	-7	-Inf	5_-9	0.001	0.000668881506090804	0.00083611111111111	0.000666666666666663	0	0	0.000826955074875206	0.00132666666666667	0.00198502495840266	0.00330837493067111	0.00578611111111111	0.00892635658914728	0.0145152523571825	0.0231018826135105	0.0366006655574043	0.0551129568106312	0.0784170826400443	0.10710149750416	0.139001111111111	0.169018302828619	0.200922906267332	0.236346666666667	0.271491666666667	0.306232558139535	0.334932334997227	0.353683333333333	0.361	0.361617940199336	0.364222407099279	0.368176927343317	0.370978369384359	0.37417	0.376690515806988	0.379188888888889	0.381546666666667	0.383240310077519	0.385945	0.390646145313367	0.395465335551858	0.398161397670549
C21	-7	-10	-Inf	-Inf	-12	-9	-8	-Inf	5_-10	0.000834444444444443	4.42967884828349e-06	0	0.000330005546311694	0	0.000327787021630607	0.000987243483083743	0.00166	0.002	0.002	0.00331444444444444	0.00592635658914728	0.0102035496394897	0.0168294573643411	0.027675540765391	0.0428765227021041	0.0646544647809207	0.0908430393788131	0.118463333333333	0.143851358846367	0.166914032168608	0.194288333333333	0.226972222222222	0.261273532668882	0.290684414864115	0.30993	0.318103161397671	0.320617940199336	0.322090959511925	0.323895729339989	0.326645036051026	0.330142777777778	0.332552412645591	0.33516	0.338153333333333	0.341147286821705	0.343936666666667	0.346742651136994	0.351730449251248	0.356724902939545
D21	-8	-11	-Inf	-Inf	-13	-10	-9	-Inf	5_-11	0.000832222222222221	0.001	0.00100555555555556	0.000336661120354955	0.000324473975636764	0.000994453688297283	0.00116028840820854	0.00166	0.002159179145868	0.00363338879645036	0.00561	0.00860354374307862	0.0140260676650028	0.0224352159468439	0.0373716028840821	0.0577380952380952	0.0821120354963949	0.110116472545757	0.141882777777778	0.170084858569052	0.195954520244038	0.226196666666667	0.261266666666667	0.295314507198228	0.323829728230727	0.342951666666667	0.349195230171936	0.351260243632337	0.355181919023849	0.358176927343317	0.360645036051026	0.364142777777778	0.366690515806988	0.370102222222222	0.373563333333333	0.377449612403101	0.38027	0.38277481974487	0.386864669994454	0.389862451469773
E21	-3	-6	-Inf	-3	-8	-5	-Inf	-Inf	5_-6	0.00116555555555555	0.00133333333333333	0.00150277777777777	0.00100332778702162	0.000171096345514946	0.00032778702163062	0.000987243483083743	0.00100666666666665	0.000999999999999987	0.00165002773155851	0.00264777777777777	0.00364562569213732	0.0049783693843594	0.00661794019933555	0.00892512479201331	0.0125559246954596	0.0182878535773711	0.0270488075429839	0.0396994444444444	0.0564009983361065	0.079134775374376	0.10249	0.12485	0.145180509413068	0.16400055463117	0.183176666666667	0.203699944536883	0.221862679955703	0.235586245146977	0.247067110371603	0.252946200776484	0.253027222222222	0.252	0.252608888888889	0.253136666666667	0.254240310077519	0.254	0.253397670549085	0.255064891846922	0.258460343871326
F21	-4	-7	-Inf	-4	-9	-6	-Inf	-Inf	5_-7	0.00116555555555555	0.00166445182724252	0.00167222222222222	0.000673322240709924	0.000171096345514946	0.000327787021630607	0.000987243483083743	0.00133333333333333	0.00133333333333333	0.00165834719911259	0.00280499999999999	0.00462458471760797	0.007891846921797	0.0141627906976744	0.0227504159733777	0.0340011074197121	0.0501575152523572	0.0706744315030505	0.0951944444444444	0.118267886855241	0.13842762063228	0.16112	0.189647222222222	0.220083610188261	0.247744315030505	0.269176666666667	0.280103161397671	0.285398671096345	0.288656683305602	0.29	0.292171935662784	0.295782222222222	0.298357182473655	0.300551111111111	0.303366666666667	0.308658914728682	0.312738333333333	0.314839156960621	0.319731558513588	0.322529118136439
G21	-5	-8	-Inf	-5	-10	-7	-Inf	-Inf	5_-8	0.00100222222222222	0.000335548172757466	0.000333333333333324	0.000333333333333324	0	0	0.000320576816417081	0.000993333333333334	0.00150748752079866	0.00198336106489185	0.00427666666666666	0.00791583610188262	0.0126927343316694	0.0198172757475083	0.0319839156960621	0.049140642303433	0.0706544647809207	0.0962063227953411	0.123828888888889	0.147584581253466	0.169950083194676	0.19727	0.228863888888889	0.261042635658915	0.285915141430948	0.300545	0.306907931225735	0.309211517165006	0.310899057127011	0.31351026067665	0.317365501941209	0.320782222222222	0.324300055463117	0.328102222222222	0.33217	0.337054263565891	0.341278333333333	0.34477481974487	0.348198003327787	0.352690515806988
H21	-6	-9	-Inf	-6	-11	-8	-Inf	-Inf	5_-9	0.00166888888888889	0.000671096345514946	0.00016944444444444	0.000330005546311694	0.00116223698781838	0.00133333333333333	0.00133333333333333	0.00166	0.00198502495840266	0.00298336106489185	0.00445277777777778	0.00759302325581396	0.0141602884082085	0.0231018826135105	0.0364464780920688	0.0550991140642303	0.0797221297836938	0.109723239046034	0.138764444444444	0.164201331114809	0.191436494731004	0.222808333333333	0.258638888888889	0.292314507198228	0.311778147531891	0.318225	0.321149195784803	0.324829457364341	0.329757626178591	0.333098724348308	0.336870770937327	0.341142777777778	0.346381031613977	0.352595555555556	0.35764	0.36453488372093	0.368206666666667	0.369602329450915	0.374663338879645	0.380357182473655
A31	-7	-10	-Inf	-7	-12	-9	-Inf	-Inf	5_-10	0.000165555555555551	0.000333333333333324	0.000502777777777771	0.00099334442595674	0.00132447397563677	0.00166666666666666	0.00166666666666666	0.00166666666666666	0.00233333333333333	0.00298336106489185	0.00461	0.00792635658914729	0.0133594009983361	0.0211262458471761	0.034267332224071	0.0524601328903654	0.0754453688297282	0.103131447587354	0.130828888888889	0.155534664448142	0.181544647809207	0.210233333333333	0.244855555555556	0.280273532668881	0.305607321131448	0.31574	0.316430948419301	0.320398671096346	0.324232390460344	0.326843594009983	0.329838602329451	0.331612222222222	0.334219079312257	0.337131111111111	0.340366666666667	0.345658914728682	0.349945	0.353441486411536	0.356731558513588	0.359828064337216
B31	-8	-11	-Inf	-8	-13	-10	-Inf	-Inf	5_-11	0.00200222222222222	0.00133554817275748	0.000672222222222225	3.32778702163066e-06	0.000657807308970103	0.00132778702163062	0.00149362174154188	0.00166666666666666	0.002	0.00297504159733777	0.00478611111111111	0.00760354374307863	0.0123594009983361	0.0204473975636766	0.032471436494731	0.0491683277962348	0.070987798114254	0.0978130892956184	0.126646111111111	0.151534664448142	0.176954520244038	0.205621666666667	0.234391666666667	0.263145071982281	0.28900055463117	0.304125	0.307384914032169	0.308642303433001	0.31089905712701	0.314124792013311	0.317559068219634	0.319251666666667	0.323185801442041	0.327768888888889	0.330623333333333	0.335023255813953	0.339945	0.343140321686079	0.346130892956184	0.350127010537992
C31	-3	-6	-Inf	-3	-8	-5	-4	-Inf	6_-6	0.000501111111111105	2.21483942414169e-06	0.000333333333333324	0.000663338879645018	0.000666666666666649	0.000338879645036042	0.00165391014975041	0.00232666666666666	0.00134830837493066	0.000999999999999987	0.00149055555555554	0.001343853820598	0.000844148641153618	0.000987818383167207	0.00115418746533554	0.00133333333333333	0.00166666666666665	0.00166666666666665	0.00133333333333333	0.00133333333333333	0.00118469217970049	0.000999999999999987	0.000961111111111097	0.00164617940199334	0.00229062673322239	0.00297833333333332	0.00333333333333333	0.00333333333333333	0.00385856905158069	0.00428119800332778	0.00508596783139211	0.00658499999999999	0.00855241264559068	0.0105511111111111	0.01329	0.0161782945736434	0.0197466666666666	0.0246461453133666	0.030930671103716	0.0381164725457571
D31	-4	-7	-Inf	-4	-9	-6	-5	-Inf	6_-7	0.00133555555555555	0.000337763012181622	0.000502777777777778	0.000333333333333338	0	0	0.000160288408208544	0.000986666666666668	0.00133333333333334	0.000683305601774816	0.00113833333333333	0.00231229235880399	0.0029783693843594	0.004296788482835	0.00646256239600666	0.00923643410852714	0.0122201885745979	0.0168502495840266	0.0250433333333333	0.0353006100942873	0.0486078757626179	0.0647283333333333	0.0840361111111111	0.106057585825028	0.127769828064337	0.148445	0.170992789794786	0.197042081949059	0.224071547420965	0.247493621741542	0.26599944536883	0.279958888888889	0.287909595119246	0.290275555555556	0.291093333333333	0.295387596899225	0.297936666666667	0.298333333333333	0.301931780366057	0.304529118136439
E31	-5	-8	-Inf	-5	-10	-7	-6	-Inf	6_-8	0.00183444444444444	0.00133554817275747	0.00100555555555555	6.65557404326122e-06	0.000162236987818386	0.000661120354963945	0.0011730449251248	0.00198	0.002318358291736	0.00299168053244593	0.00380499999999999	0.00465614617940199	0.00726844148641153	0.0112236987818383	0.0178003327787022	0.0283344407530454	0.0418807542983916	0.0594459234608985	0.0826783333333333	0.10910149750416	0.135432057681642	0.161046666666667	0.190863888888889	0.225232558139535	0.260342762063228	0.28883	0.308073765945646	0.320512735326689	0.324656683305602	0.327229062673322	0.329085967831392	0.330891111111111	0.333219079312257	0.336131111111111	0.33847	0.339573643410853	0.344088333333333	0.350280643372158	0.355198003327787	0.358494731003882
F31	-6	-9	-Inf	-6	-11	-8	-7	-Inf	6_-9	0.00166888888888889	0.00067109634551496	0	0.000330005546311708	0.000666666666666677	0.000666666666666677	0.001	0.001	0.001159179145868	0.00198336106489185	0.00347166666666667	0.00658250276854928	0.0108702163061564	0.0162115171650055	0.0247504159733777	0.0385570321151717	0.0568635607321132	0.0796444814198558	0.107162222222222	0.131867997781475	0.154950083194676	0.182585	0.215894444444444	0.253130121816168	0.283641708264004	0.302951666666667	0.314062673322241	0.319829457364341	0.323373821408763	0.327098724348308	0.331171935662784	0.332639444444444	0.334552412645591	0.338073333333333	0.341683333333333	0.345085271317829	0.347476666666667	0.35077481974487	0.35453022739878	0.358828064337216
G31	-7	-10	-Inf	-7	-12	-9	-8	-Inf	6_-10	0.001	0.000668881506090818	0.000333333333333338	3.32778702163066e-06	0.000171096345514953	0.00032778702163062	0.000653910149750419	0.00132666666666667	0.00166666666666668	0.00264170826400444	0.0046288888888889	0.00662458471760799	0.0113594009983361	0.0191262458471761	0.0312922906267332	0.0491267995570321	0.0718069883527454	0.0981763727121464	0.126495555555556	0.150884636716583	0.173432057681642	0.201566666666667	0.234786111111111	0.267709302325581	0.294684414864115	0.313618333333333	0.32195951192457	0.325520487264673	0.327848585690516	0.330843594009983	0.334752634498059	0.336863888888889	0.339438158624515	0.342522222222222	0.345683333333333	0.348782945736434	0.35235	0.357344980587909	0.362064891846922	0.365460343871326
H31	-8	-11	-Inf	-8	-13	-10	-9	-Inf	6_-11	0.00266888888888889	0.00100885935769658	0.000502777777777785	3.32778702164438e-06	6.7544714745675e-18	0.000983361064891862	0.00148086522462563	0.00167333333333334	0.00217415418746535	0.00265002773155853	0.00461	0.00857198228128461	0.0144936217415419	0.024077519379845	0.039063227953411	0.059390919158361	0.0865130338325014	0.117056572379368	0.144345	0.16855130338325	0.19487798114254	0.223251666666667	0.254561111111111	0.288042635658915	0.309778147531891	0.319653333333333	0.325723793677205	0.328617940199336	0.329808097615086	0.333072656683306	0.338784803105935	0.343088333333333	0.346519134775374	0.352624444444444	0.359563333333333	0.363449612403101	0.368016666666667	0.373312811980033	0.376730449251248	0.382920687742651
A41	-3	-6	-6	-3	-Inf	-Inf	-Inf	-Inf	4_-6	0.000501111111111119	2.2148394241418e-06	0.000327777777777783	6.65557404326133e-06	0.000171096345514953	0.000655574043261241	0.000333333333333338	0.00066000000000001	0.00182584581253467	0.00232501386577926	0.00362888888888889	0.00594739756367664	0.00953688297282308	0.0168050941306755	0.0290088740987244	0.0445293466223699	0.0640443704936218	0.0882362728785358	0.113893333333333	0.135017748197449	0.158062673322241	0.186251666666667	0.214244444444444	0.239057585825028	0.257778147531891	0.26703	0.264850804215197	0.25962569213732	0.25506045479756	0.252104270660011	0.251720465890183	0.252557777777778	0.255519134775374	0.259493333333333	0.26141	0.263511627906977	0.266873333333333	0.268871325568497	0.269199112590128	0.270597892401553
B41	-4	-7	-7	-4	-Inf	-Inf	-Inf	-Inf	4_-7	0.00300222222222221	0.00233554817275747	0.00183611111111111	0.00133666112035497	0.000999999999999987	0.001	0.000506378258458126	6.66666666666676e-06	0	0.00065002773155851	0.00313833333333333	0.00560354374307861	0.0101819190238491	0.017483942414175	0.0289839156960621	0.046140642303433	0.0668635607321131	0.0912362728785358	0.120581666666667	0.146518025513034	0.170098724348308	0.198233333333333	0.229569444444444	0.259186046511628	0.28079534109817	0.292921666666667	0.296430948419301	0.298235880398671	0.300464780920688	0.303843594009983	0.310257903494176	0.313530555555555	0.313471436494731	0.31458	0.318076666666667	0.32168992248062	0.324746666666667	0.327537992235164	0.329998890737659	0.333690515806988
C41	-5	-8	-8	-5	-Inf	-Inf	-Inf	-Inf	4_-8	0.00150333333333333	0.000668881506090804	0.00016944444444444	0	0.000657807308970095	0.00132778702163061	0.002	0.002	0.00182584581253466	0.00265002773155851	0.00445277777777778	0.00727021040974529	0.0118702163061564	0.0191384274640089	0.0317798114254021	0.0497934662236988	0.0721403216860787	0.0978729894620078	0.126979444444444	0.153451469772601	0.178175263449806	0.207233333333333	0.239902777777778	0.272022148394241	0.297248474764282	0.312813333333333	0.319338879645036	0.320048726467331	0.320949528563505	0.323791458679978	0.325698835274542	0.327891111111111	0.330747642817526	0.332855555555556	0.335426666666667	0.340023255813953	0.343611666666667	0.347108153078203	0.35053133666112	0.353529118136439
D41	-6	-9	-9	-6	-Inf	-Inf	-Inf	-Inf	4_-9	0.00216777777777778	0.002	0.00083611111111111	6.65557404326122e-06	0.000991140642303434	0.00166112035496395	0.00150637825845813	0.00133333333333334	0.00182584581253466	0.00297504159733777	0.00445277777777778	0.00662458471760797	0.0105585135884637	0.0174717607973422	0.0293172490293955	0.0458349944629015	0.0666827509706045	0.0918729894620078	0.120312777777778	0.144884636716583	0.168247365501941	0.195936666666667	0.229119444444444	0.262981173864895	0.289581808097615	0.30764	0.315436494731004	0.31918715393134	0.322181919023849	0.323947864669994	0.326892401552967	0.330115555555556	0.332357182473655	0.335464444444444	0.34023	0.344116279069767	0.34708	0.351377149195785	0.355064891846922	0.358460343871326
E41	-7	-10	-10	-7	-Inf	-Inf	-Inf	-Inf	4_-10	0.00150333333333333	0.000337763012181608	0.000502777777777771	0.000663338879645032	0.00048671096345515	0.001	0.000839711591791457	0.000339999999999991	0.00115917914586799	0.00198336106489185	0.00345277777777777	0.00594739756367662	0.0094026622296173	0.0158172757475083	0.0270088740987244	0.0422098560354374	0.0613777038269551	0.0858879645036051	0.113495555555556	0.137567942318358	0.15865280088741	0.183398333333333	0.215677777777778	0.249294019933555	0.276017748197449	0.29464	0.304103161397671	0.307235880398671	0.309808097615086	0.311536328341653	0.314924570160843	0.319421666666667	0.321966722129784	0.324551111111111	0.32735	0.331356589147287	0.334945	0.338441486411536	0.342196894065447	0.347391569606212
F41	-8	-11	-11	-8	-Inf	-Inf	-Inf	-Inf	4_-11	0.00233555555555556	0.00133776301218162	0.001	0.001	0.000342192691029898	0.00032778702163062	0.00098724348308375	0.00198666666666667	0.00249251247920133	0.00234165280088742	0.00396222222222223	0.00692635658914729	0.0120260676650028	0.0197929125138427	0.0316256239600666	0.0488211517165006	0.0705019412090959	0.0968280643372157	0.125646111111111	0.149584581253466	0.171616749861342	0.197676666666667	0.230011111111111	0.262375968992248	0.288248474764282	0.306306666666667	0.314149195784803	0.318447397563677	0.322323349972268	0.325202995008319	0.327698835274542	0.331115555555555	0.333966722129784	0.336246666666667	0.33876	0.341542635658915	0.345215	0.350613976705491	0.356598447032723	0.360391569606212
G41	-3	-6	-6	-3	-8	-Inf	-4	-Inf	6_-6	0.00116777777777778	0.000337763012181622	0.000333333333333338	0.000333333333333338	0.000333333333333338	0.000661120354963959	0.000173044925124795	0	0	0	0.000157222222222225	0.000656146179402003	0.001	0.001	0.000666666666666677	0.000347176079734224	0.000180809761508599	0	0.000150555555555558	1.66389351081533e-05	0	0	0.000519444444444452	0.000959025470653379	0.00110260676650029	0.00135500000000001	0.00152301719356629	0.00164230343300112	0.00180809761508597	0.00230726566833057	0.00280643372157516	0.0026938888888889	0.00252856350526901	0.00324666666666667	0.00441	0.00530232558139536	0.00580166666666668	0.00720465890183029	0.00946533555185802	0.0115635052689961
H41	-4	-7	-7	-4	-9	-Inf	-5	-Inf	6_-7	0.00200222222222223	0.000673311184939102	0.000338888888888894	0.000330005546311694	0.000324473975636771	0.000338879645036056	0.00116028840820854	0.00133333333333334	0.00133333333333333	0.00133333333333334	0.001	0.00164562569213733	0.0029783693843594	0.00397563676633444	0.00461674986134221	0.00661129568106311	0.0105535219079312	0.0155019412090959	0.0222583333333333	0.0313338879645036	0.0439772601220189	0.0594133333333333	0.079625	0.102390919158361	0.124769828064337	0.145445	0.168274542429285	0.192448504983389	0.217404880754298	0.240826955074875	0.258719911259013	0.27168	0.276414309484193	0.276086666666667	0.276486666666667	0.28068992248062	0.283945	0.285333333333333	0.287599556295064	0.290092623405435
A51	-5	-8	-8	-5	-10	-Inf	-6	-Inf	6_-8	0.00133333333333333	0.000671096345514946	0.000672222222222218	0.000663338879645032	0.000666666666666663	0.000338879645036042	0	0.000326666666666658	0.00131835829173599	0.00231669439822517	0.00331444444444445	0.00431229235880398	0.0074026622296173	0.0128538205980067	0.0196211869107044	0.0303344407530454	0.0469484193011647	0.0683261231281198	0.0957322222222222	0.124384914032169	0.15169328896284	0.180881666666667	0.219955555555556	0.263550941306755	0.298282861896839	0.321466666666667	0.331626178591237	0.336423034330011	0.340515252357182	0.341973932334997	0.345343871325568	0.350727777777778	0.356300055463117	0.36132	0.364306666666667	0.36968992248062	0.371865	0.372268996117582	0.377996672212978	0.385185246810871
B51	-6	-9	-9	-6	-11	-Inf	-7	-Inf	6_-9	0.00133555555555555	6.64451827242529e-06	0.000333333333333324	0.00099334442595674	0.000504429678848277	0.000661120354963945	0.00116028840820854	0.000679999999999996	0.000507487520798662	0.0013083749306711	0.00311944444444444	0.00529125138427464	0.00758014420410426	0.0122115171650055	0.0212379367720466	0.0345847176079734	0.0530726566833056	0.0756295063782585	0.103280555555556	0.129801442041043	0.153914032168608	0.180973333333333	0.213638888888889	0.248565891472868	0.27826566833056	0.300133333333333	0.311769828064337	0.31459357696567	0.316646699944537	0.321791458679978	0.327032168607876	0.330142777777778	0.331690515806988	0.334797777777778	0.33829	0.34208527131783	0.345746666666667	0.350344980587909	0.35426511369939	0.356563505268996
C51	-7	-10	-10	-7	-12	-Inf	-8	-Inf	6_-10	0.00100222222222222	0.000666666666666663	0.000666666666666663	6.65557404326122e-06	0.000495570321151717	0.000994453688297283	0.00067942318358292	0.000333333333333338	0.000651691625069332	0.00165002773155851	0.00313833333333333	0.00528073089700998	0.00889184692179701	0.0145204872646733	0.0240338325013866	0.0385570321151716	0.0580443704936217	0.0812811980033278	0.108947222222222	0.135784803105935	0.16087798114254	0.188306666666667	0.220825	0.255253045404208	0.285846921797005	0.307531666666667	0.316195230171936	0.318260243632337	0.320333333333333	0.321869661674986	0.32481697171381	0.329782222222222	0.333552412645591	0.336464444444444	0.339563333333333	0.344054263565891	0.347738333333333	0.350742651136994	0.35553133666112	0.358828064337216
D51	-8	-11	-11	-8	-13	-Inf	-9	-Inf	6_-11	0.00233333333333334	0.00167109634551496	0.000836111111111116	0.000336661120354969	0.000162236987818386	0.000661120354963959	0.0011730449251248	0.000673333333333343	0.001159179145868	0.00263338879645037	0.00429555555555556	0.00693687707641197	0.01071436494731	0.017483942414175	0.0286505823627288	0.0445293466223699	0.0664736550194121	0.0922063227953411	0.120947222222222	0.146518025513034	0.168098724348308	0.195918333333333	0.228863888888889	0.261042635658915	0.289351081530782	0.309531666666667	0.318384914032169	0.318097452934662	0.318848585690516	0.321229062673322	0.323505268996118	0.327727777777778	0.332438158624515	0.33674	0.33929	0.343387596899225	0.346675	0.349473655019412	0.354797559622851	0.358494731003882
E51	-3	-6	-6	-3	-8	-Inf	-4	-5	7_-6	0.00133555555555555	0.0013311184939092	0.000666666666666663	0.000666666666666663	0.000666666666666663	0.000666666666666663	0.000826955074875206	0.000673333333333329	0.000174154187465338	0.000325013865779262	0.001	0.001	0.000822518025513032	0.001	0.000845812534664447	0.000986157253599115	0.0018191902384914	0.00136328341652801	0.00081722222222222	0.001	0.000702717692734334	0.000333333333333338	0.000961111111111111	0.00164617940199335	0.00152135330005546	0.00133333333333334	0.00133333333333334	0.00133333333333334	0.00119190238491404	0.00130726566833057	0.00161286744315031	0.002	0.00280476982806434	0.003	0.003	0.00390697674418605	0.00493666666666667	0.00533333333333334	0.00593288962839712	0.00752911813643927
F51	-4	-7	-7	-4	-9	-Inf	-5	-6	7_-7	0.00133555555555555	0.000668881506090804	0.00083611111111111	0.000336661120354969	0.000162236987818386	5.54631170271777e-06	0	0.000653333333333329	0.001	0.000674986134220739	0.00131444444444444	0.00231229235880398	0.00280088740987243	0.00429678848283499	0.00615418746533555	0.00697231450719822	0.0090393788130893	0.0144869661674986	0.0215916666666667	0.0300338325013866	0.0421619523017194	0.0577283333333333	0.07685	0.0984318936877076	0.121872434830837	0.143111666666667	0.16451026067665	0.188733111849391	0.212546311702718	0.235853022739878	0.255472545757072	0.269319444444444	0.279657237936772	0.285044444444444	0.286076666666667	0.288480620155039	0.289873333333333	0.290967831392124	0.293731558513588	0.295931225734886
G51	-5	-8	-8	-5	-10	-Inf	-6	-7	7_-8	0.00166888888888889	0.000339977851605764	0.000163888888888891	0.000333333333333338	0.000171096345514953	0.00032778702163062	0.00098724348308375	0.00100666666666667	0.000348308374930669	0.00065002773155851	0.00213833333333333	0.00395791805094131	0.00658014420410427	0.00992691029900332	0.0159794786467	0.0263344407530454	0.0423383250138658	0.0610826400443705	0.0846783333333333	0.112684969495286	0.138914032168608	0.163768333333333	0.191941666666667	0.224627353266888	0.261214642262895	0.29083	0.306872989462008	0.314683277962348	0.317373821408763	0.319255130338325	0.320085967831392	0.322197222222222	0.32563338879645	0.329131111111111	0.332426666666667	0.335813953488372	0.340755	0.346947310038824	0.353332224070993	0.356127010537992
H51	-6	-9	-9	-6	-11	-Inf	-7	-8	7_-9	0.00300222222222222	0.00134219269102991	0.000672222222222225	3.32778702163066e-06	0	0.00032778702163062	0.000987243483083751	0.00133333333333334	0.00149251247920134	0.00264170826400444	0.00429555555555556	0.00693687707641195	0.01071436494731	0.0168416389811739	0.0275463117027177	0.0425293466223699	0.062501941209096	0.0872362728785358	0.114979444444444	0.139234608985025	0.163657237936772	0.193845	0.227158333333333	0.260334994462901	0.285667221297837	0.300791666666667	0.308005546311703	0.310260243632337	0.310949528563505	0.313484193011647	0.318784803105935	0.321863888888889	0.32463338879645	0.329044444444444	0.334306666666667	0.340294573643411	0.344278333333333	0.347172490293955	0.350664448141986	0.356254021075984
A61	-7	-10	-10	-7	-12	-Inf	-8	-9	7_-10	0.002	0.00166888150609082	0.00100555555555556	6.65557404326133e-06	0.000162236987818386	0.000333333333333338	0.000666666666666677	0.000993333333333334	0.001159179145868	0.00230837493067111	0.00378611111111112	0.00628073089700998	0.0107359955629506	0.0171506090808416	0.0283172490293955	0.044515503875969	0.064987798114254	0.0911763727121464	0.120011666666667	0.142951192457016	0.165323904603439	0.196771666666667	0.234522222222222	0.269001661129568	0.293709927897948	0.307523333333333	0.311953965612867	0.312024363233666	0.313141430948419	0.315176927343317	0.31859123682751	0.322476111111111	0.325219079312257	0.329044444444444	0.333033333333333	0.338325581395349	0.343548333333333	0.347441486411536	0.351064891846922	0.354460343871326
B61	-8	-11	-11	-8	-13	-Inf	-9	-10	7_-11	0.00250333333333334	0.00100664451827243	0	0.000330005546311708	0.000333333333333338	0.000333333333333338	0.000493621741541882	0.000666666666666677	0.00166666666666668	0.00199168053244593	0.0026288888888889	0.00527021040974529	0.00971436494731004	0.0161627906976744	0.0271630615640599	0.044140642303433	0.0656544647809207	0.0912063227953411	0.118979444444444	0.143234608985025	0.167211314475874	0.19527	0.227902777777778	0.260022148394241	0.285103161397671	0.301103333333333	0.307769828064337	0.31059357696567	0.313565723793677	0.318327787021631	0.321698835274542	0.323891111111111	0.327495285635053	0.330188888888889	0.332486666666667	0.33608527131783	0.340818333333333	0.346011647254576	0.350331114808652	0.353828064337216
C61	-3	-6	-6	-3	-8	-5	-Inf	-Inf	6_-6	0.00150111111111111	0.00133333333333333	0.000672222222222218	3.3277870216305e-06	0.000162236987818379	5.54631170271756e-06	0.000160288408208537	0.000986666666666667	0.001	0.00132501386577925	0.00166666666666666	0.00166666666666666	0.00280088740987243	0.00429678848283499	0.00479589572933998	0.00661129568106311	0.00958180809761508	0.0132135330005546	0.019925	0.0290005546311703	0.0410133111480865	0.055135	0.0725944444444444	0.0921805094130675	0.109504714364947	0.124371666666667	0.142792013311148	0.159578073089701	0.173434830837493	0.189447032723239	0.203354409317804	0.213816111111111	0.219828618968386	0.22374	0.22588	0.226968992248062	0.225865	0.224462007764836	0.225998890737659	0.227597892401553
D61	-4	-7	-7	-4	-9	-6	-Inf	-Inf	6_-7	0.00300222222222222	0.00200442967884829	0.00116944444444444	9.98336106489183e-06	0.000171096345514946	0.000327787021630607	0.000493621741541868	0.00131999999999999	0.00133333333333333	0.00198336106489185	0.00347166666666667	0.00464562569213732	0.00724681087077094	0.0112358803986711	0.0187753743760399	0.0303067552602436	0.0458524681087077	0.0653710482529118	0.0891944444444444	0.113851358846367	0.135391569606212	0.157193333333333	0.182577777777778	0.210206533776301	0.237453688297282	0.259756666666667	0.274062673322241	0.280447397563677	0.281757626178591	0.283255130338325	0.286505268996118	0.288891111111111	0.290942872989462	0.293464444444444	0.295486666666667	0.298782945736434	0.302683333333333	0.306172490293955	0.309333333333333	0.311127010537992
E61	-5	-8	-8	-5	-10	-7	-Inf	-Inf	6_-8	0.00283444444444446	0.0023355481727575	0.0013388888888889	0.000669994453688307	0.000504429678848291	0.000333333333333338	0.00116028840820855	0.00100666666666667	0.000174154187465345	0.000325013865779262	0.00245277777777779	0.00591583610188262	0.0103594009983361	0.0171627906976744	0.0290088740987244	0.0458073089700997	0.0687504159733777	0.0967981142540211	0.126732222222222	0.153801442041043	0.177134775374376	0.202695	0.234344444444444	0.267960686600221	0.29506045479756	0.313306666666667	0.321580144204104	0.32181284606866	0.321282861896839	0.324739323349972	0.329	0.331142777777778	0.333242928452579	0.336826666666667	0.33994	0.342147286821705	0.346826666666667	0.353011647254576	0.355132002218525	0.357529118136439
F61	-6	-9	-9	-6	-11	-8	-Inf	-Inf	6_-9	0.00960222222222221	0.0243001107419712	0.0298138888888889	0.031	0.0303333333333333	0.030661120354964	0.0316539101497504	0.0316733333333333	0.0315074875207987	0.0329584026622296	0.0351194444444445	0.0372912513842747	0.04171436494731	0.0481627906976744	0.0584963948973932	0.0741960132890365	0.093891846921797	0.117584581253466	0.145076111111111	0.167601220188575	0.187801442041043	0.213046666666667	0.244825	0.278940199335548	0.304872434830837	0.322683333333333	0.332103161397671	0.334926910299003	0.336899057127011	0.340739323349972	0.343838602329451	0.345612222222222	0.347552412645591	0.349551111111111	0.3547	0.360596899224806	0.364215	0.369312811980033	0.373664448141986	0.377460343871325
G61	-7	-10	-10	-7	-12	-9	-Inf	-Inf	6_-10	0.000834444444444443	0.000997785160575859	0.00083611111111111	6.65557404326122e-06	0	0.00032778702163062	0.000506378258458126	0.000659999999999996	0.00147753743760399	0.002	0.00361	0.00757198228128461	0.0135152523571825	0.02178073089701	0.0348047698280643	0.0527796234772979	0.0749312257348863	0.101843039378813	0.129194444444444	0.153217970049917	0.175914032168608	0.202028333333333	0.234716666666667	0.267647840531561	0.29089794786467	0.304211666666667	0.311821408763172	0.315284606866002	0.317424292845258	0.321072656683306	0.325645036051026	0.329142777777778	0.331885745978924	0.334797777777778	0.338546666666667	0.342658914728682	0.347485	0.352678313921242	0.355397115917915	0.360391569606212
H61	-8	-11	-11	-8	-13	-10	-Inf	-Inf	6_-11	0.00216777777777779	0.00133776301218162	0.00116944444444445	0.0003399889073766	6.7544714745675e-18	0.000327787021630634	0.000826955074875214	0.00132666666666667	0.00182584581253468	0.00297504159733779	0.00527666666666668	0.00859302325581396	0.0143377703826955	0.0231018826135105	0.038063227953411	0.0577519379844961	0.0827221297836939	0.112086522462562	0.139194444444444	0.163217970049917	0.187729339988907	0.215918333333333	0.248863888888889	0.279791251384275	0.301316694398225	0.31232	0.316384914032169	0.31918715393134	0.323697171381032	0.328458125346644	0.329720465890183	0.329945555555556	0.332161952301719	0.336682222222222	0.34217	0.346751937984496	0.350881666666667	0.35477481974487	0.358199112590128	0.361391569606212
A71	-Inf	-Inf	-Inf	-3	-8	-5	-4	-5	5_-6	0.00383666666666666	0.00333333333333333	0.00316944444444444	0.00233998890737659	0.00183776301218162	0.00199445368829728	0.00216028840820854	0.00200666666666667	0.00201497504159733	0.00166666666666666	0.00115722222222222	0.00133333333333333	0.000844148641153631	0.000666666666666663	0.000512479201331109	1.38427464008856e-05	0.000305047143649471	0.000985024958402663	0.000849444444444443	0.000349972268441478	0.000666666666666663	0.000666666666666663	0.00110833333333333	0.00166666666666666	0.00137603993344426	0.001	0.00128729894620078	0.00166666666666666	0.00166666666666666	0.00258846367165834	0.00394620077648363	0.00433333333333333	0.00560953965612867	0.00691333333333333	0.00788	0.0101782945736434	0.0131433333333333	0.0170438158624515	0.0221308929561841	0.0279206877426511
B71	-Inf	-Inf	-Inf	-4	-9	-6	-5	-6	5_-7	0.00166888888888889	0.00100221483942414	0.001	0.000669994453688307	0.000171096345514953	0.00032778702163062	0.000160288408208544	6.66666666666676e-06	0.000333333333333338	0.000333333333333338	0.000333333333333338	0.00130177187153932	0.00180088740987244	0.00297563676633444	0.00512922906267333	0.00726411960132891	0.0102201885745979	0.0145318912922906	0.0223444444444444	0.0332839711591792	0.0471259012756517	0.0640066666666667	0.0849583333333333	0.108037098560354	0.130581808097615	0.153003333333333	0.177613422074321	0.20249723145072	0.228495840266223	0.254644481419856	0.275752079866888	0.28968	0.296552412645591	0.297333333333333	0.296606666666667	0.299116279069767	0.301071666666667	0.301967831392124	0.304598447032723	0.307793677204659
C71	-Inf	-Inf	-Inf	-5	-10	-7	-6	-7	5_-8	0.00200222222222222	0.00166666666666666	0.00150277777777777	0.000673322240709924	0.000162236987818379	0.000661120354963945	0.001	0.001	0.00165169162506933	0.0026500277315585	0.00315722222222221	0.00365614617940199	0.0064242928452579	0.0111993355481728	0.0176461453133666	0.0270426356589147	0.0416716583471991	0.0613710482529118	0.0859472222222222	0.114051580698835	0.14187798114254	0.168046666666667	0.197383333333333	0.232504429678848	0.271753189129229	0.303743333333333	0.32287853577371	0.333252491694352	0.335616195230172	0.338150859678314	0.340892401552967	0.342278888888889	0.345300055463117	0.347884444444444	0.349743333333333	0.352449612403101	0.356548333333333	0.361947310038824	0.366198003327787	0.369195784803106
D71	-Inf	-Inf	-Inf	-6	-11	-8	-7	-8	5_-9	0.00233555555555556	0.00100664451827243	0.000999999999999994	0.001	0.000504429678848284	5.54631170271777e-06	0.0008269550748752	0.00165333333333333	0.00198502495840266	0.00265834719911259	0.00380500000000001	0.00594739756367664	0.00906932889628397	0.0141993355481727	0.0225712701053799	0.0352790697674419	0.0535867997781475	0.0762811980033278	0.104065555555556	0.131451469772601	0.154986134220743	0.180361666666667	0.213452777777778	0.248565891472868	0.277744315030505	0.29793	0.308103161397671	0.312162790697674	0.31504048807543	0.318458125346644	0.321311702717693	0.323891111111111	0.326747642817526	0.329768888888889	0.333033333333333	0.338023255813953	0.342476666666667	0.3469794786467	0.351464226289517	0.353666666666667
E71	-Inf	-Inf	-Inf	-7	-12	-9	-8	-9	5_-10	0.00166888888888889	0.00100221483942414	0.000666666666666663	0.000666666666666663	0	0.00032778702163062	0.000666666666666663	0.000340000000000005	0.000985024958402663	0.00230837493067111	0.00380500000000001	0.00594739756367664	0.0100476982806434	0.0164961240310078	0.0265213533000555	0.0409042081949059	0.0615302273987798	0.0868580144204104	0.115732222222222	0.141534664448142	0.165098724348308	0.192918333333333	0.224236111111111	0.256981173864895	0.28736827509706	0.30793	0.316718247365502	0.319829457364341	0.321373821408763	0.322640599001664	0.324365501941209	0.32717	0.330828618968386	0.334131111111111	0.337913333333333	0.344294573643411	0.347341666666667	0.350140321686079	0.357332224070993	0.360425956738769
F71	-Inf	-Inf	-Inf	-8	-13	-10	-9	-10	5_-11	0.00166888888888889	0.00100221483942414	0.000333333333333338	3.32778702163066e-06	0.000171096345514953	0.000655574043261241	0.00132057681641709	0.00134000000000001	0.00117415418746534	0.00165002773155852	0.00361000000000001	0.00692635658914729	0.0113810316139767	0.0181506090808416	0.0299839156960621	0.0474601328903654	0.0692928452579035	0.0955246810870771	0.125463333333333	0.150534664448142	0.173026622296173	0.20064	0.230461111111111	0.261396456256921	0.288872434830837	0.306683333333333	0.314907931225735	0.317520487264673	0.318949528563505	0.320255130338325	0.323677204658902	0.326918333333333	0.328804769828064	0.332044444444444	0.33411	0.339992248062016	0.345683333333333	0.350075984470327	0.358398225180255	0.362092623405435
G71	-Inf	-Inf	-Inf	-3	-8	-Inf	-4	-Inf	3_-6	0.00166888888888889	0.00133333333333334	0.001	0.000669994453688307	0.000171096345514953	0	0.000333333333333338	0.000333333333333338	0.000651691625069332	0.00132501386577926	0.00150944444444445	0.001656146179402	0.00215585135884637	0.00233333333333334	0.00166666666666668	0.00134717607973423	0.0011808097615086	0.000681641708264014	0.00178500000000001	0.00265002773155851	0.00281530782029951	0.00363	0.00351944444444445	0.00364617940199335	0.00462396006655575	0.00531166666666666	0.00676428175263451	0.00856921373200442	0.0108485856905158	0.0141508596783139	0.0184514697726012	0.0233672222222222	0.0298763172490294	0.03848	0.0486733333333333	0.0593488372093023	0.0690333333333333	0.079324459234609	0.0912617859123683	0.101645590682196
H71	-Inf	-Inf	-Inf	-4	-9	-Inf	-5	-Inf	3_-7	0.00183444444444445	0.00100442967884828	0.00100555555555556	0.000336661120354969	0.000162236987818386	0.000661120354963959	0.001	0.000673333333333343	0.000492512479201338	0.00131669439822519	0.002	0.00264562569213733	0.00395673876871881	0.00595127353266889	0.00825845812534666	0.011250276854928	0.0159828064337216	0.0234270660011093	0.03428	0.0478508042151969	0.06561231281198	0.08686	0.110586111111111	0.133411406423034	0.156539101497504	0.180895	0.207377703826955	0.236538205980066	0.262930116472546	0.283702163061564	0.297881308929562	0.304782222222222	0.30591902384914	0.305028888888889	0.306093333333333	0.312201550387597	0.314333333333333	0.313731003882418	0.317598447032723	0.320195784803106
A81	-Inf	-Inf	-Inf	-5	-10	-Inf	-6	-Inf	3_-8	0.00183444444444444	0.00100442967884828	0.000666666666666663	0.000666666666666663	0.000837763012181615	0.000666666666666663	0.000320576816417081	0.000993333333333334	0.00150748752079867	0.00165834719911259	0.00329555555555555	0.0056140642303433	0.00842429284525791	0.0128781838316722	0.0204420410427066	0.0316539313399778	0.0484342762063228	0.0706295063782584	0.0983666666666667	0.127068219633943	0.152765391014975	0.18027	0.216405555555556	0.256694352159468	0.291470881863561	0.31696	0.331154742096506	0.334617940199336	0.335464780920688	0.339765391014975	0.343892401552967	0.346809444444444	0.348300055463117	0.351493333333333	0.35582	0.360023255813954	0.364485	0.36877481974487	0.373598447032723	0.376793677204659
B81	-Inf	-Inf	-Inf	-6	-11	-Inf	-7	-Inf	3_-9	0.00116777777777778	0.000668881506090818	0.000333333333333331	0.000333333333333338	0.000991140642303441	0.00133333333333334	0.00133333333333334	0.00100666666666667	0.000174154187465338	0.000650027731558523	0.00213833333333334	0.00395791805094131	0.0069134775374376	0.01218715393134	0.0209046034387133	0.0336124031007752	0.0515867997781475	0.0742811980033278	0.102850555555556	0.130784803105935	0.155170826400444	0.181936666666667	0.214933333333333	0.250545404208195	0.282616195230172	0.306735	0.320298391569606	0.325805094130676	0.328323349972268	0.330895729339989	0.333365501941209	0.336476111111111	0.339357182473655	0.342768888888889	0.346426666666667	0.350720930232558	0.354945	0.359043815862451	0.361798668885191	0.363597892401553
C81	-Inf	-Inf	-Inf	-7	-12	-Inf	-8	-Inf	3_-10	0.00100222222222223	4.4296788482836e-06	0	0	0.000333333333333338	0.000333333333333338	0.000333333333333338	0.000986666666666668	0.001	0.00165002773155852	0.00311944444444444	0.00496843853820597	0.00971436494731003	0.0171262458471761	0.027675540765391	0.043515503875969	0.0648352745424293	0.0905246810870771	0.120549444444444	0.147801442041043	0.173841930116473	0.202585	0.234127777777778	0.266314507198228	0.296804215196894	0.3198	0.327436494731004	0.329642303433001	0.332090959511925	0.333588463671658	0.336171935662784	0.339476111111111	0.342690515806988	0.345188888888889	0.347016666666667	0.350116279069767	0.353746666666667	0.358344980587909	0.362598447032723	0.365793677204659
D81	-Inf	-Inf	-Inf	-8	-13	-Inf	-9	-Inf	3_-11	0.00250111111111111	0.00133997785160576	0.000338888888888887	0.000330005546311708	0.00132447397563677	0.00166666666666666	0.00166666666666666	0.00232000000000001	0.003318358291736	0.00366666666666667	0.0046288888888889	0.00727021040974529	0.0115368829728231	0.018483942414175	0.0285463117027177	0.0441683277962348	0.0664453688297282	0.0925396561286744	0.121162222222222	0.146184692179701	0.169283416528009	0.196288333333333	0.227933333333333	0.261981173864895	0.290684414864115	0.310241666666667	0.32077537437604	0.325853820598007	0.327808097615086	0.329536328341653	0.332225734886301	0.334530555555556	0.336300055463117	0.338884444444444	0.342486666666667	0.346387596899225	0.351413333333333	0.356011647254576	0.358597337770383	0.363092623405435
E81	-Inf	-Inf	-6	-3	-8	-5	-4	-Inf	5_-6	0.00316777777777778	0.003	0.00183611111111112	0.00133666112035497	0.00166666666666668	0.00166666666666668	0.002	0.002	0.00117415418746534	0.001	0.00149055555555556	0.00166666666666668	0.00166666666666668	0.00134551495016612	0.001	0.00131949058693245	0.00166666666666668	0.00134830837493068	0.00118277777777778	0.000683305601774829	0.000148641153632836	0.000963333333333334	0.000852777777777783	0.00035382059800665	0.00162396006655574	0.00168833333333333	0.001	0.00130897009966778	0.00152523571824737	0.00194786466999446	0.0026128674431503	0.00330611111111112	0.00460953965612868	0.00591333333333334	0.00721333333333334	0.00951162790697673	0.0126116666666667	0.016108153078203	0.020198003327787	0.0252884082085413
F81	-Inf	-Inf	-7	-4	-9	-6	-5	-Inf	5_-7	0.00016777777777778	0	0	0.000330005546311708	0.000171096345514953	0	0.000320576816417087	0.000340000000000005	0.001	0.00197504159733777	0.00198111111111112	0.00201052048726468	0.00264503605102607	0.00396345514950166	0.00530837493067111	0.00758361018826134	0.0113727121464226	0.01618358291736	0.0232261111111111	0.0329839156960621	0.0456799778147532	0.0610616666666666	0.0812527777777778	0.104703765227021	0.125521907931226	0.144821666666667	0.16732612312812	0.191830564784053	0.218495840266223	0.245566278424847	0.26722518025513	0.282877222222222	0.291852468108708	0.294913333333333	0.297743333333333	0.299542635658915	0.301143333333333	0.304140321686079	0.302931780366057	0.304931225734886
G81	-Inf	-Inf	-8	-5	-10	-7	-6	-Inf	5_-8	0.00133333333333334	0.00133333333333334	0.00133333333333334	0.00100332778702163	0.000342192691029905	0.00032778702163062	0.00132057681641709	0.00166666666666668	0.00182584581253467	0.00232501386577926	0.00315722222222223	0.00462458471760799	0.00758014420410427	0.0115692137320044	0.0176461453133666	0.0276816168327796	0.0429767054908486	0.0633560732113145	0.0876783333333333	0.11473488630061	0.140580698835275	0.16323	0.193158333333333	0.231027685492802	0.26653078202995	0.293895	0.313119800332779	0.323634551495017	0.325565723793677	0.328791458679978	0.333365501941209	0.335863888888889	0.338414309484193	0.341131111111111	0.343956666666667	0.347751937984496	0.351881666666667	0.354268996117582	0.358730449251248	0.365518580144204
H81	-Inf	-Inf	-9	-6	-11	-8	-7	-Inf	5_-9	0.00250333333333334	0.00100664451827241	0.001	0.000999999999999987	0.000333333333333324	5.54631170271756e-06	0.000160288408208544	0.000659999999999996	0.00115917914586799	0.00230837493067111	0.00331444444444444	0.00463510520487265	0.00822518025513034	0.0144961240310077	0.0250088740987243	0.0405293466223699	0.0610160843039379	0.0862063227953411	0.114796666666667	0.141134775374376	0.166359955629506	0.196493333333333	0.232591666666667	0.269565891472868	0.297812534664448	0.313748333333333	0.319769828064337	0.321666666666667	0.32189905712701	0.325739323349972	0.331806433721575	0.334142777777778	0.335852468108708	0.34074	0.347366666666667	0.351147286821705	0.355485	0.360075984470327	0.362598447032723	0.367587354409318
A91	-Inf	-Inf	-10	-7	-12	-9	-8	-Inf	5_-10	0.000834444444444443	0.000666666666666663	0.000333333333333338	0.000663338879645032	0.000171096345514953	0.00032778702163062	0.00098724348308375	0.00100666666666667	0.00150748752079867	0.00230837493067111	0.00378611111111111	0.00692635658914728	0.0123377703826955	0.0201384274640089	0.0326256239600665	0.0514186046511628	0.0769029395452024	0.10544980587909	0.132678333333333	0.158151414309484	0.185400443704936	0.215881666666667	0.252375	0.288858250276855	0.315667221297837	0.329233333333333	0.332384914032169	0.334569213732004	0.336232390460344	0.339458125346644	0.343365501941209	0.345863888888889	0.348966722129784	0.352768888888889	0.357836666666667	0.362720930232558	0.366881666666667	0.3719794786467	0.376132002218525	0.379127010537992
B91	-Inf	-Inf	-11	-8	-13	-10	-9	-Inf	5_-11	0.001	0.001	0.000830555555555561	0.000669994453688307	0.000171096345514953	0	0.000493621741541882	0.000666666666666677	0.000174154187465338	0.000650027731558523	0.00311944444444444	0.00658250276854928	0.0112035496394897	0.0175083056478405	0.0284963948973932	0.0454739756367663	0.0681120354963949	0.0954797559622851	0.126549444444444	0.152851358846367	0.17687798114254	0.205566666666667	0.23805	0.271294019933555	0.299787021630616	0.318661666666667	0.325810316139767	0.328162790697674	0.32904048807543	0.329692734331669	0.333010537992235	0.337782222222222	0.340333333333333	0.343073333333333	0.347443333333333	0.351511627906977	0.352936666666667	0.356344980587909	0.363398225180255	0.366494731003882
C91	-Inf	-Inf	-Inf	-3	-8	-5	-Inf	-5	4_-6	0.000498888888888882	0.000335548172757466	0.00016944444444444	0	0	0.000327787021630607	0.000333333333333324	0.000333333333333324	0.000492512479201325	0.000991680532445924	0.00149055555555555	0.00231229235880398	0.0034675540765391	0.00464230343300111	0.00677093732667776	0.00990310077519381	0.0146777592900721	0.0217603993344426	0.0322477777777778	0.0465008319467554	0.064981697171381	0.08523	0.108027777777778	0.130785714285714	0.150667221297837	0.172648333333333	0.197705490848586	0.220285714285714	0.239808652246256	0.25524403771492	0.265763172490294	0.272033888888889	0.274414309484193	0.276826666666667	0.27882	0.280604651162791	0.282675	0.284570160843039	0.287332224070993	0.290724902939545
D91	-Inf	-Inf	-Inf	-4	-9	-6	-Inf	-6	4_-7	0.00199777777777779	0.00133997785160576	0.000508333333333341	0.000330005546311721	0.000828903654485062	0.00100000000000001	0.000666666666666677	0.000666666666666677	0.001159179145868	0.00133333333333334	0.00264777777777779	0.00429125138427465	0.00673599556295063	0.01218715393134	0.0207504159733777	0.032640088593577	0.0488241819190239	0.0687043815862451	0.0936461111111111	0.120434830837493	0.142391569606212	0.163563333333333	0.191833333333333	0.221770764119601	0.25242817526345	0.278605	0.29277537437604	0.299089700996678	0.301232390460344	0.303536328341653	0.305924570160843	0.308891111111111	0.312276206322795	0.315102222222222	0.317426666666667	0.321418604651163	0.325341666666667	0.327839156960621	0.330931780366057	0.334425956738769
E91	-Inf	-Inf	-Inf	-5	-10	-7	-Inf	-7	4_-8	0.000832222222222228	0.001	0.000672222222222225	0.000333333333333338	0.000162236987818386	5.54631170271777e-06	0	0	0.000333333333333338	0.000983361064891848	0.00247166666666667	0.00461406423034331	0.00855851358846368	0.0145083056478405	0.0237004991680533	0.0382236987818383	0.0587110371602884	0.0822662229617304	0.110915	0.137801442041043	0.161247365501941	0.188306666666667	0.218647222222222	0.248457918050941	0.275975041597338	0.29622	0.304292845257904	0.307544850498339	0.309707154742096	0.312202995008319	0.314892401552967	0.317197222222222	0.320576261785912	0.325073333333333	0.33017	0.335961240310078	0.339611666666667	0.343409317803661	0.347332224070993	0.349529118136439
F91	-Inf	-Inf	-Inf	-6	-11	-8	-Inf	-8	4_-9	0.00016777777777778	0.000331118493909196	0.000163888888888891	0.000333333333333325	0.000333333333333338	0.000333333333333325	0.000826955074875206	0.00132666666666667	0.00150748752079868	0.0016583471991126	0.00378611111111112	0.00660354374307862	0.0106927343316694	0.0181384274640089	0.0295213533000555	0.0455016611295681	0.0668069883527454	0.0915845812534664	0.118043888888889	0.140934553521908	0.163580698835275	0.1919	0.224863888888889	0.255791251384275	0.277607321131448	0.290545	0.29581586245147	0.297642303433001	0.300141430948419	0.303713255684969	0.307731003882418	0.310585	0.314357182473655	0.319595555555556	0.323973333333333	0.329054263565891	0.332413333333333	0.336108153078203	0.340931780366057	0.343828064337216
G91	-Inf	-Inf	-Inf	-7	-12	-9	-Inf	-9	4_-10	0.000834444444444443	0.000666666666666663	0.000163888888888891	0.000333333333333338	0.000504429678848284	5.54631170271777e-06	0.000160288408208544	0.000659999999999996	0.00117415418746534	0.00197504159733777	0.00394333333333334	0.0066140642303433	0.01071436494731	0.0181262458471761	0.0304464780920688	0.0484601328903655	0.0717787021630616	0.0975546311702718	0.123108333333333	0.146217970049917	0.168801442041043	0.195306666666667	0.226422222222222	0.254914174972315	0.27906045479756	0.297306666666667	0.305005546311703	0.307569213732004	0.310464780920688	0.314150859678314	0.315860232945092	0.317197222222222	0.320462007764836	0.326044444444444	0.33129	0.334480620155039	0.337755	0.343947310038824	0.348599556295064	0.350494731003882
H91	-Inf	-Inf	-Inf	-8	-13	-10	-Inf	-10	4_-11	0.00100222222222224	0.000666666666666677	0.000666666666666677	0.000336661120354969	1.38777878078145e-17	2.30911610778943e-19	1.38777878078145e-17	0.000326666666666685	0.000666666666666677	0.00131669439822519	0.00361000000000001	0.00692635658914729	0.0116927343316694	0.01978073089701	0.034267332224071	0.0524601328903655	0.0747787021630616	0.101191347753744	0.125957777777778	0.147617859123683	0.170544647809207	0.198603333333333	0.230677777777778	0.260539867109635	0.282983361064892	0.294921666666667	0.299430948419301	0.300926910299003	0.304656683305602	0.309072656683306	0.311225734886301	0.312612222222222	0.315966722129784	0.321595555555556	0.326836666666667	0.332325581395349	0.335548333333333	0.339140321686079	0.342864669994454	0.346161397670549
A101	-Inf	-6	-Inf	-Inf	-8	-Inf	-4	-Inf	3_-6	0.000333333333333338	0.000333333333333338	0.00049722222222223	6.65557404326133e-06	0.000162236987818386	0.000333333333333338	0.000506378258458133	0.00066000000000001	0.000507487520798676	0.0006583471991126	0.00164777777777778	0.002	0.00102163061564061	0.000666666666666677	0.000820854132002224	0.00131949058693244	0.00133333333333333	0.00101497504159734	0.00115055555555556	0.00133333333333333	0.00133333333333334	0.00133333333333333	0.002	0.002	0.00195729339988907	0.002645	0.003	0.00361794019933556	0.00509095951192458	0.0062811980033278	0.00747310038824181	0.00889111111111112	0.0125762617859124	0.0170733333333333	0.0219733333333333	0.0285658914728682	0.036295	0.045087631724903	0.0547953410981697	0.0655768164170827
B101	-Inf	-7	-Inf	-Inf	-9	-Inf	-5	-Inf	3_-7	0.00149888888888888	0.00166666666666665	0.00133333333333333	0.000343316694398216	0.000171096345514946	0.000655574043261227	0.001	0.001	0.001	0.00132501386577925	0.002	0.00232281284606865	0.00280088740987243	0.00461794019933555	0.00595008319467553	0.00730564784053154	0.0105818080976151	0.0151686078757626	0.02271	0.0326505823627288	0.0464231835829173	0.0630433333333333	0.0819972222222222	0.104078073089701	0.127581808097615	0.149068333333333	0.170176927343317	0.193163898117386	0.219253466444814	0.24659234608985	0.268977814753189	0.285822777777778	0.296519134775374	0.300493333333333	0.300546666666667	0.301031007751938	0.302738333333333	0.304236827509706	0.305466444814199	0.307161397670549
C101	-Inf	-8	-Inf	-Inf	-10	-Inf	-6	-Inf	3_-8	0.00166666666666666	0.00133554817275748	0.001	0.000669994453688293	0.000342192691029898	0.000655574043261227	0.000653910149750419	0.001	0.00133333333333334	0.00165834719911259	0.00296222222222223	0.00528073089700998	0.00760177481974487	0.0112358803986711	0.0179545202440377	0.0280287929125138	0.0438241819190239	0.0640227398779811	0.0889472222222222	0.11736827509706	0.143950083194676	0.16938	0.200933333333333	0.236858250276855	0.27053078202995	0.299141666666667	0.320217415418746	0.331301218161683	0.334474764281753	0.336202995008319	0.339451469772601	0.343755	0.347219079312257	0.349826666666667	0.353093333333333	0.356782945736434	0.360413333333333	0.364710482529118	0.369598447032723	0.373092623405435
D101	-Inf	-9	-Inf	-Inf	-11	-Inf	-7	-Inf	3_-9	0.00216777777777777	0.00133776301218162	0.000666666666666663	6.65557404326122e-06	0.000171096345514953	0.000655574043261227	0.000826955074875206	0.00165333333333333	0.00149251247920133	0.00166666666666666	0.00331444444444444	0.00560354374307863	0.0093810316139767	0.01518715393134	0.0240587909040488	0.0369457364341085	0.0565585135884637	0.0808879645036051	0.109850555555556	0.137151414309484	0.161134775374376	0.1889	0.223591666666667	0.263694352159468	0.29836827509706	0.3208	0.33391902384914	0.340423034330011	0.343373821408763	0.345869661674986	0.348505268996118	0.352727777777778	0.357300055463117	0.361102222222222	0.363563333333333	0.367751937984496	0.372611666666667	0.375505823627288	0.379398225180255	0.383989462007765
E101	-Inf	-10	-Inf	-Inf	-12	-Inf	-8	-Inf	3_-10	0.000834444444444443	0.00033554817275748	0.000169444444444447	0	0.000162236987818386	0.000333333333333338	0.000333333333333338	0.000659999999999996	0.001159179145868	0.00165834719911259	0.00329555555555556	0.00593687707641197	0.00971436494731005	0.0158416389811739	0.0260338325013866	0.0405570321151716	0.0601968940654465	0.0852063227953411	0.113495555555556	0.137567942318358	0.160396006655574	0.18764	0.219677777777778	0.252981173864895	0.279205768164171	0.299198333333333	0.31177537437604	0.317162790697674	0.321656683305602	0.326072656683306	0.330257903494176	0.334142777777778	0.336747642817526	0.339464444444444	0.34464	0.350325581395349	0.354746666666667	0.357839156960621	0.361664448141986	0.367552967276761
F101	-Inf	-11	-Inf	-Inf	-13	-Inf	-9	-Inf	3_-11	0.00283444444444445	0.00266666666666668	0.002	0.000679977814753199	0.000828903654485055	0.00165557404326124	0.0013460898502496	0.000673333333333343	0.000174154187465338	0	0.00178611111111112	0.00460354374307864	0.00855851358846368	0.0154717607973422	0.0266505823627288	0.0428488372093023	0.063987798114254	0.0895396561286744	0.118043888888889	0.140301164725458	0.15983749306711	0.185658333333333	0.2186	0.253273532668882	0.281539101497504	0.300285	0.308149195784803	0.312138427464009	0.31404048807543	0.315614531336661	0.320451469772601	0.325367222222222	0.329300055463117	0.332493333333333	0.33564	0.341325581395349	0.345945	0.348839156960621	0.353864669994454	0.359254021075984
G101	-Inf	-6	-Inf	-Inf	-8	-5	-Inf	-Inf	3_-6	0.00116777777777778	0.001	0.000169444444444447	0	0.000333333333333331	0.000333333333333338	0.00066666666666667	0.000340000000000005	0.000666666666666677	0.00131669439822517	0.00147166666666667	0.00264562569213733	0.0034675540765391	0.00496345514950167	0.00712922906267332	0.0102225913621262	0.0154686633388796	0.0230937326677759	0.03585	0.0517842484747643	0.069981697171381	0.090545	0.112291666666667	0.132554817275747	0.15089794786467	0.16951	0.190889628397116	0.210407530454042	0.226242928452579	0.239988907376595	0.248731003882418	0.251891111111111	0.250699944536883	0.248724444444444	0.248016666666667	0.249	0.248928333333333	0.248032168607876	0.250064891846922	0.254357182473655
H101	-Inf	-7	-Inf	-Inf	-9	-6	-Inf	-Inf	3_-7	0.000668888888888899	2.21483942414191e-06	1.38777878078145e-17	1.38546966467366e-19	0.000666666666666677	0.00033887964503607	0.000333333333333345	0.000986666666666681	0.00100000000000001	0.00165002773155852	0.00311944444444445	0.00529125138427465	0.00904769828064337	0.0154961240310078	0.0263671658347199	0.0412098560354374	0.0590726566833056	0.0822662229617305	0.109678333333333	0.132617859123683	0.15265280088741	0.178028333333333	0.210491666666667	0.243981173864895	0.272351081530782	0.290661666666667	0.297907931225735	0.300211517165006	0.300090959511925	0.300973932334997	0.304838602329451	0.308142777777778	0.311966722129784	0.316073333333333	0.319973333333333	0.326263565891473	0.330476666666667	0.331666666666667	0.33526511369939	0.339357182473655
A111	-Inf	-8	-Inf	-Inf	-10	-7	-Inf	-Inf	3_-8	0.00116777777777778	0.000668881506090804	0.000830555555555568	0.000669994453688293	0.000171096345514953	0.000983361064891862	0.00116028840820854	0.00100666666666668	0.002477537437604	0.00397504159733779	0.00561	0.0089263565891473	0.0150260676650028	0.0234352159468439	0.0367548530227399	0.0560852713178294	0.0807221297836938	0.10944980587909	0.135678333333333	0.160518025513034	0.190846367165835	0.225346666666667	0.262336111111111	0.296063122923588	0.316384914032169	0.324696666666667	0.329390460343871	0.332902547065338	0.336747642817526	0.342353854686633	0.348032168607876	0.353285555555556	0.360542983915696	0.367015555555555	0.37164	0.37853488372093	0.383215	0.387108153078203	0.393996672212978	0.400587354409318
B111	-Inf	-9	-Inf	-Inf	-11	-8	-Inf	-Inf	3_-9	0.00133333333333333	0.00133333333333334	0.00116944444444444	0.000339988907376599	0	0	0.000333333333333338	0.00066000000000001	0.001159179145868	0.00198336106489185	0.00329555555555556	0.00529125138427464	0.00987021630615641	0.01778073089701	0.0289839156960621	0.0448626799557032	0.0661968940654465	0.0915246810870771	0.118345	0.1431846921797	0.167211314475874	0.193695	0.226452777777778	0.260627353266888	0.286667221297837	0.302103333333333	0.308005546311703	0.310260243632337	0.312181919023849	0.315484193011647	0.319559068219634	0.32217	0.325438158624515	0.32974	0.334973333333333	0.340961240310078	0.345008333333333	0.347505823627288	0.351130892956184	0.356023849140322
C111	-Inf	-10	-Inf	-Inf	-12	-9	-Inf	-Inf	3_-10	0.00100222222222222	0.000666666666666663	0.001	0.000669994453688307	0	0.000327787021630607	0.000666666666666663	0.000666666666666663	0.001	0.00165002773155852	0.00329555555555556	0.00529125138427464	0.00969273433166943	0.0181018826135105	0.031267332224071	0.049140642303433	0.070987798114254	0.0978130892956184	0.125345	0.1489179145868	0.172729339988907	0.200603333333333	0.233933333333333	0.267042635658915	0.291564614531337	0.305501666666667	0.31095951192457	0.315447397563677	0.319798114254021	0.323791458679978	0.327559068219634	0.329863888888889	0.332966722129784	0.33616	0.34123	0.346023255813953	0.349881666666667	0.354678313921242	0.357398225180255	0.360793677204659
D111	-Inf	-11	-Inf	-Inf	-13	-10	-Inf	-Inf	3_-11	0.00166444444444446	0.00166888150609082	0.00150277777777779	0.000343316694398244	0.000324473975636771	0.00165002773155852	0.002	0.002	0.002318358291736	0.0033166943982252	0.00513833333333335	0.00728073089700998	0.0118702163061564	0.0201018826135105	0.0329339988907377	0.0508073089700997	0.0731686078757626	0.0988580144204104	0.125194444444444	0.147951192457016	0.170134775374376	0.19664	0.229491666666667	0.262668327796235	0.28906045479756	0.305436666666667	0.312482529118136	0.315853820598007	0.317424292845258	0.319229062673322	0.322698835274542	0.327033888888889	0.331185801442041	0.33516	0.339973333333333	0.346868217054264	0.351881666666667	0.355172490293955	0.358465335551858	0.362357182473655
E111	-Inf	-6	-Inf	-Inf	-8	-5	-4	-Inf	4_-6	0.00283222222222222	0.00299999999999999	0.00250277777777777	0.00167332224070992	0.000999999999999987	0.00165557404326123	0.00199999999999999	0.000693333333333329	0.000174154187465338	0.000325013865779262	0.000333333333333338	0.00065614617940199	0.00133333333333334	0.00101218161683278	0.000820854132002217	0.00131949058693245	0.00118080976150859	0.000999999999999987	0.000666666666666663	0.000349972268441491	0.000333333333333338	0.000963333333333334	0.00148055555555556	0.00135382059800665	0.000999999999999987	0.001	0.00181031613976705	0.00261794019933553	0.00233333333333333	0.00233333333333331	0.00341930116472545	0.00491833333333332	0.00613810316139766	0.00694222222222221	0.00915333333333332	0.0124496124031008	0.016215	0.0210116472545757	0.0271968940654465	0.0344841930116472
F111	-Inf	-7	-Inf	-Inf	-9	-6	-5	-Inf	4_-7	0.00133555555555555	0.000668881506090804	0.00116388888888889	0.00100332778702162	0.000171096345514953	0.000327787021630607	0.00133333333333334	0.00100666666666667	0.000333333333333338	0.000983361064891848	0.00149055555555556	0.00166666666666666	0.00231170271769272	0.00298781838316721	0.00510427066001108	0.00791694352159468	0.0115535219079312	0.0165019412090959	0.0238605555555556	0.0349339988907376	0.0492745424292845	0.066025	0.0864777777777778	0.109683277962348	0.131872434830837	0.153111666666667	0.176705490848586	0.202375415282392	0.229970604547976	0.256003882418192	0.276085413200222	0.288788888888889	0.294552412645591	0.296855555555556	0.297743333333333	0.300147286821705	0.303143333333333	0.304935662784248	0.305865779256794	0.308161397670549
G111	-Inf	-8	-Inf	-Inf	-10	-7	-6	-Inf	4_-8	0.00100000000000001	0.001	0.00100555555555556	0.000336661120354969	7.12331633324696e-18	0	0.000653910149750426	0.00100000000000001	0.000666666666666677	0.000991680532445925	0.00280500000000001	0.00462458471760797	0.00758014420410428	0.0125326688815061	0.0188003327787022	0.029014950166113	0.0448241819190239	0.0650227398779812	0.0906138888888889	0.118401552967277	0.143247365501941	0.169991666666667	0.203855555555556	0.242401993355482	0.277240155296728	0.302981666666667	0.31959123682751	0.328040974529347	0.331515252357182	0.334817526344981	0.338892401552967	0.341809444444444	0.34463338879645	0.348131111111111	0.352563333333333	0.357356589147287	0.36235	0.366441486411536	0.370264004437049	0.375656128674431
H111	-Inf	-9	-Inf	-Inf	-11	-8	-7	-Inf	4_-9	0.002	0.00100664451827243	0.000666666666666669	0.000666666666666677	0.000342192691029898	0.000327787021630607	0.000493621741541882	0.000666666666666677	0.00165169162506933	0.00297504159733777	0.00462888888888889	0.00759302325581394	0.0126927343316694	0.0204595791805094	0.0337548530227399	0.0530852713178295	0.0785413200221853	0.108723239046034	0.138947222222222	0.165151414309484	0.194071547420965	0.230625	0.270413888888889	0.306837763012182	0.335787021630616	0.351856666666667	0.355861896838602	0.358544850498339	0.359	0.361150859678314	0.366032168607876	0.367918333333333	0.368828618968386	0.372435555555556	0.3777	0.382085271317829	0.386548333333333	0.390742651136994	0.394931780366057	0.398425956738769
A121	-Inf	-10	-Inf	-Inf	-12	-9	-8	-Inf	4_-10	0.00149888888888888	0.00166666666666666	0.00167222222222222	0.00100332778702163	0.000504429678848277	5.54631170271756e-06	0.000320576816417081	0.000339999999999991	0	0.00130005546311702	0.00394333333333332	0.0072596899224806	0.0122035496394897	0.0204352159468439	0.0347298946200776	0.0540991140642303	0.0787504159733777	0.106479755962285	0.131861111111111	0.156834719911259	0.185513033832501	0.218753333333333	0.257375	0.292294019933555	0.316607321131448	0.32861	0.330810316139767	0.332544850498339	0.33593954520244	0.339817526344981	0.344064337215752	0.348755	0.352219079312257	0.356348888888889	0.36205	0.368023255813954	0.372746666666667	0.377344980587909	0.383064891846922	0.386460343871325
B121	-Inf	-11	-Inf	-Inf	-13	-10	-9	-Inf	4_-11	0.00166666666666666	0.00133554817275747	0.00116944444444444	0.000669994453688293	0	0	0.000493621741541875	0.000339999999999991	0.000174154187465331	0.000650027731558523	0.00278611111111111	0.00592635658914729	0.00955851358846368	0.0167929125138428	0.0300881863560732	0.0487796234772979	0.0721120354963949	0.0982063227953411	0.124527777777778	0.148867997781475	0.175139212423738	0.205826666666667	0.240786111111111	0.274022148394241	0.299479201331115	0.315415	0.321338879645036	0.32359357696567	0.325373821408763	0.328484193011647	0.331225734886301	0.332612222222222	0.335828618968386	0.340348888888889	0.345033333333333	0.349720930232558	0.354215	0.358108153078203	0.361731558513588	0.366322795341098
C121	-Inf	-6	-Inf	-Inf	-8	-5	-4	-5	5_-6	0.00499999999999999	0.00433776301218163	0.00250833333333333	0.00133998890737659	0.0023156146179402	0.00431114808652247	0.00385246810870771	0.00300666666666667	0.003318358291736	0.00366666666666667	0.003195	0.00266666666666666	0.00199999999999999	0.00199999999999999	0.00199999999999999	0.00136101882613511	0.00051414309484193	0.000651691625069325	0.00196777777777777	0.00138325013865778	0.000518025513033826	0.000648333333333329	0.000519444444444444	2.04872646733115e-05	0.0001453133666112	0.000956666666666667	0.000856350526899603	0.000666666666666663	0.00147476428175264	0.00166666666666666	0.00147310038824182	0.00227888888888889	0.003	0.00360888888888889	0.00534999999999999	0.00603100775193798	0.00613499999999999	0.00814032168607874	0.0107986688851913	0.0134947310038824
D121	-Inf	-7	-Inf	-Inf	-9	-6	-5	-6	5_-7	0.00133333333333334	0.00100221483942413	0.000502777777777778	0.000663338879645032	0.000666666666666663	1.10926234054353e-05	0.000160288408208537	0.000659999999999996	0.000840820854131993	0.000991680532445911	0.00149055555555556	0.00231229235880398	0.00329007210205214	0.00496345514950165	0.00743760399334441	0.0105697674418605	0.0150110926234054	0.0214570160843039	0.0316455555555556	0.0442174154187465	0.0601663893510815	0.08023	0.103361111111111	0.128621816168328	0.154889628397116	0.18025	0.206900721020521	0.234635658914729	0.262778702163062	0.288696616749861	0.309558513588464	0.323986111111111	0.327471436494731	0.327057777777778	0.329136666666667	0.332356589147287	0.334206666666667	0.334397670549085	0.337198003327787	0.340494731003882
E121	-Inf	-8	-Inf	-Inf	-10	-7	-6	-7	5_-8	0.00166666666666667	0.000673311184939102	0.000338888888888894	0	0	0.00032778702163062	0.000493621741541882	0.000666666666666677	0.00082584581253467	0.00165002773155852	0.00347166666666667	0.00529125138427465	0.0074242928452579	0.0115570321151717	0.0197504159733777	0.031640088593577	0.0479767054908486	0.0693111480865225	0.0963988888888889	0.12410149750416	0.149729339988907	0.176973333333333	0.211375	0.250361018826135	0.286197448696617	0.312938333333333	0.326344425956739	0.331162790697674	0.333656683305602	0.336843594009983	0.339838602329451	0.343142777777778	0.348185801442041	0.352768888888889	0.35711	0.362992248062016	0.367675	0.370473655019412	0.375198003327787	0.380886300610094
F121	-Inf	-9	-Inf	-Inf	-11	-8	-7	-8	5_-9	0.00150111111111111	0.00100221483942414	0.000497222222222216	0.000336661120354969	0.000504429678848277	0.000661120354963958	0.000320576816417081	0.000993333333333334	0.00117415418746534	0.00132501386577926	0.00296222222222222	0.00528073089700996	0.00953688297282306	0.0161627906976744	0.0273422074320577	0.0431821705426357	0.0636827509706046	0.0888729894620078	0.115678333333333	0.140201331114809	0.166585135884637	0.199086666666667	0.236708333333333	0.271001661129568	0.295188574597892	0.309813333333333	0.315195230171936	0.317569213732004	0.320181919023849	0.323791458679978	0.327171935662784	0.330476111111111	0.334909595119246	0.340928888888889	0.347306666666667	0.351480620155039	0.355215	0.360011647254576	0.365130892956184	0.370621741541875
G121	-Inf	-10	-Inf	-Inf	-12	-9	-8	-9	5_-10	0.00166888888888889	0.000671096345514946	0.00016944444444444	0	0.000657807308970103	0.00132778702163062	0.00166666666666666	0.00166666666666666	0.00166666666666666	0.00264170826400444	0.00427666666666668	0.00694739756367663	0.0122035496394897	0.0197929125138427	0.0322922906267332	0.0501267995570321	0.0729595119245701	0.0998280643372157	0.125527777777778	0.1489179145868	0.175621186910704	0.206808333333333	0.2416	0.275022148394241	0.299085967831392	0.311588333333333	0.314476982806434	0.315902547065338	0.31789905712701	0.320202995008319	0.324118136439268	0.328115555555555	0.332104825291181	0.336406666666667	0.342383333333333	0.349263565891473	0.354143333333333	0.356839156960621	0.360864669994454	0.365656128674431
H121	-Inf	-11	-Inf	-Inf	-13	-10	-9	-10	5_-11	0.000498888888888882	0.000335548172757466	0.000502777777777771	0.000333333333333324	0	0	0.000493621741541861	0.00099333333333332	0.00115917914586798	0.00230837493067108	0.00478611111111109	0.00824916943521593	0.0138269550748752	0.0234108527131783	0.0382423738214087	0.0574324473975636	0.0819029395452024	0.108221297836938	0.132441666666667	0.15555130338325	0.182769828064337	0.213826666666667	0.247716666666667	0.278457918050941	0.297547420965058	0.307051666666667	0.311097615085968	0.313520487264673	0.316131447587354	0.31951026067665	0.323645036051026	0.327755	0.332104825291181	0.337015555555556	0.342443333333333	0.348325581395349	0.352746666666667	0.356441486411536	0.360398225180255	0.364391569606212
A14	-Inf	-6	-Inf	-3	-8	-Inf	-Inf	-5	4_-6	0.00100277315585135	0.000666666666666663	0.000666666666666663	0.000337215751525227	0.000323904603438711	0.000994453688297283	0.00133333333333333	0.00133333333333333	0.00133333333333333	0.00165779256794232	0.00249029395452023	0.00395570321151715	0.00593178036605656	0.0082845257903494	0.0125623960066556	0.0187920133111481	0.0279805879090405	0.0402784248474764	0.0562606766500277	0.0762606766500277	0.100098724348308	0.123484747642818	0.14472	0.165763727121464	0.189599001663893	0.214868552412646	0.236926356589147	0.254819490586932	0.267439645625692	0.273817222222222	0.275139444444444	0.275027731558514	0.271977297895903	0.271	0.274755555555556	0.278143964562569	0.281212978369384	0.284202440377149	0.283871325568497	0.284161111111111
B14	-Inf	-7	-Inf	-4	-9	-Inf	-Inf	-6	4_-7	0.000168053244592342	0.000331114808652237	0	0.000329450915141422	0.000495285635052683	1.10926234054353e-05	0.000506378258458119	0.00065945646145313	0.000158624514697722	0.00195562950637826	0.00445146977260121	0.00726688815060908	0.0128180809761509	0.021447032723239	0.0354032168607876	0.0541120354963949	0.0759905712701054	0.100859123682751	0.129933444259567	0.15675540765391	0.182769828064337	0.214422074320577	0.248053333333333	0.278455906821963	0.301273987798114	0.312645036051026	0.316003875968992	0.320109080841639	0.3237569213732	0.324947777777778	0.327200555555555	0.331166943982252	0.334080287929125	0.336793888888889	0.340088888888889	0.345287929125138	0.351617304492512	0.357607321131448	0.364655019412091	0.371253333333333
C14	-Inf	-8	-Inf	-5	-10	-Inf	-Inf	-7	4_-8	0.00249861342207433	0.00233555185801443	0.00133943427620633	0.000670549084858579	0	0.00032778702163062	0.001	0.00132612312811981	0.00165058236272879	0.00297337770382696	0.0072750970604548	0.011233665559247	0.0156400443704936	0.0254104270660011	0.041351081530782	0.0614176372712146	0.0859023849140322	0.114083749306711	0.142783139212424	0.168473655019412	0.19573377703827	0.227440931780366	0.260906666666667	0.29206100942873	0.314940654464781	0.325689406544648	0.328286821705426	0.330208748615725	0.331705980066445	0.333588333333333	0.335030555555556	0.337528008874099	0.339609080841639	0.340911666666667	0.344286111111111	0.34838261351052	0.351610094287299	0.354202440377149	0.357594564614531	0.36169
D14	-Inf	-9	-Inf	-6	-11	-Inf	-Inf	-8	4_-9	0.00033610648918469	0.000331114808652251	0.00066056572379368	0.000341098169717143	0.000171381031613979	0.000655574043261227	0.00116028840820854	0.00133333333333334	0.002	0.00264891846921797	0.00360843039378813	0.00692248062015505	0.0138180809761509	0.0237315585135885	0.0385568496949529	0.0571259012756517	0.0797504159733777	0.105525790349418	0.127829173599556	0.149559622850804	0.178067110371603	0.208516361619523	0.238173333333333	0.263389351081531	0.280094287298946	0.288022739877981	0.290147286821705	0.293517165005537	0.297090254706534	0.29951	0.301588333333333	0.305166943982252	0.309356035437431	0.313068333333333	0.318572222222222	0.324652823920266	0.327936217415419	0.329535773710482	0.332791458679978	0.338586666666667
E14	-Inf	-10	-Inf	-7	-12	-Inf	-Inf	-9	4_-10	0.000663893510815311	0.001	0.000169717138103164	0.000329450915141436	0.000504714364947317	5.54631170271777e-06	0.000653910149750419	0.00165224625623961	0.0018252911813644	0.00362229617304492	0.00660843039378815	0.00960022148394242	0.0167726012201886	0.0286827509706046	0.0461453133666112	0.0673899057127011	0.0928435940099834	0.122068219633943	0.149665557404326	0.175439267886855	0.202472545757072	0.23218302828619	0.264133333333333	0.290973932334997	0.307196894065446	0.31475596228508	0.315	0.315308416389812	0.318604097452935	0.321562222222222	0.324085	0.327417082640044	0.329884828349945	0.331578333333333	0.3363	0.342287929125138	0.347617304492512	0.352705490848586	0.356462007764836	0.360356666666667
F14	-Inf	-11	-Inf	-8	-13	-Inf	-Inf	-10	4_-11	0.000333333333333324	0.000333333333333324	0.000496949528563499	0.000666666666666663	0.000171381031613972	0	0.000814198557958949	0.00165945646145313	0.00215862451469772	0.00428008874098724	0.00694176372712147	0.0109003322259136	0.0187726012201886	0.0303616195230172	0.0476583471991126	0.0684037714919579	0.0953288962839712	0.125052689961176	0.150848585690516	0.175806988352745	0.204067110371603	0.234830837493067	0.265213333333333	0.291620077648364	0.310256794231836	0.319067110371603	0.319426356589147	0.31928349944629	0.321886489479513	0.326150555555555	0.328139444444444	0.329250138657793	0.33196511627907	0.335156666666667	0.338952777777778	0.343351052048726	0.348886855241265	0.35467276760954	0.358727121464226	0.362126666666667
G14	-Inf	-6	-Inf	-3	-8	-5	-4	-5	6_-6	0.00249861342207433	0.00266666666666668	0.00216971713810317	0.00167054908485858	0.000838047698280649	0.000338879645036056	0.000506378258458133	7.21020521353308e-06	0.000491957848031067	0.000991125901275653	0.000666666666666677	0.000988925802879292	0.0011552967276761	0.00101220188574598	0.00133333333333334	0.00197226844148641	0.002	0.00136439267886856	0.00133333333333334	0.00164947310038825	0.00166666666666668	0.00198114254021076	0.00214666666666667	0.00264614531336662	0.00362396006655575	0.004	0.0035232558139535	0.00333333333333334	0.00442358803986711	0.00622888888888889	0.00747277777777779	0.00797226844148642	0.00955149501661131	0.0121566666666667	0.0155583333333333	0.0200492801771872	0.0256173044925125	0.0331103716028841	0.0423178036605657	0.0514144444444444
H14	-Inf	-7	-Inf	-4	-9	-6	-5	-6	6_-7	0.000666666666666663	0.000335551858014411	0.000163616195230168	0.00066278424847476	0.000495285635052683	0.000666666666666663	0.000506378258458119	7.21020521353281e-06	0.000333333333333324	0.000982251802551304	0.00182362728785357	0.00296677740863788	0.00428785357737105	0.00628452579034941	0.00874209650582362	0.0125557404326123	0.0186422628951747	0.026720465890183	0.0379079312257349	0.0534154187465335	0.0735762617859124	0.0942268441486411	0.11712	0.140348308374931	0.16332556849695	0.189846367165835	0.218600775193798	0.245629568106312	0.267404761904762	0.287033888888889	0.300843333333333	0.305555740432612	0.306609080841639	0.309127222222222	0.311013888888889	0.312301771871539	0.313269550748752	0.314869107043816	0.318128674431503	0.321126666666667
A22	-Inf	-8	-Inf	-5	-10	-7	-6	-7	6_-8	0.000333333333333338	2.21852468108711e-06	0.000333333333333338	0.000662784248474774	0.000495285635052697	0.000338879645036056	0.000333333333333338	0.000985579589572935	0.0016505823627288	0.00200000000000002	0.00331392124237382	0.00560022148394241	0.00955296727676095	0.015508042151969	0.0255074875207987	0.0399034941763727	0.0600199667221298	0.0848435940099833	0.113835274542429	0.142703826955075	0.172215751525236	0.206623405435385	0.246693333333333	0.286086522462562	0.314975041597338	0.331467554076539	0.336763565891473	0.338875415282392	0.341847176079734	0.344843333333333	0.348030555555556	0.351444814198558	0.356263565891473	0.362342777777778	0.367891666666667	0.37268438538206	0.376205768164171	0.379104270660011	0.383590682196339	0.389885555555556
B22	-Inf	-9	-Inf	-6	-11	-8	-7	-8	6_-9	0.000498613422074328	0.000335551858014425	0.000666666666666677	0.000666666666666677	0.000171381031613979	0.000655574043261241	0.000493621741541882	0.000666666666666677	0.00115862451469773	0.00165779256794233	0.00347088186356074	0.00593355481727575	0.0110188574597892	0.018471436494731	0.0293017193566279	0.0474315030504715	0.0702651136993899	0.0949057127010538	0.121364947310039	0.145824181919024	0.172882418191902	0.205717692734332	0.240826666666667	0.27116361619523	0.29279534109817	0.305845257903494	0.310670542635659	0.314158914728682	0.317937430786268	0.322431666666667	0.325278888888889	0.325972268441486	0.329045404208195	0.334342777777778	0.339497222222222	0.343779069767442	0.34667387687188	0.350372157515252	0.354594564614531	0.358092222222222
C22	-Inf	-10	-Inf	-7	-12	-9	-8	-9	6_-10	0.000831946755407652	0.000337770382695499	0	0.000658901830282858	0.000666666666666663	0.000666666666666663	0.00116028840820854	0.00165945646145313	0.00282529118136439	0.00397337770382696	0.00594176372712146	0.00925581395348837	0.0145074875207987	0.0234226289517471	0.0374032168607876	0.0561120354963949	0.0818435940099834	0.111703826955075	0.137998890737659	0.161875762617859	0.18991846921797	0.22175540765391	0.254533333333333	0.28512257348863	0.306085967831392	0.318578480310593	0.324476744186046	0.32528349944629	0.326847176079734	0.329228888888889	0.333533888888889	0.340250693288963	0.344631782945736	0.347215555555555	0.349952777777778	0.353747508305648	0.357276760953966	0.361071547420965	0.365128674431503	0.368126666666667
D22	-Inf	-11	-Inf	-8	-13	-10	-9	-10	6_-11	0.000333333333333324	0.000995562950637827	0.000836383804769827	0.000666666666666663	0.001	0.00067221297836938	0.000320576816417081	0.00164503605102606	0.00265058236272878	0.00397337770382696	0.00596117581808097	0.00924473975636766	0.0167726012201886	0.0277193566278425	0.0440177481974487	0.0653621741541875	0.0919955629506378	0.121719356627843	0.148998890737659	0.174140321686079	0.204179700499168	0.236440931780366	0.268093333333333	0.29812257348863	0.32100055463117	0.33548973932335	0.339333333333333	0.340258582502769	0.343078626799557	0.346843333333333	0.349557777777778	0.351555740432612	0.353137873754153	0.354852777777778	0.359497222222222	0.364382613510521	0.367411536328342	0.371404880754298	0.37579534109817	0.379092222222222
E22	-Inf	-6	-6	-Inf	-Inf	-5	-Inf	-Inf	3_-6	0.00016528008874099	0.000664448141985589	0.000666666666666677	0.000666666666666677	0.000333333333333338	0.000661120354963959	0.0011730449251248	0.001	0.00180920687742652	0.00265779256794233	0.00478480310593456	0.00824473975636768	0.0131741541874653	0.021447032723239	0.0347626178591237	0.0524731003882418	0.0749317803660566	0.100843594009983	0.124646145313367	0.145611203549639	0.174328341652801	0.207088740987243	0.23316	0.252886855241265	0.266572933998891	0.271889073765946	0.269139534883721	0.265841085271318	0.264576411960133	0.264921666666667	0.265278888888889	0.265055463117027	0.265080287929125	0.265666666666667	0.267272222222222	0.270986157253599	0.273205768164171	0.275202440377149	0.277662784248475	0.278367777777778
F22	-Inf	-7	-7	-Inf	-Inf	-6	-Inf	-Inf	3_-7	0.000333333333333338	0.000995562950637827	0.000830282861896844	0.000341098169717143	0.000342762063227958	0.00032778702163062	0.00148086522462563	0.002	0.00184137548530228	0.0032889628397116	0.00625568496949529	0.0102447397563677	0.0163294509151414	0.0257437603993345	0.0416583471991126	0.063681641708264	0.0903288962839712	0.11973488630061	0.147482529118136	0.172490848585691	0.200251802551303	0.231774265113699	0.26388	0.290599556295064	0.310128674431503	0.320378258458125	0.320713178294574	0.320333333333333	0.320231450719823	0.321614444444444	0.323139444444444	0.324555740432612	0.327022702104097	0.329215555555556	0.333088888888889	0.337986157253599	0.341411536328342	0.344202440377149	0.350458125346645	0.355954444444444
G22	-Inf	-8	-8	-Inf	-Inf	-7	-Inf	-Inf	3_-8	0.000831946755407659	0.000337770382695512	0	0.000658901830282872	0.000838047698280649	0.000666666666666677	0.0011475318912923	0.00199278979478647	0.0028252911813644	0.00364891846921798	0.00545146977260123	0.00891140642303434	0.0157953410981697	0.0270282861896839	0.0431974486966168	0.0637232390460344	0.0911181364392679	0.121068219633943	0.147665557404326	0.1731231281198	0.201287853577371	0.230868552412646	0.262093333333333	0.29118413754853	0.310402107598447	0.318155851358846	0.318046511627907	0.31828349944629	0.320705980066445	0.32351	0.324	0.324916805324459	0.328436323366556	0.333038888888889	0.338572222222222	0.345256367663344	0.351212978369384	0.354503050471437	0.357662784248475	0.361057777777778
H22	-Inf	-9	-9	-Inf	-Inf	-8	-Inf	-Inf	3_-9	0.00016528008874099	0.00132667775929008	0.00133333333333334	0.0010038824181919	0.00133333333333334	0.00231669439822519	0.00282695507487522	0.003	0.00365058236272879	0.00464891846921798	0.00743205768164171	0.0118892580287929	0.0192839711591791	0.0313372157515252	0.0501192457016084	0.0730011092623405	0.10075540765391	0.131386023294509	0.158097060454798	0.181191902384914	0.208661674986134	0.241107598447033	0.273986666666667	0.30126622296173	0.317136993899057	0.323444814198558	0.324096899224806	0.324666666666667	0.326231450719823	0.327	0.328224444444444	0.331444814198558	0.335298449612403	0.338186111111111	0.340361111111111	0.34806699889258	0.35634775374376	0.360136993899057	0.362662784248475	0.36546
A32	-Inf	-10	-10	-Inf	-Inf	-9	-Inf	-Inf	3_-10	0.000666666666666663	0.000335551858014425	0.000333333333333338	0.000333333333333338	0.000171381031613979	0	0.000320576816417081	0.00131891292290627	0.00280920687742652	0.00463117027176927	0.00792235163616195	0.0132004429678848	0.0217498613422074	0.0346583471991126	0.0540931780366057	0.0782928452579035	0.107240709927898	0.138370493621742	0.166783139212424	0.195002773155851	0.228589572933999	0.263975596228508	0.301706666666667	0.335666112035496	0.356402107598447	0.364778147531891	0.364236434108527	0.36428349944629	0.364898117386489	0.365973888888889	0.367751666666667	0.368944536882973	0.371356035437431	0.375068333333333	0.379088888888889	0.382477297895902	0.387014420410427	0.391104270660011	0.393196894065446	0.396391111111111
B32	-Inf	-11	-11	-Inf	-Inf	-10	-Inf	-Inf	3_-11	0.000333333333333324	0.000333333333333324	0.000496949528563499	0.000666666666666663	0.000171381031613972	0	0.000493621741541868	0.000992789794786468	0.00131724902939545	0.00328896283971159	0.00611813643926788	0.00893355481727576	0.0154620077648364	0.0263738214087632	0.0425047143649473	0.0637093732667776	0.0899955629506378	0.120354963948974	0.14944980587909	0.175140321686079	0.202400443704936	0.232535219079312	0.263173333333333	0.290891846921797	0.311650027731558	0.323267332224071	0.327240310077519	0.330158914728682	0.332231450719823	0.333307222222222	0.336503333333333	0.339500277315585	0.343631782945736	0.347735	0.349347222222222	0.352747508305648	0.357482529118136	0.36267276760954	0.366462007764836	0.369161111111111
C32	-Inf	-6	-6	-Inf	-8	-5	-Inf	-5	5_-6	0.000498613422074314	0.000335551858014411	0.000666666666666663	0.000666666666666663	0	0.000327787021630607	0.000666666666666663	0.000666666666666663	0.000666666666666663	0.000991125901275652	0.00149029395452024	0.00198892580287929	0.00297726012201885	0.00397559622850805	0.00594786466999445	0.00826400443704936	0.0112157515252357	0.0161625069328896	0.0241891292290627	0.0352540210759845	0.0499051580698835	0.0673211314475873	0.0879333333333333	0.111035496394897	0.133479201331115	0.151890183028286	0.169352713178295	0.188645071982281	0.204337763012182	0.216092222222222	0.226425	0.231778147531891	0.234378737541528	0.237548888888889	0.237197222222222	0.235491140642303	0.233588463671658	0.230196339434276	0.228068219633943	0.227965555555556
D32	-Inf	-7	-7	-Inf	-9	-6	-Inf	-6	5_-7	0.00166666666666667	0.00133555185801443	0.00133943427620632	0.00132945091514144	0.000323904603438718	0.000666666666666663	0.00150637825845813	0.00133333333333334	0.000825291181364405	0.00132445923460899	0.00231392124237383	0.00395570321151716	0.00804159733777039	0.0141747088186356	0.0227393233499723	0.0352784248474764	0.0529267886855241	0.0736655574043261	0.0994825291181364	0.123858569051581	0.145206877426511	0.17000055463117	0.197546666666667	0.226455906821963	0.25326566833056	0.272623405435385	0.280717054263566	0.28228349944629	0.283231450719823	0.284921666666667	0.286278888888889	0.287889073765946	0.289080287929125	0.289970555555556	0.291408333333333	0.293508859357697	0.297546311702718	0.301437603993344	0.30353022739878	0.304632222222222
E32	-Inf	-8	-8	-Inf	-10	-7	-Inf	-7	5_-8	0.000168053244592342	0	0.000496949528563499	0.00132556849694952	0.00117138103161397	0.00132778702163061	0.00165391014975041	0.0016738768718802	0.00249195784803105	0.00331558513588463	0.00478480310593456	0.00792248062015505	0.0136855241264559	0.0217803660565724	0.034916250693289	0.0537648363838048	0.0772357182473655	0.104781475318913	0.133482529118136	0.157226289517471	0.181472545757072	0.21118302828619	0.2432	0.273789240155297	0.297940654464781	0.311800887409872	0.315193798449612	0.316950166112957	0.319282392026578	0.320895555555555	0.32317	0.325250138657793	0.32719545957918	0.328519444444444	0.331361111111111	0.335445736434109	0.339007210205213	0.342104270660011	0.343727121464226	0.347724444444444
F32	-Inf	-9	-9	-Inf	-11	-8	-Inf	-8	5_-9	0.00149861342207431	0.00133555185801441	0.000503050471436488	0.000333333333333324	0.000161952301719352	0.000333333333333324	0.000493621741541868	0.00229728230726566	0.00430116472545757	0.00532445923460898	0.00696117581808098	0.00895570321151717	0.0141741541874653	0.0243738214087632	0.0397104825291181	0.0590981697171381	0.0832063227953411	0.110479201331115	0.135613422074321	0.157892956184138	0.185215751525236	0.2161641708264	0.24688	0.273912368275097	0.294316694398225	0.306556295063783	0.308476744186047	0.309591915836102	0.313039313399779	0.314921666666667	0.315557777777778	0.318472545757072	0.322516611295681	0.325578333333333	0.331027777777778	0.337828349944629	0.340744869661675	0.345038824181919	0.349799223516362	0.350896666666667
G32	-Inf	-10	-10	-Inf	-12	-9	-Inf	-9	5_-10	0.000333333333333338	2.21852468108711e-06	0.000163616195230174	0.000333333333333338	0	0.00032778702163062	0.000666666666666677	0.000666666666666677	0.00165058236272879	0.00297337770382696	0.00643205768164172	0.0105669988925803	0.0156627842484748	0.0250770937326678	0.0406844148641154	0.0610704381586245	0.0868435940099834	0.115750415973378	0.140763727121464	0.163858569051581	0.190251802551303	0.219887409872435	0.2518	0.280517470881864	0.300359400998336	0.310978369384359	0.314050387596899	0.316233665559247	0.319898117386489	0.321895555555555	0.32317	0.326166943982252	0.328746954595792	0.332372222222222	0.337905555555556	0.342779069767442	0.34667387687188	0.350372157515252	0.35306045479756	0.357057777777778
H32	-Inf	-11	-11	-Inf	-13	-10	-Inf	-10	5_-11	0.000168053244592342	0	0.00066056572379368	0.001	0.000828618968386022	0.00165557404326123	0.00233333333333334	0.00265945646145313	0.00314254021075984	0.00431558513588464	0.00711813643926787	0.0112225913621262	0.0187726012201886	0.0303616195230172	0.0461974486966167	0.0660843039378813	0.092936772046589	0.122750415973378	0.148129783693844	0.171806988352745	0.200364392678869	0.231497504159734	0.26424	0.293830282861897	0.312675540765391	0.320422628951747	0.322147286821705	0.326133997785161	0.329807862679956	0.33	0.33017	0.332555740432612	0.335436323366556	0.339735	0.344891666666667	0.351495016611296	0.35614198557959	0.359136993899057	0.36379534109817	0.366793333333333
A42	-Inf	-6	-6	-3	-8	-5	-4	-Inf	6_-6	0.000666666666666663	0.000666666666666663	0.000503050471436495	0.000333333333333338	0.000171381031613979	0	0.000493621741541875	0.000992789794786468	0.000666666666666663	0.000342207432057686	0.000666666666666663	0.00131118493909192	0.00297726012201886	0.00269107043815862	0.000692734331669443	1.38657792567944e-05	0.000333333333333338	0.000651136993899054	0.000666666666666663	0.000666666666666663	0.000666666666666663	0.00129561841375486	0.00114666666666667	0.000394897393233505	0.001	0.00131114808652247	0.00147674418604651	0.00197508305647841	0.00247452934662237	0.00328111111111111	0.00361222222222222	0.00430560177481974	0.00547120708748616	0.00627444444444444	0.00727222222222223	0.00887375415282391	0.0103405435385469	0.0128363838047698	0.0170604547975596	0.0216555555555556
B42	-Inf	-7	-7	-4	-9	-6	-5	-Inf	6_-7	0.0013361064891847	0.000668885191347764	0.000496949528563513	0.00132556849694952	0.000838047698280649	1.10926234054355e-05	0	0	0.000508042151968948	0.000657792567942328	0.000666666666666677	0.00131118493909192	0.00228785357737106	0.00364226289517472	0.00610149750415973	0.00891680532445923	0.012853022739878	0.0191159179145868	0.0287903494176373	0.0415357737104825	0.0568691070438159	0.0762268441486412	0.0987066666666667	0.122368829728231	0.145727121464226	0.168623960066556	0.194077519379845	0.221604651162791	0.247828349944629	0.268648333333333	0.283377222222222	0.291750415973378	0.291977297895903	0.291607777777778	0.294619444444444	0.297508859357697	0.298936217415419	0.30083638380477	0.302731003882418	0.305126666666667
C42	-Inf	-8	-8	-5	-10	-7	-6	-Inf	6_-8	0.00150138657792569	0.00133333333333334	0.000836383804769833	0.000337215751525241	0.000161952301719359	0.000661120354963959	0.00149362174154188	0.00134054353854687	0.00149195784803107	0.00264004437049363	0.00380421519689407	0.00497785160575859	0.0087310038824182	0.0148291735995563	0.0228929561841376	0.0346533555185801	0.0516228508042152	0.0732701053799224	0.100234054353855	0.129318912922906	0.15669328896284	0.183333887964504	0.217186666666667	0.254148086522463	0.286804215196894	0.311646145313367	0.325627906976744	0.330825581395349	0.332898117386489	0.334895555555556	0.335030555555556	0.337833610648918	0.339746954595792	0.340333333333333	0.342741666666667	0.346652823920266	0.349744869661675	0.353437603993344	0.357594564614531	0.359896666666667
D42	-Inf	-9	-9	-6	-11	-8	-7	-Inf	6_-9	0.0013361064891847	0.000668885191347764	0.000666666666666669	0.000666666666666677	0.000323904603438718	0.00132224070992789	0.00101275651691625	0.000340543538546858	0.000666666666666663	0.00164004437049362	0.00296117581808098	0.00495570321151717	0.00937493067110371	0.0158291735995563	0.0268147531891292	0.0428480310593455	0.0641425402107598	0.0891924570160843	0.118534664448142	0.145772601220189	0.170544647809207	0.200459789240155	0.23656	0.271271214642263	0.297496394897393	0.316601220188575	0.324906976744186	0.326591915836102	0.329129568106312	0.33251	0.336115555555556	0.339805879090405	0.342551495016611	0.343941111111111	0.345544444444444	0.348747508305648	0.352808652246256	0.355202440377149	0.357594564614531	0.361988888888889
E42	-Inf	-10	-10	-7	-12	-9	-8	-Inf	6_-10	0.000669439822518028	2.21852468108711e-06	0.000824181919023855	0.00166278424847476	0.000514143094841931	0	0.00098724348308375	0.00133333333333334	0.000983915696062119	0.0023067110371603	0.0041375485302274	0.00660022148394242	0.0115302273987798	0.0188047698280643	0.0307886855241265	0.0481397670549085	0.0709023849140322	0.0978125346644481	0.12663283416528	0.151824181919024	0.178323904603439	0.209107598447033	0.24168	0.273707154742096	0.30016306156406	0.318334442595674	0.323476744186046	0.324591915836102	0.327321705426357	0.329588333333333	0.332503333333333	0.336417082640044	0.338298449612403	0.339058888888889	0.341605555555556	0.345319490586932	0.349617304492512	0.354705490848586	0.358064337215752	0.359264444444444
F42	-Inf	-11	-11	-8	-13	-10	-9	-Inf	6_-11	0.00266943982251803	0.00200221852468109	0.00116971713810316	0.000670549084858579	0	0	0.000333333333333324	0.000333333333333338	0.000666666666666677	0.000991125901275653	0.00229450915141432	0.00525581395348837	0.0106855241264559	0.0181381031613977	0.0307626178591237	0.0481536328341653	0.0712651136993899	0.0984481419855796	0.12563283416528	0.150824181919024	0.174765391014975	0.201925124792013	0.233386666666667	0.26316361619523	0.286667221297837	0.302712146422629	0.308147286821705	0.309975083056478	0.313282392026578	0.315817222222222	0.317642777777778	0.320528008874099	0.323551495016611	0.326764444444444	0.330497222222222	0.335080841638981	0.340539101497504	0.343136993899057	0.347454242928453	0.353954444444444
G42	-3	-Inf	-Inf	-Inf	-Inf	-5	-4	-Inf	3_-6	0.00200277315585136	0.00100443704936217	0.000672767609539659	0.000333333333333338	0.000161952301719359	0.000333333333333338	0	0	0.000666666666666663	0.000991125901275652	0.001	0.001	0.00179922351636163	0.00297559622850805	0.0046405990016639	0.00627787021630617	0.00775984470327233	0.010573488630061	0.0148363838047698	0.0210926234054354	0.0299728230726567	0.0399561841375485	0.0511866666666667	0.0641125901275652	0.0806073211314476	0.0975790349417637	0.113112403100775	0.129794573643411	0.146608527131783	0.163471666666667	0.180322777777778	0.196418191902385	0.212825581395349	0.226352222222222	0.237252777777778	0.247940753045404	0.252340543538547	0.253633943427621	0.254602329450915	0.252505555555556
H42	-4	-Inf	-Inf	-Inf	-Inf	-6	-5	-Inf	3_-7	0.0013361064891847	0.000668885191347764	0.000333333333333331	0.000333333333333338	0.000161952301719359	0.000333333333333325	0.000666666666666663	0.000992789794786468	0.00131724902939546	0.00166666666666666	0.00249029395452025	0.00363344407530455	0.00528785357737105	0.00792678868552413	0.01351026067665	0.0207781475318913	0.0303139212423738	0.0445185801442041	0.0619794786466999	0.0835768164170826	0.109765391014975	0.134723793677205	0.157453333333333	0.182558513588464	0.215941209095951	0.251447032723239	0.278883720930233	0.297560908084164	0.310541528239203	0.319222777777778	0.323588333333333	0.325944536882973	0.327	0.327607777777778	0.329816666666667	0.332207087486157	0.333	0.334503050471437	0.337924015529673	0.342724444444444
A52	-5	-Inf	-Inf	-Inf	-Inf	-7	-6	-Inf	3_-8	0.00116805324459235	0.000337770382695512	0.000496949528563506	0.000996117581808099	0.000342762063227951	0	0.000653910149750419	0.00132612312811981	0.00149195784803106	0.00199112590127565	0.00331392124237382	0.00560022148394241	0.00937493067110372	0.0155080421519689	0.025840820854132	0.0402368275097061	0.0603239046034387	0.0851924570160843	0.112933444259567	0.140703826955075	0.170179700499168	0.204013311148087	0.24244	0.280460898502496	0.309975041597338	0.328023294509151	0.334480620155039	0.338775747508306	0.342372646733112	0.346098333333333	0.351394444444444	0.353944536882973	0.357849944629014	0.364558333333333	0.369163888888889	0.374351052048726	0.379879645036051	0.385273987798114	0.393189129229063	0.399885555555556
B52	-6	-Inf	-Inf	-Inf	-Inf	-8	-7	-Inf	3_-9	0.000333333333333324	0.000333333333333324	0.000496949528563499	0.000666666666666649	0.000171381031613972	0.000655574043261227	0.000666666666666663	0.000340543538546857	0.000983915696062113	0.00133333333333333	0.0032945091514143	0.00657807308970098	0.0115074875207987	0.0197803660565724	0.0322756516916251	0.0504453688297282	0.0756916250693289	0.105370493621742	0.136051026067665	0.163738214087632	0.192697726012202	0.226032168607876	0.26304	0.298563505268996	0.32616306156406	0.343712146422629	0.347430232558139	0.347383167220377	0.349898117386489	0.352202777777778	0.354224444444444	0.357750415973378	0.360827242524917	0.362303888888889	0.363544444444444	0.366747508305648	0.371149195784803	0.376339434276206	0.38179534109817	0.385092222222222
C52	-7	-Inf	-Inf	-Inf	-Inf	-9	-8	-Inf	3_-10	0.00150138657792568	0.00133333333333334	0.000666666666666663	0.000337215751525241	0.000171381031613979	0	0.000493621741541875	0.000666666666666663	0.000825291181364391	0.00164891846921797	0.00378480310593455	0.00692248062015503	0.0116855241264559	0.019459234608985	0.0330698835274542	0.0520981697171381	0.0763582917359956	0.106354963948974	0.13544980587909	0.160824181919024	0.18891846921797	0.22075540765391	0.25512	0.287394342762063	0.310376594564614	0.32448973932335	0.329763565891473	0.33156699889258	0.332847176079734	0.336457777777778	0.341085	0.342277870216306	0.343769656699889	0.347764444444444	0.352558333333333	0.355540420819491	0.358546311702718	0.362738214087632	0.366064337215752	0.369655555555556
D52	-8	-Inf	-Inf	-Inf	-Inf	-10	-9	-Inf	3_-11	0.012669439822518	0.0120022185246811	0.0116605657237937	0.00804658901830282	0.00222795341098169	0.000983361064891848	0.00182695507487521	0.002	0.00231724902939544	0.00331558513588463	0.00496117581808098	0.00792248062015505	0.0139961175818081	0.022447032723239	0.0362235163616195	0.0560704381586245	0.0809023849140322	0.108765945646145	0.136933444259567	0.1631231281198	0.190175263449806	0.219830837493067	0.25124	0.280830282861897	0.304145867997781	0.320067665002773	0.325906976744186	0.328208748615725	0.329604097452935	0.332562222222222	0.336085	0.338805879090405	0.341240863787375	0.343303888888889	0.347680555555556	0.35168438538206	0.355014420410427	0.36030671103716	0.36579534109817	0.36969
E52	-3	-Inf	-Inf	-3	-8	-5	-4	-5	6_-6	0.00333333333333333	0.00267110371602884	0.00200610094287298	0.00166666666666666	0.00199057127010537	0.00233333333333333	0.00217304492512479	0.002	0.00150804215196894	0.00133333333333333	0.00133333333333333	0.00133333333333333	0.00182196339434276	0.00167886855241264	0.00182029950083195	0.002	0.00218136439267887	0.00263560732113145	0.00218302828618968	0.00168386023294509	0.00148197448696616	0.00103771491957848	0.000373333333333331	0.000312811980033269	0.00162396006655574	0.002	0.00181007751937984	0.00292524916943522	0.0036157253599114	0.00461444444444444	0.00575166666666666	0.00663893510815307	0.00813787375415283	0.00954888888888888	0.0118166666666667	0.0148106312292359	0.018879645036051	0.0236727676095397	0.029389905712701	0.0367822222222222
F52	-4	-Inf	-Inf	-4	-9	-6	-5	-6	6_-7	0.000834719911259004	0.000335551858014411	0.000327232390460335	0.000996117581808098	0.00100942872989461	0.000666666666666663	0.000666666666666655	0.000666666666666663	0.000983915696062105	0.00165779256794232	0.002	0.00264451827242525	0.00395452024403771	0.00563006100942873	0.00792179700499167	0.0115557404326123	0.0165196894065446	0.0224647809206877	0.0317903494176373	0.0451680532445923	0.0620177481974487	0.0806167498613422	0.102933333333333	0.126348308374931	0.150453688297282	0.174912922906267	0.198883720930233	0.224962901439646	0.251675526024363	0.273955555555556	0.287401111111111	0.296861896838602	0.30196511627907	0.302421666666667	0.304347222222222	0.307143964562569	0.307602884082085	0.309202440377149	0.311465890183028	0.31346
G52	-5	-Inf	-Inf	-5	-10	-7	-6	-7	6_-8	0.0013361064891847	0.000668885191347764	0.000666666666666677	0.000996117581808099	0.001	0.000344425956738774	0.000173044925124795	0.000326123128119805	0.000825291181364398	0.00132445923460899	0.00247088186356073	0.00461129568106312	0.00821963394342762	0.0128901830282862	0.0196117581808098	0.0303338879645036	0.0472601220188575	0.0689523017193566	0.0956001109262341	0.124318912922906	0.150247365501941	0.176333887964504	0.20804	0.244814753189129	0.277701608430394	0.299179145867998	0.313441860465116	0.322009413067553	0.325090254706534	0.328738888888889	0.332030555555556	0.334222407099279	0.335356035437431	0.339068333333333	0.344558333333333	0.346936877076412	0.35181586245147	0.357907931225735	0.36106045479756	0.365356666666667
H52	-6	-Inf	-Inf	-6	-11	-8	-7	-8	6_-9	0.000831946755407659	0.00133111480865224	0.001006100942873	0.000337215751525241	0.000171381031613979	0	0.000320576816417087	0.000666666666666677	0.00115862451469772	0.00165779256794232	0.00264725457570716	0.00493355481727575	0.00870826400443706	0.0145202440377149	0.0236871880199667	0.0369450915141431	0.0552601220188575	0.0769523017193566	0.101397670549085	0.124858569051581	0.149359955629506	0.179145313366611	0.213453333333333	0.245414864115363	0.270581808097615	0.285823072656683	0.290717054263566	0.295059246954596	0.299231450719823	0.301536111111111	0.303836666666667	0.307444814198558	0.311183277962348	0.315460555555556	0.320286111111111	0.32468438538206	0.328546311702718	0.332738214087632	0.337859678313921	0.34146
A62	-7	-Inf	-Inf	-7	-12	-9	-8	-9	6_-10	0.000669439822518028	0.000333333333333338	0.000333333333333338	0.000333333333333338	0.000171381031613979	0	0.000320576816417081	0.000992789794786468	0.00165058236272879	0.00264891846921797	0.00480421519689406	0.00758914728682169	0.012973377703827	0.0221014975041597	0.0367365501941209	0.0564037714919579	0.0813582917359956	0.109765945646145	0.134731003882418	0.157559622850804	0.186031059345535	0.219679977814753	0.25468	0.28420465890183	0.304692734331669	0.315933998890738	0.319050387596899	0.322158914728682	0.324513842746401	0.326281111111111	0.329085	0.331194675540765	0.333022702104097	0.336127222222222	0.341558333333333	0.347256367663344	0.351617304492512	0.355803660565724	0.35979534109817	0.363391111111111
B62	-8	-Inf	-Inf	-8	-13	-10	-9	-10	6_-11	0.00300277315585137	0.00200443704936218	0.002	0.00232945091514144	0.00134276206322796	0.00034442595673876	0.000173044925124787	0.00065224625623961	0.00131724902939545	0.00199112590127565	0.00362784248474764	0.00691140642303432	0.0124847476428175	0.0214348308374931	0.0365307820299501	0.0567371048252912	0.0829955629506378	0.113037160288408	0.139364947310039	0.162875762617859	0.19073377703827	0.222440931780366	0.255826666666667	0.28710205213533	0.307923460898502	0.317044925124792	0.319717054263566	0.322208748615725	0.325180509413068	0.328176666666667	0.33117	0.334166943982252	0.33796511627907	0.340852777777778	0.342680555555556	0.34668438538206	0.351276760953966	0.355071547420965	0.358526344980588	0.361827777777778
C62	-3	-Inf	-6	-Inf	-8	-Inf	-4	-Inf	4_-6	0.000165280088740983	0.000664448141985576	0.001	0.001	0.000171381031613972	0	0.000333333333333324	0.000333333333333324	0.000158624514697722	0.000657792567942314	0.000843039378813088	0.000666666666666663	0.000310593455352189	0.000666666666666663	0.00133333333333333	0.00101386577925679	0.000514697726012196	0.000968940654464781	0.00163394342762063	0.0023161397670549	0.00185135884636717	0.00135219079312257	0.00181333333333333	0.00231281198003327	0.0032906267332224	0.00397781475318913	0.00418992248062015	0.00461683277962348	0.00609025470653377	0.00758833333333333	0.00936388888888889	0.0118613422074321	0.0146317829457364	0.0184311111111111	0.0239666666666667	0.030859911406423	0.0390926234054354	0.0483782584581254	0.0578519134775374	0.0673455555555556
D62	-4	-Inf	-7	-Inf	-9	-Inf	-5	-Inf	4_-7	0.002	0.00166888519134776	0.000672767609539659	3.88241819190241e-06	0.000323904603438718	0.000994453688297283	0.000839711591791464	0.000992789794786468	0.00115862451469773	0.00100887409872435	0.00149029395452025	0.00231118493909192	0.00297726012201886	0.00461785912368276	0.00710149750415974	0.00991680532445924	0.0140343871325569	0.0188447032723239	0.0271564059900166	0.0389034941763727	0.053089850249584	0.0700066555740433	0.09012	0.112722684414864	0.133667221297837	0.152823627287854	0.175073643410853	0.199420819490587	0.22544407530454	0.248184444444444	0.26485	0.278001109262341	0.285769656699889	0.287941111111111	0.287666666666667	0.289175526024363	0.291808652246256	0.293901830282862	0.294863560732113	0.296563333333333
E62	-5	-Inf	-8	-Inf	-10	-Inf	-6	-Inf	4_-8	0.00216528008874099	0.00200221852468109	0.0015030504714365	0.00166278424847476	0.00133333333333334	0.00100554631170272	0.000839711591791464	0.000340543538546858	0.000158624514697728	0.000982251802551304	0.002	0.00328903654485049	0.00670826400443704	0.0121991125901276	0.0202523571824737	0.0319728230726567	0.0497160288408209	0.0722701053799224	0.0982667775929007	0.126037160288408	0.155769828064337	0.185535219079312	0.217786666666667	0.253501941209096	0.288052135330006	0.314579589572934	0.328627906976744	0.335059246954596	0.337423588039867	0.338	0.339921666666667	0.343194675540765	0.345137873754153	0.345637222222222	0.347694444444444	0.354193244739756	0.359808652246256	0.363705490848586	0.367924015529673	0.372425555555556
F62	-6	-Inf	-9	-Inf	-11	-Inf	-7	-Inf	4_-9	0.00502218524681089	0.00200221852468109	0.00216361619523018	0.00233333333333335	0.00135219079312259	0.00033887964503607	0.000160288408208544	0.000985579589572949	0.00214254021075986	0.00299112590127565	0.0039805879090405	0.0062668881506091	0.0107082640044371	0.0168413754853023	0.0273277870216306	0.0428618968386024	0.0649317803660566	0.0917970049916805	0.122051026067665	0.150370493621742	0.176175263449806	0.204572933998891	0.239	0.275835274542429	0.301564614531337	0.315800887409872	0.323720930232558	0.328158914728682	0.330423588039867	0.331307222222222	0.334782222222222	0.338472545757072	0.339137873754153	0.341764444444444	0.345286111111111	0.348477297895903	0.355085413200222	0.361273987798114	0.364791458679978	0.36969
G62	-7	-Inf	-10	-Inf	-12	-Inf	-8	-Inf	4_-10	0.000834719911259011	0.000666666666666663	0.00066056572379368	0.001	0.000342762063227951	0.00032778702163062	0.000493621741541875	0.000666666666666663	0.00180920687742652	0.0033067110371603	0.00462784248474765	0.00791140642303432	0.0141514143094842	0.0227803660565724	0.0370698835274542	0.0570565723793677	0.0815396561286744	0.110401552967277	0.140083749306711	0.166140321686079	0.194400443704936	0.226422074320577	0.260826666666667	0.291476428175263	0.315479201331115	0.332956738768719	0.338430232558139	0.339925249169435	0.340949058693245	0.341947777777778	0.344782222222222	0.348472545757071	0.352907530454042	0.354666666666667	0.355952777777778	0.36336877076412	0.369283971159179	0.374071547420965	0.380196894065446	0.382195555555556
H62	-8	-Inf	-11	-Inf	-13	-Inf	-9	-Inf	4_-11	0.0011708264004437	4.43704936217411e-06	0.00066056572379368	0.001	0.00050471436494731	0.000333333333333338	0.000493621741541875	0.000992789794786468	0.00198391569606212	0.0033067110371603	0.00576539101497504	0.00990033222591363	0.0164847476428175	0.0260770937326678	0.0418641153632834	0.0623899057127011	0.0868435940099834	0.114479201331115	0.13979645036051	0.161892956184138	0.188585135884637	0.2191641708264	0.25452	0.28897892401553	0.310778147531891	0.321889628397116	0.324337209302326	0.32628349944629	0.329615725359911	0.331228888888889	0.333921666666667	0.338417082640044	0.341551495016611	0.343245	0.345830555555556	0.352828349944629	0.359879645036051	0.36347032723239	0.36679534109817	0.370988888888889
A72	-3	-Inf	-6	-3	-8	-Inf	-4	-Inf	5_-6	0.000333333333333338	0.000995562950637827	0.001	0.000670549084858565	0.000171381031613979	0.00032778702163062	0.00116028840820854	0.00100721020521353	0.000508042151968941	0.000333333333333338	0.000490293954520245	0.00131118493909192	0.00182196339434276	0.00199999999999999	0.002	0.00199999999999999	0.00233333333333333	0.00265113699389905	0.00184969495285635	0.00166666666666666	0.00248197448696617	0.00235219079312257	0.00310666666666666	0.00429229062673323	0.00466666666666667	0.0052889628397116	0.00614341085271319	0.00633333333333334	0.00823145071982281	0.0105361111111111	0.0128366666666667	0.0161392124237382	0.0205166112956811	0.0263133333333333	0.0338444444444444	0.041828349944629	0.0506955074875208	0.0612800887409872	0.0715185801442041	0.0819088888888889
B72	-4	-Inf	-7	-4	-9	-Inf	-5	-Inf	5_-7	0.00250138657792567	0.00200221852468109	0.000836383804769827	0.000337215751525227	0.000676095396561283	0.000661120354963945	0.00114753189129229	0.00101442041042707	0.000349417637271213	0.000648918469217966	0.00149029395452024	0.00231118493909191	0.00362118691070438	0.00561785912368274	0.00774209650582362	0.0118752079866888	0.0171569606211869	0.0244181919023849	0.0359079312257349	0.0504669994453688	0.0695762617859124	0.0902268441486412	0.113413333333333	0.137640599001664	0.162889628397116	0.189157515252357	0.215887596899225	0.244221483942414	0.270353820598007	0.289752777777778	0.301595	0.308722684414864	0.309253045404208	0.307451111111111	0.307272222222222	0.308571982281285	0.310063782584581	0.310568496949529	0.31179534109817	0.314494444444444
C72	-5	-Inf	-8	-5	-10	-Inf	-6	-Inf	5_-8	0.00166943982251804	0.000339988907376613	0.000830282861896844	0.00132945091514145	0.000838047698280656	0.000994453688297297	0.000333333333333345	7.2102052135334e-06	0.000825291181364405	0.001324459234609	0.00264725457570717	0.00493355481727575	0.00755296727676096	0.0128657792567942	0.0224059900166389	0.03430615640599	0.0526866333887965	0.0771924570160843	0.105835274542429	0.13501996672213	0.16169328896284	0.189906267332224	0.224226666666667	0.261753189129229	0.294470881863561	0.318068219633943	0.330771317829457	0.33585049833887	0.338282392026578	0.340202777777778	0.341697222222222	0.342666666666667	0.344609080841639	0.346823333333333	0.34915	0.352747508305648	0.356411536328342	0.360104270660011	0.36432556849695	0.369322222222222
D72	-6	-Inf	-9	-6	-11	-Inf	-7	-Inf	5_-9	0.00149861342207431	0.00100443704936217	0.000666666666666663	0.000666666666666663	0.000171381031613972	0.000655574043261227	0.00132057681641708	0.00101442041042707	0.00133333333333333	0.0019822518025513	0.00329450915141431	0.00625581395348837	0.0111968940654465	0.018471436494731	0.0296350526899612	0.0464869661674986	0.0705690515806988	0.0987504159733777	0.130103161397671	0.160968386023295	0.190139212423738	0.221736550194121	0.25704	0.292563505268996	0.321889628397116	0.342556849694953	0.350480620155039	0.352616832779623	0.35465503875969	0.357536111111111	0.362030555555556	0.364222407099279	0.366827242524917	0.369823333333333	0.372408333333333	0.374810631229236	0.37781586245147	0.383607321131448	0.38906045479756	0.392758888888889
E72	-7	-Inf	-10	-7	-12	-Inf	-8	-Inf	5_-10	0.000831946755407652	6.65557404326122e-06	0.000163616195230168	0.00066278424847476	0.000504714364947304	0.000333333333333324	0.000826955074875206	0.0016522462562396	0.002	0.00264891846921795	0.00478480310593456	0.00792248062015503	0.0123521907931226	0.0198047698280643	0.0334292845257903	0.0517787021630615	0.0760249584026622	0.105068219633943	0.135900721020521	0.163404880754298	0.190400443704936	0.220535219079312	0.252573333333333	0.283414864115363	0.307624514697726	0.32497892401553	0.333054263565891	0.336258582502768	0.33889811738649	0.342431666666667	0.345472777777778	0.345055463117027	0.346769656699889	0.351372222222222	0.35515	0.356936877076412	0.360744869661675	0.366241264559068	0.370458125346645	0.375655555555556
F72	-8	-Inf	-11	-8	-13	-Inf	-9	-Inf	5_-11	0.000669439822518028	2.21852468108711e-06	0.000327232390460342	0.000666666666666663	0.00050471436494731	5.54631170271777e-06	0.000493621741541875	0.00131891292290627	0.00182529118136439	0.00297337770382696	0.00496117581808097	0.00760022148394242	0.0133294509151414	0.0221014975041597	0.0358901830282862	0.0547787021630616	0.0800249584026622	0.109068219633943	0.136515252357182	0.161789794786467	0.189882418191902	0.221774265113699	0.25524	0.28608153078203	0.310496394897393	0.32773433166944	0.333333333333333	0.334258582502768	0.335604097452935	0.339483888888889	0.343751666666667	0.345861342207432	0.34796511627907	0.350245	0.355088888888889	0.35938261351052	0.362418746533555	0.367705490848586	0.37226511369939	0.375655555555556
G72	-3	-6	-Inf	-Inf	-8	-5	-4	-Inf	5_-6	0.00266943982251803	0.00200221852468109	0.00116361619523018	0.0010038824181919	0.00117138103161398	0.00132778702163062	0.00149362174154188	0.00166666666666666	0.00134941763727121	0.001	0.000666666666666663	0.000344407530454047	0.000333333333333338	0.000333333333333338	0.000333333333333338	0.000333333333333338	0.000333333333333338	0.000651136993899054	0.00115030504714365	0.000701053799223513	0.000518025513033833	0.000647809206877423	0	0	0.000478646699944538	0.000666666666666663	0.00085658914728682	0.00128349944629015	0.00214119601328904	0.00233333333333334	0.00294555555555556	0.00363893510815308	0.00374695459579181	0.005245	0.00727222222222223	0.00887375415282391	0.0109434276206323	0.0144376039933444	0.018393788130893	0.0229888888888889
H72	-4	-7	-Inf	-Inf	-9	-6	-5	-Inf	5_-7	0.00116805324459235	6.65557404326122e-06	0.000333333333333338	0.00066278424847476	0.000171381031613986	0.000327787021630621	0.000826955074875214	0.00132612312811979	0.00131724902939546	0.00199112590127565	0.00266666666666666	0.00331118493909191	0.00479922351636161	0.00597559622850805	0.0088957293399889	0.0128890737659456	0.0181863560732113	0.0250848585690516	0.0352739877981143	0.0485185801442041	0.0648330560177482	0.0848746533555186	0.107746666666667	0.130722684414864	0.153975041597338	0.178557404326123	0.204790697674419	0.232554817275748	0.259483388704319	0.282877222222222	0.293557777777778	0.294027731558514	0.289769656699889	0.285863333333333	0.286488888888889	0.28484219269103	0.285092623405435	0.292574597892402	0.294473655019412	0.291172222222222
A82	-5	-8	-Inf	-Inf	-10	-7	-6	-Inf	5_-8	0.00250138657792567	0.00200221852468109	0.00183638380476983	0.00100776483638381	0.000171381031613972	0	0	0.000326123128119792	0.00165058236272878	0.00264891846921797	0.00364725457570715	0.00561129568106312	0.00968552412645591	0.016495840266223	0.0265335551858014	0.0412090959511924	0.0614758735440932	0.0862079866888519	0.11665224625624	0.14665224625624	0.174769828064337	0.206736550194121	0.24204	0.278814753189129	0.311034941763727	0.331579034941764	0.337763565891473	0.338024916943522	0.338423588039867	0.338692777777778	0.339527222222222	0.341166943982252	0.343631782945736	0.345303888888889	0.347088888888889	0.352891472868217	0.358411536328342	0.362404880754298	0.368193011647255	0.371195555555556
B82	-6	-9	-Inf	-Inf	-11	-8	-7	-Inf	5_-9	0.000333333333333324	2.218524681087e-06	0.000496949528563506	0.000996117581808099	0.000838047698280642	0.000666666666666663	0.000987243483083743	0.00133333333333334	0.0011747088186356	0.00197337770382696	0.00378480310593455	0.00660022148394242	0.0120188574597892	0.0197925679423183	0.0317626178591237	0.0494731003882418	0.0743582917359956	0.104037160288408	0.135234054353855	0.163370493621742	0.192031059345535	0.225365501941209	0.26056	0.294332778702163	0.321829728230727	0.340001109262341	0.344046511627907	0.34428349944629	0.348372646733112	0.349333333333333	0.350115555555556	0.354111480865225	0.356413621262458	0.357303888888889	0.358877777777778	0.36268438538206	0.368149195784803	0.373339434276206	0.376329450915141	0.377632222222222
C82	-7	-10	-Inf	-Inf	-12	-9	-8	-Inf	5_-10	0.00133333333333334	0.00166444814198558	0.000999999999999987	0.000670549084858565	0.000342762063227951	0.00032778702163062	0.000160288408208544	0.000333333333333325	0.00115862451469773	0.00165779256794232	0.00296117581808098	0.00527796234772978	0.0105074875207987	0.0191014975041597	0.031916250693289	0.0504453688297282	0.0752063227953411	0.104703826955075	0.135234054353855	0.161789794786467	0.189400443704936	0.220478646699945	0.255013333333333	0.28704048807543	0.311145867997781	0.326445368829728	0.331240310077519	0.332616832779623	0.333282392026578	0.334588333333333	0.336503333333333	0.339500277315585	0.341746954595792	0.342941111111111	0.345755555555555	0.350954595791805	0.354808652246256	0.357503050471436	0.361727121464226	0.365724444444444
D82	-8	-11	-Inf	-Inf	-13	-10	-9	-Inf	5_-11	0.00016528008874099	0.000664448141985589	0.000333333333333338	0.000333333333333338	0.000495285635052697	0.000994453688297283	0.00166666666666668	0.00134054353854687	0.00131724902939546	0.00264004437049363	0.00413754853022741	0.00692248062015505	0.0125074875207987	0.0207803660565724	0.033916250693289	0.0524453688297282	0.0770249584026622	0.105750415973378	0.135149195784803	0.159841375485302	0.184323904603439	0.212906267332224	0.245306666666667	0.277707154742097	0.301171381031614	0.315089850249584	0.322054263565891	0.32556699889258	0.329090254706534	0.331202777777778	0.331503333333333	0.333583471991126	0.336413621262458	0.337	0.338483333333333	0.344495016611296	0.35134775374376	0.35483638380477	0.356662784248475	0.359161111111111
E82	-3	-6	-Inf	-3	-8	-5	-Inf	-Inf	5_-6	0.00250415973377704	0.002	0.0014969495285635	0.00166666666666666	0.00134276206322795	0.00034442595673876	0.000333333333333324	0.000333333333333324	0	0.000324459234608976	0.000823627287853576	0.00196677740863788	0.00362118691070438	0.00561785912368275	0.00807542983915696	0.0118890737659456	0.0181275651691625	0.0267049362174154	0.0403261231281198	0.0580133111480865	0.0796528008874099	0.102484747642817	0.125053333333333	0.144220188574598	0.162376594564615	0.18022351636162	0.195255813953488	0.210277408637874	0.222823920265781	0.231889444444444	0.236503333333333	0.238583471991126	0.238862126245847	0.237451111111111	0.236	0.237508859357697	0.239007210205214	0.240901830282862	0.242867443150305	0.242666666666667
F82	-4	-7	-Inf	-4	-9	-6	-Inf	-Inf	5_-7	0.000498613422074314	0.000666666666666663	0.00116971713810316	0.000670549084858565	0	0.000327787021630607	0.000346089850249582	0	0.0006344980587909	0.00230671103716028	0.00347088186356074	0.00561129568106312	0.00955296727676094	0.0151869107043816	0.0245596228508042	0.037597892401553	0.0550493621741542	0.07728563505269	0.102731003882418	0.124927343316694	0.146355518580144	0.169761508596783	0.197426666666667	0.229645590682196	0.258120354963949	0.279156960621187	0.289864341085271	0.294183831672204	0.299462901439646	0.302843333333333	0.303612222222222	0.304916805324459	0.306551495016611	0.309460555555556	0.313558333333333	0.318652823920266	0.323546311702718	0.327437603993344	0.328196894065446	0.330195555555555
G82	-5	-8	-Inf	-5	-10	-7	-Inf	-Inf	5_-8	0.00116528008874099	0.000671103716028837	0.000169717138103164	0	0	0.00032778702163062	0.000493621741541875	0.000666666666666663	0.00133333333333334	0.0023067110371603	0.00460843039378813	0.00792248062015505	0.0136627842484748	0.0233982251802551	0.0375568496949529	0.0558064337215751	0.0787798114254021	0.105145867997781	0.132332224070993	0.157789794786467	0.183508596783139	0.21159179145868	0.24376	0.273476428175263	0.298436494731004	0.313800887409872	0.313759689922481	0.313308416389812	0.315847176079734	0.318228888888889	0.319751666666667	0.322166943982252	0.325631782945736	0.327	0.330619444444444	0.337733665559247	0.343021630615641	0.347803660565724	0.351132556849695	0.35223
H82	-6	-9	-Inf	-6	-11	-8	-Inf	-Inf	5_-9	0.000831946755407659	0.001	0.00133333333333334	0.0010038824181919	0.000171381031613979	0.000983361064891848	0.00150637825845813	0.00165945646145314	0.00230116472545758	0.00332445923460899	0.00594176372712147	0.00990033222591362	0.0159961175818081	0.0250892956184138	0.0400438158624515	0.0594315030504714	0.0830543538546866	0.10951026067665	0.134613422074321	0.157841375485302	0.185846367165835	0.218422074320577	0.253306666666667	0.285394342762063	0.30563283416528	0.314689406544648	0.316767441860465	0.320517165005537	0.327090254706534	0.329817222222222	0.331952222222222	0.336805879090405	0.341022702104097	0.345646666666667	0.350436111111111	0.356621262458472	0.362943427620632	0.366437603993344	0.369859678313921	0.374655555555556
A92	-7	-10	-Inf	-7	-12	-9	-Inf	-Inf	5_-10	0.000501386577925673	0.000333333333333324	0.000163616195230168	0.00066278424847476	0.000666666666666663	0.000666666666666663	0.00116028840820854	0.00198557958957294	0.00265058236272878	0.00364891846921797	0.00627509706045479	0.00991140642303434	0.0163067110371603	0.0267193566278425	0.0435047143649473	0.0643899057127011	0.0901769273433167	0.118130338325014	0.142731003882418	0.166508042151969	0.194585135884637	0.227365501941209	0.262786666666667	0.293809761508597	0.311094287298946	0.316844703272324	0.318050387596899	0.319925249169435	0.323372646733112	0.326791111111111	0.329503333333333	0.331889073765946	0.334022702104097	0.338038888888889	0.343436111111111	0.349319490586932	0.353808652246256	0.356803660565724	0.359727121464226	0.363126666666667
B92	-8	-11	-Inf	-8	-13	-10	-Inf	-Inf	5_-11	0.00116528008874099	0.00133333333333334	0.000836383804769833	7.76483638380483e-06	0	0.000327787021630607	0.000666666666666663	0.000666666666666663	0.000983915696062119	0.0023067110371603	0.00445146977260123	0.00823366555924695	0.0151514143094842	0.0237803660565724	0.0377104825291181	0.0574176372712146	0.0809317803660566	0.107161397670549	0.131763727121464	0.154226289517471	0.180139212423738	0.208906267332224	0.241573333333333	0.27304048807543	0.296231281198003	0.308600665557404	0.309906976744186	0.311591915836102	0.313	0.313921666666667	0.317255	0.321139212423738	0.324551495016611	0.328068333333333	0.333177777777778	0.339049280177187	0.342872434830837	0.344869107043816	0.34906045479756	0.354253333333333
C92	-3	-6	-Inf	-3	-8	-5	-4	-Inf	6_-6	0.00283749306711038	0.00167110371602884	0.00183028286189684	0.002	0.00183804769828064	0.00199445368829728	0.00149362174154188	0.00101442041042707	0.000857459789240161	0.000333333333333338	0.000333333333333338	0.000333333333333338	0.000643926788685527	0.001	0.000513033832501387	0.000652800887409869	0.00081863560732113	0.000682196339434272	0.000366056572379365	0.000316139767054913	0.000481974486966168	0.000352190793122578	0.000813333333333331	0.001	0.000854686633388795	0.000666666666666663	0.000476744186046513	0.000975083056478406	0.0018078626799557	0.00292166666666667	0.00441833333333333	0.00591680532445924	0.00735603543743079	0.00954888888888889	0.0134222222222222	0.0180177187153931	0.0237520798668885	0.0308424847476428	0.0390526899611758	0.0480466666666667
D92	-4	-7	-Inf	-4	-9	-6	-5	-Inf	6_-7	0.000669439822518028	0.000333333333333338	0.000824181919023855	0.00166278424847478	0.00100942872989463	0.000338879645036056	0.000493621741541882	0.000340543538546871	0.00017470881863561	0.00064891846921798	0.00131392124237383	0.00231118493909192	0.00313255684969496	0.00398779811425402	0.00643483083749308	0.00925013865779257	0.0125490848585691	0.017495840266223	0.0242218524681087	0.0349206877426512	0.049720465890183	0.0670066555740433	0.0864266666666667	0.106471436494731	0.127872434830837	0.150334997226844	0.173883720930233	0.198420819490587	0.223534330011074	0.246851111111111	0.265183333333333	0.277417637271215	0.281884828349945	0.283882222222222	0.285211111111111	0.286603543743079	0.288205768164171	0.289300610094287	0.291196894065446	0.294391111111111
E92	-5	-8	-Inf	-5	-10	-7	-6	-Inf	6_-8	0.00366666666666667	0.00333555185801441	0.00200610094287298	0.00100776483638381	0.000171381031613972	0.000655574043261227	0.000826955074875206	0.001	0.00149195784803105	0.00166666666666666	0.00298058790904048	0.00462236987818383	0.00757570715474209	0.0125324459234609	0.0200987243483084	0.0306810870770937	0.046108153078203	0.0673011647254576	0.0927831392124237	0.120054353854687	0.145432057681642	0.170390460343871	0.20016	0.236127565169163	0.269616195230172	0.293401552967277	0.310395348837209	0.318725913621262	0.320333333333333	0.322176666666667	0.324697222222222	0.325972268441486	0.328551495016611	0.332068333333333	0.334755555555556	0.337540420819491	0.342681087077094	0.348875207986689	0.352393788130893	0.356391111111111
F92	-6	-9	-Inf	-6	-11	-8	-7	-Inf	6_-9	0.00166943982251803	0.000671103716028851	0.000496949528563513	0.000666666666666677	0.000171381031613979	0.00032778702163062	0.00116028840820854	0.000681087077093742	0.000333333333333338	0.00163117027176928	0.00362784248474765	0.00562236987818385	0.0100188574597892	0.017471436494731	0.0288147531891292	0.044528563505269	0.0658092068774265	0.090859123682751	0.119417082640044	0.146738214087632	0.173621186910704	0.204459789240155	0.239786666666667	0.27299944536883	0.300017748197449	0.320179145867998	0.325670542635659	0.327616832779623	0.329898117386489	0.331281111111111	0.334255	0.339056017748197	0.342746954595792	0.343029444444444	0.345483333333333	0.351796788482835	0.357688297282307	0.362770937326678	0.367462007764836	0.371655555555556
G92	-7	-10	-Inf	-7	-12	-9	-8	-Inf	6_-10	0.00116528008874099	0.000671103716028837	0.000169717138103164	0.000329450915141436	0.000342762063227951	0	0.000493621741541875	0.000992789794786468	0.00147587354409317	0.00264891846921797	0.00478480310593456	0.00792248062015503	0.0135074875207987	0.0224226289517471	0.0360698835274542	0.0547787021630616	0.0806328341652801	0.111037160288408	0.139665557404326	0.163858569051581	0.189287853577371	0.219811980033278	0.253013333333333	0.284414864115363	0.307650027731558	0.320200776483638	0.325197674418605	0.329517165005537	0.332141196013289	0.333869444444444	0.337727777777778	0.340889073765946	0.342724252491694	0.346283888888889	0.350436111111111	0.354810631229236	0.360546311702718	0.36383638380477	0.366393788130893	0.371586666666667
H92	-8	-11	-Inf	-8	-13	-10	-9	-Inf	6_-11	0.00149861342207431	0.00133555185801441	0.000169717138103157	0	0	0	0	0	0.000333333333333324	0.000982251802551304	0.00360843039378812	0.00692248062015502	0.0119961175818081	0.0217315585135885	0.0368901830282862	0.0560981697171381	0.0787504159733777	0.105161397670549	0.129580698835275	0.151910149750416	0.179287853577371	0.210126455906822	0.243973333333333	0.275748197448697	0.297838047698281	0.308645036051026	0.311333333333333	0.31256699889258	0.31465503875969	0.316921666666667	0.318557777777778	0.320555740432612	0.322516611295681	0.326186111111111	0.330347222222222	0.335558139534884	0.33981586245147	0.344705490848586	0.348731003882418	0.350827777777778
A102	-3	-6	-6	-3	-Inf	-Inf	-Inf	-Inf	4_-6	0.00116528008874099	0.000671103716028851	0.000836383804769833	0.000666666666666663	0.000333333333333331	0.000333333333333325	0	0.00065224625623961	0.001	0.000675540765391025	0.00260843039378813	0.00688925802879292	0.0129961175818081	0.0217681641708264	0.0355829173599556	0.0534731003882418	0.0751425402107598	0.0995568496949528	0.120861896838602	0.140329450915141	0.166508596783139	0.193962839711592	0.218413333333333	0.238886855241265	0.252701053799223	0.257822518025513	0.252616279069767	0.248890919158361	0.250294019933555	0.249333333333333	0.25034	0.253889073765946	0.255	0.256215555555556	0.25815	0.261747508305648	0.26467387687188	0.26747032723239	0.271462007764836	0.273862222222222
B102	-4	-7	-7	-4	-Inf	-Inf	-Inf	-Inf	4_-7	0.00100000000000001	0.0016622296173045	0.00183638380476983	0.00100776483638382	0.000171381031613993	2.30911610778943e-19	0.000333333333333338	0.000659456461453143	0.00131724902939546	0.00231558513588466	0.00396117581808097	0.00692248062015505	0.0126627842484748	0.0214348308374931	0.0362235163616195	0.055750970604548	0.0795690515806988	0.106797004991681	0.131580698835275	0.154226289517471	0.181769828064337	0.212478646699945	0.24616	0.276809761508597	0.295820854132002	0.303444814198558	0.304050387596899	0.306542081949059	0.308949058693245	0.310869444444444	0.313418333333333	0.315222407099279	0.318849944629014	0.324038888888889	0.328619444444444	0.331508859357697	0.333943427620632	0.338038824181919	0.342393788130893	0.345793333333333
C102	-5	-8	-8	-5	-Inf	-Inf	-Inf	-Inf	4_-8	0.00133333333333334	0.00133333333333334	0.001	0.000670549084858579	0	0.00032778702163062	0.000333333333333338	0.000659456461453143	0.00147587354409318	0.00264891846921798	0.00462784248474764	0.00791140642303432	0.0139961175818081	0.0230892956184138	0.0380698835274543	0.0570981697171381	0.0805396561286744	0.10844814198558	0.135397670549085	0.158858569051581	0.185585135884637	0.215535219079312	0.246946666666667	0.27616361619523	0.297171381031614	0.307978369384359	0.310763565891473	0.314417497231451	0.317988372093023	0.320562222222222	0.322363888888889	0.323944536882973	0.325827242524917	0.328519444444444	0.33215	0.335747508305648	0.340482529118136	0.345372157515252	0.347799223516362	0.349793333333333
D102	-6	-9	-9	-6	-Inf	-Inf	-Inf	-Inf	4_-9	0.00266943982251803	0.0020022185246811	0.000836383804769833	0.000666666666666677	0.000342762063227972	1.41086994185934e-17	0.000480865224625624	0.00100000000000001	0.00134941763727122	0.00132445923460899	0.00294176372712147	0.0062558139534884	0.0121741541874654	0.0207681641708264	0.0360177481974487	0.0570427066001109	0.0822063227953411	0.110750415973378	0.137698280643372	0.160576816417083	0.18469328896284	0.214478646699945	0.24772	0.277496949528564	0.299085967831392	0.310956184137548	0.314050387596899	0.317467331118494	0.320039313399778	0.322228888888889	0.325891111111111	0.328500277315585	0.33016057585825	0.333764444444444	0.340633333333333	0.345112403100775	0.34834775374376	0.353339434276206	0.356863560732113	0.35946
E102	-7	-10	-10	-7	-Inf	-Inf	-Inf	-Inf	4_-10	0.00183194675540766	0.002	0.000672767609539659	3.88241819190241e-06	0.000495285635052697	0.000666666666666677	0.000666666666666677	0.000666666666666677	0.00131724902939546	0.00264004437049362	0.00429450915141432	0.00725581395348838	0.0133294509151414	0.0217803660565724	0.0352235163616195	0.054750970604548	0.07938768718802	0.107432612312812	0.134364947310039	0.158191902384914	0.18369328896284	0.21159179145868	0.242906666666667	0.273435385468663	0.298436494731004	0.314112035496395	0.318143410852713	0.31956699889258	0.32341196013289	0.327791111111111	0.329224444444444	0.331528008874099	0.334493909191584	0.336578333333333	0.34015	0.345256367663344	0.351418746533555	0.356404880754298	0.36006045479756	0.363161111111111
F102	-8	-11	-11	-8	-Inf	-Inf	-Inf	-Inf	4_-11	0.00200277315585135	0.00100443704936217	0.000339434276206321	0	0.000495285635052691	0.000666666666666663	0.000653910149750412	0.0016522462562396	0.00217470881863561	0.00297337770382694	0.00576539101497504	0.009578073089701	0.0153294509151414	0.023459234608985	0.0377104825291181	0.0580565723793677	0.0824170826400444	0.109145867997781	0.134547975596228	0.158191902384914	0.183544647809207	0.210943982251803	0.241573333333333	0.27210205213533	0.296521907931226	0.309267332224071	0.311143410852713	0.313492248062015	0.316604097452935	0.319562222222222	0.322139444444444	0.323555740432612	0.326102990033223	0.329793888888889	0.333755555555555	0.338049280177187	0.343149195784803	0.348038824181919	0.351128674431503	0.35323
G102	-3	-6	-6	-3	-8	-Inf	-4	-Inf	6_-6	0.00366666666666667	0.00333555185801443	0.00267276760953965	0.0020038824181919	0.002	0.002	0.00133333333333334	0.00165945646145313	0.00166666666666668	0.00134220743205769	0.00117637271214643	0.001	0.00084470327232391	0.000345535219079317	0.000640599001663889	0.000680532445923457	0.000362728785357742	0.000317803660565728	0.000483638380476976	0.000982806433721576	0.00114864115363284	0.00101885745978924	0.000520000000000008	0.000333333333333325	0.001	0.00131114808652247	0.00133333333333334	0.0010249169435216	0.00114119601328904	0.00194777777777778	0.00280611111111112	0.00330560177481975	0.00327574750830565	0.00397055555555556	0.00546944444444446	0.00717552602436325	0.00880865224625624	0.0109018302828619	0.0141286744315031	0.0180233333333333
H102	-4	-7	-7	-4	-9	-Inf	-5	-Inf	6_-7	0.00233610648918469	0.00166888519134776	0.00066056572379368	0.001	0.000342762063227951	0	0.000506378258458133	0.000333333333333338	0.000317249029395457	0.000991125901275653	0.00182362728785358	0.00296677740863788	0.00446589018302829	0.00532113144758735	0.0077681641708264	0.0105834719911259	0.0154902939545202	0.023069328896284	0.0319406544647809	0.0458175263449806	0.064351081530782	0.0842079866888519	0.105266666666667	0.126804769828064	0.150641708264004	0.174601774819745	0.199980620155039	0.226937984496124	0.249879291251384	0.269700555555556	0.283982777777778	0.289194675540765	0.28783942414175	0.286058888888889	0.286741666666667	0.287031561461794	0.283723239046034	0.282032723239046	0.285992235163616	0.288
A112	-5	-8	-8	-5	-10	-Inf	-6	-Inf	6_-8	0.00100277315585135	0.000666666666666649	0.000830282861896837	0.000670549084858551	0	0.000327787021630607	0.001	0.00132612312811979	0.00182529118136438	0.00199999999999999	0.00362784248474763	0.00594462901439645	0.00955296727676094	0.016471436494731	0.0263538546866334	0.0405701608430394	0.0609905712701054	0.0852235163616195	0.113266777592901	0.140404880754298	0.169067110371603	0.203290072102052	0.243986666666667	0.282814753189129	0.311496394897393	0.32873433166944	0.334573643410853	0.338109080841639	0.342553156146179	0.347124444444445	0.350503333333333	0.354417082640044	0.35993023255814	0.366009444444444	0.371755555555556	0.377558139534884	0.383752079866889	0.389339434276206	0.393658901830283	0.398356666666667
B112	-6	-9	-9	-6	-11	-Inf	-7	-Inf	6_-9	0.00033610648918469	0	0.000660565723793673	0.001	0.00067609539656129	0.000988907376594566	0.000826955074875206	0.000999999999999987	0.00214254021075984	0.00331558513588464	0.00562784248474764	0.00858914728682169	0.0133294509151414	0.0221014975041597	0.0364032168607876	0.0551120354963949	0.0801769273433167	0.109401552967277	0.139234054353855	0.167054353854687	0.196995008319468	0.231013311148086	0.26712	0.300332778702163	0.325145867997781	0.340445368829728	0.343860465116279	0.345308416389812	0.3497569213732	0.352176666666667	0.352418333333333	0.354222407099279	0.356356035437431	0.359460555555556	0.363905555555556	0.370589700996678	0.377276760953966	0.38047032723239	0.382462007764836	0.384862222222222
C112	-7	-10	-10	-7	-12	-Inf	-8	-Inf	6_-10	0.000999999999999994	0.001	0.00116361619523016	0.0010038824181919	0.000342762063227951	0.000655574043261227	0.000826955074875193	0.0016522462562396	0.00215862451469772	0.00265779256794232	0.00494176372712146	0.0089003322259136	0.0149961175818081	0.0237681641708264	0.0385307820299501	0.0587371048252912	0.0838729894620077	0.113052689961176	0.141299500831947	0.166174708818636	0.193287853577371	0.224126455906822	0.260226666666667	0.293373821408763	0.318231281198003	0.332778702163062	0.334573643410853	0.335950166112957	0.3387569213732	0.340255	0.342448888888889	0.347056017748197	0.349827242524917	0.351303888888889	0.3563	0.363193244739756	0.368943427620632	0.373038824181919	0.375462007764836	0.378161111111111
D112	-8	-11	-11	-8	-13	-Inf	-9	-Inf	6_-11	0.00100831946755408	0	0.000836383804769827	0.000337215751525227	0	0.000655574043261227	0.000653910149750412	0.0016522462562396	0.00265058236272878	0.00364891846921795	0.00562784248474764	0.00826688815060907	0.012708264004437	0.0198047698280643	0.0325829173599556	0.0504731003882418	0.0727798114254021	0.0981924570160843	0.122280088740987	0.144559622850804	0.170175263449806	0.198258458125347	0.230493333333333	0.263332778702163	0.288145867997781	0.303134220743206	0.309337209302326	0.312517165005537	0.315705980066445	0.318817222222222	0.321642777777778	0.324833610648918	0.328907530454042	0.33249	0.336088888888889	0.341287929125138	0.346078202995008	0.350372157515252	0.353992235163616	0.358391111111111
E112	-3	-6	-6	-3	-8	-Inf	-4	-5	7_-6	0.00266666666666668	0.00233555185801441	0.00183638380476983	0.00166666666666668	0.00182861896838602	0.00232778702163061	0.00217304492512479	0.00167387687188021	0.00133333333333334	0.00165779256794232	0.002	0.00232225913621262	0.002	0.00167886855241264	0.00166666666666667	0.0010277315585136	0.000818635607321137	0.00131780366056572	0.00151636161952303	0.00164947310038824	0.00148197448696618	0.00103771491957848	0.00056	0.000312811980033296	0.000957293399889082	0.00133333333333334	0.00181007751937984	0.00230841638981173	0.00247452934662237	0.00328111111111111	0.00366666666666667	0.00336106489184692	0.00460908084163898	0.00591166666666667	0.00707500000000001	0.00887375415282393	0.00973765945646146	0.0115357737104825	0.0151930116472546	0.01969
F112	-4	-7	-7	-4	-9	-Inf	-5	-6	7_-7	0.00183749306711036	0.00100221852468109	0.000830282861896837	0.000670549084858565	0.000333333333333324	0.000661120354963945	0.000173044925124787	0	0.000825291181364391	0.001	0.00149029395452024	0.00263344407530452	0.00379922351636161	0.00497559622850802	0.00628119800332778	0.00891680532445923	0.0131863560732113	0.0188136439267887	0.0273721575152523	0.0382540210759845	0.053351081530782	0.0719500831946755	0.0934533333333333	0.115743205768164	0.139017748197449	0.162601774819745	0.188364341085271	0.216888150609081	0.243534330011074	0.267772777777778	0.282982777777778	0.290028286189684	0.294493909191584	0.295666666666667	0.297075	0.298873754152824	0.298872434830837	0.301169717138103	0.302598447032723	0.302701111111111
G112	-5	-8	-8	-5	-10	-Inf	-6	-7	7_-8	0.001165280088741	0.0010022185246811	0.000836383804769833	0.000996117581808112	0.000504714364947324	5.54631170271799e-06	0.000493621741541882	0.000666666666666677	0.000825291181364405	0.00164891846921798	0.00298058790904049	0.00462236987818383	0.00806433721575154	0.0138413754853023	0.0217393233499723	0.0336394897393234	0.0509267886855241	0.0716655574043261	0.0976328341652801	0.123772601220189	0.148211314475874	0.176239600665557	0.211186666666667	0.247522462562396	0.27936827509706	0.303334997226844	0.314864341085271	0.319800664451827	0.323231450719823	0.324614444444444	0.325448888888889	0.328528008874099	0.331	0.331607777777778	0.334497222222222	0.341796788482835	0.347879645036051	0.350869107043816	0.354261231281198	0.35746
H112	-6	-9	-9	-6	-11	-Inf	-7	-8	7_-9	0.0023361064891847	0.000675540765391025	0.000830282861896837	0.00132945091514144	0.000342762063227958	0	0.000160288408208544	0.000333333333333325	0.000825291181364391	0.00164891846921797	0.00345146977260122	0.00691140642303432	0.0121968940654465	0.019471436494731	0.032095951192457	0.0498064337215752	0.0734170826400444	0.100145867997781	0.124881308929562	0.148525235718247	0.178476982806434	0.214881308929562	0.25112	0.281517470881864	0.302068774265114	0.311067110371603	0.313717054263566	0.316517165005537	0.318564784053156	0.321483888888889	0.324588333333333	0.327861342207432	0.332849944629014	0.338646666666667	0.34415	0.348652823920266	0.35281586245147	0.356803660565724	0.360393788130893	0.364988888888889
A122	-7	-10	-10	-7	-12	-Inf	-8	-9	7_-10	0.000168053244592349	0	0.000333333333333331	0.000333333333333338	0	0.00032778702163062	0.000493621741541875	0.00131891292290627	0.00215862451469772	0.00298225180255131	0.00543205768164171	0.0102115171650055	0.0192839711591791	0.0303738214087632	0.0474525790349418	0.0703344425956739	0.0976328341652801	0.126130338325014	0.151364947310039	0.178985579589573	0.212071547420965	0.248271214642263	0.282866666666667	0.310953410981697	0.325325013865779	0.329577925679423	0.332003875968992	0.335492248062015	0.340462901439646	0.345072222222222	0.348642777777778	0.351833610648918	0.355769656699889	0.360372222222222	0.366572222222222	0.372351052048726	0.37567387687188	0.37847032723239	0.38206045479756	0.387552222222222
B122	-8	-11	-11	-8	-13	-Inf	-9	-10	7_-11	0.00350415973377703	0.0023377703826955	0.00166666666666665	0.00133721575152523	0.00067609539656129	0.000333333333333338	0	0.000326123128119792	0.000983915696062105	0.00165779256794232	0.00396117581808097	0.00724473975636766	0.0137953410981697	0.0243860232945092	0.040351081530782	0.0607371048252912	0.0855396561286744	0.112812534664448	0.137731003882418	0.162140321686079	0.191549084858569	0.224069883527454	0.25768	0.28720465890183	0.309462007764836	0.321578480310593	0.32243023255814	0.32485049833887	0.328180509413068	0.330869444444444	0.334697222222222	0.337805879090405	0.341378737541528	0.346676111111111	0.3523	0.357986157253599	0.363411536328342	0.367104270660011	0.370325568496949	0.375621111111111
C122	-3	-6	-6	-3	-8	-5	-Inf	-Inf	6_-6	0.00150138657792567	0.00133333333333333	0.000836383804769827	7.76483638380472e-06	0.000495285635052677	0.000994453688297283	0.000666666666666663	0.000992789794786468	0.00115862451469772	0.0019822518025513	0.00266666666666666	0.00298892580287928	0.00495452024403771	0.00727232390460344	0.00974209650582362	0.0132362728785358	0.0189462007764836	0.027069328896284	0.0395745978924015	0.05571436494731	0.0733150305047144	0.0910255130338325	0.107546666666667	0.123030504714365	0.138752634498059	0.15497892401553	0.168585271317829	0.181352159468439	0.193631782945736	0.202889444444444	0.209115555555555	0.210972268441486	0.210862126245847	0.210970555555556	0.211	0.211905315614618	0.212269550748752	0.213568496949529	0.215064337215751	0.215965555555556
D122	-4	-7	-7	-4	-9	-6	-Inf	-Inf	6_-7	0.00050138657792568	0.000664448141985576	0.000163616195230168	0.000333333333333324	0.000171381031613979	0	0.000333333333333324	0.00065945646145313	0.00114254021075984	0.00264004437049362	0.00494176372712146	0.00922259136212624	0.0166400443704936	0.0267315585135885	0.0421974486966168	0.0624037714919578	0.088814198557959	0.119990571270105	0.151051026067665	0.179054353854687	0.208364392678869	0.240440931780366	0.27224	0.300891846921797	0.321214087631725	0.331333887964504	0.330375968992248	0.325582502768549	0.319446843853821	0.313953888888889	0.313945555555556	0.315861342207432	0.317631782945736	0.321127222222222	0.325286111111111	0.329382613510521	0.331808652246256	0.333901830282862	0.337128674431503	0.339827777777778
E122	-5	-8	-8	-5	-10	-7	-Inf	-Inf	6_-8	0.000831946755407652	0.001	0.001	0.001	0.000342762063227951	0	0.000826955074875206	0.000999999999999987	0.00114254021075984	0.00199112590127565	0.00347088186356074	0.00690033222591361	0.0129961175818081	0.0220892956184138	0.0360698835274542	0.0547787021630616	0.0790543538546866	0.106145867997781	0.130580698835275	0.153858569051581	0.182513033832501	0.215717692734332	0.250973333333333	0.28118413754853	0.30063283416528	0.309067110371603	0.310096899224806	0.312825581395349	0.31565503875969	0.319150555555556	0.322363888888889	0.324250138657793	0.328102990033223	0.333009444444444	0.337891666666667	0.341779069767442	0.343872434830838	0.34647032723239	0.350393788130893	0.354988888888889
F122	-6	-9	-9	-6	-11	-8	-Inf	-Inf	6_-9	0	0	0.00066056572379368	0.001	0.000171381031613972	0.00032778702163062	0.001	0.001	0.00131724902939546	0.00264004437049363	0.00496117581808098	0.00856699889258028	0.0146400443704936	0.0244104270660011	0.0395307820299501	0.0594176372712146	0.0851769273433167	0.112812534664448	0.137430393788131	0.161789794786467	0.191625623960067	0.225698835274542	0.260346666666667	0.290809761508597	0.310880754298392	0.319444814198558	0.322240310077519	0.325158914728682	0.327564784053156	0.330483888888889	0.333976111111111	0.337778147531891	0.339493909191584	0.341578333333333	0.346891666666667	0.352287929125138	0.356546311702718	0.360437603993344	0.364397670549085	0.367092222222222
G122	-7	-10	-10	-7	-12	-9	-Inf	-Inf	6_-10	0.00133610648918468	0.00066888519134775	0.000333333333333324	0.00066278424847476	0.000161952301719352	0.000333333333333324	0.000506378258458119	0.000333333333333324	0.00147587354409317	0.00329783693843593	0.00545146977260121	0.00891140642303431	0.0157953410981697	0.0263860232945091	0.042171381031614	0.0630565723793677	0.0899955629506378	0.118765945646145	0.145181919023849	0.170456461453134	0.199179700499168	0.232384359400998	0.268266666666667	0.30010205213533	0.320008874098724	0.328067110371603	0.329573643410853	0.33156699889258	0.335039313399779	0.338150555555556	0.33917	0.341861342207432	0.346218161683278	0.348823333333333	0.352966666666667	0.358652823920266	0.36367387687188	0.365869107043816	0.367992235163616	0.37269
H122	-8	-11	-11	-8	-13	-10	-Inf	-Inf	6_-11	0.00133333333333335	0.00133333333333334	0.000666666666666677	0.000337215751525241	2.10129565808838e-17	2.30911610778943e-19	0.000346089850249596	0.000326123128119819	0.000809206877426531	0.00198225180255131	0.0041181364392679	0.00822259136212626	0.0157953410981697	0.0267071547420965	0.0425047143649473	0.0633899057127011	0.0882063227953411	0.111665557404326	0.132227953410982	0.154174708818636	0.182549084858569	0.215384359400998	0.249533333333333	0.279496949528564	0.295863560732113	0.301866888519135	0.303906976744186	0.306208748615725	0.30965503875969	0.313457777777778	0.31617	0.318250138657793	0.321551495016611	0.326283888888889	0.3313	0.336382613510521	0.341546311702718	0.344535773710483	0.34679534109817	0.350988888888889
[truncated: 60 more columns]
