# Supplementary material for: Sample-efficient identification of high-dimensional antibiotic synergy with a normalized diagonal sampling design
Source: PLoS Comput Biol. 2022 Jul 18;18(7):e1010311. doi: 10.1371/journal.pcbi.1010311 (PMC9333450; doi:10.1371/journal.pcbi.1010311)
Supplement: S1 Data and Code — (ZIP) [file pcbi.1010311.s005.zip › Paper_supplement_data_code/BreakpointNormalized/ABC-024_data_with_OD.csv]

	AMP	ATM	CAZ	CHL	CIP	GEN	TMP	TOB	NAME	OD0.25h	OD0.5h	OD0.75h	OD1h	OD1.25h	OD1.5h	OD1.75h	OD2h	OD2.25h	OD2.5h	OD2.75h	OD3h	OD3.25h	OD3.5h	OD3.75h	OD4h	OD4.25h	OD4.5h	OD4.75h	OD5h	OD5.25h	OD5.5h	OD5.75h	OD6h	OD6.25h	OD6.5h	OD6.75h	OD7h	OD7.25h	OD7.5h	OD7.75h	OD8h	OD8.25h	OD8.5h	OD8.75h	OD9h	OD9.25h	OD9.5h	OD9.75h	OD10h
1	-Inf	-Inf	-Inf	-Inf	-Inf	-Inf	-Inf	-Inf	Control	0.000832501386577931	0.001	0.001	0.001	0.000846666666666672	4.99168053244597e-06	0.000160555555555558	0.000986688851913478	0.00212777777777778	0.00397504159733777	0.00629672767609541	0.0105509413067553	0.0176444444444444	0.0287088186356073	0.0469395452024404	0.0687466666666667	0.0954808652246256	0.124432612312812	0.149235880398671	0.174104444444444	0.20568438538206	0.242544093178037	0.277411536328342	0.305210409745293	0.32103488372093	0.326552777777778	0.329285555555556	0.330902384914032	0.332232390460344	0.334840531561462	0.336641153632834	0.338916666666667	0.341825291181364	0.346038888888889	0.351227953410982	0.356017718715393	0.360272878535774	0.363466999445369	0.365794019933555	0.368787021630616
2	6	-Inf	-Inf	-Inf	-Inf	-Inf	-Inf	-Inf	1_3	0.0108325013865779	0.011	0.0101691625069329	0.00868217054263566	0.00783777777777778	0.00733832501386578	0.00734555555555556	0.00700000000000001	0.00633333333333333	0.0066578073089701	0.00684248474764282	0.00569661674986134	0.0051552967276761	0.00469	0.00435940099833611	0.00463893510815308	0.00384803105934554	0.00334939091915836	0.00348338870431893	0.00335108153078202	0.00351827242524917	0.00333333333333333	0.00281277777777778	0.003	0.00285548172757475	0.00266666666666666	0.00280920687742651	0.0033083749306711	0.00352555555555555	0.0030265780730897	0.00280587909040488	0.003	0.00252911813643926	0.00263671658347199	0.00239378813089296	0.00139745715865118	0.00146699944536882	0.00106666666666667	0.000867663344407529	0.00126234054353854
3	5	-Inf	-Inf	-Inf	-Inf	-Inf	-Inf	-Inf	1_2	0.00216694398225179	0.00166832779623477	0.0018308374930671	0.00199999999999999	0.00183720930232557	0.00166666666666666	0.00182777777777777	0.00167331118493909	0.001840820854132	0.00199222222222221	0.00150885935769656	0.00165668330560177	0.002	0.00135662784248475	0.000666666666666677	0.000986688851913479	0.00115252357182473	0.00101497504159734	0.001	0.001	0.00133333333333333	0.00133333333333333	0.00133333333333333	0.00164669994453688	0.00118746533555185	0.000687777777777787	0.000666666666666677	0.000666666666666677	0.000666666666666677	0.000975041597337772	0.00147420965058236	0.00197337770382694	0.00152800887409873	0.00072434830837494	0.000529672767609547	0.000636666666666663	0.00127066001109262	0.00136600221483942	0.001	0.00129900332225914
4	4	-Inf	-Inf	-Inf	-Inf	-Inf	-Inf	-Inf	1_1	0.000666112035496398	0.0013322240709928	0.00116860787576262	0.000669439822518035	0.000333333333333338	4.43704936217422e-06	0.000333333333333338	0.000333333333333338	0.00049306711037161	0.000992235163616196	0.000683860232945094	0.000333333333333338	0.000489444444444452	0.000988907376594566	0.00130948419301165	0.00198724348308375	0.00266666666666668	0.00298557958957294	0.0041201550387597	0.00530005546311704	0.0062988888888889	0.00761342207432058	0.00911092623405436	0.0112362728785358	0.0146916250693289	0.0181858014420411	0.0227371048252912	0.0290377149195785	0.0360033277870216	0.0436095396561287	0.0518790904048807	0.0605568496949529	0.0703178294573644	0.0801009428729895	0.0901636161952302	0.101644481419856	0.112384359400998	0.12236772046589	0.131675	0.140067665002773
5	3	-Inf	-Inf	-Inf	-Inf	-Inf	-Inf	-Inf	1_0	0.00133333333333333	0.00133333333333334	0.000830837493067116	9.98336106489183e-06	0.000162236987818386	0.00131833333333334	0.00165391014975042	0.002	0.00168275097060455	0.00133333333333334	0.00117637271214643	0.00164451827242526	0.00151162790697675	4.88888888888891e-05	0.000307265668330565	0.000986134220743207	0.00148474764281753	0.00198338870431894	0.00233333333333333	0.00233333333333334	0.00218580144204105	0.00168715393133999	0.00147895902547066	0.00228999999999999	0.00328729894620078	0.00397666666666667	0.00357333333333334	0.00361572535991142	0.00442262895174709	0.005	0.00594444444444446	0.00633333333333334	0.00666666666666668	0.00757515252357184	0.00840765391014975	0.00899999999999999	0.0110676650027732	0.0128666666666667	0.0130630182421227	0.0148597662771286
6	2	-Inf	-Inf	-Inf	-Inf	-Inf	-Inf	-Inf	1_-1	0.0018327796234773	0.00233166943982252	0.00133945464663328	0.000341085271317834	0.000323904603438718	0.0013222407099279	0.00266666666666667	0.00299278979478647	0.00396793808734108	0.00661009428729893	0.0108702163061564	0.0178333333333333	0.0295113699389906	0.0461946755407654	0.0692933998890738	0.0968145071982281	0.12646511627907	0.151234608985025	0.173221852468109	0.198049833887043	0.223364341085271	0.247368829728231	0.259803660565724	0.263621262458472	0.257270660011093	0.242852713178295	0.231876317249029	0.223364341085271	0.217035496394897	0.212496394897393	0.210666666666667	0.210666666666667	0.209923034330011	0.210544444444444	0.213278333333333	0.214666666666667	0.216666666666667	0.220656699889258	0.224521353300055	0.226333333333333
7	1	-Inf	-Inf	-Inf	-Inf	-Inf	-Inf	-Inf	1_-2	0.00416611111111111	0.00400166112956811	0.00333777777777778	0.00266998892580288	0.00250415973377703	0.00233333333333333	0.002	0.00232667775929006	0.00266666666666666	0.00201663893510815	0.00198169717138103	0.00298111111111111	0.00335496394897393	0.00235662784248474	0.00182085413200222	0.00264004437049362	0.00284722222222222	0.00170992789794786	0.00133333333333333	0.0019667221297837	0.00166666666666666	0.00135108153078202	0.002	0.00231336661120354	0.002	0.00168829728230726	0.00118888888888888	0.00131059345535218	0.00147587354409317	0.00166666666666666	0.002	0.00169273433166944	0.00152745424292845	0.0016383804769828	0.00133333333333333	0.00133333333333333	0.00119800332778702	0.00130116472545756	0.00160066555740432	0.00170049916805324
8	0	-Inf	-Inf	-Inf	-Inf	-Inf	-Inf	-Inf	1_-3	0.00133499722684414	0.000999999999999987	0.00199500831946755	0.00167332224070992	0.00134276206322795	0.00198172757475082	0.00199999999999999	0.00232612312811979	0.00215862451469772	0.00168549280177187	0.00199999999999999	0.00199999999999999	0.00199999999999999	0.00167886855241264	0.00133333333333333	0.00165280088740987	0.00181863560732112	0.00199999999999999	0.00184969495285634	0.00166666666666666	0.00118469217970049	0.000685524126455902	0.000813643926788678	0.00131281198003327	0.00166666666666666	0.00104437049362174	0.000809999999999998	0.00161896838602329	0.00171602884082084	0.00133333333333333	0.00180698835274542	0.00199999999999999	0.00119467554076538	0.000999999999999987	0.00147032723239045	0.00166666666666666	0.00166666666666666	0.00166666666666666	0.00166666666666666	0.0013671658347199
9	-1	-Inf	-Inf	-Inf	-Inf	-Inf	-Inf	-Inf	1_-4	0.00166666666666668	0.0019983361064892	0.000502495840266237	0.000333333333333338	0.00100000000000001	0.000671658347199122	0.000322222222222227	0.000993355481727589	0.00214420410427067	0.00396888888888889	0.00628017718715394	0.0102434830837493	0.0173161397670549	0.0280537992235164	0.0438840820854132	0.0634324473975637	0.0890388888888889	0.116828064337216	0.140153632834165	0.161934553521908	0.18828508042152	0.221348837209302	0.256719822812846	0.286255130338325	0.300705426356589	0.303957707289928	0.306340555555556	0.309526899611758	0.311855241264559	0.314850249584027	0.318511924570161	0.322116279069767	0.326442595673877	0.331343853820598	0.336506932889628	0.340786466999445	0.344143964562569	0.347437603993344	0.351268996117582	0.354161683277962
10	-2	-Inf	-Inf	-Inf	-Inf	-Inf	-Inf	-Inf	1_-5	0.00166888150609081	0.00100221852468109	0.000502768549280185	3.88241819190241e-06	0.000162222222222225	0.000661129568106322	0.000493888888888896	0.000666666666666677	0.00281087077093733	0.00528341652800888	0.0092203765227021	0.0165066666666667	0.0272009966777409	0.0432396006655574	0.064426511369939	0.0886261785912368	0.113990571270105	0.134409872434831	0.154594684385382	0.180071547420965	0.211329450915141	0.244424141749723	0.273760953965613	0.290466444814199	0.294059900166389	0.297178036605657	0.300051580698835	0.30286	0.305709927897948	0.308205768164171	0.310034941763727	0.31192	0.315447032723239	0.319131782945736	0.323019444444444	0.32612015503876	0.329887596899225	0.333473655019412	0.335867109634551	0.338163888888889
11	-3	-Inf	-Inf	-Inf	-Inf	-Inf	-Inf	-Inf	1_-6	0.000501111111111119	2.2148394241418e-06	0.000164170826400446	0.000333333333333338	0.000333333333333338	0.000661666666666676	0.000826955074875214	0.00132558139534884	0.00265005537098561	0.00397333333333334	0.00660666666666668	0.0108892580287929	0.018273433166944	0.0296944444444444	0.0456733333333333	0.0657286821705427	0.0905581395348837	0.113284525790349	0.132967831392124	0.155744186046512	0.185768718801997	0.223399334442596	0.260924015529673	0.286090404880754	0.293764281752634	0.295880754298392	0.299753189129229	0.305052689961176	0.311353333333333	0.317341085271318	0.321303937881309	0.326326666666667	0.333251247920133	0.338418604651163	0.344290626733222	0.35118413754853	0.356737659456461	0.363226844148641	0.368116279069767	0.373013333333333
12	-Inf	3	-Inf	-Inf	-Inf	-Inf	-Inf	-Inf	1_3	0.00433610648918468	0.00499334442595673	0.00483028286189683	0.00467054908485855	0.00483804769828063	0.00499445368829727	0.00516002214839423	0.0050077648363838	0.00401719356627841	0.00301885745978923	0.00382333333333332	0.00432225913621262	0.00366666666666665	0.00398724348308374	0.00433333333333333	0.00401442041042706	0.00351580698835273	0.00333333333333333	0.00333333333333333	0.00333333333333333	0.00333333333333333	0.00333333333333333	0.00366666666666665	0.00397781475318912	0.00380999999999999	0.0033810316139767	0.00304936217415418	0.00235884636716583	0.00199999999999999	0.00291846921797004	0.0038053244592346	0.00339101497504159	0.00252967276760953	0.00233333333333333	0.00199999999999999	0.00199999999999999	0.00233333333333333	0.00263283416528007	0.00279844961240309	0.00240444444444444
13	-Inf	2	-Inf	-Inf	-Inf	-Inf	-Inf	-Inf	1_2	0.309069883527454	0.293013289036545	0.291069883527454	0.277108527131783	0.266604651162791	0.259073211314476	0.249292912513843	0.239151666666667	0.226833333333333	0.216854928017719	0.205102436323367	0.192586666666667	0.185003882418192	0.17431838316722	0.160346666666667	0.149287929125138	0.137268333333333	0.123433554817276	0.109222407099279	0.0958480310593455	0.084885	0.0765973377703827	0.0690254706533776	0.0590983333333333	0.0530682196339434	0.0497574750830565	0.0451414309484193	0.041528563505269	0.039006100942873	0.03520410427066	0.0322473655019412	0.0307483333333333	0.0292506932889628	0.0283626799557032	0.0259844703272324	0.0234861111111111	0.0217933333333333	0.019797342192691	0.0176006655574043	0.0158042151968941
14	-Inf	1	-Inf	-Inf	-Inf	-Inf	-Inf	-Inf	1_1	0.00516583471991126	0.00500166389351081	0.00483582917359956	0.0040077519379845	0.00317111111111112	0.003	0.00398777777777778	0.00465946843853821	0.00466666666666667	0.00499114064230342	0.0043516361619523	0.00335330005546312	0.00446589018302829	0.005	0.00371880199667222	0.00268053244592346	0.00330393788130893	0.00461849390919158	0.00418327796234774	0.00305324459234609	0.00318493909191584	0.00268607875762618	0.002	0.002	0.00166666666666666	0.00197722222222222	0.00171491957848031	0.00102495840266223	0.00209	0.00235991140642304	0.00138824181919024	0.001	0.000804215196894063	0.001	0.000863560732113144	0.000967938087341073	0.000866333887964503	0.000666666666666663	0.00126467331118494	0.00136882972823073
15	-Inf	0	-Inf	-Inf	-Inf	-Inf	-Inf	-Inf	1_0	0.00433333333333333	0.00433333333333333	0.00400610094287299	0.00399611758180809	0.00432225913621262	0.00433944444444444	0.00366666666666667	0.00366666666666667	0.00350888888888889	0.00300996677740863	0.002843853820598	0.00234444444444444	0.00233333333333333	0.00265337763012181	0.00269384359400997	0.00233333333333333	0.00181777777777777	0.00136550194120909	0.00148277777777777	0.00229574350469872	0.00218524681087076	0.00168607875762617	0.00199999999999999	0.00199999999999999	0.00152190793122573	0.00164341085271317	0.0018092068774265	0.00169162506932889	0.0021411111111111	0.00233333333333333	0.00186055555555555	0.00166666666666666	0.00199999999999999	0.00230343300110741	0.00199999999999999	0.00109317803660566	0.000531891292290626	0.00123366555924695	0.00179922351636161	0.00110482529118136
16	-Inf	-1	-Inf	-Inf	-Inf	-Inf	-Inf	-Inf	1_-1	0.00283361064891848	0.00233444259567388	0.00183527454242929	0.00166666666666668	0.00166666666666668	0.00166666666666668	0.002	0.00167276760953967	0.00166666666666668	0.0019922351636162	0.00231555555555556	0.00234276206322796	0.00233333333333334	0.00265611111111112	0.00269051580698836	0.00233333333333334	0.00166666666666668	0.00166666666666668	0.00218191902384914	0.00168327796234774	0.00181586245146978	0.002	0.00118524681087077	0.000686600221483952	0.00114617940199336	0.0010216306156406	0.000522462562396014	0.000333333333333338	0.000475318912922913	0.00128128460686601	0.00166666666666668	0.00166666666666668	0.00119467554076539	0.00130398671096346	0.0014697726012202	0.000759844703272334	0.00086555555555556	0.000967276760953967	0.000333333333333338	0.000333333333333338
17	-Inf	-2	-Inf	-Inf	-Inf	-Inf	-Inf	-Inf	1_-2	0.00650249584026621	0.00566833056017748	0.00666167498613422	0.0073300055463117	0.00650498338870432	0.00567886855241265	0.00534608985024958	0.00499999999999999	0.00449195784803106	0.00369490586932447	0.00368660022148393	0.00397888888888888	0.00399999999999999	0.00335880398671096	0.00348696616749861	0.00430454042081949	0.00418136439267886	0.00336439267886855	0.00363344407530453	0.00399999999999999	0.00270271769273432	0.00264780920687742	0.00333333333333333	0.00302052135330004	0.00233333333333333	0.00264396456256921	0.00299999999999999	0.0023811111111111	0.00233333333333333	0.00233333333333333	0.00185967831392123	0.00166666666666666	0.00186134220743205	0.00166666666666666	0.000999999999999987	0.000999999999999987	0.0011353300055463	0.00133333333333333	0.00146699944536882	0.0013671658347199
18	-Inf	-3	-Inf	-Inf	-Inf	-Inf	-Inf	-Inf	1_-3	0.00166666666666668	0.000673311184939102	0	0.00032945736434109	0.000333333333333338	0.000333333333333338	0.000333333333333338	6.65557404326133e-06	0.000333333333333338	0.0006583471991126	0.000666666666666677	0.000990016638935109	0.001	0.001	0.00182085413200223	0.00264004437049363	0.00409595119245702	0.00595507487520799	0.00778516057585825	0.00959789240155298	0.0120777777777778	0.0152052135330006	0.0191419855795896	0.0241336661120355	0.0294586799778148	0.0356899224806202	0.0420144444444445	0.0486971713810316	0.0588397115917914	0.0691416666666667	0.0780038888888889	0.0878008874098724	0.0977171381031614	0.108089850249584	0.118543538546866	0.129026067665003	0.139300610094287	0.14777796234773	0.1564	0.165083056478405
19	-Inf	-4	-Inf	-Inf	-Inf	-Inf	-Inf	-Inf	1_-4	0.00333333333333333	0.00300166389351082	0.00200499168053244	0.00166666666666666	0.00216222222222222	0.00266167498613422	0.00250611111111111	0.00200719822812846	0.00282555555555556	0.00364894795127353	0.003	0.00202995008319468	0.00168940654464781	0.001655	0.00148696616749861	0.00198613422074321	0.00233333333333333	0.00233333333333333	0.0021500553709856	0.00170216306156406	0.0018516057585825	0.00198058790904049	0.00152055555555555	0.00102159468438538	0.000522148394241411	0.000333333333333324	0.000809206877426509	0.001	0.000192222222222217	0	0.000333333333333324	0.000944444444444444	0.0012750970604548	0.001363283416528	0.00160621186910704	0.002	0.00206600110926233	0.00196666666666667	0.00306367663344407	0.00515585135884636
20	-Inf	-5	-Inf	-Inf	-Inf	-Inf	-Inf	-Inf	1_-5	0.000333333333333338	0.000333333333333338	0	0.00032945736434109	0.001	0.001	0.000826955074875206	0.0016522462562396	0.00263449805879091	0.00495562950637826	0.00972046589018303	0.0171447587354409	0.0285113699389906	0.0445535219079312	0.0668341652800887	0.0935257903494176	0.124043189368771	0.153432612312812	0.179533333333333	0.205692137320044	0.233356589147287	0.259973932334997	0.277008874098724	0.285689406544648	0.288901439645626	0.285238491403217	0.280148086522463	0.277460898502496	0.276859357696567	0.277891292290627	0.280166666666667	0.281333333333333	0.283095951192457	0.289209095951192	0.292270660011093	0.294473655019412	0.299404326123128	0.304396006655574	0.306590682196339	0.308297836938436
21	-Inf	-6	-Inf	-Inf	-Inf	-Inf	-Inf	-Inf	1_-6	0.000165834719911261	1.6638935108153e-06	0	0.000660022148394251	0.000504159733777046	4.99168053244597e-06	0.000494176372712154	0.0003399889073766	0	0.000650027731558523	0.0022967276760954	0.00429339988907377	0.00644592346089851	0.010228508042152	0.0182379367720466	0.0303205768164171	0.0474625623960067	0.0686833333333333	0.094567387687188	0.125601774819745	0.159975555555556	0.192810316139767	0.228792358803987	0.26677592900721	0.298647809206877	0.323359955629506	0.338033333333333	0.344480620155039	0.351613976705491	0.357750415973378	0.358282222222222	0.363267995570321	0.366696062118691	0.370107043815862	0.376177187153931	0.376819190238491	0.379072656683306	0.382075984470327	0.384135330005546	0.386830837493067
22	-Inf	-Inf	3	-Inf	-Inf	-Inf	-Inf	-Inf	1_3	0.00433333333333334	0.00433333333333334	0.00466666666666668	0.00433720930232559	0.00416195230171936	0.004005	0.00383971159179147	0.00334108527131784	0.00284163898117387	0.00266666666666668	0.00266666666666668	0.00298892580287929	0.003	0.003	0.003	0.003	0.003	0.00268330560177483	0.003	0.00268549280177188	0.00218635607321132	0.00231281198003328	0.00247864669994455	0.00266666666666668	0.00252301719356629	0.00233333333333334	0.00247531891292292	0.00266666666666668	0.00266666666666668	0.00236046511627908	0.00186134220743206	0.00166666666666668	0.00152967276760955	0.00133333333333334	0.00127066001109263	0.00196783139212424	0.00286633388796451	0.00266666666666668	0.002	0.00170222222222223
23	-Inf	-Inf	2	-Inf	-Inf	-Inf	-Inf	-Inf	1_2	0.00650083194675542	0.00633333333333334	0.0051691625069329	0.0046699944536883	0.00433333333333334	0.00400609080841639	0.00383971159179147	0.00431891292290626	0.00466666666666668	0.00369490586932449	0.00333333333333334	0.00365612867443152	0.00368881506090808	0.00301220188574598	0.00282029950083195	0.00268053244592347	0.00230393788130893	0.00330227398779812	0.00354908485856905	0.0026838602329451	0.00296394897393234	0.00333333333333334	0.003	0.003	0.003	0.003	0.003	0.003	0.00290737659456462	0.00171769273433168	0.00142096505823627	0.00230615640599002	0.00238935108153079	0.002	0.00213699389905713	0.00233333333333334	0.00233333333333334	0.00263449805879092	0.00233333333333334	0.00203383250138658
24	-Inf	-Inf	1	-Inf	-Inf	-Inf	-Inf	-Inf	1_1	0.00433554817275748	0.004	0.00383056478405316	0.00432945091514144	0.004	0.00367220376522703	0.004	0.004	0.00350775193798451	0.00365779256794233	0.00368549280177188	0.00333333333333334	0.0033105934553522	0.00334553521907932	0.00317970049916806	0.00268053244592347	0.003	0.00268219633943429	0.00248363838047699	0.0036150859678314	0.00351777777777779	0.00238981173864895	0.00233333333333334	0.00264614531336662	0.00266666666666668	0.00235551858014421	0.00233333333333334	0.00264277777777779	0.00266666666666668	0.0029744869661675	0.003	0.00238768718801997	0.00119467554076539	0.000695507487520808	0.00147032723239047	0.00196949528563506	0.00213533000554632	0.00233333333333334	0.00206644518272426	0.00166666666666668
25	-Inf	-Inf	0	-Inf	-Inf	-Inf	-Inf	-Inf	1_0	0.00133333333333334	0.00166500277315585	0.00149750415973378	0.00199612403100775	0.00217111111111112	0.00167165834719911	0.00149388888888889	0.00166666666666666	0.002	0.00232501386577926	0.00184248474764282	0.00102104097452935	0.00133333333333334	0.00165501941209096	0.00148696616749862	0.00198666666666667	0.002	0.00168219633943427	0.00151661129568106	0.00133333333333334	0.00133333333333334	0.00133333333333334	0.00181308929561841	0.00231173864894796	0.00166666666666666	0.00104555555555556	0.00138111111111111	0.001	0.000666666666666663	0.0009734219269103	0.000666666666666663	0.000361111111111115	0.0012750970604548	0.00197055555555556	0.00139378813089295	0.000698228128460683	0.000532445923460898	0.000333333333333338	0.000264673311184946	0.000964503605102607
26	-Inf	-Inf	-1	-Inf	-Inf	-Inf	-Inf	-Inf	1_-1	0.00166500277315585	0.00166833056017748	0.00116916250693289	0.00165891472868218	0.00166666666666667	0.00133832501386577	0.00182722222222222	0.002	0.00168222222222223	0.00133333333333334	0.00164836383804769	0.00167665002773156	0.00135607321131448	0.00132166666666667	0.00148696616749861	0.00134719911259013	0.00133333333333333	0.00101605758582503	0.00133333333333334	0.00164891846921798	0.00166666666666667	0.00135274542429285	0.000333333333333338	0.000956810631229237	0.00118881506090809	0.001	0.00114254021075985	0.00102495840266223	0.001	0.001	0.000860787576261791	0.000361111111111116	0.000470881863560739	0.000970049916805326	0.000863560732113149	0.000967938087341074	0.001	0.001	0.001	0.001
27	-Inf	-Inf	-2	-Inf	-Inf	-Inf	-Inf	-Inf	1_-2	0.00299833610648918	0.00267109634551495	0.00183610188261351	0.00133666666666666	0.00133333333333333	0.00133333333333333	0.00182750970604548	0.00232613510520487	0.00217415418746533	0.002	0.00215725359911406	0.00201	0.00168829728230726	0.00165501941209096	0.00215418746533555	0.00233333333333333	0.00184747642817526	0.00134830837493066	0.00115085967831392	0.00165002773155851	0.002	0.00168549280177187	0.002	0.00231281198003327	0.00152135330005546	0.00102218524681087	0.000666666666666663	0.000976666666666667	0.00133333333333333	0.000717692734331665	0.00133333333333333	0.00194666666666667	0.00166666666666666	0.00136161952301719	0.0008624514697726	0.000666666666666663	0.000802551303383248	0.001	0.000866333887964503	0.000666666666666663
28	-Inf	-Inf	-3	-Inf	-Inf	-Inf	-Inf	-Inf	1_-3	0.00483416528008875	0.00433499722684416	0.00416417082640045	0.00367441860465118	0.00366666666666668	0.00399500831946756	0.00417277777777778	0.00432613510520488	0.00433333333333334	0.00433333333333334	0.00384248474764283	0.00334331669439823	0.0041552967276761	0.00465500000000001	0.00466666666666668	0.00466666666666668	0.00318136439267887	0.0023654485049834	0.00348338870431895	0.00398225180255131	0.00333333333333334	0.00301941209095952	0.003	0.00268826135105206	0.00285548172757476	0.00328777777777779	0.003	0.0023832501386578	0.00266666666666668	0.00235991140642304	0.002	0.00230555555555556	0.00152911813643928	0.00133333333333334	0.00153022739877982	0.00133333333333334	0.0011336661120355	0.00163333333333334	0.00233333333333334	0.0020354963948974
29	-Inf	-Inf	-4	-Inf	-Inf	-Inf	-Inf	-Inf	1_-4	0.00133333333333334	0.000671103716028837	0.000170000000000003	0.000329450915141436	0.001	0.00165557404326123	0.00148086522462563	0.0026522462562396	0.0044750830564784	0.00661952301719357	0.0104026622296173	0.0158666666666667	0.0247066666666667	0.0386173044925125	0.0584462901439646	0.0799927897947865	0.10581592039801	0.133716666666667	0.156506932889628	0.175638981173865	0.196907931225735	0.217553521907931	0.235752634498059	0.252584163898117	0.260482529118136	0.262308970099668	0.261383167220376	0.258541874653355	0.255684414864115	0.252802551303383	0.252113333333333	0.250419855795896	0.250547065337763	0.254966666666667	0.257341666666667	0.259235326688815	0.261466666666667	0.262666666666667	0.267651162790698	0.272044925124792
30	-Inf	-Inf	-5	-Inf	-Inf	-Inf	-Inf	-Inf	1_-5	0.00133333333333334	0.000669994453688307	0.000338870431893693	0.000329450915141436	0.000161952301719366	0.000333333333333338	0.000827222222222234	0.00100000000000001	0.000983915696062127	0.00198225180255131	0.00380587909040489	0.00659302325581396	0.0121933333333333	0.0201136993899057	0.0330438158624515	0.0521120354963949	0.0762225913621263	0.104701608430394	0.135052689961176	0.161112590127565	0.18695951192457	0.215854686633389	0.248351111111111	0.279661129568106	0.304434830837493	0.321301164725457	0.326855241264559	0.327383250138658	0.327807777777778	0.328920265780731	0.330501941209096	0.333801996672213	0.337354409317804	0.337423183582917	0.338271769273433	0.340172757475083	0.341600665557404	0.344396006655574	0.347926356589147	0.351716028840821
31	-Inf	-Inf	-6	-Inf	-Inf	-Inf	-Inf	-Inf	1_-6	0.00433444259567389	0.00399889073765946	0.00366278424847477	0.00366943982251804	0.00268108707709374	0.00134220743205769	0.000666666666666677	1.2201885745979e-05	0.000986134220743214	0.00296117581808098	0.00496444444444446	0.00728618968386024	0.012189683860233	0.0201538888888889	0.0341064891846922	0.0534418604651163	0.0771674986134221	0.104496949528564	0.132176372712146	0.1559357696567	0.183399334442596	0.218351111111111	0.258291181364393	0.299052048726467	0.330121816168328	0.350576261785912	0.364839156960621	0.375190476190476	0.38279645036051	0.39181284606866	0.401894065446478	0.412150305047144	0.425661120354964	0.437629014396456	0.442288408208541	0.44789850249584	0.45863	0.467907931225735	0.474795127353267	0.482967831392124
32	-Inf	-Inf	-Inf	6	-Inf	-Inf	-Inf	-Inf	1_3	0.00666666666666667	0.00666666666666667	0.00600555555555555	0.00566666666666667	0.00582917359955628	0.00567165834719911	0.00517249029395452	0.00467332224070993	0.00433333333333333	0.00433333333333333	0.00433333333333333	0.00465668330560177	0.00451136993899057	0.00401166666666667	0.004	0.004	0.00384777777777778	0.00334830837493067	0.00315085967831392	0.00365002773155851	0.00414864115363283	0.00401885745978924	0.00351937984496124	0.00333333333333333	0.00289739323349972	0.00202166666666667	0.00262111111111111	0.003	0.00233333333333333	0.00264115363283416	0.002859357696567	0.00236051026067664	0.00219467554076539	0.00230398671096345	0.002	0.00139434276206322	0.00180177187153931	0.00230061009428729	0.00166666666666666	0.00136772046589018
33	-Inf	-Inf	-Inf	5	-Inf	-Inf	-Inf	-Inf	1_2	0.00616638935108153	0.00600110926234055	0.00567054908485857	0.00533333333333333	0.005	0.00467110371602884	0.00466666666666667	0.00499389905712701	0.00450693288962839	0.00368219633943427	0.00366666666666667	0.00334276206322795	0.00348973932334997	0.00431222222222222	0.00417859123682751	0.004	0.00351358846367165	0.00333333333333333	0.00415141430948419	0.00369988925802879	0.00266666666666666	0.00298222222222222	0.00366666666666667	0.00398006644518273	0.00352048726467331	0.00333333333333333	0.003	0.00238095238095237	0.00219134775374376	0.00230730897009966	0.00233333333333333	0.00202717692734332	0.00213865779256794	0.00233333333333333	0.00219689406544647	0.002	0.00166666666666666	0.00166666666666666	0.00153377630121816	0.000736550194120905
34	-Inf	-Inf	-Inf	4	-Inf	-Inf	-Inf	-Inf	1_1	0.00533111111111112	0.00599778516057586	0.00517415418746534	0.00367665002773157	0.00449557032115173	0.004995	0.0041730449251248	0.004	0.004	0.00367554076539103	0.00366666666666668	0.00366666666666668	0.004	0.00432111111111112	0.004	0.00368053244592347	0.00366666666666668	0.00366666666666668	0.00381616832779624	0.00431450719822814	0.00466666666666668	0.00372812846068661	0.00285437430786269	0.00266666666666668	0.00314364947310039	0.00364333333333335	0.00285777777777778	0.00235880398671097	0.0028075429839157	0.003	0.00272222222222223	0.00263838047698282	0.0028036605657238	0.003	0.00253078202995009	0.00233333333333334	0.003	0.003	0.00220121614151465	0.00170172509738454
35	-Inf	-Inf	-Inf	3	-Inf	-Inf	-Inf	-Inf	1_0	0.00816777408637874	0.00766888519134774	0.00700666666666667	0.00600776483638381	0.00616195230171936	0.00633333333333333	0.00567995570321152	0.00565944444444444	0.00615836101882613	0.00568552412645591	0.00533333333333333	0.00565555555555556	0.00566666666666667	0.00566666666666667	0.00520819490586932	0.00402995008319468	0.00463515754560531	0.005	0.0044830837493067	0.00529678848283499	0.00485326688815061	0.00466666666666667	0.00533333333333333	0.00440155296727676	0.00352325581395348	0.00364226289517471	0.00414174972314507	0.00433333333333333	0.00419301164725457	0.00369384359400998	0.00352833333333333	0.00333333333333333	0.00313643926788685	0.00393788130892956	0.00339666666666666	0.00239867109634551	0.00246666666666666	0.00266666666666666	0.00266666666666666	0.00266666666666666
36	-Inf	-Inf	-Inf	2	-Inf	-Inf	-Inf	-Inf	1_-1	0.00299999999999999	0.00233776301218161	0.00216971713810315	0.00232945091514142	0.00249501661129568	0.00233943427620632	0.00250693288962839	0.00298447032723238	0.00282473655019411	0.00267609539656128	0.00233333333333333	0.00201109262340542	0.00233333333333333	0.00265393133997785	0.00266666666666666	0.00266666666666666	0.00233333333333333	0.00233333333333333	0.00203383250138657	0.00103549639489738	0.000814999999999992	0.000999999999999987	0.00181339977851605	0.00231277777777777	0.00152166666666666	0.00102270210409744	0.00119023849140321	0.000999999999999987	0.000999999999999987	0.000999999999999987	0.000999999999999987	0.00161120354963949	0.0018053244592346	0.00169601328903654	0.00119689406544647	0.000395452024403762	0.000135000000000002	0.00093466223698782	0.0012002218524681	0.000999999999999987
37	-Inf	-Inf	-Inf	1	-Inf	-Inf	-Inf	-Inf	1_-2	0.001	0.000668330560177478	0.000333333333333324	3.87596899224796e-06	0.000495285635052683	0.000994453688297283	0.000666666666666663	0.000340543538546857	0.000491957848031053	0.000991125901275652	0.00166666666666666	0.00231114808652246	0.00330948419301165	0.0046283971159179	0.00661231281198003	0.00924681087077092	0.0130022148394241	0.0191242373821409	0.0267333333333333	0.0344008859357696	0.044093023255814	0.0551946755407654	0.0652823072656683	0.0745784803105934	0.0846899224806201	0.0948563505268996	0.102037160288408	0.10679589572934	0.111880398671096	0.11736772046589	0.122861111111111	0.128654485049834	0.134977260122019	0.141572933998891	0.148227953410982	0.154613976705491	0.159869661674986	0.163763172490294	0.167389351081531	0.170787021630616
38	-Inf	-Inf	-Inf	0	-Inf	-Inf	-Inf	-Inf	1_-3	0.001	0.000999999999999987	0.000666666666666663	0.000337215751525241	0.000342762063227951	0	0.000653910149750412	0.001	0.00115862451469773	0.00198225180255131	0.00313676633444075	0.00495777777777777	0.0075968992248062	0.0109144444444444	0.01666	0.0250698835274542	0.0356472545757071	0.0466738768718802	0.0573283416528009	0.0682705555555556	0.0792701053799224	0.0892984496124031	0.0962773155851359	0.100831392124237	0.105636161952302	0.111066666666667	0.118095238095238	0.126593210907067	0.134737659456461	0.143838047698281	0.151623405435385	0.157394444444444	0.163525235718247	0.169010520487265	0.174033333333333	0.178418604651163	0.182080841638981	0.186372157515252	0.189798668885191	0.193092623405435
39	-Inf	-Inf	-Inf	-1	-Inf	-Inf	-Inf	-Inf	1_-4	0.00266666666666666	0.00366167498613422	0.00366666666666667	0.00366666666666667	0.00300996677740863	0.00201220188574598	0.002	0.00232612312811979	0.00249195784803105	0.0029905869324474	0.00250996677740863	0.00168777777777777	0.00166666666666666	0.00198726467331119	0.00117970049916806	0.00131893687707642	0.00230393788130893	0.00139545202440378	0.000699889258028796	0.000964503605102608	0.0018153078202995	0.002	0.00118635607321132	0.000687188019966731	0.00133333333333333	0.00164396456256921	0.00242928452579035	0.003	0.00171602884082086	0.0010255130338325	0.00105268996117581	0.000666666666666663	0.00161064891846922	0.002	0.00166666666666666	0.00227232390460343	0.00233333333333333	0.00233333333333333	0.00219966722129783	0.00110149750415973
40	-Inf	-Inf	-Inf	-2	-Inf	-Inf	-Inf	-Inf	1_-5	0.00250055370985604	0.00200166389351082	0.00133333333333333	0.00133333333333334	0.000341085271317827	0	0.000655555555555559	0.00132723239046034	0.00133333333333334	0.00165836101882615	0.00231555555555556	0.00396013289036544	0.00822812846068659	0.0135444444444444	0.0215829173599556	0.0346146179401993	0.0519878183831672	0.0711033333333333	0.0924869661674986	0.110467554076539	0.122799778147532	0.13708	0.156354444444444	0.179063122923588	0.204747508305648	0.230848283499446	0.250803660565724	0.260992813709232	0.26385801442041	0.262744739756368	0.261946200776484	0.262639444444444	0.263471436494731	0.26549029395452	0.26646977260122	0.267875762617859	0.270073765945646	0.272866888519135	0.276531561461794	0.279123682750971
41	-Inf	-Inf	-Inf	-3	-Inf	-Inf	-Inf	-Inf	1_-6	0.000165559246954598	0.000995562950637827	0.000339999999999998	0	0.000161952301719352	5.54631170271756e-06	0.000493355481727568	0.00131888888888888	0.00280841638981173	0.00462895174708819	0.00806932889628397	0.0135333333333333	0.0220587909040488	0.0356006655574043	0.0550575858250277	0.0785995562950638	0.107086235489221	0.13445	0.156956184137549	0.180419712070875	0.207510520487265	0.238005546311703	0.268773155851359	0.293620632279534	0.308488372093023	0.313902384914032	0.314808416389812	0.316843594009983	0.318894620077648	0.321809761508597	0.32483	0.327215946843854	0.329288408208541	0.332480310593455	0.335206666666667	0.338104651162791	0.341733333333333	0.345725359911406	0.35137984496124	0.355486411536328
42	-Inf	-Inf	-Inf	-Inf	1	-Inf	-Inf	-Inf	1_3	0.0045008319467554	0.00466500277315585	0.00466666666666666	0.00433611111111111	0.00449612403100775	0.00433832501386577	0.00367777777777778	0.00333333333333333	0.00333333333333333	0.00333333333333333	0.00317552602436323	0.00202995008319468	0.00231170271769273	0.00331003882418191	0.00284581253466445	0.00266666666666666	0.00363777777777778	0.00399999999999999	0.00351580698835274	0.00333333333333333	0.00351747088186356	0.00333333333333333	0.003	0.003	0.003	0.00237562604340567	0.002	0.002	0.002	0.00261674986134221	0.003	0.0026937984496124	0.00252800887409872	0.00233333333333333	0.00213699389905712	0.00233333333333333	0.00192801771871539	0.00133333333333333	0.00193399889073765	0.00263233665559247
43	-Inf	-Inf	-Inf	-Inf	0	-Inf	-Inf	-Inf	1_2	0.00483277962347729	0.00466833056017748	0.00416944444444444	0.00367054263565891	0.00449528563505269	0.00532224070992789	0.0048524681087077	0.00368108707709373	0.00382529118136439	0.00432445923460898	0.00366666666666667	0.00398890737659455	0.00302384914032168	0.00202551303383249	0.00263948973932334	0.00268108707709373	0.00266666666666666	0.00330116472545756	0.00303333333333333	0.00235105204872646	0.00248062015503875	0.00235385468663338	0.00252135330005546	0.00233333333333333	0.00228792912513842	0.00266666666666666	0.00261730449251247	0.00330782029950083	0.00291140642303432	0.00233333333333333	0.00233333333333333	0.0029424141749723	0.00286300610094287	0.00115252357182474	0.00119800332778703	0.00160232945091514	0.000999999999999987	0.00070049916805324	0.00086799778147531	0.000666666666666663
44	-Inf	-Inf	-Inf	-Inf	-1	-Inf	-Inf	-Inf	1_1	0.00316749861342208	0.003	0.00283611111111112	0.00266666666666668	0.00266666666666668	0.00233887964503606	0.00216084303937882	0.00266001109262342	0.00317415418746534	0.003	0.00298169717138104	0.00333333333333334	0.00235555555555556	0.002	0.00248752079866889	0.00234717607973423	0.00233333333333334	0.00233333333333334	0.00215085967831393	0.00233333333333334	0.00155333333333333	0.00131450719822813	0.00196173044925126	0.00233333333333334	0.00185437430786269	0.00104333333333333	0.00133333333333334	0.00164337215751526	0.00166666666666668	0.00197504159733777	0.00214064230343301	0.00172102052135331	0.00186134220743206	0.00197115917914587	0.00133333333333334	0.00133333333333334	0.00133333333333334	0.00103266888150609	0.000866333887964508	0.000666666666666677
45	-Inf	-Inf	-Inf	-Inf	-2	-Inf	-Inf	-Inf	1_0	0.00583388888888888	0.0050033222591362	0.00416916250693287	0.00366999445368828	0.00366666666666665	0.00399500831946754	0.00433333333333331	0.00433333333333331	0.00399999999999999	0.00399999999999999	0.00399999999999999	0.00367665002773154	0.00335496394897392	0.00267831392124236	0.00266666666666665	0.00330671103716027	0.00330504714364946	0.00334830837493065	0.00303100775193797	0.00298336106489184	0.00266666666666665	0.00235163616195228	0.00314753189129228	0.00333333333333331	0.00252079866888517	0.0020211111111111	0.00199999999999999	0.00262015503875967	0.0028092068774265	0.00238325013865777	0.00299999999999999	0.00299999999999999	0.00238870431893686	0.00230449251247918	0.00199999999999999	0.00169666666666665	0.00180232558139533	0.00199999999999999	0.00180033277870215	0.00229950083194674
46	-Inf	-Inf	-Inf	-Inf	-3	-Inf	-Inf	-Inf	1_-1	0.00416611295681063	0.00433333333333333	0.0054861111111111	0.00798062015503875	0.00819023849140321	0.00536661120354963	0.004	0.0043261231281198	0.00433333333333333	0.00400887409872435	0.00351026067665002	0.00301109262340544	0.00284525790349418	0.00234608985024958	0.00199999999999999	0.00199999999999999	0.0021517165005537	0.00265058236272878	0.00251666666666666	0.00170210409745293	0.0011860465116279	0.00131281198003327	0.00147864669994453	0.00166666666666665	0.00166666666666666	0.00135718247365501	0.00166666666666666	0.00135884636716583	0.00105204872646732	0.000972823072656671	0.00127777777777777	0.00166666666666666	0.0011963394342762	0.001	0.00113533000554631	0.00103216860787576	0.00106600110926233	0.00096616749861341	0.001	0.000999999999999989
47	-Inf	-Inf	-Inf	-Inf	-4	-Inf	-Inf	-Inf	1_-2	0.00333554817275748	0.00266888519134775	0.00283028286189684	0.00267054908485857	0.00266666666666666	0.00266666666666666	0.00250611111111111	0.00233333333333333	0.0021747088186356	0.002	0.00133333333333333	0.0016561286744315	0.00215529672767609	0.00201220188574598	0.00215363283416528	0.00233333333333333	0.0025146977260122	0.00201552967276761	0.00166666666666666	0.00166666666666666	0.00133333333333333	0.00133333333333333	0.002	0.00231281198003327	0.0018546866333888	0.0013555185801442	0.000379367720465888	0	0.000901275651691619	0.00166666666666666	0.00124570160843039	0.000359999999999991	0.000277962347729788	0.000971159179145868	0.00119611111111111	0.001	0.00153133666112035	0.00133333333333333	0.000466777408637867	0.000966111111111111
48	-Inf	-Inf	-Inf	-Inf	-5	-Inf	-Inf	-Inf	1_-3	0.00233222591362126	0.00233499722684416	0.00217331118493909	0.00100665557404326	0.00132558139534884	0.00232334997226845	0.00167777777777778	0.00166056572379367	0.00165169162506933	0.00134997226844149	0.00182444444444444	0.00264673311184939	0.0025108153078203	0.00136666666666667	0.00169111111111111	0.00133333333333334	0.000972314507198229	0.00228840820854133	0.00266666666666666	0.00266666666666666	0.00218413754853023	0.00168444444444444	0.00148086522462563	0.00103993344425957	0.00118746533555186	0.00131118493909192	0.00147698280643372	0.00197563676633444	0.00295063782584581	0.00302653399668325	0.00191403216860788	0.00133333333333334	0.001	0.001	0.001	0.000697726012201882	0.00119911259012757	0.00130005546311703	0.000466223698781845	0.000965058236272893
49	-Inf	-Inf	-Inf	-Inf	-6	-Inf	-Inf	-Inf	1_-4	0.00233499722684415	0.00166888150609081	0.00166666666666666	0.00166666666666666	0.00166666666666666	0.0023211111111111	0.00233333333333333	0.00103105934553522	0.000508596783139206	0.000657237936772043	0.000979478646699939	0.00133333333333333	0.00166666666666666	0.00198726467331119	0.00184692179700499	0.00134775374376039	0.001	0.001	0.000816417082640043	0.001	0.000518580144204112	1.94120909595122e-05	0.000813399778516056	0.001	0.001	0.00131059345535218	0.000856905158069882	0.000666666666666663	0.000666666666666663	0.00035888888888888	0.000333333333333324	0.000638935108153074	0.000723333333333336	0.000333333333333338	0.00046977260122019	0.000666666666666663	0.000468108707709366	0.000666666666666663	0.00133333333333333	0.00103438713255685
50	-Inf	-Inf	-Inf	-Inf	-7	-Inf	-Inf	-Inf	1_-5	0.016495840266223	0.0143532668881506	0.0108308374930671	0.0106705426356589	0.0111616832779624	0.011987798114254	0.0125199335548173	0.0113477777777778	0.00935000000000001	0.00900000000000001	0.010156699889258	0.0100105555555556	0.00933333333333334	0.0086921373200443	0.00802666666666667	0.00798560354374309	0.00818166666666668	0.0076827242524917	0.00636716583471991	0.00600000000000001	0.00614833333333334	0.00633333333333334	0.00537320044296789	0.00468722222222223	0.00433333333333334	0.00309080841638981	0.00266666666666668	0.00297559622850805	0.00271602884082086	0.00264115363283418	0.00213976705490849	0.00172111111111112	0.00186134220743206	0.00166666666666668	0.00166666666666668	0.00106111111111111	0.000198333333333336	0	0	0
51	-Inf	-Inf	-Inf	-Inf	-8	-Inf	-Inf	-Inf	1_-6	0.00316749861342207	0.00266888150609079	0.00216388888888888	0.00266279069767442	0.0031708264004437	0.00299999999999999	0.0031608430393788	0.00300665557404325	0.00234830837493066	0.00167498613422074	0.00182418191902385	0.00232334997226843	0.00233333333333333	0.00265446478092067	0.0025124792013311	0.00201331114808651	0.0018191902384914	0.002	0.00199999999999999	0.00136772046589017	0.00133333333333333	0.00164836383804769	0.00199999999999999	0.00231336661120354	0.00185413200221852	0.00166666666666666	0.00185611111111111	0.00197670549084857	0.00195063782584581	0.00171666666666666	0.00166666666666666	0.00166666666666666	0.00119467554076539	0.001	0.00147032723239046	0.00166666666666666	0.00172933998890737	0.00133333333333333	0.00113333333333334	0.00133333333333334
52	-Inf	-Inf	-Inf	-Inf	-Inf	4	-Inf	-Inf	1_3	0.0078344407530454	0.00700443704936218	0.00683	0.00634109816971715	0.00583804769828065	0.00533887964503606	0.00567942318358292	0.00565945646145313	0.00484163898117387	0.00401885745978924	0.00364503605102607	0.00432222222222223	0.00433333333333334	0.00433333333333334	0.00436101882613511	0.004318358291736	0.00318242122719735	0.00173333333333333	0.00218358291735996	0.00294518272425249	0.00281364392678869	0.00237437603993345	0.00266666666666666	0.00297729789590255	0.00185635052689961	0.0013576965669989	0.002	0.00169273433166944	0.00214032168607876	0.00263948973932335	0.002	0.0016955074875208	0.00186323366555925	0.00196944444444445	0.00180166666666667	0.00169933554817275	0.00153333333333333	0.00133333333333334	0.00113178294573644	0.00133333333333334
53	-Inf	-Inf	-Inf	-Inf	-Inf	3	-Inf	-Inf	1_2	0.00483416528008875	0.00366888519134777	0.00449417637271215	0.00433887964503605	0.0035108153078203	0.00332889628397117	0.00382806433721576	0.004	0.00334777777777779	0.00332556849694954	0.00331555555555556	0.00301885745978924	0.0023538546866334	0.002	0.00315474209650583	0.00301328903654485	0.00281974486966168	0.00331891292290627	0.00251525235718248	0.00201608430393788	0.00233333333333334	0.00233333333333334	0.00237049362174155	0.002	0.00214617940199336	0.00264503605102608	0.002477537437604	0.00235714285714286	0.00219134775374377	0.00230782029950084	0.00233333333333334	0.00202717692734332	0.00166666666666668	0.00166666666666668	0.002	0.002	0.00213444444444445	0.00263394342762064	0.00240044370493623	0.002
54	-Inf	-Inf	-Inf	-Inf	-Inf	2	-Inf	-Inf	1_1	0.00333333333333334	0.00267220376522702	0.00283638380476983	0.00266666666666666	0.00266666666666666	0.00266666666666666	0.00183997785160576	0.00134163898117387	0.00164947310038825	0.00232390460343872	0.00233333333333334	0.00168992248062015	0.00151218161683278	0.00165388888888889	0.002	0.002	0.00133333333333334	0.00133333333333334	0.002	0.00262790697674418	0.00252	0.00202104097452935	0.00181173864894795	0.00168888888888889	0.002	0.002	0.00138333333333333	0.001	0.00128	0.00136101882613511	0.001528563505269	0.00163777777777778	0.001	0.000697726012201882	0.001	0.00160222222222222	0.00166666666666666	0.00166666666666666	0.00233333333333334	0.00173789649415693
55	-Inf	-Inf	-Inf	-Inf	-Inf	1	-Inf	-Inf	1_0	0.00350332225913622	0.00200665557404326	0.00216943521594685	0.002	0.0018288888888889	0.00101661129568106	0.000666666666666677	0.00131893687707642	0.00150748752079868	0.0016583471991126	0.00115725359911407	0.000686666666666676	0.000844407530454047	0.000666666666666677	0.000820299500831952	0.00195840266222962	0.00166666666666668	0.00103105934553522	0.000849390919158366	0.000666666666666677	0.000666666666666677	0.000666666666666677	0.000666666666666677	0.000666666666666677	0.000333333333333338	0.000644481419855805	0.00162063227953411	0.00138000000000001	0.0010493621741542	0.00128230726566834	0.000666666666666677	0.000360000000000005	0.000333333333333338	0.000637873754152833	0.00147055555555556	0.00166666666666668	0.00119767441860465	0.001	0.001	0.000700555555555565
56	-Inf	-Inf	-Inf	-Inf	-Inf	0	-Inf	-Inf	1_-1	0.005	0.005	0.00450305047143649	0.00367443150305047	0.00366666666666667	0.00366666666666667	0.00283971159179146	0.00266666666666666	0.00331724902939545	0.00366666666666667	0.00384330011074197	0.00366666666666667	0.00335658914728682	0.003	0.00264	0.00363893510815308	0.00418136439267887	0.00336439267886855	0.00314975041597338	0.00301722222222222	0.00333333333333333	0.00333333333333333	0.00333333333333333	0.00333333333333333	0.00285524126455907	0.00297777777777778	0.00266666666666666	0.00297607122982749	0.00352523571824736	0.00364059900166389	0.003	0.00269388888888889	0.003	0.00239202657807308	0.00233333333333333	0.00233333333333333	0.00260354374307862	0.00330061009428729	0.00373377703826955	0.00333333333333333
57	-Inf	-Inf	-Inf	-Inf	-Inf	-1	-Inf	-Inf	1_-2	0.000834444444444443	0.000997785160575859	0.00133333333333334	0.000674431503050467	0.000333333333333338	0.000333333333333338	0.000653910149750419	0.00132612312811981	0.00150804215196894	0.00100887409872435	0.000666666666666663	0.000343871325568502	0.00082196339434276	0.00132113144758736	0.00117970049916806	0.00131946755407654	0.000848283499446289	3.21686078757624e-05	0.000482834994462902	0.000982222222222223	0.000518580144204104	0.000647254575707151	0.000958402662229618	0.00102214839424142	0.000856035437430785	0.000666666666666663	0.001	0.001	0.00147420965058236	0.00197286821705426	0.00152777777777778	0.00102828618968386	0.00133333333333334	0.00163671658347199	0.00146921797004992	0.00196788482834995	0.00266666666666666	0.00266666666666666	0.00233333333333334	0.00263117027176927
58	-Inf	-Inf	-Inf	-Inf	-Inf	-2	-Inf	-Inf	1_-3	0.000666666666666663	0.000666666666666663	0.00016860787576262	0.000660022148394237	0.001	0.000342222222222227	0.000333333333333338	0.000660565723793673	0.00163777777777778	0.00298447032723239	0.0046488888888889	0.00726356589147285	0.0112281284606866	0.0171888888888889	0.0278366666666667	0.0429080841638981	0.0615991140642303	0.0836444814198558	0.107831111111111	0.128018826135105	0.14771381031614	0.172408888888889	0.201791111111111	0.233724252491694	0.2618973932335	0.278424141749723	0.283097615085968	0.284595119245702	0.286567942318358	0.287947951273533	0.288752634498059	0.291476111111111	0.294163333333333	0.297461240310077	0.301485302273988	0.303573488630061	0.304268441486412	0.305566833056018	0.307331118493909	0.308930116472546
59	-Inf	-Inf	-Inf	-Inf	-Inf	-3	-Inf	-Inf	1_-4	0.00616749861342207	0.00533666112035497	0.00450249584026622	0.00433333333333333	0.00433333333333333	0.00466057585825028	0.00483971159179146	0.00401442041042707	0.00333333333333334	0.00333333333333334	0.00398058790904049	0.0046561286744315	0.00386655592469547	0.00333333333333334	0.003	0.00236106489184693	0.00233333333333334	0.00233333333333334	0.00251636161952302	0.00233333333333334	0.0018153078202995	0.0016855241264559	0.00166666666666666	0.00197947864669995	0.00247864669994454	0.00235551858014421	0.00185666666666667	0.00228563505268997	0.00219134775374377	0.00138435940099834	0.00161397670549085	0.002	0.00172268441486412	0.00133333333333334	0.00180366056572379	0.00230282861896839	0.00153133666112036	0.00133333333333334	0.00193399889073766	0.00263283416528009
60	-Inf	-Inf	-Inf	-Inf	-Inf	-4	-Inf	-Inf	1_-5	0.00266666666666665	0.00299833610648919	0.00183527454242928	0.00133665559246954	0.00117027176927343	0.000342207432057673	0.000322795341098168	0.000339434276206314	0.000681111111111107	0.00163560732113143	0.0026311111111111	0.0049501661129568	0.00936323366555924	0.0168222222222222	0.0289994453688297	0.0452201885745979	0.0660299003322259	0.0905966666666667	0.116768888888889	0.138318936877076	0.158690555555556	0.185006100942873	0.218973333333333	0.255524916943522	0.285829457364341	0.303713178294574	0.310297836938436	0.314785714285714	0.319277870216306	0.322843853820598	0.326313953488372	0.330727777777778	0.336188333333333	0.341677187153931	0.347031059345535	0.351115917914587	0.355011111111111	0.360607321131448	0.365464008859358	0.36875540765391
61	-Inf	-Inf	-Inf	-Inf	-Inf	-5	-Inf	-Inf	1_-6	0.000166112956810634	1.6638935108153e-06	0.000163606010016697	0.000662790697674428	0.000666666666666677	0.000994453688297283	0.0021475318912923	0.00397115917914587	0.00579325594250968	0.00893399889073765	0.0153377703826955	0.0241222222222222	0.038261231281198	0.0577975596228508	0.0830587909040488	0.112436323366556	0.139709302325581	0.163251247920133	0.190352190793123	0.222424141749723	0.257868217054264	0.289414864115363	0.309692734331669	0.319682170542636	0.324005546311703	0.326569213732004	0.327666666666667	0.330739756367663	0.333034941763727	0.33430615640599	0.337188333333333	0.342378258458125	0.348974529346622	0.355269444444444	0.360215	0.363806988352745	0.367333333333333	0.370426356589147	0.373590682196339	0.377676079734219
62	-Inf	-Inf	-Inf	-Inf	-Inf	-Inf	5	-Inf	1_3	0.00366833056017748	0.00300166389351082	0.00250249584026622	0.00266279069767442	0.00282888888888889	0.00267220376522702	0.002	0.0016738768718802	0.00168275097060455	0.00165779256794232	0.00231503050471436	0.00266666666666666	0.00233333333333333	0.00233333333333333	0.00169273433166944	0.00197333333333333	0.00248504983388704	0.00171491957848031	0.00166666666666666	0.0019822518025513	0.0015185801442041	0.00133333333333333	0.00133333333333333	0.00133333333333333	0.00133333333333333	0.00133333333333333	0.00119079312257348	0.000691625069328893	0.001	0.001	0.000945091514143089	0.00133333333333333	0.0008624514697726	0.000666666666666663	0.00113611111111111	0.00163510520487264	0.0018663338879645	0.00166666666666666	0.0014656699889258	0.00166666666666666
63	-Inf	-Inf	-Inf	-Inf	-Inf	-Inf	4	-Inf	1_2	0.000666666666666663	0.000998338870431895	0.00016860787576262	0	0.000829457364341084	0.001	0.000343871325568495	0	0.000652222222222225	0.00132556849694953	0.00263111111111112	0.00495016611295681	0.00775968992248062	0.0128666666666667	0.0214281752634498	0.0326810631229236	0.0496267995570321	0.0710166666666667	0.0963288962839711	0.120884636716583	0.140704381586245	0.160902222222222	0.18609	0.216724252491694	0.247957918050941	0.273936877076412	0.286397115917915	0.28897619047619	0.29132723239046	0.294510520487265	0.296419301164725	0.298224444444444	0.301163333333333	0.304157253599114	0.306424847476428	0.310418191902385	0.315337770382696	0.318437222222222	0.321797342192691	0.323895174708819
64	-Inf	-Inf	-Inf	-Inf	-Inf	-Inf	3	-Inf	1_1	0.00383582917359956	0.00333333333333334	0.00266666666666668	0.00167829457364342	0.00199111111111112	0.00266167498613423	0.00234555555555556	0.00232667775929008	0.00233333333333334	0.00233333333333334	0.00233333333333334	0.00233333333333334	0.00233333333333334	0.00201166666666667	0.00182029950083195	0.00264000000000001	0.003	0.00204658901830283	0.002	0.00231611111111112	0.00151827242524918	0.00133333333333334	0.002	0.00231173864894796	0.00166666666666668	0.00166666666666668	0.00185745978924016	0.00104888888888889	0.0011414309484193	0.00133333333333334	0.00119412090959512	0.00130555555555556	0.00180421519689407	0.00230338325013866	0.00227287853577372	0.00236489479512736	0.00226566833056019	0.00196666666666667	0.00213233665559247	0.0020354963948974
65	-Inf	-Inf	-Inf	-Inf	-Inf	-Inf	2	-Inf	1_0	0.0365091514143095	0.0306866333887965	0.0250249584026622	0.0203583333333333	0.0178449612403101	0.0160199667221298	0.0135277777777778	0.011359911406423	0.0101741541874653	0.01	0.00917552602436324	0.00835330005546312	0.00768829728230727	0.00668996117581808	0.00602495840266223	0.00566666666666667	0.00548555555555555	0.00534830837493067	0.00503161397670549	0.00434997226844148	0.00433333333333333	0.00401882613510521	0.00333333333333334	0.00333333333333334	0.0030420819490587	0.00266666666666668	0.003	0.00268996117581809	0.00247587354409319	0.00266666666666668	0.00219245701608432	0.00138759689922481	0.00147199112590128	0.00227464008859358	0.00219633943427623	0.00169717138103163	0.000729789590254723	0.000333333333333352	0.000333333333333352	0.00063233665559248
66	-Inf	-Inf	-Inf	-Inf	-Inf	-Inf	1	-Inf	1_-1	0.00250166666666668	0.0026638981173865	0.00216971713810317	0.00167054908485858	0.00182834994462902	0.00167222222222223	0.00149335548172758	0.00199169435215947	0.00217526344980588	0.002	0.002	0.0023217054263566	0.00217884828349945	0.002	0.00151358846367167	0.00069656699889259	0.000967884828349953	0.00133333333333334	0.00185105204872647	0.00229457364341086	0.002	0.00137541528239203	0.001	0.001	0.000666666666666677	0.000357222222222228	0.000525000000000008	0.00094795127353267	0.00128000000000001	0.00166666666666668	0.00172379367720466	0.00102888888888889	0.000530227398779819	3.10593455352195e-05	0.000602884082085417	0.001	0.00086688851913478	0.000965612867443152	0.000666666666666677	0.000964385086254871
67	-Inf	-Inf	-Inf	-Inf	-Inf	-Inf	0	-Inf	1_-2	0.00133222591362127	0.00166666666666668	0.00133776301218162	0.000669994453688307	0	0	0.000161111111111113	0.000660565723793687	0.000840820854132007	0.00131669439822519	0.00247333333333334	0.00397009966777409	0.00742429284525791	0.0118888888888889	0.0200644444444445	0.0329612403100775	0.0504739756367663	0.0716594564614531	0.0974797559622851	0.120951192457016	0.140037714919578	0.162128888888889	0.188556849694953	0.218762063227953	0.251481419855796	0.280781838316722	0.295200776483638	0.297666666666667	0.29814198557959	0.299253731343284	0.301171935662784	0.303555740432612	0.305276206322795	0.307186356073211	0.309485302273988	0.311271214642263	0.31293954520244	0.317033832501387	0.321331118493909	0.323526899611758
68	-Inf	-Inf	-Inf	-Inf	-Inf	-Inf	-1	-Inf	1_-3	0.00216777408637874	0.002	0.00233333333333334	0.00233333333333334	0.00249446290143965	0.00233944444444445	0.00182640044370494	0.002	0.00184222222222222	0.00199003322259136	0.002	0.00135555555555556	0.00117859123682751	0.00132004429678849	0.00181974486966167	0.00231838316722038	0.00218222222222223	0.00168275097060455	0.00181611111111111	0.002	0.00118524681087077	0.00131392124237383	0.00166666666666666	0.00135444444444445	0.001	0.00131007751937985	0.00152412645590682	0.00133333333333334	0.00161555555555556	0.00169273433166944	0.00186055555555556	0.00197226844148641	0.00213810316139767	0.00202990033222592	0.00119722222222223	0.001	0.000730449251247923	0.000333333333333338	0.00106433721575152	0.00196505823627288
69	-Inf	-Inf	-Inf	-Inf	-Inf	-Inf	-2	-Inf	1_-4	0.00316555924695459	0.00300221852468109	0.00267276760953965	0.0020038824181919	0.00266666666666665	0.00299446290143965	0.00233333333333333	0.00233333333333333	0.00249195784803105	0.00266666666666665	0.00233333333333333	0.00201053799223517	0.00284470327232389	0.00298779811425402	0.002	0.00168053244592346	0.00233333333333333	0.00201552967276761	0.00151636161952301	0.00164947310038824	0.0018511111111111	0.00166666666666666	0.00147999999999999	0.00166666666666666	0.00133333333333333	0.00102218524681087	0.001	0.001	0.001	0.001	0.00133333333333333	0.00102717692734332	0.000194675540765386	0.000304492512479193	0.000470327232390453	0.000666666666666663	0.00160399334442595	0.002	0.00159966777408638	0.00129944444444444
70	-Inf	-Inf	-Inf	-Inf	-Inf	-Inf	-3	-Inf	1_-5	0.000668881506090804	0.000333333333333324	0.000333333333333324	0.000333333333333324	0.000333333333333324	0.000333333333333324	0	0	0	0.000323904603438705	0.000822518025513032	0.000677777777777774	0.000512222222222216	0.000974486966167499	0.00179180509413067	0.00297004991680533	0.00445273631840796	0.00563333333333332	0.00633333333333333	0.00633333333333333	0.00744093178036605	0.00893843594009983	0.0101026067665003	0.0122198228128461	0.0156722129783694	0.0191627906976744	0.022609080841639	0.0270987243483084	0.0334908485856905	0.0415108153078203	0.0492133333333333	0.0569007210205213	0.0654617940199336	0.07445	0.0843666666666667	0.0937452934662237	0.1024	0.111681063122924	0.120441860465116	0.129017748197449
71	-Inf	-Inf	-Inf	-Inf	-Inf	-Inf	-4	-Inf	1_-6	0.0025008319467554	0.00200166389351082	0.00150276854928017	0.00133333333333333	0.000838047698280642	0.000338879645036042	0.000160555555555551	0.000659468438538202	0.000508042151968934	0.000657792567942314	0.00166666666666666	0.00166666666666666	0.002465	0.00428452579034941	0.00674209650582362	0.00959733777038269	0.0122436323366556	0.0158713255684969	0.0227293399889074	0.0310316139767055	0.0415540765391015	0.0560454797559623	0.0723011111111111	0.089577519379845	0.108768164170826	0.12873488630061	0.148986688851913	0.169026622296173	0.186797777777778	0.206217054263566	0.226707709373267	0.24442817526345	0.258692734331669	0.268764281752635	0.273951192457016	0.275333333333333	0.275399334442596	0.275299500831947	0.275730343300111	0.276333333333333
72	-Inf	-Inf	-Inf	-Inf	-Inf	-Inf	-Inf	4	1_3	0.00266888150609081	0.00266444814198558	0.002	0.00134109816971713	0.00133333333333333	0.00133333333333333	0.00101328903654484	0.000666666666666663	0.00131672203765227	0.00199057127010538	0.00117748197448696	0.00132222222222221	0.002	0.00135995562950637	0.001	0.001	0.001	0.00163333333333333	0.00263283416528008	0.00236987818383166	0.00155980066445183	0.00068774265113699	0.000144758735440928	0.00064392678868552	0.00114341085271318	0.00195119245701609	0.00233333333333333	0.00171880199667221	0.0015263449805879	0.00133333333333333	0.000609999999999995	0.00130398671096345	0.00186356073211314	0.00166666666666666	0.002	0.00230066445182724	0.00266666666666666	0.00236766334440752	0.00233333333333333	0.00233333333333333
73	-Inf	-Inf	-Inf	-Inf	-Inf	-Inf	-Inf	3	1_2	0.00283250138657793	0.00233666112035496	0.00233887043189369	0.00232945091514142	0.00216195230171935	0.0016777592900721	0.00150611111111111	0.00133333333333333	0.00115862451469772	0.0019822518025513	0.00215751525235718	0.00168770764119601	0.00169	0.00101220188574598	0.001	0.00163893510815308	0.002	0.00168275097060455	0.000516916250693283	0.000648918469217966	0.00162950637825845	0.002	0.00152055555555555	0.00133333333333333	0.00166666666666666	0.00135662784248474	0.001	0.0013083749306711	0.00119222222222222	0.000386489479512727	0.000333333333333324	0.000638380476982802	0.0011375485302274	0.00102995008319468	0.00113588463671658	0.00163455149501661	0.00119966722129783	0.001	0.000666666666666663	0.000666666666666663
74	-Inf	-Inf	-Inf	-Inf	-Inf	-Inf	-Inf	2	1_1	0.00366666666666665	0.00333499722684414	0.00216916250693289	0.002	0.00150444444444444	0.000676650027731554	0.001	0.00165335551858014	0.00149222222222222	0.00166666666666666	0.00166666666666666	0.00134331669439822	0.000534109816971714	0	0.000973932334997221	0.00133333333333333	0.00163727121464226	0.00168219633943427	0.000733111849390915	0.000632222222222218	0.00129678848283499	0.00166666666666666	0.00147975596228507	0.00229014396456256	0.003	0.00237888888888888	0.00185745978924015	0.00135777777777777	0.00119190238491403	0.00161351052048726	0.00147254575707154	0.00166666666666666	0.00180421519689406	0.002	0.00166666666666666	0.00106312292358804	0.00166666666666666	0.00196666666666667	0.00186766334440753	0.00107099278979479
75	-Inf	-Inf	-Inf	-Inf	-Inf	-Inf	-Inf	1	1_0	0.00449944629014395	0.00433499722684413	0.00383997785160574	0.00300332778702161	0.00266666666666665	0.00299500831946753	0.00316111111111109	0.00333333333333331	0.00317415418746531	0.00299999999999997	0.00349111111111109	0.00334330011074195	0.00284414864115361	0.00234444444444442	0.00266666666666665	0.00298671096345512	0.00218050941306754	0.00199999999999999	0.00230171935662783	0.00234997226844148	0.00203494176372712	0.0013511111111111	0.0016283971159179	0.00262673322240708	0.0023749306711037	0.00199999999999999	0.00199999999999999	0.00169102990033222	0.00199999999999999	0.00138640132669983	0.001	0.00130560177481974	0.00133333333333333	0.00163727121464226	0.00166666666666666	0.00196894065446477	0.00233333333333332	0.00203327787021629	0.00120044296788482	0.000999999999999989
76	-Inf	-Inf	-Inf	-Inf	-Inf	-Inf	-Inf	0	1_-1	0.00300221483942412	0.00299778147531889	0.00299999999999997	0.00332945091514141	0.00366666666666665	0.00333887964503603	0.00284026622296171	0.00266666666666665	0.00250830564784051	0.00200942872989461	0.00215585135884636	0.00265501941209094	0.00248752079866887	0.00266666666666665	0.00251414309484191	0.00233333333333333	0.00266666666666665	0.00234999999999998	0.00248308374930669	0.00266666666666665	0.00237320044296787	0.00231225734886299	0.00185524126455905	0.00166666666666665	0.00242928452579033	0.00299999999999997	0.00271713810316137	0.00233333333333331	0.00199999999999999	0.00230560177481974	0.00260953965612867	0.0020881863560732	0.00206045479755961	0.00196894065446477	0.00199999999999999	0.00199999999999999	0.00179977814753188	0.00199999999999999	0.00153521907931224	0.00103605102606765
77	-Inf	-Inf	-Inf	-Inf	-Inf	-Inf	-Inf	-1	1_-2	0.00333111849390919	0.0046600110926234	0.00549666666666666	0.00533721575152523	0.00533333333333333	0.00500554631170271	0.00418580144204104	0.00399278979478646	0.0038250276854928	0.00399999999999999	0.00417748197448696	0.00367777777777778	0.00315444444444444	0.00333333333333333	0.00366666666666667	0.00366666666666667	0.00333333333333333	0.00333333333333333	0.00370049916805324	0.00333333333333334	0.003	0.00268718801996672	0.00262396006655574	0.00268936877076412	0.00285635052689961	0.00266666666666666	0.002	0.00261453133666112	0.00299999999999999	0.00299999999999999	0.00333333333333333	0.00302884082085412	0.00219656699889258	0.002	0.00227	0.00236600221483943	0.00266666666666666	0.00296566998892579	0.00286821705426356	0.00207210205213533
78	-Inf	-Inf	-Inf	-Inf	-Inf	-Inf	-Inf	-2	1_-3	0.00116749861342208	0.000336661120354969	0	0	0.000495555555555556	0.000995008319467555	0.00049388888888889	0.00099280177187154	0.002	0.00264894795127354	0.00347254575707155	0.00464669994453688	0.00710981697171381	0.0102516666666667	0.0140493621741542	0.0191808097615086	0.0275540765391015	0.0379800664451827	0.0508349944629014	0.0680099833610649	0.0894928017718715	0.113382140876317	0.136616111111111	0.156824473975637	0.177503322259136	0.202148888888889	0.228030504714365	0.253443704936217	0.275221111111111	0.290615725359911	0.298337215751525	0.302805555555556	0.30555019412091	0.306940099833611	0.307666666666667	0.307967938087341	0.309333333333333	0.310233333333333	0.310730343300111	0.312226844148641
79	-Inf	-Inf	-Inf	-Inf	-Inf	-Inf	-Inf	-3	1_-4	0.00166888150609081	0.00100276854928018	0.000666666666666663	0.000666666666666663	0.000666666666666663	0.000666666666666663	0.000493067110371596	0.000992235163616196	0.000351111111111109	0	0.000666666666666663	0.000666666666666663	0.00048807542983915	0.000346622369878175	0.000666666666666663	0.000985049833887044	0.00133333333333333	0.00133333333333333	0.001	0.001	0.000851913477537436	0.000980587909040489	0.00191805094130674	0.00297888888888889	0.00428951747088187	0.00621705426356589	0.00771270105379921	0.0105169162506933	0.0146544444444444	0.0181508596783139	0.0245644444444444	0.0337787021630616	0.0424858569051581	0.0505514950166113	0.0591166666666667	0.0690144204104271	0.0790288408208541	0.0890022148394241	0.100117027176927	0.110599556295064
80	-Inf	-Inf	-Inf	-Inf	-Inf	-Inf	-Inf	-4	1_-5	0.001	0.001	0.00183111111111112	0.00166998892580289	0.00133333333333334	0.00133333333333334	0.000677740863787378	0.000333333333333338	0.000826135105204878	0.001	0.00115751525235719	0.00133333333333334	0.00151081530782031	0.00133333333333334	0.000666666666666677	0.000986688851913479	0.000666666666666677	2.88408208541324e-05	0.000666666666666677	0.00130005546311703	0.00148277777777779	0.00135108153078204	0.00133333333333334	0.00133333333333334	0.000854132002218529	0.000354963948973938	0.00052222222222223	0.000643926788685534	0.000475873544093185	0.000975041597337772	0.00133333333333334	0.00133333333333334	0.000860787576261791	0.000361619523017199	0.000137320044296791	0.000636666666666676	0.000864669994453693	0.000365501941209101	0.000466999445368837	0.000966167498613424
81	-Inf	-Inf	-Inf	-Inf	-Inf	-Inf	-Inf	-5	1_-6	0.002	0.00133555185801443	0.000666666666666677	0.000666666666666677	0.000503605102606774	4.43704936217422e-06	0.000161397670549087	0.000660565723793687	0.00115944444444445	0.00165890183028287	0.00215777777777778	0.0036289517470882	0.00674098724348309	0.0112334997226844	0.0191186910704382	0.0306544850498339	0.0471503050471436	0.0673943427620632	0.0899650582362729	0.110706045479756	0.129057681641708	0.149236827509706	0.174292845257904	0.20381586245147	0.233414174972314	0.257359955629506	0.268685524126456	0.2735	0.276376594564615	0.278872434830837	0.282789240155297	0.285864115363283	0.288831946755408	0.291823920265781	0.293821963394343	0.297116279069767	0.301543333333333	0.305136993899057	0.308199112590128	0.310492248062016
82	6	3	-Inf	-Inf	-Inf	-Inf	-Inf	-Inf	2_3	0.00616749861342208	0.0056683305601775	0.00500499168053246	0.00466666666666668	0.00466666666666668	0.00433943427620633	0.00416028840820855	0.00465945646145315	0.00466666666666668	0.00369490586932449	0.00366666666666668	0.00398944444444445	0.0031998892580288	0.00234606866002216	0.00282029950083195	0.003	0.003	0.003	0.00315005537098561	0.00364891846921798	0.0031846921797005	0.003	0.003	0.00237437603993345	0.002	0.00231063122923589	0.00252357182473656	0.00233333333333334	0.00133333333333334	0.00133333333333334	0.0024736550194121	0.00236051026067666	0.00119467554076539	0.001	0.00152967276760955	0.00103050471436495	0.00113533000554631	0.00193566278424848	0.0021336661120355	0.00173433166943983
83	5	2	-Inf	-Inf	-Inf	-Inf	-Inf	-Inf	2_2	0.003	0.00333166943982253	0.00233333333333334	0.00233333333333334	0.003	0.00267110371602884	0.00282806433721575	0.003	0.00317388888888889	0.00332556849694954	0.003	0.003	0.00266666666666666	0.00234444444444445	0.00217859123682751	0.00167942318358291	0.00181949058693245	0.0023188888888889	0.00218222222222223	0.00168327796234773	0.00181611111111111	0.00168441486411536	0.00166666666666666	0.00166666666666666	0.00118715393133998	0.00162236987818383	0.00166666666666666	0.00135714285714286	0.00180865224625624	0.002	0.002	0.002	0.002	0.00169601328903654	0.00119689406544648	0.00160454797559623	0.00166666666666666	0.00166666666666666	0.00179955703211517	0.00170160843039379
84	4	1	-Inf	-Inf	-Inf	-Inf	-Inf	-Inf	2_1	0.00866833056017749	0.00800166389351082	0.00766666666666667	0.00799612403100775	0.00717111111111111	0.00634331669439822	0.00700000000000001	0.00732667775929008	0.00650777777777778	0.0056843853820598	0.00566666666666667	0.00534331669439823	0.00468940654464782	0.004655	0.00497393233499723	0.00501333333333334	0.00436272878535774	0.00431780366056573	0.00433333333333334	0.00401722222222223	0.0038516057585825	0.00335222222222223	0.00381308929561841	0.00368826135105205	0.00281118493909192	0.00331055555555556	0.00304825291181365	0.00235777777777778	0.00252523571824737	0.00233333333333334	0.00233333333333334	0.00233333333333334	0.00247088186356073	0.00266666666666666	0.00213643926788686	0.00233333333333334	0.00239933444259567	0.002	0.00179900332225913	0.002
85	3	0	-Inf	-Inf	-Inf	-Inf	-Inf	-Inf	2_0	0.00216583471991125	0.00233333333333333	0.00183582917359955	0.00166666666666666	0.00166666666666666	0.00166666666666666	0.00183997785160575	0.00166666666666666	0.00149166666666667	0.00199058693244739	0.00182336655592469	0.0016777592900721	0.00151136993899057	0.00101273532668882	0.00133333333333333	0.00165227021040974	0.00118166666666666	0.001	0.00148308374930671	0.0013516057585825	0.000703333333333336	0.000647286821705423	0.000813399778516056	0.001	0.001	0.000689368770764129	0.001	0.001	0.000475000000000001	0.000666666666666663	0.000387132556849698	1.13335267097151e-18	0.00113865779256795	0.00163732004429679	0.00133333333333333	0.00133333333333333	0.001	0.000699335548172766	0.000666666666666677	0.000965612867443152
86	2	-1	-Inf	-Inf	-Inf	-Inf	-Inf	-Inf	2_-1	0.003	0.003	0.00266666666666666	0.00233666112035496	0.00266666666666666	0.00266666666666666	0.00282695507487521	0.003	0.00234941763727121	0.002	0.002	0.002	0.00248837209302325	0.00266666666666666	0.00251303383250138	0.0020138657792568	0.00118191902384914	0.00131672203765226	0.00163233665559247	0.00168549280177187	0.00166666666666666	0.00197951273532669	0.00185437430786268	0.00166666666666666	0.00185635052689961	0.00166666666666666	0.00166666666666666	0.00135880398671096	0.00133333333333333	0.00133333333333333	0.001	0.001	0.001	0.001	0.00133333333333333	0.00133333333333333	0.001	0.00129999999999999	0.00120121614151464	0.000701725097384526
87	1	-2	-Inf	-Inf	-Inf	-Inf	-Inf	-Inf	2_-2	0.0045008319467554	0.00367109634551493	0.00333333333333333	0.00333333333333333	0.00366666666666666	0.00366666666666665	0.00383997785160576	0.00366666666666667	0.00301666666666666	0.0029905869324474	0.00331339977851605	0.00334388888888888	0.003	0.00267940199335548	0.00217999999999999	0.00263787375415282	0.00266666666666666	0.00234939091915835	0.00199999999999999	0.00136882972823072	0.00151833333333333	0.00227676095396561	0.00262679955703211	0.00237444444444444	0.00218801996672212	0.00231063122923587	0.00266666666666666	0.00204880754298392	0.00233333333333333	0.00264115363283415	0.00180643372157515	0.002	0.00186134220743206	0.00166666666666665	0.00172712146422628	0.00103055555555554	0.001135	0.00133333333333333	0.000666666666666649	0.000965612867443149
88	0	-3	-Inf	-Inf	-Inf	-Inf	-Inf	-Inf	2_-3	0.0036688815060908	0.00366444814198558	0.00267220376522701	0.00200388241819189	0.00265777777777777	0.00299999999999999	0.00366666666666667	0.00431893687707641	0.00433333333333333	0.00368441486411536	0.00284274640088593	0.00298946200776483	0.00333333333333333	0.00236993899057126	0.00215363283416527	0.00329173599556294	0.00318136439267886	0.00299999999999999	0.00299999999999999	0.00268386023294509	0.00299999999999999	0.00299999999999999	0.00251968940654464	0.00202052135330004	0.00185468663338879	0.00197781475318912	0.00247674418604651	0.00235722222222222	0.00199999999999999	0.00230782029950082	0.00214032168607875	0.0017210205213533	0.00186134220743205	0.00166666666666666	0.00147032723239045	0.00196949528563504	0.00186466999445368	0.00196783139212423	0.00213344407530453	0.00233333333333333
89	-1	-4	-Inf	-Inf	-Inf	-Inf	-Inf	-Inf	2_-4	0.00333000000000001	0.00267497231450721	0.00366666666666668	0.0039961175818081	0.00283831672203767	0.00168333333333334	0.00182668881506092	0.00297508305647841	0.00219245701608431	0.0019905712701054	0.00200000000000002	0.00167829457364342	0.00230897009966779	0.00234611111111113	0.00120743205768165	0.000348283499446295	0.000301218161683282	0.000350526899611776	0.00114894795127354	0.00164728682170544	0.00118666666666668	0.00100000000000001	0.00100000000000001	0.00100000000000001	0.000856905158069896	0.000357222222222228	0.000475000000000007	0.000973975636766349	0.00194666666666668	0.00233333333333335	0.00233333333333335	0.00294222222222223	0.00366666666666668	0.00366666666666668	0.00393621741541876	0.00523666666666669	0.00779866888519135	0.0107936772046589	0.0134560530679934	0.0176438508625487
90	-2	-5	-Inf	-Inf	-Inf	-Inf	-Inf	-Inf	2_-5	0.001	0.000668330560177492	0.00116417082640045	0.00133333333333334	0.000675526024363237	0.000333333333333338	0.000160288408208544	0.000985579589572935	0.00198391569606213	0.00233333333333334	0.00282362728785358	0.00364559068219635	0.00497674418604652	0.00629666666666668	0.00889572933998891	0.0132085413200222	0.0199378813089296	0.0296345514950166	0.0450830564784053	0.0635991140642304	0.0841198003327787	0.106119047619048	0.123161683277962	0.133588333333333	0.141635555555556	0.149317249029395	0.158466666666667	0.167490586932447	0.173535773710483	0.179453688297282	0.184696062118691	0.188107043815862	0.191627906976744	0.193605657237937	0.191925679423184	0.19042817526345	0.189398225180255	0.188099833610649	0.186671650055371	0.185368333333333
91	-3	-6	-Inf	-Inf	-Inf	-Inf	-Inf	-Inf	2_-6	0.00100333333333333	0.000997781475318914	0.000333333333333324	3.88241819190225e-06	0.000161952301719352	0.000661120354963945	0.00116002214839424	0.00133333333333333	0.00198280643372157	0.00362895174708818	0.00627333333333332	0.00991140642303431	0.0163211314475873	0.0257321131447587	0.0418169717138103	0.0617420965058236	0.0853449612403101	0.112705426356589	0.136589147286822	0.158461240310077	0.186613333333333	0.21895840266223	0.251778702163062	0.278935108153078	0.29129	0.292690515806988	0.289481419855796	0.288333333333333	0.290420965058236	0.29038768718802	0.288666666666667	0.289275651691625	0.29182	0.295418604651163	0.298947310038824	0.301537992235164	0.3038	0.304599001663893	0.305124031007752	0.308417777777778
92	6	-Inf	3	-Inf	-Inf	-Inf	-Inf	-Inf	2_3	0.00333333333333333	0.00300221852468109	0.00349723145071982	0.00300776483638381	0.00167555555555555	0.00133333333333333	0.00150611111111111	0.0016594684385382	0.002477537437604	0.00332501386577925	0.00268549280177187	0.00168666666666666	0.00182225913621262	0.00232113144758735	0.00217970049916805	0.002	0.00233333333333333	0.00233333333333333	0.00248394241417497	0.00235052689961175	0.00185080421519689	0.0019811738648948	0.00229395452024404	0.00266666666666666	0.00318801996672213	0.003	0.00185635052689961	0.00135666666666666	0.0014753189129229	0.0019744869661675	0.00219301164725457	0.00169333333333333	0.00166666666666666	0.00136212624584717	0.00133333333333333	0.0019390919158361	0.00153100775193798	0.00133333333333333	0.00119988925802879	0.00129944444444444
93	5	-Inf	2	-Inf	-Inf	-Inf	-Inf	-Inf	2_2	0.00516749861342206	0.00466833056017747	0.00399999999999999	0.00366944444444443	0.00383720930232557	0.00399500831946754	0.00299999999999999	0.00201993355481726	0.00199999999999999	0.00265111111111109	0.00250885935769655	0.00200998336106488	0.00217748197448695	0.00199999999999999	0.00148752079866887	0.00166666666666665	0.00199999999999999	0.00168164170826399	0.00166666666666665	0.00198336106489183	0.00199999999999999	0.00231450719822811	0.00185215946843852	0.00103993344425955	0.0011456256921373	0.00133333333333331	0.00152277777777776	0.00133333333333331	0.00147587354409316	0.00197504159733776	0.00152579034941762	0.00133333333333331	0.00227731558513587	0.00236267995570319	0.00166666666666665	0.00166666666666665	0.00139645625692136	0.000699389905712684	0.000800332778702147	0.00129900332225912
94	4	-Inf	1	-Inf	-Inf	-Inf	-Inf	-Inf	2_1	0.0046688815060908	0.00466444814198557	0.00466666666666665	0.00466666666666665	0.00499999999999999	0.00467221297836937	0.0048269550748752	0.00499999999999999	0.00401661129568105	0.00366666666666665	0.00382251802551302	0.00399999999999999	0.00384555555555554	0.00302551303383249	0.00363898117386489	0.00463671658347198	0.00436484245439468	0.00336666666666666	0.00363283416528008	0.00431506090808416	0.00322573488630059	0.00235385468663338	0.00281198003327786	0.00299999999999999	0.00299999999999999	0.00330897009966777	0.00299999999999999	0.00269273433166942	0.00285967831392123	0.00327897947864669	0.00333333333333333	0.00241985579589572	0.00233333333333333	0.0026361111111111	0.00246833333333332	0.00266666666666665	0.00239999999999999	0.00199999999999999	0.00213178294573643	0.00203605102606765
95	3	-Inf	0	-Inf	-Inf	-Inf	-Inf	-Inf	2_0	0.00250110741971207	0.00200276854928018	0.00266666666666666	0.0029961175818081	0.003	0.00267277777777778	0.002	0.002	0.00215777777777778	0.00265669988925803	0.003	0.00267777777777778	0.00184525790349418	0.00134662236987818	0.00181974486966167	0.00231838316722037	0.00203111111111111	0.00134941763727121	0.00148277777777777	0.00166666666666666	0.00185191347753744	0.00166666666666666	0.00133333333333333	0.00164555555555555	0.00152190793122573	0.00133333333333333	0.00147587354409317	0.00135829173599556	0.00147444444444444	0.00166666666666666	0.00152722222222222	0.00194453688297282	0.00180476982806434	0.00169656699889258	0.00186388888888889	0.00166666666666666	0.00133333333333333	0.00133333333333333	0.001	0.000701608430393785
96	2	-Inf	-1	-Inf	-Inf	-Inf	-Inf	-Inf	2_-1	0.00533333333333333	0.00500166389351082	0.00400555555555555	0.00366666666666667	0.00399057127010538	0.00466112035496395	0.00450637825845812	0.00465945646145313	0.00517470881863561	0.00402662229617305	0.00333333333333333	0.00333333333333333	0.00317859123682751	0.00267942318358292	0.00312590127565169	0.00462340543538547	0.0038781838316722	0.00269883527454243	0.00315	0.00364894795127353	0.00266666666666666	0.00235385468663338	0.0031453133666112	0.00333333333333333	0.00318936877076412	0.00269051580698835	0.00204936217415418	0.00166666666666666	0.00119269102990033	0.001	0.00147222222222222	0.00166666666666666	0.00180366056572379	0.00169717138103161	0.00166666666666666	0.00196783139212424	0.00213366611203549	0.00263283416528009	0.00186799778147532	0.00107099278979479
97	1	-Inf	-2	-Inf	-Inf	-Inf	-Inf	-Inf	2_-2	0.00116694398225181	0.001	0.00133333333333334	0.00166334440753045	0.00200000000000002	0.0023288888888889	0.00282806433721575	0.00267276760953967	0.0021738888888889	0.002	0.00166666666666666	0.00166666666666666	0.00233333333333334	0.00265555555555557	0.00200000000000001	0.00135991140642304	0.00133333333333334	0.00165222222222222	0.00200000000000002	0.00231669439822519	0.00200000000000001	0.00200000000000001	0.00200000000000001	0.00200000000000001	0.00166666666666666	0.00135548172757476	0.00166666666666666	0.00166666666666666	0.00180865224625624	0.00200000000000002	0.00200000000000001	0.00200000000000002	0.00152833333333333	0.00102934662236988	0.000863560732113158	0.000666666666666677	0.001	0.00130055555555556	0.00100000000000001	0.001
98	0	-Inf	-3	-Inf	-Inf	-Inf	-Inf	-Inf	2_-3	0.002	0.00100499168053245	0.000831392124237381	0.001	0.000673876871880202	0.000333333333333338	0.000828064337215757	0.001	0.00149277777777778	0.00166666666666668	0.00115777777777778	0.00165669988925803	0.002	0.002	0.00151192457016085	0.00133333333333334	0.00151384274640089	0.00133333333333334	0.00148444444444445	0.00103322259136213	0.000816111111111117	0.00131558513588464	0.00103777777777777	0.000980066445182725	0.00195902547065338	0.00233333333333333	0.00118912922906267	0.001	0.00166666666666668	0.00166666666666668	0.00147342192691031	0.00166666666666666	0.00152833333333334	0.00102934662236988	0.00113643926788686	0.00163560732113145	0.00173111111111111	0.00133333333333334	0.000867109634551499	0.00036827509706046
99	-1	-Inf	-4	-Inf	-Inf	-Inf	-Inf	-Inf	2_-4	0.000834165280088739	4.42967884828349e-06	0.00049666666666666	0.00132556849694952	0.00117138103161397	0.001	0.00181419855795895	0.00265945646145313	0.00349169435215946	0.00463838047698281	0.00613422074320577	0.00795555555555556	0.0109025470653378	0.0145772222222222	0.0190171935662784	0.0254647809206877	0.0346899224806202	0.0459339988907377	0.0597099278979479	0.0738034330011074	0.0847531891292291	0.0939844703272324	0.100017193566278	0.102889073765946	0.103907931225735	0.104666666666667	0.105901275651692	0.108205768164171	0.110280643372158	0.112503605102607	0.113415	0.113086522462562	0.113666666666667	0.112758333333333	0.11092	0.108128674431503	0.107066666666667	0.107666666666667	0.107736434108527	0.106738768718802
100	-2	-Inf	-5	-Inf	-Inf	-Inf	-Inf	-Inf	2_-5	0.000333333333333338	0.000664451827242521	0.000497222222222223	0.000666666666666663	0.000170826400443707	0	0.000827509706045478	0.001	0.000333333333333338	0.000658347199112586	0.00280587909040489	0.00495008319467553	0.00870826400443705	0.01517	0.025661120354964	0.0405562950637826	0.0589366666666667	0.0803261231281198	0.104606211869107	0.126301164725458	0.14765280088741	0.173315030504714	0.203720930232558	0.237584026622296	0.267120354963949	0.28506	0.290098333333333	0.291596783139212	0.294044850498339	0.295923460898502	0.298369878183832	0.301170271769273	0.302943982251803	0.304853266888151	0.30842928452579	0.312119800332779	0.31568438538206	0.31947032723239	0.322066001109262	0.324161397670549
101	-3	-Inf	-6	-Inf	-Inf	-Inf	-Inf	-Inf	2_-6	0.00233333333333333	0.00200221483942413	0.00249722222222222	0.00299612403100774	0.00250415973377703	0.0026616749861342	0.00249417637271214	0.00201331114808652	0.00201497504159733	0.00199168053244591	0.00149084858569051	0.00134331669439822	0.00199999999999999	0.00199999999999999	0.00135829173599556	0.001	0.00115252357182474	0.00165169162506933	0.00148394241417497	0.00103438713255685	0.00118444444444444	0.00131503050471437	0.00114753189129229	0.00133333333333333	0.00152079866888519	0.00133333333333334	0.00118944444444445	0.001	0.001	0.001	0.00114055555555556	0.00133333333333334	0.000861342207432062	0.000666666666666664	0.00113699389905713	0.00103050471436495	0.000396006655574049	0	0.00046666666666666	0.000965669988925803
102	6	-Inf	-Inf	6	-Inf	-Inf	-Inf	-Inf	2_3	0.00316749861342208	0.00266833056017749	0.00183610188261352	0.00133721575152524	0.00150471436494732	0.00133333333333334	0.00133333333333334	0.00133333333333334	0.000666666666666677	0.000991125901275653	0.00149084858569052	0.00166666666666668	0.00166666666666668	0.00102440377149196	0.000846367165834725	0.000986134220743207	0.001	0.000682750970604557	0.000483083749306718	0.00129783693843595	0.00103716028840822	0.00035274542429285	0.000479444444444451	0.000666666666666677	0.001	0.001	0.00052412645590683	0.000641708264004447	0.001	0.000693244739756377	0.000139212423738216	2.82861896838607e-05	0.000470881863560739	0.000666666666666677	0.000802551303383256	0.00160243632336657	0.00186633388796451	0.00136716583471992	0.000799003322259143	0.000702163061564069
103	5	-Inf	-Inf	5	-Inf	-Inf	-Inf	-Inf	2_2	0.00366666666666667	0.00433000554631171	0.00416417082640044	0.00367441860465116	0.00350444444444445	0.00300499168053245	0.00234555555555556	0.002	0.00215888888888888	0.00265834719911259	0.00282418191902385	0.00267718715393134	0.00235555555555556	0.002	0.00166666666666666	0.00134666666666667	0.00181863560732112	0.00231780366056572	0.00233333333333333	0.00233333333333333	0.0021483942414175	0.00233333333333334	0.00218691070438159	0.00199999999999999	0.00218881506090808	0.00168944444444444	0.00166666666666666	0.00197559622850804	0.00233333333333333	0.0020265780730897	0.00133333333333334	0.00163888888888889	0.00213754853022739	0.00233333333333333	0.00219689406544647	0.002	0.00180088740987243	0.00169994453688297	0.00186766334440753	0.00136882972823073
104	4	-Inf	-Inf	4	-Inf	-Inf	-Inf	-Inf	2_1	0.00266666666666666	0.00200332225913621	0.00116888888888889	0.00133001107419713	0.00133333333333334	0.00133333333333334	0.00149446290143965	0.00166666666666666	0.00184053156146179	0.00134165280088742	0.00149111111111111	0.00134276206322796	0.0005108153078203	0.00129839156960622	0.00182085413200222	0.00167997781475319	0.00118055555555556	0.000681087077093729	0.00115116279069768	0.0019667221297837	0.00218388888888889	0.00168441486411536	0.00151858014420411	0.000705490848585687	0.000813089295618426	0.00131173864894796	0.00118888888888889	0.000689406544647806	0.000285080421519694	0.000975041597337772	0.00105111111111111	0.000973932334997227	0.000805879090404879	0.000694952856350523	0.001	0.00130338325013866	0.001	0.000698835274542426	0.001	0.001
105	3	-Inf	-Inf	3	-Inf	-Inf	-Inf	-Inf	2_0	0.00366833056017749	0.00267109634551495	0.00266666666666666	0.00266666666666666	0.00266666666666666	0.00233887964503606	0.00183915696062119	0.00199280177187154	0.00149195784803106	0.00166666666666666	0.00266666666666666	0.0023438713255685	0.00135607321131447	0.00132113144758736	0.00197393233499723	0.00233333333333334	0.00184777777777778	0.00134830837493068	0.00133333333333334	0.00164947310038824	0.00248197448696617	0.00172323904603438	0.00070542635658915	0.00095895729339989	0.00114531336661121	0.00133333333333334	0.001	0.001	0.00133333333333334	0.00133333333333334	0.00147365501941209	0.00166666666666666	0.00166666666666666	0.00166666666666666	0.00139313399778516	0.000697222222222219	0.00126955074875208	0.00196677740863788	0.00120022185246811	0.001
106	2	-Inf	-Inf	2	-Inf	-Inf	-Inf	-Inf	2_-1	0.00366888888888889	0.00267109634551496	0.00283083749306712	0.00365891472868218	0.00333333333333334	0.003005	0.00250637825845813	0.00233333333333334	0.00266666666666668	0.00234222222222223	0.00233333333333334	0.00233333333333334	0.00166666666666668	0.00166666666666668	0.00202666666666668	0.00166666666666668	0.00133333333333334	0.00133333333333334	0.00163172490293955	0.00168549280177188	0.000853022739877986	0.000979478646699946	0.00166666666666668	0.00104437049362174	0.001	0.00130948419301165	0.000858014420410432	0.0009744869661675	0.001	0.001	0.000805324459234615	0.001	0.00152967276760955	0.00133333333333334	0.00146866333887965	0.00106433721575153	0.00019966722129784	0.00029950083194676	0.000333333333333338	3.55555555555561e-05
107	1	-Inf	-Inf	1	-Inf	-Inf	-Inf	-Inf	2_-2	0.001	0.00066888519134775	0.000338870431893686	0.000329450915141422	0	0	0.000333333333333324	0.000333333333333324	0	0	0.000490586932447384	0.001312257348863	0.00182196339434276	0.00264226289517471	0.00428119800332777	0.00659733777038268	0.0102157515252357	0.0145268996117582	0.0189866888519135	0.0247936772046589	0.0325311111111111	0.0410132890365448	0.0493516361619523	0.0570255130338325	0.0645557404326123	0.0716672212978369	0.0786279069767442	0.08538	0.0893272323904603	0.0915901275651691	0.0942279534109817	0.0971430948419301	0.0995546311702718	0.101855795895729	0.105899611758181	0.110694952856351	0.11555130338325	0.119742651136994	0.123133997785161	0.12613
108	0	-Inf	-Inf	0	-Inf	-Inf	-Inf	-Inf	2_-3	0.00183499446290143	6.65557404326122e-06	0.000666666666666663	0.00099667221297837	0.00017054263565891	0	0.000161111111111107	6.10094287298931e-06	0.000333333333333324	0.000658347199112586	0.000648888888888885	0.00132336655592469	0.00264503605102607	0.00428888888888888	0.00643888888888889	0.0095736434108527	0.0144728682170543	0.0217753743760399	0.0316838602329451	0.043567387687188	0.0562473655019412	0.0672933333333333	0.0783932334997227	0.0895607321131448	0.0969378813089295	0.101800664451827	0.107723793677205	0.112471760797342	0.118370493621742	0.125575456053068	0.132236272878536	0.140222961730449	0.146381031613977	0.150460898502496	0.155091514143095	0.158782584581253	0.162073765945646	0.166067110371603	0.169130675526024	0.171825291181364
109	-1	-Inf	-Inf	-1	-Inf	-Inf	-Inf	-Inf	2_-4	0.00550027731558513	0.00533333333333333	0.0050038824181919	0.00433610648918469	0.00366666666666667	0.00366666666666667	0.004	0.00432723239046034	0.00384026622296173	0.00301552967276761	0.00266666666666666	0.00234276206322795	0.00284388888888889	0.00298890737659457	0.00266666666666666	0.00234608985024958	0.00266666666666666	0.00266666666666666	0.002	0.002	0.00248277777777777	0.00266666666666666	0.00218524681087077	0.00168607875762618	0.002	0.002312257348863	0.002	0.002	0.00214309484193011	0.00233333333333333	0.0018585690515807	0.0013594009983361	0.00166666666666666	0.00227676095396561	0.00219578480310593	0.00169661674986134	0.002	0.002	0.00180055555555555	0.00169994453688297
110	-2	-Inf	-Inf	-2	-Inf	-Inf	-Inf	-Inf	2_-5	0.000833610648918468	0.000334994462901431	0.000835829173599555	0.000336661120354955	0.000162790697674414	0.00131835829173599	0.001	0.000673311184939088	0.000666666666666663	0.00131777777777777	0.0023156146179402	0.00363671658347199	0.00724681087077094	0.0115618413754853	0.0179545202440377	0.0283605102606766	0.0435474209650582	0.0598391569606212	0.0780660011092623	0.0964009983361065	0.109799778147532	0.120912368275097	0.134397563676633	0.151301164725458	0.171418191902385	0.193404444444444	0.214146422628952	0.231874653355519	0.243804769828064	0.250058790904049	0.254549639489739	0.257893510815308	0.259138657792568	0.261769273433167	0.267721575152524	0.2737	0.277676650027732	0.281071982281285	0.283935662784248	0.285931339977852
111	-3	-Inf	-Inf	-3	-Inf	-Inf	-Inf	-Inf	2_-6	0.00950166666666668	0.00866832779623478	0.0081688888888889	0.00800000000000001	0.00750415973377705	0.00700444444444445	0.00700000000000001	0.00667332224070994	0.00633333333333334	0.00633333333333334	0.00600000000000001	0.00567611111111112	0.00600000000000001	0.00567831392124239	0.00502495840266224	0.00466666666666668	0.005	0.00563782584581255	0.005	0.00436661120354965	0.00466666666666668	0.00435108153078204	0.00418549280177188	0.004	0.00366666666666668	0.00366666666666668	0.00366666666666668	0.00366666666666668	0.00366666666666668	0.00397504159733777	0.00352555555555557	0.00302606766500278	0.00361175818080977	0.004	0.00325470653377631	0.00266666666666668	0.00313533000554632	0.00303216860787577	0.00266666666666668	0.00266666666666668
112	6	-Inf	-Inf	-Inf	1	-Inf	-Inf	-Inf	2_3	0.00399999999999999	0.00399999999999999	0.00316916250693288	0.00233998890737659	0.00266666666666665	0.00266666666666665	0.00266666666666665	0.00299278979478646	0.00266666666666665	0.00299058693244739	0.00284330011074196	0.00169833333333332	0.00166666666666665	0.00166666666666665	0.0014869661674986	0.00198560354374307	0.00251469772601219	0.0020155296727676	0.00148338870431892	0.00198225180255129	0.00218469217970049	0.00199999999999999	0.00166666666666665	0.00135385468663338	0.00147864669994452	0.00104540420819489	0.000713810316139764	0.00095222222222221	0.000475318912922899	0.000666666666666663	0.000999999999999987	0.000693843594009979	0.000861342207432048	0.000666666666666663	0.000196339434276209	0.000302828618968378	0.00160399334442595	0.00199999999999999	0.000533000554631164	0.000333333333333324
113	5	-Inf	-Inf	-Inf	0	-Inf	-Inf	-Inf	2_2	0.00150249584026622	0.00133166943982252	0.00133333333333334	0.0010038824181919	0.00132390460343871	0.00133887964503606	0.00134555555555555	0.00132613510520488	0.00115862451469773	0.00133333333333334	0.00182418191902385	0.00167718715393134	0.00133333333333334	0.00133333333333334	0.00151303383250139	0.00165280088740987	0.001	0.001	0.000850249584026621	0.00129783693843595	0.00229617304492512	0.00203882418191903	0.00185388888888889	0.00166666666666666	0.00118912922906268	0.001	0.001	0.001	0.000474444444444446	0.000359911406423039	0.000945091514143095	0.00194342762063228	0.00166666666666666	0.00166666666666666	0.00219744869661675	0.00169878183831672	0.00119966722129784	0.001	0.00166666666666666	0.00196450360510261
114	4	-Inf	-Inf	-Inf	-1	-Inf	-Inf	-Inf	2_1	0.00483388704318937	0.00367165834719911	0.00349778516057585	0.00432667775929007	0.00400775193798449	0.00300888888888888	0.00349444444444444	0.00399389905712701	0.00366666666666667	0.00366666666666667	0.00303555555555555	0.00168660022148394	0.00164562569213732	0.002	0.002	0.002	0.00233333333333333	0.00233333333333333	0.00166666666666666	0.00198336106489185	0.00233333333333333	0.00170222222222222	0.00166666666666666	0.00166666666666666	0.00152048726467331	0.00102214839424142	0.000810870770937325	0.0016180210060807	0.00166666666666666	0.00166666666666666	0.00152689961175818	0.00102722222222222	0.00133333333333333	0.00133333333333333	0.00127287853577371	0.00196894065446478	0.00173155851358846	0.00133333333333333	0.0011328903654485	0.00133333333333333
115	3	-Inf	-Inf	-Inf	-2	-Inf	-Inf	-Inf	2_0	0.00650333333333333	0.00566833056017748	0.00533333333333333	0.00500332778702162	0.00417109634551494	0.004	0.00416028840820854	0.00400721020521354	0.004	0.004	0.00384303937881308	0.00302107598447033	0.0031782945736434	0.0033211111111111	0.00266666666666666	0.00266666666666666	0.00281808097615086	0.00331672203765226	0.00351716500553709	0.00301882613510521	0.00281419855795896	0.00299999999999999	0.00318770764119601	0.00268833333333333	0.00281055555555555	0.003	0.00223999999999999	0.00166666666666666	0.00180754298391568	0.00230671103716028	0.00186078757626178	0.00166666666666665	0.00180398671096345	0.0016971713810316	0.00199999999999999	0.00199999999999999	0.00180088740987243	0.002	0.00266666666666666	0.00236833333333333
116	2	-Inf	-Inf	-Inf	-3	-Inf	-Inf	-Inf	2_-1	0.00216749861342208	0.002	0.00233333333333334	0.00233333333333334	0.00183749306711038	0.00166666666666668	0.00233333333333334	0.00265946843853822	0.00166666666666668	0.00101663893510815	0.00117607973421927	0.00132333333333334	0.00164503605102607	0.00232168607875763	0.00284581253466446	0.00234664448141986	0.00181919023849141	0.002	0.0020316139767055	0.00134997226844149	0.00129839156960622	0.0019811738648948	0.00185302273987799	0.00166666666666668	0.00181198003327788	0.002	0.00185635052689962	0.00135666666666667	0.00119134775374376	0.00130782029950084	0.00119269102990034	0.001	0.00113921242373822	0.00133333333333334	0.001	0.001	0.0016051026067665	0.002	0.00139933444259568	0.001
117	1	-Inf	-Inf	-Inf	-4	-Inf	-Inf	-Inf	2_-2	0.001	0.000668881506090804	0.000169162506932885	0.000329457364341076	0.000333333333333324	0.000333333333333324	0.000493355481727568	1.44444444444443e-05	0.000508333333333327	0.000981173864894796	0.000646733111849387	0.00164555555555555	0.00248863006100942	0.00298726467331119	0.00622666666666666	0.0111749723145072	0.0176083333333333	0.0254097452934662	0.0363765945646145	0.0523788130892956	0.0716	0.0918935108153078	0.111762458471761	0.131177777777778	0.153684414864115	0.178486157253599	0.207585690515807	0.234446478092069	0.253543538546866	0.264899611758181	0.265666666666667	0.267197222222222	0.269	0.26991196013289	0.273091514143095	0.274969444444444	0.276675	0.280372646733112	0.285331114808652	0.290322795341098
118	0	-Inf	-Inf	-Inf	-5	-Inf	-Inf	-Inf	2_-3	0.00583222591362126	0.00633056478405315	0.00666666666666667	0.00600776483638381	0.00534276206322796	0.00565448504983389	0.00482695507487521	0.0036955074875208	0.00433333333333334	0.00563117027176927	0.00566666666666667	0.00502111111111112	0.00402325581395349	0.00366666666666667	0.00382	0.004	0.00402939545202441	0.00334886300610095	0.00363283416528009	0.004	0.00351802551303384	0.00270542635658915	0.00218691070438159	0.00262451469772601	0.00310094287298946	0.00335555555555556	0.00338095238095238	0.00330940456316083	0.003	0.00269273433166944	0.00238713255684969	0.002	0.00247199112590128	0.00266666666666666	0.00247	0.00296899224806202	0.00266666666666666	0.00236605657237937	0.00226733222407099	0.00196561286744315
119	-1	-Inf	-Inf	-Inf	-6	-Inf	-Inf	-Inf	2_-4	0.00466722129783693	0.00400110926234053	0.00366278424847476	0.00433056017748197	0.00450360510260676	0.00400443704936216	0.00401053799223516	0.00366666666666667	0.00317388888888888	0.00267443150305047	0.00298222222222222	0.00333333333333333	0.00266666666666666	0.00266666666666666	0.00333333333333333	0.00333333333333333	0.00269384359400997	0.00233333333333333	0.00299999999999999	0.00299999999999999	0.00218358291735995	0.002	0.00214808652246256	0.0020194120909595	0.00281284606866002	0.00299999999999999	0.00266666666666666	0.00266666666666666	0.00219134775374375	0.00230782029950082	0.00247365501941209	0.00266666666666666	0.00219467554076538	0.00199999999999999	0.00233333333333333	0.00233333333333333	0.00199999999999999	0.0016993899057127	0.00226622296173044	0.00296511627906976
120	-2	-Inf	-Inf	-Inf	-7	-Inf	-Inf	-Inf	2_-5	0.00316749861342208	0.00266888150609081	0.00166666666666666	0.00166666666666666	0.00183776301218162	0.00133887964503606	0.000505823627287854	0.000333333333333338	0.000825291181364391	0.001	0.000842746400885934	2.1075984470327e-05	0.000155296727676098	0.000975596228508043	0.00133333333333334	0.0010138657792568	0.00115222222222223	0.00133333333333334	0.00151605758582503	0.00196561286744315	0.00199999999999999	0.002	0.00151937984496124	0.00102052135330006	0.00195729339988907	0.00233333333333334	0.002	0.00261904761904762	0.00266666666666666	0.0029744869661675	0.00361397670549084	0.004	0.00494352159468439	0.0059412090959512	0.00580343300110742	0.00660555555555556	0.00873765945646144	0.0105337763012182	0.0126655574043261	0.0148624514697726
121	-3	-Inf	-Inf	-Inf	-8	-Inf	-Inf	-Inf	2_-6	0.00350027731558513	0.0030016611295681	0.00316888888888889	0.00333001107419711	0.003	0.00299999999999999	0.00266666666666666	0.00233944444444445	0.00233333333333334	0.00200831946755408	0.00215777777777778	0.00233333333333333	0.00233333333333333	0.00265501941209096	0.00217914586799778	0.00167997781475319	0.0015138888888889	0.0016522462562396	0.00215116279069768	0.00233333333333334	0.00218388888888889	0.002	0.002	0.002	0.00214642262895175	0.00202159468438538	0.00185555555555556	0.00166666666666668	0.00166666666666666	0.00166666666666668	0.00147444444444445	0.00228119800332778	0.00233333333333333	0.00202828618968386	0.00233333333333334	0.00233333333333334	0.002	0.00169883527454243	0.002	0.00170049916805325
122	6	-Inf	-Inf	-Inf	-Inf	4	-Inf	-Inf	2_3	0.00416694398225181	0.004	0.003	0.003	0.00250360510260677	0.00200443704936218	0.00250526899611758	0.00266056572379368	0.00231946755407654	0.00234109816971714	0.00284222222222222	0.00234276206322796	0.00166666666666666	0.00198944444444445	0.00215474209650583	0.00233333333333334	0.00284692179700499	0.00234775374376041	0.002	0.002	0.002	0.002	0.00214808652246257	0.00264673311184939	0.00256146179401994	0.00231170271769274	0.00195507487520799	0.00171428571428571	0.00180865224625624	0.002	0.00219301164725458	0.002	0.00166666666666666	0.00227464008859358	0.00233333333333334	0.00203105934553522	0.00253222222222222	0.00173211314475873	0.00120044296788483	0.00129839156960622
123	5	-Inf	-Inf	-Inf	-Inf	3	-Inf	-Inf	2_2	0.00933333333333333	0.00900221483942415	0.00800555555555556	0.00799612403100776	0.00783749306711038	0.00733832501386578	0.00650582362728785	0.00567997781475319	0.00566666666666667	0.00566666666666667	0.00484248474764282	0.00434331669439822	0.00448863006100943	0.00498779811425403	0.00533333333333333	0.00469328896283971	0.00384747642817526	0.00398502495840267	0.004	0.0043161397670549	0.00451777777777778	0.00338824181919023	0.00314753189129229	0.00333333333333333	0.00318746533555186	0.003	0.00281055555555556	0.003	0.00271602884082085	0.00264166666666666	0.00280722222222222	0.00238657792567942	0.00205601774819744	0.00227565169162506	0.00247032723239045	0.0020610094287299	0.00213533000554631	0.00263399778516057	0.0024	0.00140199335548172
124	4	-Inf	-Inf	-Inf	-Inf	2	-Inf	-Inf	2_1	0.00616528008874099	0.00633333333333333	0.00616971713810316	0.00567054908485857	0.00500942872989462	0.00499445368829729	0.00548006644518273	0.00534886300610094	0.00501719356627842	0.00466666666666667	0.00384333333333333	0.00366666666666667	0.004	0.004	0.004	0.00368108707709373	0.00381752634498059	0.00431669439822518	0.00451771871539313	0.00433333333333333	0.00385302273987798	0.00366666666666667	0.00318801996672213	0.003	0.00314333333333333	0.00333333333333333	0.00366666666666667	0.00305102606766501	0.00219301164725457	0.00230615640599001	0.00213865779256794	0.00263782584581253	0.0031963394342762	0.00269767441860465	0.00266666666666666	0.00266666666666666	0.00246699944536882	0.0023671658347199	0.00266666666666666	0.00236888888888888
125	3	-Inf	-Inf	-Inf	-Inf	1	-Inf	-Inf	2_0	0.0025008319467554	0.00133997785160575	0.00132779623477298	0.00232556849694952	0.00218327796234773	0.00166666666666666	0.0014930671103716	0.00166666666666666	0.002	0.00167609539656128	0.00084359400998336	0.000988907376594565	0.00151136993899057	0.00133333333333333	0.000819744869661673	0.000681087077093729	0.000666666666666663	0.000349417637271206	0.000666666666666663	0.000981727574750831	0.001	0.000686078757626175	0.000813399778516056	0.001	0.0011885745978924	0.001	0.000523571824736544	0.000642262895174704	0.000666666666666663	0.00035888888888888	0.000333333333333324	0.000638935108153074	0.000666666666666663	0.000970653377630122	0.00113643926788685	0.00103105934553522	0.001	0.00130061009428729	0.000733777038269548	3.43871325568488e-05
126	2	-Inf	-Inf	-Inf	-Inf	0	-Inf	-Inf	2_-1	0.00550027731558514	0.00533333333333334	0.00416860787576262	0.00333997785160577	0.00349612403100776	0.00366666666666667	0.0033438713255685	0.00267276760953965	0.002	0.002	0.00266666666666666	0.00331339977851606	0.00284385382059801	0.00202222222222222	0.00215474209650583	0.00233333333333334	0.00233333333333334	0.00233333333333334	0.00266666666666666	0.00266666666666666	0.002	0.002	0.00248111111111111	0.00235326688815062	0.00170764119601329	0.00164451827242525	0.00214420410427066	0.00264285714285714	0.003	0.00269269102990033	0.00186023294509151	0.00166666666666666	0.001805	0.00169601328903654	0.00213643926788686	0.00263560732113145	0.00219911259012757	0.00139888888888889	0.00120044296788483	0.001
127	1	-Inf	-Inf	-Inf	-Inf	-1	-Inf	-Inf	2_-2	0.000500277315585143	0.00066500553709857	0	0	0.000503875968992256	0.000662222222222232	0.001	0.000672767609539666	0.000159444444444447	0.000984470327232391	0.00294666666666667	0.00594019933554818	0.0107176079734219	0.0178222222222222	0.0306333333333334	0.0475215946843854	0.0690299003322259	0.0942063227953411	0.116831111111111	0.135118493909192	0.155863006100943	0.181688888888889	0.212791111111111	0.244097452934662	0.265709373266778	0.273822812846069	0.273425402107598	0.272666666666667	0.27314198557959	0.275177187153931	0.277505268996118	0.280503333333333	0.283163333333333	0.286765227021041	0.291758180809762	0.294542429284526	0.296471991125901	0.299767054908486	0.301997785160576	0.304193566278425
128	0	-Inf	-Inf	-Inf	-Inf	-2	-Inf	-Inf	2_-3	0.00200222222222222	0.00133554817275748	0.000666666666666677	0.000336661120354969	0.000171096345514953	0.000328333333333338	0.00130782029950084	0.00232558139534884	0.00234941763727122	0.00329783693843595	0.00576539101497504	0.00893355481727576	0.0128837209302326	0.0198044444444444	0.0322756516916251	0.048528563505269	0.0680260676650028	0.0899191583610188	0.111163898117386	0.129970099667774	0.149491403216861	0.172057585825028	0.199446290143965	0.228098333333333	0.253222961730449	0.26875	0.270622222222222	0.2687430786268	0.268474209650582	0.269279069767442	0.269	0.268389905712701	0.270488630061009	0.27469495285635	0.277543538546866	0.278635052689961	0.279267332224071	0.279966666666667	0.280069098949696	0.279666666666667
129	-1	-Inf	-Inf	-Inf	-Inf	-3	-Inf	-Inf	2_-4	0.000834999999999999	0.000997781475318914	0.000163616195230174	3.88241819190241e-06	0.000666666666666663	0.000994453688297283	0.000493355481727575	0.000666666666666663	0.00182473655019412	0.00264780920687742	0.00445	0.00791140642303432	0.0142972823072657	0.023744869661675	0.0380515806988353	0.0564376039933444	0.0785891472868217	0.103141749723145	0.124326688815061	0.143577519379845	0.16748	0.195455906821963	0.227257348863006	0.257713255684969	0.277583333333333	0.284809206877426	0.285092623405435	0.287510520487265	0.28975429839157	0.290639489739323	0.292554631170272	0.29455130338325	0.297153333333333	0.300751937984496	0.305749306711037	0.309742651136994	0.312	0.314198003327787	0.316062015503876	0.317857777777778
130	-2	-Inf	-Inf	-Inf	-Inf	-4	-Inf	-Inf	2_-5	0.00183361064891848	0.00133499446290145	0.00100499168053245	0.000336661120354969	0.000170542635658917	0.000328341652800892	0.000494444444444452	0.000666666666666677	0.001159179145868	0.00231000000000001	0.0033156146179402	0.00496006655574044	0.00806932889628398	0.0135268996117582	0.0225463117027177	0.0353072656683306	0.0534625623960067	0.0740227398779811	0.0977886855241265	0.118667775929007	0.137117027176927	0.159788130892956	0.187795127353267	0.220348863006101	0.251064337215751	0.272552222222222	0.282252911813644	0.286503605102607	0.289094287298946	0.290900166389351	0.292178591236827	0.294253466444814	0.297831946755408	0.301740432612313	0.308643926788686	0.315246666666667	0.319749306711037	0.322535991140642	0.324268996117582	0.327460686600221
131	-3	-Inf	-Inf	-Inf	-Inf	-5	-Inf	-Inf	2_-6	0.000167498613422077	1.37855765931446e-17	0	0.000990016638935109	0.00280232558139534	0.00432778702163061	0.0040116472545757	0.00431893687707641	0.00598391569606212	0.00698333333333333	0.00845293466223699	0.0119156960621187	0.0187953410981697	0.0290648918469218	0.0440698835274542	0.0646955074875208	0.0903722222222222	0.114977814753189	0.13636772046589	0.158867997781475	0.184882418191902	0.214887409872435	0.248984496124031	0.278789240155297	0.293803660565724	0.297311666666667	0.299817777777778	0.304738095238095	0.307567942318358	0.308948973932335	0.314438158624515	0.323456461453134	0.331858569051581	0.337039867109635	0.338684969495286	0.341180809761509	0.347756367663344	0.353640044370494	0.355599556295064	0.356
132	6	-Inf	-Inf	-Inf	-Inf	-Inf	5	-Inf	2_3	0.002	0.002	0.00216971713810317	0.00134109816971714	0.001	0.00165559246954595	0.00150637825845813	0.000681087077093729	0.000983915696062119	0.00165779256794232	0.00117607973421927	0.00132279534109818	0.00166666666666666	0.00134553521907932	0.00166666666666666	0.00134719911259013	0.001	0.00163560732113144	0.00118302828618969	0.000367720465890188	0.000482222222222223	0.000980652294085131	0.001	0.000375415282392031	0.000666666666666663	0.00097781475318913	0.000666666666666663	0.000666666666666663	0.000524681087077094	0.000948973932334998	0.00114032168607876	0.000721020521353297	0.001	0.00130449251247921	0.00113699389905713	0.00133333333333334	0.00119800332778703	0.000698835274542426	0.00133333333333334	0.00163277777777778
133	5	-Inf	-Inf	-Inf	-Inf	-Inf	4	-Inf	2_2	0.00216777408637874	0.00166888519134776	0.00133333333333334	0.0010038824181919	0.00133333333333334	0.00133333333333334	0.00182722222222223	0.00232613510520488	0.00184137548530228	0.00199166666666667	0.002	0.00135440931780367	0.00148863006100944	0.00166666666666668	0.0015130338325014	0.00133333333333334	0.00148530227398781	0.00198447032723239	0.00121483942414176	0.000350526899611763	0.00111333333333334	0.00166666666666668	0.00151968940654466	0.00102052135330006	0.000333333333333338	0.00095562950637826	0.00104603438713256	4.76982806433729e-05	0.000617304492512482	0.00130782029950084	0.00133333333333334	0.00164000000000001	0.00152768549280178	0.00133333333333334	0.001	0.000697120708748625	0.000666666666666677	0.00126899611758181	0.00113344407530454	0.000734444444444454
134	4	-Inf	-Inf	-Inf	-Inf	-Inf	3	-Inf	2_1	0.00366833056017748	0.00333333333333333	0.003	0.003	0.00333333333333333	0.00366112035496395	0.00382750970604548	0.00367386489479513	0.003	0.003	0.00268549280177187	0.00201053799223517	0.002	0.00232113144758735	0.00266666666666666	0.00202773155851359	0.002	0.00263671658347199	0.00233333333333333	0.00201719356627843	0.00248197448696616	0.00329561841375485	0.00237209302325581	0.00137437603993344	0.00181198003327787	0.00168833333333333	0.00166666666666666	0.00197619047619048	0.0024753189129229	0.00235884636716583	0.00185967831392124	0.00197282307265668	0.00213842746400886	0.0020293954520244	0.00152990033222591	0.00163611111111111	0.00233333333333333	0.00233333333333333	0.0012002218524681	0.000701053799223513
135	3	-Inf	-Inf	-Inf	-Inf	-Inf	2	-Inf	2_0	0.00583361064891846	0.00566666666666665	0.00550194120909594	0.00500277315585135	0.00483693843594009	0.00433777038269549	0.00433333333333331	0.00433333333333331	0.00449306711037159	0.00499223516361619	0.0045085967831392	0.00400942872989461	0.00384388888888888	0.00366666666666665	0.00399999999999999	0.0036794231835829	0.00284692179700498	0.00266666666666665	0.00233333333333331	0.00201663893510814	0.00248277777777776	0.00298225180255129	0.00270382695507486	0.00233333333333331	0.0028130892956184	0.00268774265113698	0.00233333333333331	0.00264392678868551	0.00266666666666665	0.00266666666666665	0.00219190238491402	0.00138546866333886	0.00161240310077518	0.00230504714364945	0.00219578480310592	0.00230338325013864	0.00219744869661673	0.00199999999999999	0.00213388888888887	0.00203327787021629
136	2	-Inf	-Inf	-Inf	-Inf	-Inf	1	-Inf	2_-1	0.00700000000000001	0.00666832779623477	0.00633832501386579	0.00600000000000001	0.00583720930232559	0.00533832501386579	0.00565555555555556	0.00632668881506092	0.00552246256239601	0.005	0.00482447397563677	0.005	0.00466666666666668	0.00434498058790905	0.00433333333333334	0.00433333333333334	0.00451414309484194	0.00401497504159734	0.00415085967831393	0.00433333333333334	0.0038508042151969	0.00366666666666667	0.00385215946843854	0.00398003327787022	0.00366666666666668	0.00335444444444445	0.00314420410427066	0.00333333333333333	0.00352412645590682	0.00333333333333334	0.0038075429839157	0.00369328896283972	0.00238935108153079	0.00169550748752081	0.002	0.00230333333333334	0.00280199667221299	0.003	0.00253300055463118	0.00233333333333334
137	1	-Inf	-Inf	-Inf	-Inf	-Inf	0	-Inf	2_-2	0.00800166389351081	0.0063421926910299	0.00550277777777778	0.00599334442595674	0.00649557032115172	0.00568330560177482	0.00517249029395452	0.00532667775929007	0.00533333333333333	0.00533333333333333	0.00484248474764282	0.00466666666666667	0.00433333333333333	0.00369102990033222	0.00433333333333333	0.00401384274640089	0.0038191902384914	0.00431835829173599	0.00354742096505824	0.00268330560177482	0.00314888888888889	0.00364784053156146	0.00381419855795896	0.00368663338879645	0.00318770764119601	0.003	0.00333333333333333	0.00333333333333333	0.00314254021075984	0.00302495840266223	0.00238538205980066	0.002	0.00233333333333333	0.00294231835829174	0.00280366056572379	0.00239434276206322	0.00219800332778702	0.002	0.00119966722129783	0.00070099667774086
138	0	-Inf	-Inf	-Inf	-Inf	-Inf	-1	-Inf	2_-3	0.00150027731558513	0.00133333333333333	0.001	0.001	0.00083720930232558	0.000666666666666663	0.000333333333333324	6.10094287298931e-06	0.000666666666666663	0.00131780366056572	0.00115777777777777	0.00133333333333333	0.00184385382059801	0.00134444444444444	0.00164222222222222	0.00264008859357696	0.0023610188261351	0.001681641708264	0.00148444444444444	0.00103322259136213	0.001	0.00163111111111111	0.00214777777777778	0.00170653377630121	0.00118746533555185	0.00131118493909191	0.00152301719356627	0.00164281752634498	0.00166666666666666	0.00166666666666666	0.002	0.002	0.001	0.001	0.00180310593455352	0.002	0.00119911259012756	0.000699944536882969	0.00146622369878183	0.00226344980587908
139	-1	-Inf	-Inf	-Inf	-Inf	-Inf	-2	-Inf	2_-4	0.00766666666666665	0.00733499446290142	0.00700444444444443	0.00567663344407529	0.00450388888888887	0.00466222961730448	0.00367774086378735	0.00267888888888887	0.00299999999999997	0.00299999999999997	0.00331555555555554	0.00399057127010536	0.00368829728230724	0.00333333333333331	0.00266666666666665	0.00234664448141985	0.00233333333333331	0.00233333333333333	0.00266666666666665	0.00266666666666665	0.00233333333333331	0.00233333333333333	0.00218524681087075	0.00168607875762617	0.00214642262895174	0.00233333333333331	0.0017111111111111	0.00133333333333333	0.00133333333333333	0.00133333333333333	0.00147444444444444	0.00166666666666666	0.00180587909040487	0.00199999999999999	0.00152911813643925	0.00133333333333333	0.00193798449612403	0.00203216860787575	0.00119966722129783	0.000999999999999987
140	-2	-Inf	-Inf	-Inf	-Inf	-Inf	-3	-Inf	2_-5	0.00133333333333334	0.00133333333333334	0.001	8.31946755407652e-06	0	0.000986688851913478	0.001	0.00132723239046035	0.00214586799778149	0.0029922351636162	0.00463111111111112	0.00727676095396561	0.013189683860233	0.0221222222222222	0.0361064891846922	0.0551218161683278	0.0791403216860787	0.104597892401553	0.130237382140876	0.154535991140642	0.178459789240155	0.2066	0.240625069328896	0.276584717607973	0.306349944629014	0.324684414864115	0.331198557958957	0.3345	0.336901275651692	0.337973975636766	0.338473655019412	0.339585135884637	0.342359955629506	0.344853266888151	0.348697726012202	0.353689406544648	0.355537777777778	0.356934553521908	0.358799557032115	0.360193566278425
141	-3	-Inf	-Inf	-Inf	-Inf	-Inf	-4	-Inf	2_-6	0.00283416528008874	0.00266666666666666	0.00233333333333333	0.00266279069767442	0.003	0.00267165834719911	0.00266666666666666	0.00266666666666666	0.00217415418746533	0.002	0.00233333333333333	0.00200998336106489	0.00133333333333333	0.00165446478092068	0.002	0.002	0.002	0.00231835829173599	0.00233333333333333	0.00201719356627843	0.00166666666666666	0.00135163616195229	0.00133333333333333	0.00133333333333333	0.00166666666666666	0.00197785160575858	0.00104555555555556	0.000356627842484753	0.000950637825845815	0.00133333333333333	0.00152611111111111	0.00164004437049362	0.00133333333333333	0.00102884082085413	0.00133333333333333	0.00133333333333333	0.00146866333887964	0.00166666666666666	0.00166666666666666	0.00166666666666666
142	6	-Inf	-Inf	-Inf	-Inf	-Inf	-Inf	4	2_3	0.004	0.00366832779623477	0.00349750415973377	0.00399667221297837	0.00433333333333333	0.00433333333333333	0.00417222222222222	0.00367331118493909	0.00382584581253467	0.00432555555555555	0.00401771871539313	0.00431336661120354	0.004	0.00303494176372712	0.00251247920133111	0.00201331114808652	0.00248585690515807	0.00234830837493066	0.00184914032168608	0.00198336106489185	0.002	0.00168496949528563	0.002	0.002	0.00133333333333333	0.00102111111111111	0.00147753743760399	0.0022867443150305	0.00157237936772047	0.001	0.0011924570160843	0.000693288962839708	0.00108264004437049	0.00166666666666666	0.00147032723239045	0.00166666666666666	0.0010626733222407	0.000366002214839416	0.000800332778702161	0.00129900332225913
143	5	-Inf	-Inf	-Inf	-Inf	-Inf	-Inf	3	2_2	0.0105016666666667	0.00867775929007209	0.00601220188574598	0.00467443150305046	0.00434276206322796	0.00465557404326123	0.00383997785160576	0.00268996117581808	0.00235052689961176	0.00232390460343871	0.00298	0.00333333333333333	0.00284525790349418	0.00298724348308375	0.00251358846367165	0.0016955074875208	0.00212015503875969	0.00266666666666666	0.00288648947951273	0.00233333333333333	0.00196	0.00202052135330006	0.00152135330005546	0.00164448141985579	0.00181	0.002	0.00171602884082085	0.00133333333333333	0.00194731003882418	0.00263948973932335	0.00238935108153078	0.00139101497504159	0.00113666666666666	0.00193798449612403	0.00246866333887964	0.00236550194120909	0.0022	0.00170049916805324	0.00153488372093023	0.00133333333333333
144	4	-Inf	-Inf	-Inf	-Inf	-Inf	-Inf	2	2_1	0.00449833333333333	0.00433610188261351	0.00416971713810316	0.00432945091514143	0.0036766334440753	0.00234999999999999	0.00265337763012181	0.0033250276854928	0.00315806988352745	0.00365723793677205	0.00351026067665002	0.00301162790697675	0.00333333333333333	0.00333333333333333	0.00302717692734331	0.00266666666666666	0.00281727574750831	0.003	0.003	0.00331395348837209	0.00352	0.00302104097452935	0.00247840531561461	0.00235555555555555	0.002	0.002	0.002	0.00230730897009966	0.00319333333333333	0.00269435215946844	0.00233333333333333	0.00263777777777777	0.00233333333333333	0.00233333333333333	0.00246810870770937	0.00236555555555555	0.00266666666666666	0.00296561286744315	0.00286843559977888	0.00266666666666666
145	3	-Inf	-Inf	-Inf	-Inf	-Inf	-Inf	1	2_0	0.00333333333333333	0.00333333333333333	0.00366666666666667	0.00333666112035496	0.00333333333333333	0.00366056572379368	0.00333333333333333	0.00268108707709373	0.00266666666666666	0.00266666666666666	0.00250996677740863	0.00265611111111111	0.00233333333333333	0.00169213732004429	0.00151303383250138	0.00197120708748616	0.00197060454797559	0.00201552967276761	0.00218327796234773	0.002	0.00214864115363283	0.00264780920687742	0.00218635607321131	0.00137437603993344	0.002	0.002	0.00214309484193011	0.00264277777777778	0.00219134775374376	0.00230782029950083	0.002	0.00138768718801996	0.00133333333333333	0.00194231835829174	0.00233333333333333	0.00233333333333333	0.00266666666666666	0.00236550194120909	0.00173266777592901	0.00133333333333333
146	2	-Inf	-Inf	-Inf	-Inf	-Inf	-Inf	0	2_-1	0.00416638935108154	0.00400110926234055	0.00400388241819191	0.00300554631170272	0.00282972823072657	0.003	0.00317193566278425	0.00267276760953967	0.002	0.002	0.00233333333333334	0.00298114254021076	0.00284359400998337	0.00202218524681087	0.00230948419301165	0.00234662236987819	0.00169384359400999	0.00133333333333334	0.00133333333333334	0.00133333333333334	0.00133333333333334	0.00164891846921798	0.00166666666666668	0.00166666666666668	0.00133333333333334	0.00133333333333334	0.00181087077093733	0.002	0.00138269550748753	0.00130782029950084	0.00114032168607876	0.00133333333333334	0.00166666666666668	0.000754706533776311	0.000863006100942878	0.000968992248062017	0.000935555555555564	0.00193455352190793	0.00220022185246811	0.0014031007751938
147	1	-Inf	-Inf	-Inf	-Inf	-Inf	-Inf	-1	2_-2	0.00166943982251803	0.00166444814198558	0.00149694952856351	0.00133721575152524	0.00133333333333334	0.00166112035496395	0.00150664451827243	0.000682196339434272	0.000666666666666663	0.000666666666666663	0.000666666666666663	0.000988925802879292	0.000178591236827512	0.000320576816417087	0.00130615640599002	0.0013477537437604	0.000849140321686077	0.000349972268441491	0.000482281284606867	0.000666666666666663	0.000666666666666663	0.00129229062673323	0.00247864669994454	0.0032889628397116	0.00500333333333333	0.00849972268441487	0.0124692179700499	0.0180016638935108	0.0277010537992235	0.0415180255130338	0.0601569606211869	0.082948973932335	0.105616749861342	0.124550387596899	0.143954520244038	0.167423738214088	0.195085967831392	0.223139212423738	0.246209302325581	0.260515555555556
148	0	-Inf	-Inf	-Inf	-Inf	-Inf	-Inf	-2	2_-3	0.00583250138657793	0.00500664451827243	0.00400553709856036	0.0039961175818081	0.00382779623477298	0.004	0.00417359955629507	0.00334886300610095	0.00349140321686079	0.00366666666666667	0.00284359400998336	0.00298890737659457	0.00333333333333334	0.00333333333333334	0.00318025513033833	0.00268108707709373	0.00296949528563506	0.00301608430393788	0.00188408208541321	0.00164839424141749	0.00214808652246257	0.00201941209095951	0.002	0.00231277777777778	0.00218857459789241	0.0023105934553522	0.00233333333333334	0.00202440377149196	0.00180809761508597	0.002	0.00186023294509151	0.00105546311702718	0.00166666666666666	0.00197065337763012	0.00133333333333334	0.00163560732113145	0.0011985579589573	0.000699389905712697	0.00133333333333334	0.00163227953410981
149	-1	-Inf	-Inf	-Inf	-Inf	-Inf	-Inf	-3	2_-4	0.00150110741971207	0.00133333333333333	0.000666666666666663	7.76483638380472e-06	0.000828618968386015	0.00132724252491694	0.00133333333333333	0.00198557958957294	0.00298391569606212	0.00365779256794232	0.00625359911406422	0.0108944444444444	0.0171705426356589	0.0267311111111111	0.0426733333333333	0.0621120354963949	0.0841425402107598	0.107603438713256	0.127874098724348	0.147627222222222	0.169396006655574	0.195953488372093	0.22830560177482	0.256819744869662	0.276053244592346	0.285377777777778	0.286952380952381	0.287642737896494	0.289232390460344	0.290921797004992	0.291	0.292224444444444	0.294359955629506	0.297157253599114	0.300956666666667	0.303542635658915	0.305675526024363	0.307267886855241	0.308932889628397	0.309931225734886
150	-2	-Inf	-Inf	-Inf	-Inf	-Inf	-Inf	-4	2_-5	0.000666666666666677	0.000334997226844154	0	0	0	0.000655574043261241	0.00198724348308376	0.00265945646145315	0.00347595356550581	0.00529777777777779	0.00809277777777779	0.0122334997226844	0.0199400998336107	0.0316683305601775	0.0494564614531337	0.0729312257348863	0.101542288557214	0.130764444444444	0.154405435385469	0.177814753189129	0.20768992248062	0.238686633388796	0.268240155296728	0.294579589572934	0.311729339988907	0.318114064230343	0.319709927897948	0.321590127565169	0.323703211517165	0.326503605102607	0.327138657792568	0.328246810870771	0.332292290626733	0.336089295618414	0.342025	0.348613976705491	0.352	0.354495016611296	0.357125346644481	0.361311702717693
151	-3	-Inf	-Inf	-Inf	-Inf	-Inf	-Inf	-5	2_-6	0.000832501386577924	0.001	0.000666666666666663	0.000666666666666663	0.000504159733777039	0.000333333333333338	0.000172490293954523	0	0.000810870770937332	0.00198336106489185	0.00315751525235719	0.0046267332224071	0.0078863006100943	0.0135266666666667	0.0228668885191348	0.0365840266222962	0.0552122222222222	0.0779628397115918	0.104328896283971	0.128567942318358	0.149242928452579	0.173667221297837	0.205976744186047	0.242148086522463	0.27432556849695	0.295575	0.303817777777778	0.307813643926789	0.310520487264673	0.313205768164171	0.315562569213732	0.317557958957293	0.320970604547976	0.324765227021041	0.3279589572934	0.331150305047144	0.334080841638981	0.336267886855241	0.339665557404326	0.343357182473655
152	-Inf	3	3	-Inf	-Inf	-Inf	-Inf	-Inf	2_3	0.00566833056017749	0.00467109634551496	0.00433333333333334	0.00400332778702163	0.00383776301218162	0.00333887964503606	0.003	0.003	0.00250748752079868	0.00233333333333334	0.00217581808097616	0.002	0.00166666666666668	0.00166666666666668	0.00233333333333334	0.00201384274640089	0.00215252357182474	0.00233333333333334	0.00233333333333334	0.0029667221297837	0.00251777777777779	0.00170431893687709	0.00151913477537438	0.00164669994453689	0.00195791805094132	0.00202166666666667	0.00218944444444445	0.002	0.00133333333333334	0.00102495840266223	0.00128128460686601	0.00227897947864671	0.00238935108153079	0.00169550748752081	0.00133333333333334	0.00133333333333334	0.00133333333333334	0.00133333333333334	0.00166666666666668	0.00136766334440754
153	-Inf	2	2	-Inf	-Inf	-Inf	-Inf	-Inf	2_2	0.0061691625069329	0.00599833610648919	0.00533333333333334	0.00533333333333334	0.00533333333333334	0.00533333333333334	0.00583944444444445	0.0053399889073766	0.00417444444444445	0.00367552602436325	0.00433333333333334	0.00433333333333334	0.00448863006100944	0.00498833333333334	0.0045130338325014	0.00369333333333335	0.00330393788130894	0.00398447032723239	0.00418327796234774	0.0036838888888889	0.00385160575858251	0.00398111111111111	0.00414642262895175	0.00433333333333334	0.00385548172757476	0.00335611111111112	0.003	0.0033088888888889	0.00333333333333334	0.00364008859357698	0.00338824181919025	0.0023888888888889	0.00294176372712147	0.003636716583472	0.00333333333333334	0.00303156146179402	0.00306600110926235	0.00296666666666667	0.003	0.00240432612312813
154	-Inf	1	1	-Inf	-Inf	-Inf	-Inf	-Inf	2_1	0.00616638935108154	0.00566888519134777	0.00533721575152524	0.005	0.00483693843594011	0.00499556295063783	0.005	0.00532723239046034	0.00565222222222223	0.00534886300610094	0.00419333333333335	0.00334276206322796	0.00364614531336661	0.0036777592900721	0.00369051580698835	0.00301328903654485	0.00233333333333333	0.00233333333333333	0.00218191902384914	0.00231724902939545	0.00263283416528009	0.003	0.00237049362174154	0.00231392124237383	0.003	0.00268829728230726	0.002	0.0016904761904762	0.0015246810870771	0.0010255130338325	0.001	0.00130615640599002	0.00113865779256795	0.00133333333333334	0.00152967276760955	0.00133333333333334	0.001	0.001	0.00133333333333334	0.00133333333333334
155	-Inf	0	0	-Inf	-Inf	-Inf	-Inf	-Inf	2_0	0.00550083194675541	0.00466777592900722	0.00366666666666668	0.0033361064891847	0.00317027176927344	0.003	0.00266666666666668	0.00233943427620633	0.00217359955629507	0.002	0.00280666666666667	0.00300942872989462	0.00202052135330006	0.00166666666666668	0.002	0.002	0.00233333333333334	0.00233333333333334	0.0021514143094842	0.00265005537098561	0.00236827509706046	0.002	0.002	0.00168660022148395	0.00218715393133998	0.002	0.000810870770937333	0.00130952380952382	0.00247531891292292	0.00235935769656701	0.00219301164725458	0.002	0.00133333333333334	0.00133333333333334	0.00166666666666668	0.00166666666666668	0.00166666666666668	0.00136605657237937	0.00120044296788483	0.000701608430393797
156	-Inf	-1	-1	-Inf	-Inf	-Inf	-Inf	-Inf	2_-1	0.00483471991125901	0.00466666666666667	0.00533333333333333	0.00566278424847476	0.00450471436494731	0.00400554631170272	0.00498671096345515	0.00565890183028286	0.00484193011647255	0.00401885745978924	0.00417666666666667	0.00432225913621262	0.00366666666666667	0.00334608985024958	0.00366666666666667	0.00366666666666667	0.00336494731003882	0.00331669439822517	0.0036312292358804	0.00431447587354409	0.00385302273987798	0.00272823072656683	0.00333333333333333	0.00333333333333333	0.00281	0.003	0.00333333333333333	0.00364115363283416	0.00324570160843039	0.00236051026067664	0.00213865779256794	0.00233333333333333	0.0021963394342762	0.00230232558139534	0.00213533000554631	0.00173100388241819	0.00166666666666666	0.00226566833056017	0.00266666666666666	0.00266666666666666
157	-Inf	-2	-2	-Inf	-Inf	-Inf	-Inf	-Inf	2_-2	0.003	0.00233665559246955	0.002	0.00233001107419711	0.00250387596899225	0.00233333333333334	0.002	0.002	0.002	0.002	0.00166666666666668	0.00134330011074198	0.00182281284606867	0.002	0.00135777777777778	0.001	0.00133333333333334	0.00101497504159734	0.00115111111111111	0.00165005537098561	0.00166666666666668	0.00166666666666668	0.00114777777777777	0.00101993355481728	0.002	0.00231118493909192	0.00185635052689962	0.00166666666666668	0.00147531891292291	0.00166666666666668	0.00186023294509152	0.00197277777777778	0.002	0.0013920265780731	0.00133333333333334	0.00133333333333334	0.000865779256794236	0.000666666666666677	0.001	0.00129839156960622
158	-Inf	-3	-3	-Inf	-Inf	-Inf	-Inf	-Inf	2_-3	0.0028344407530454	0.00167332224070992	0.00199446290143965	0.00233333333333334	0.00151333333333333	0.001	0.00117277777777778	0.00132613510520488	0.00131835829173599	0.00166666666666666	0.00215725359911407	0.00201	0.00166666666666666	0.00166666666666666	0.00151303383250139	0.00133333333333334	0.00136272878535774	0.000682196339434272	0.000451827242524917	0.00163227953410981	0.00151747088186356	0.000704318936877073	0.00085302273987798	0.000979478646699945	0.00129062673322241	0.00166666666666666	0.00118968386023295	0.000689999999999996	0.000858014420410426	0.00159012756516916	0.00180698835274542	0.00138666666666667	0.000860787576261785	0.00036212624584718	0.00113722222222223	0.0019390919158361	0.00153100775193798	0.00133333333333334	0.00166666666666666	0.00136722222222223
159	-Inf	-4	-4	-Inf	-Inf	-Inf	-Inf	-Inf	2_-4	0.00216749861342207	0.002	0.00133333333333333	0.00100387596899225	0.00166666666666666	0.00133832501386577	0.000839444444444443	0.00164669994453688	0.00215888888888889	0.00200831946755408	0.00184248474764282	0.00166666666666666	0.00151111111111111	0.00101164725457571	0.00115363283416528	0.00133333333333333	0.000666666666666663	0.000348863006100934	0.000333333333333324	0.000333333333333324	0.000184939091915831	0.000313921242373813	0.000813089295618412	0.001	0.000522148394241411	2.27777777777772e-05	0.000333333333333324	0.000642262895174704	0.0012828618968386	0.0019734219269103	0.00341763727121465	0.00644444444444443	0.0106505823627288	0.0163427777777778	0.0251985579589573	0.0383864894795127	0.0565030504714365	0.0775690515806988	0.101352159468439	0.124998336106489
160	-Inf	-5	-5	-Inf	-Inf	-Inf	-Inf	-Inf	2_-5	0.000834444444444443	0.00033554817275748	0.000502495840266223	0.000333333333333338	0.000333333333333338	0.000333333333333338	0.000333333333333338	0.000658914728682167	0.00115836101882614	0.000684444444444441	0.00051	0.000333333333333338	0.000333333333333338	0.000654444444444441	0.000180000000000003	0.000318936877076417	0.000666666666666663	0.000983361064891848	0.00178092068774266	0.00170431893687707	0.00181364392678868	0.00262562396006655	0.00295729339988908	0.00457792567942318	0.00590793122573489	0.00759511924570161	0.0111852468108708	0.0160271769273433	0.0226344444444445	0.0299263565891473	0.0376905158069884	0.04527	0.0517032723239046	0.0560852713178295	0.0592806433721575	0.0633771491957848	0.0675363283416528	0.0714298391569606	0.0768527131782946	0.0819422222222222
161	-Inf	-6	-6	-Inf	-Inf	-Inf	-Inf	-Inf	2_-6	0.00133166943982252	0.00166666666666668	0.00100499168053245	0.000337209302325586	0.000666666666666663	0.000338325013865798	7.19332001371716e-18	0.00065335551858014	0.00147666666666667	0.00297504159733777	0.00478757626178592	0.00792635658914729	0.0151555555555556	0.0253987798114254	0.0413250138657793	0.0617733333333333	0.0873582917359956	0.11544814198558	0.14071926910299	0.166087222222222	0.19549723145072	0.228366056572379	0.259199667221298	0.284630121816168	0.297011627906977	0.296159444444444	0.291571666666667	0.290073211314476	0.291232390460344	0.291386489479513	0.290194120909595	0.291222222222222	0.295767054908486	0.298852777777778	0.301212423738214	0.304112403100775	0.305735995562951	0.308733777038269	0.313455703211517	0.317453688297282
162	-Inf	3	-Inf	6	-Inf	-Inf	-Inf	-Inf	2_3	0.00616334440753045	0.00567332224070993	0.00467333333333334	0.00466278424847476	0.00466666666666667	0.00499445368829729	0.0045069328896284	0.00400722222222223	0.00350830564784053	0.0026855241264559	0.0025108153078203	0.00233333333333334	0.00246256239600666	0.003	0.00302828618968386	0.00266666666666666	0.00230182421227197	0.00298333333333334	0.00336716583471991	0.00236987818383168	0.00218660022148395	0.00262451469772601	0.00233333333333334	0.00202273987798114	0.00247642817526345	0.00266666666666666	0.00252523571824737	0.00202606766500278	0.0014734219269103	0.00197226844148641	0.00233333333333334	0.00202939545202441	0.00233333333333334	0.00203105934553522	0.000865555555555555	0.000967276760953966	0.00120022185246811	0.001	0.00113144758735441	0.00133333333333334
163	-Inf	2	-Inf	5	-Inf	-Inf	-Inf	-Inf	2_2	0.00483361064891848	0.00400221852468109	0.00367054908485857	0.00333333333333334	0.003	0.00267110371602885	0.00283860232945092	0.00233943427620633	0.00217388888888889	0.00232556849694953	0.00166666666666668	0.00101885745978924	0.00146921797004992	0.0029667221297837	0.00286910704381587	0.00201328903654485	0.00181974486966168	0.002	0.00233333333333334	0.00169883527454244	0.0015169162506933	0.00196450360510261	0.002	0.00231392124237383	0.00281284606866003	0.0020648918469218	0.00133333333333334	0.00164285714285715	0.00119134775374376	0.000384359400998341	0.000473655019412098	0.00127897947864671	0.00166666666666668	0.00166666666666668	0.00152967276760955	0.00103100775193799	0.000666666666666677	0.000967276760953967	0.00146644481419857	0.00136821705426357
164	-Inf	1	-Inf	4	-Inf	-Inf	-Inf	-Inf	2_1	0.00466666666666668	0.00466666666666668	0.00367165834719912	0.00333333333333334	0.004	0.004	0.00365337763012182	0.00367443150305048	0.00317500000000001	0.003	0.00152990033222592	0.001	0.0023105934553522	0.00266666666666668	0.00251333333333334	0.00201439645625692	0.00148500000000001	0.00166666666666668	0.00218358291735996	0.00136987818383168	0.000851666666666672	0.00160852713178296	0.00181339977851606	0.00168722222222223	0.00133333333333334	0.00164396456256922	0.002	0.00138214087631725	0.00166666666666668	0.0019744869661675	0.000860232945091519	5.44444444444453e-05	0.000471991125901283	0.00157862679955704	0.002	0.00139444444444445	0.000730000000000003	0.000333333333333338	0	0.000597892401552976
165	-Inf	0	-Inf	3	-Inf	-Inf	-Inf	-Inf	2_0	0.00233554817275747	0.002	0.00281666666666667	0.0039961175818081	0.00367609539656129	0.00333333333333334	0.00267942318358292	0.00200721020521353	0.00166666666666666	0.00166666666666666	0.00231170271769273	0.00266666666666666	0.00251222222222222	0.00201275651691625	0.00184717607973422	0.00198502495840266	0.002	0.00168333333333333	0.00166666666666666	0.00198172757475083	0.00166666666666666	0.00166666666666666	0.00214531336661121	0.00233333333333334	0.00218968386023295	0.00138205980066446	0.000666666666666663	0.000973932334997227	0.00152634498058791	0.00102717692734332	0.000471666666666668	0.000666666666666663	0.001	0.00130277777777778	0.00153166666666667	0.00133333333333334	0.000799999999999998	0.00070099667774086	0.000868217054263565	0.000369384359401002
166	-Inf	-1	-Inf	2	-Inf	-Inf	-Inf	-Inf	2_-1	0.0041672203765227	0.00366833056017748	0.00250194120909595	0.00266334440753045	0.003	0.00267110371602884	0.00333333333333333	0.00300610094287299	0.00233333333333333	0.00265890183028286	0.00217555555555555	0.0016766334440753	0.00166666666666666	0.00134444444444444	0.00148807542983915	0.00230782029950083	0.00202768549280177	0.00134777777777777	0.00133333333333333	0.00133333333333333	0.00229888888888889	0.00266666666666666	0.00203777777777777	0.0013532668881506	0.00162569213732004	0.002	0.001522462562396	0.00164285714285714	0.00180865224625624	0.002	0.0020531561461794	0.00197277777777778	0.001805	0.00169601328903654	0.00153022739877981	0.00133333333333333	0.00166666666666666	0.00196727676095397	0.00179955703211517	0.002
167	-Inf	-2	-Inf	1	-Inf	-Inf	-Inf	-Inf	2_-2	0.000834165280088746	0.00033554817275748	0.000497777777777785	0.000666666666666677	0.000837493067110377	0.00132334997226845	0.000505823627287861	6.65557404326133e-06	0.000492801771871547	0.000666666666666677	0.000824181919023855	0.001	0.00133333333333334	0.00197666666666667	0.00264170826400444	0.00364004437049363	0.00512423738214089	0.00630338325013865	0.00778516057585826	0.00959789240155299	0.01078	0.0125934553521908	0.0155518580144204	0.0188602329450915	0.0227920133111481	0.027783693843594	0.0338705555555556	0.0409839156960621	0.049089850249584	0.0578840820854132	0.0670038888888889	0.0768008874098724	0.0880022148394242	0.0993655019412091	0.111287853577371	0.12357071547421	0.134435940099834	0.143722129783694	0.153	0.162083056478405
168	-Inf	-3	-Inf	0	-Inf	-Inf	-Inf	-Inf	2_-3	0.00116916250693289	0.000666666666666663	0.000333333333333324	0.000333333333333324	0.000495555555555549	0.00033832501386577	0.000506111111111105	0.000986688851913478	0.00084111111111111	0.000342192691029892	0.000805879090404872	0.00100998336106489	0.000844703272323903	0.00130999999999999	0.00133333333333333	0.00101333333333333	0.00115196894065446	0.00196894065446478	0.00281672203765227	0.00268388888888889	0.00236987818383167	0.002	0.00147975596228507	0.00135492801771871	0.00166666666666666	0.00197722222222222	0.002	0.00230888888888888	0.0028585690515807	0.00235991140642303	0.00194509151414309	0.00202777777777778	0.00205823627287853	0.00227343316694398	0.00180310593455352	0.00169822812846068	0.00219966722129783	0.00229999999999999	0.002	0.00140432612312811
169	-Inf	-4	-Inf	-1	-Inf	-Inf	-Inf	-Inf	2_-4	0.00333333333333333	0.00399557032115172	0.004	0.00367054263565891	0.00366666666666667	0.00399389905712701	0.004	0.00367388888888889	0.00301666666666667	0.00266666666666666	0.00298006644518272	0.00301055555555556	0.003	0.00332059800664451	0.00333333333333333	0.00365227021040974	0.004	0.00336544850498338	0.00296616749861342	0.0030177481974487	0.00351833333333334	0.00364780920687743	0.00303986710963455	0.00297944444444445	0.003	0.00268936877076412	0.00342928452579035	0.00369107043815864	0.00324070992789796	0.00328230726566834	0.003	0.00238777777777778	0.00180532445923462	0.002	0.00233333333333334	0.00263611111111112	0.00253166666666667	0.00203266888150611	0.00153355518580146	0.00103438713255686
170	-Inf	-5	-Inf	-2	-Inf	-Inf	-Inf	-Inf	2_-5	0.001	0.000668330560177478	0.000164170826400439	0.000333333333333324	0.000171111111111107	0.000328341652800879	0.000827222222222221	0.001	0.00115888888888889	0.0016578073089701	0.00298169717138103	0.0046267332224071	0.00595452024403771	0.00763166666666665	0.0113826955074875	0.01716	0.0264952856350527	0.0398829728230727	0.0575188261351052	0.0779433333333333	0.0995293466223699	0.122445555555556	0.140872434830838	0.154460132890365	0.168713178294574	0.183006111111111	0.196609539656129	0.2116	0.226394342762063	0.237135105204873	0.243198003327787	0.247166666666667	0.250296173044925	0.252880199667221	0.253803105934554	0.252792912513843	0.250397670549085	0.2481	0.246735326688815	0.24514198557959
171	-Inf	-6	-Inf	-3	-Inf	-Inf	-Inf	-Inf	2_-6	0.000665002773155847	0.000668881506090804	0.00016944444444444	0.000660011092623401	0.000828903654485041	0.00132778702163061	0.00199999999999999	0.00199999999999999	0.00265058236272878	0.00397499999999999	0.00643410852713177	0.00992623405435385	0.0155074875207987	0.0247437603993344	0.0393771491957848	0.0578064337215751	0.0801255555555555	0.103962839711592	0.122668881506091	0.1390820854132	0.159688851913478	0.184038269550749	0.212286821705426	0.237035496394897	0.25142762063228	0.257181666666667	0.257712222222222	0.257333333333333	0.257425956738769	0.258923460898502	0.260087631724903	0.261891292290627	0.265717607973422	0.269794231835829	0.272273532668881	0.274180555555556	0.27614198557959	0.278233665559247	0.280466444814199	0.28126455906822
172	-Inf	3	-Inf	-Inf	1	-Inf	-Inf	-Inf	2_3	0.00816777408637873	0.00833111480865224	0.00733333333333333	0.00733333333333333	0.00766666666666667	0.00701109262340543	0.00701328903654484	0.007645	0.00863344407530454	0.0086855241264559	0.00770992789794786	0.00635555555555555	0.00566666666666667	0.00502662229617305	0.00484717607973422	0.00530338325013865	0.00515091210613599	0.00533333333333333	0.00470049916805324	0.00401827242524917	0.00366666666666667	0.00397892401552968	0.00433333333333333	0.00371214642262895	0.00318992248062015	0.00330892956184137	0.00333333333333333	0.00271880199667221	0.00233333333333333	0.00233333333333333	0.00286166666666667	0.0023626799557032	0.002	0.00290682196339435	0.003135	0.00273200442967885	0.0022	0.002	0.00213178294573643	0.00203605102606767
173	-Inf	2	-Inf	-Inf	0	-Inf	-Inf	-Inf	2_2	0.00283444075304541	0.00266666666666668	0.00200666666666668	0.00166666666666668	0.00232390460343872	0.00201109262340544	0.00150664451827243	0.00198555555555556	0.00231672203765228	0.00234276206322796	0.00235496394897394	0.00232222222222223	0.00233333333333334	0.00169328896283972	0.001	0.001	0.00163515754560531	0.002	0.00170049916805325	0.00196345514950166	0.00266666666666668	0.00235440931780367	0.00152190793122574	0.00102273987798114	0.000523255813953496	0.000333333333333338	0.000808416389811745	0.00130726566833057	0.000859678313921247	0.000666666666666677	0.000610000000000003	0.000696013289036554	0.001	0.00160454797559624	0.002	0.00139867109634552	0.001	0.001	0.0012015503875969	0.000702717692734341
174	-Inf	1	-Inf	-Inf	-1	-Inf	-Inf	-Inf	2_1	0.00283416528008874	0.00233499722684414	0.00283083749306711	0.00365891472868217	0.00283777777777778	0.001681641708264	0.00201222222222222	0.00199280177187154	0.00165111111111111	0.002	0.00186078757626178	0.00100998336106489	0.00148863006100942	0.00166666666666666	0.00148696616749861	0.00198613422074321	0.00184803105934553	0.00166666666666666	0.00181672203765227	0.00231558513588463	0.00266666666666666	0.00235274542429284	0.002	0.00168826135105205	0.00166666666666666	0.00197722222222222	0.00233333333333333	0.00264170826400443	0.00219222222222222	0.00169324473975636	0.00233333333333333	0.00233333333333333	0.0021375485302274	0.00233333333333333	0.00166666666666666	0.00166666666666666	0.002	0.002	0.00213233665559247	0.00263117027176927
175	-Inf	0	-Inf	-Inf	-2	-Inf	-Inf	-Inf	2_0	0.00383444444444444	0.00333554817275747	0.00250305047143649	0.00233333333333333	0.00249528563505269	0.00266666666666666	0.00282695507487521	0.0026738768718802	0.0023494176372712	0.00167554076539101	0.00198058790904048	0.00330171935662784	0.00302333333333332	0.00202440377149195	0.00184666666666666	0.00134719911259012	0.00148474764281751	0.00166666666666666	0.00199999999999999	0.002	0.00199999999999999	0.002	0.00166666666666666	0.00166666666666666	0.00166666666666666	0.00166666666666666	0.00152444444444444	0.00133333333333333	0.00180754298391569	0.002	0.00166666666666666	0.00197171381031613	0.00247032723239045	0.00266666666666666	0.00159234608985025	0.000698781838316718	0.00113366611203549	0.00133333333333333	0.00146511627906976	0.00196444444444443
176	-Inf	-1	-Inf	-Inf	-3	-Inf	-Inf	-Inf	2_-1	0.00233333333333333	0.00299556295063783	0.00217666666666666	0.00067831392124237	0.000657237936772043	0.00165557404326123	0.00150637825845812	0.00100721020521353	0.00149169435215946	0.00166666666666666	0.00117748197448696	0.001	0.001	0.000679423183582913	0.000819490586932446	0.001	0.000849087893864012	0.000666666666666663	0.000516916250693283	0.000648394241417493	0.001	0.000687188019966718	0.00047864669994453	0.00128792912513842	0.00118968386023294	0.000691029900332222	0.000475083056478398	0.000666666666666663	0.00119301164725457	0.001	0.000804999999999998	0.001	0.000863233665559246	0.000666666666666663	0.000468333333333326	0.000666666666666663	0.001	0.00129900332225913	0.000868217054263565	7.21020521353296e-05
177	-Inf	-2	-Inf	-Inf	-4	-Inf	-Inf	-Inf	2_-2	0.00416583471991127	0.00400221483942415	0.004	0.004	0.004	0.00367221297836938	0.00366666666666667	0.00399280177187154	0.00366666666666667	0.00366666666666667	0.00317607973421927	0.00267720465890183	0.00217803660565724	0.002	0.00282029950083195	0.003	0.003	0.003	0.0021827242524917	0.00263227953410981	0.00333333333333334	0.00270438158624515	0.00248062015503876	0.00266666666666666	0.0018546866333888	0.00166666666666666	0.002	0.002	0.00266666666666666	0.0029744869661675	0.00252634498058791	0.0017210205213533	0.00180509413067553	0.002	0.00186323366555925	0.00166666666666666	0.00180144204104271	0.00230011074197121	0.002	0.00170105379922351
178	-Inf	-3	-Inf	-Inf	-5	-Inf	-Inf	-Inf	2_-3	0.00283250138657793	0.00266888150609082	0.00266666666666668	0.00266666666666668	0.0028291735995563	0.003	0.00201164725457572	0.00166666666666668	0.00233333333333334	0.00233333333333334	0.00217581808097616	0.002	0.00182225913621263	0.002	0.00233333333333334	0.00169328896283972	0.00197171381031615	0.00265169162506934	0.0023654485049834	0.002	0.00166666666666668	0.00198169717138103	0.002	0.002	0.00247920133111482	0.00266666666666668	0.00233333333333334	0.00264337215751526	0.00252412645590683	0.00140820854132003	0.0014738888888889	0.00228008874098725	0.00219435215946844	0.00169550748752081	0.00213699389905713	0.00263616195230173	0.00253133666112036	0.0017310038824182	0.00146666666666667	0.00226467331118495
179	-Inf	-4	-Inf	-Inf	-6	-Inf	-Inf	-Inf	2_-4	0.00333333333333334	0.00266998892580289	0.00266666666666666	0.00266666666666668	0.00199224806201551	0.00266167498613423	0.00267777777777779	0.00200664451827244	0.00184082085413201	0.00134111111111112	0.00149114064230344	0.00199001663893512	0.0024891846921797	0.00266666666666668	0.00153743760399335	0.00100000000000001	0.00145757071547422	0.00200000000000002	0.00184914032168608	0.00134997226844149	0.00200000000000002	0.00231503050471437	0.00200000000000002	0.00168663338879645	0.00152079866888519	0.00164555555555555	0.001477537437604	0.00135662784248475	0.000857459789240168	0.000666666666666677	0.000666666666666677	0.000359955629506384	0.000666666666666677	0.000971159179145882	0.0016073211314476	0.00230333333333334	0.00186466999445369	0.00166666666666668	0.00119966722129785	0.000700996677740874
180	-Inf	-5	-Inf	-Inf	-7	-Inf	-Inf	-Inf	2_-5	0.00633111849390919	0.00699778147531892	0.00617666666666667	0.00566666666666667	0.00600000000000001	0.00632778702163063	0.00600000000000001	0.00600000000000001	0.00600000000000001	0.00567609539656129	0.00600000000000001	0.00567831392124237	0.00533333333333334	0.00533333333333334	0.005	0.005	0.00518242122719735	0.00468333333333333	0.00466666666666667	0.00466666666666667	0.00433333333333334	0.00464559068219634	0.00404381586245147	0.00304547975596229	0.00314309484193012	0.00333333333333334	0.00305047143649473	0.00235940099833611	0.0024734219269103	0.00266666666666666	0.00260953965612868	0.00330393788130894	0.00333333333333334	0.0027287853577371	0.00286555555555556	0.00266666666666666	0.00266666666666666	0.00326455906821964	0.00227232390460344	0.001369384359401
181	-Inf	-6	-Inf	-Inf	-8	-Inf	-Inf	-Inf	2_-6	0.00183416528008874	0.00133499722684414	0.001	0.001	0.000504444444444438	5.53709856035423e-06	0	0	0.00031724902939545	0.00131558513588463	0.00166666666666666	0.00198947951273533	0.00297726012201885	0.00429672767609539	0.00692179700499168	0.00991999999999999	0.0140022148394241	0.0201242373821409	0.0288452579034942	0.0411697171381032	0.0597010537992235	0.0827348863006101	0.107947310038824	0.133253599114064	0.155912368275097	0.175138103161398	0.196414309484193	0.217643372157515	0.233374444444444	0.24914950166113	0.262201885745979	0.272166666666667	0.276920687742651	0.275119800332779	0.272802777777778	0.273	0.273199667221298	0.273	0.274465669988926	0.273475318912923
182	-Inf	3	-Inf	-Inf	-Inf	4	-Inf	-Inf	2_3	0.00133333333333334	0.00199557032115172	0.00249750415973378	0.00200665557404326	0.00117109634551495	0.00165666666666666	0.00216028840820855	0.00168217054263566	0.00168275097060455	0.00100887409872435	0.000666666666666663	0.00131118493909192	0.00148837209302326	0.00102444444444445	0.00133333333333334	0.00165280088740987	0.00148474764281753	0.00166666666666666	0.00166666666666666	0.0019811738648948	0.00218580144204105	0.00168715393133998	0.001	0.00131166666666667	0.00181031613976705	0.00231000000000001	0.00238222222222222	0.00107641196013289	0.001	0.00161240310077519	0.00180555555555555	0.00169495285635052	0.00166666666666666	0.00166666666666666	0.00166666666666666	0.00166666666666666	0.00153300055463117	0.00103333333333333	0.00126423438363737	0.00256149137451308
183	-Inf	2	-Inf	-Inf	-Inf	3	-Inf	-Inf	2_2	0.005	0.00466888519134775	0.00466666666666667	0.00466666666666667	0.00434276206322796	0.00432778702163062	0.00449362174154188	0.00401442041042707	0.004	0.00432390460343872	0.004	0.00367777777777778	0.00351222222222223	0.00301275651691625	0.003	0.003318358291736	0.00333333333333334	0.00301666666666667	0.00266666666666666	0.003296788482835	0.00366666666666667	0.00272823072656683	0.00266666666666666	0.00359856035437431	0.00318968386023295	0.00269102990033222	0.00266666666666666	0.00205213533000555	0.002	0.00230615640599002	0.00233333333333334	0.00202884082085413	0.00186323366555925	0.00196944444444445	0.00166666666666666	0.00136600221483943	0.00193333333333333	0.00233333333333334	0.0022015503875969	0.002
184	-Inf	1	-Inf	-Inf	-Inf	2	-Inf	-Inf	2_1	0.00333388796450359	0.00233555185801441	0.00216472545757071	0.00266389351081529	0.00266666666666665	0.00266666666666665	0.00234387132556848	0.00199999999999999	0.00199999999999999	0.00167443150305045	0.00166666666666665	0.00166666666666665	0.00182307265668329	0.00199999999999999	0.00215474209650581	0.00329346622369878	0.00299999999999999	0.00204326123128119	0.00218191902384913	0.00231672203765226	0.00185080421519688	0.00198222222222221	0.00199999999999999	0.00168660022148393	0.00199999999999999	0.00168829728230725	0.00128840820854131	0.00166666666666666	0.00138269550748751	0.001	0.00166666666666665	0.00136051026067664	0.00113865779256793	0.00194130675526023	0.00199999999999999	0.00169772601220187	0.00153222222222221	0.00163394342762062	0.00153377630121815	0.00103494176372711
185	-Inf	0	-Inf	-Inf	-Inf	1	-Inf	-Inf	2_0	0.0023344407530454	0.00100499168053245	0.000666666666666663	0.00132667775929008	0.00150471436494731	0.000677759290072098	0.000160288408208544	0.000659456461453143	0.001	0.001	0.00102111111111112	0.000666666666666677	0.000976150859678322	0.00133333333333334	0.000693843594009986	0.000333333333333338	0.000333333333333338	0.000333333333333338	0.000449251247920147	0.00131558513588464	0.00170542635658915	0.000707709373266774	0.000478646699944538	0.00097781475318913	0.000523017193566286	2.43632336655725e-05	0.000333333333333338	0.000641153632834162	0.001140642303433	0.00072102052135331	0.00086134220743207	0.00127565169162508	0.000863006100942878	0.000363838047698286	0.00013500000000001	0.000634498058790901	0.000799999999999998	0.00129900332225914	0.00166666666666666	0.00166666666666666
186	-Inf	-1	-Inf	-Inf	-Inf	0	-Inf	-Inf	2_-1	0.00183749306711038	0.00100221852468109	0.00166056572379368	0.00232945091514144	0.00250471436494732	0.00167775929007211	0.00149335548172758	0.00231780366056573	0.00150859678313922	0.000361619523017199	0.000823333333333339	0.00132225913621263	0.001	0.00164115363283418	0.00202717692734333	0.00134775374376041	0.000666666666666677	0.000349972268441492	0.00114894795127354	0.00133333333333334	0.000853022739877986	0.000979478646699946	0.00162396006655574	0.00231114808652247	0.00147666666666667	0.00104769828064337	0.00119134775374376	0.00161564059900167	0.00233333333333334	0.00233333333333334	0.00186134220743206	0.00136217415418747	0.00133333333333334	0.00103100775193799	0.000801996672212985	0.00130116472545758	0.00219966722129784	0.00229950083194676	0.00213178294573644	0.00173777777777779
187	-Inf	-2	-Inf	-Inf	-Inf	-1	-Inf	-Inf	2_-2	0.00649750415973378	0.00666888150609081	0.00765559246954596	0.0106394897393234	0.0134833887043189	0.0120366666666667	0.00838879645036051	0.00667443150305047	0.00617526344980588	0.00438047698280643	0.00188463671658347	0.0013222407099279	0.00164392678868553	0.00167940199335548	0.00084692179700499	0.000347753743760404	0.0011514143094842	0.00165058236272878	0.00133333333333334	0.000703211517165002	0.000518580144204104	0.000647254575707151	0.000666666666666663	0.000979444444444445	0.00118857459789241	0.000689406544647806	0.001	0.00130892956184138	0.0011414309484193	0.00164111111111111	0.000860232945091513	5.54631170271766e-05	0.000471666666666668	0.000666666666666663	0.00113643926788686	0.00103105934553522	0.000397115917914584	0.000300610094287303	0.000666666666666663	0.000367720465890187
188	-Inf	-3	-Inf	-Inf	-Inf	-2	-Inf	-Inf	2_-3	0.00249916805324459	0.00332890365448504	0.00316916250693289	0.00234108527131782	0.002	0.002	0.00233333333333333	0.00265944444444444	0.00266666666666666	0.00234274640088593	0.00215669988925803	0.00233333333333333	0.0018447032723239	0.00166666666666666	0.00233333333333333	0.00233333333333333	0.00151499999999999	0.00101605758582503	0.00163283416528009	0.002	0.00203666666666666	0.00198114254021076	0.00166666666666666	0.00135388888888888	0.00129062673322241	0.00197729789590255	0.00233333333333333	0.00233333333333333	0.00219134775374376	0.002	0.00119356627842484	0.000693888888888885	0.00166666666666666	0.00166666666666666	0.001	0.00130277777777777	0.00166666666666666	0.00166666666666666	0.001	0.000701053799223513
189	-Inf	-4	-Inf	-Inf	-Inf	-3	-Inf	-Inf	2_-4	0.00266666666666665	0.00266666666666665	0.00233333333333333	0.00200277315585136	0.00217027176927343	0.00199999999999999	0.00183860232945091	0.00166666666666666	0.00133333333333334	0.00133333333333334	0.00117526344980588	0.001	0.00115611111111111	0.00101109262340544	0.00115474209650582	0.0019744869661675	0.00136051026067665	0.000681087077093729	0.00115116279069768	0.00133333333333334	0.00133333333333334	0.00164891846921797	0.0015185801442041	0.00101941209095951	0.000666666666666669	0.000354409317803666	0.000666666666666663	0.000977260122018858	0.00114309484193012	0.00102440377149196	0.000666666666666671	0.000973932334997227	0.001	0.000694952856350523	0.00133333333333333	0.00163671658347199	0.00133333333333334	0.00133333333333334	0.000866111111111116	0.000366611203549645
190	-Inf	-5	-Inf	-Inf	-Inf	-4	-Inf	-Inf	2_-5	0.00116722222222223	0.001	0.000671658347199115	0.000333333333333338	0.000333333333333338	4.99168053244597e-06	0.000161111111111113	0.000333333333333338	0.000492512479201332	0.00131777777777778	0.00264894795127354	0.00332334997226845	0.00544592346089851	0.00922850804215197	0.0138502495840266	0.021120354963949	0.033089850249584	0.0491575152523572	0.0688643410852713	0.0928014420410427	0.117863006100943	0.139249584026622	0.162004991680532	0.187648363838048	0.210126455906822	0.228303333333333	0.244044444444444	0.257395348837209	0.264712701053799	0.265666666666667	0.263051580698835	0.261133111480865	0.258221483942414	0.252708264004437	0.248705426356589	0.246726666666667	0.244988372093023	0.242797342192691	0.24273433166944	0.244231835829174
191	-Inf	-6	-Inf	-Inf	-Inf	-5	-Inf	-Inf	2_-6	0.00166666666666666	0.00133554817275747	0.00116888888888889	0.00133001107419711	0.00166666666666666	0.00133832501386577	0.000666666666666663	0.000666666666666663	0.00133333333333333	0.00165834719911259	0.00182418191902385	0.00167665002773156	0.0015110741971207	0.00133333333333333	0.00133333333333333	0.00133333333333333	0.00115252357182473	0.00133333333333333	0.00166666666666666	0.00198280643372158	0.00151777777777777	0.000703272323904599	0.00133333333333333	0.00196006655574043	0.0014792013311148	0.00135496394897392	0.00118944444444444	0.000689961175818077	0.000333333333333324	0.000641708264004433	0.00114055555555555	0.00133333333333333	0.00152768549280177	0.00133333333333333	0.000666666666666663	0.000969495285635053	0.00133333333333333	0.000731003882418187	0.000333333333333324	0.000931339977851606
192	-Inf	3	-Inf	-Inf	-Inf	-Inf	5	-Inf	2_3	0.00683250138657792	0.00699999999999999	0.00716417082640043	0.00667441860465115	0.00584666666666665	0.0059900166389351	0.00649388888888887	0.00666666666666665	0.00633333333333332	0.00600885935769656	0.00599999999999999	0.00470660011092622	0.00468940654464779	0.00529833333333331	0.0044869661674986	0.00466666666666665	0.00484803105934552	0.00466666666666665	0.00496677740863786	0.00501774819744869	0.00470321151716499	0.00370549084858567	0.00329222222222221	0.00460188261351051	0.00456644518272424	0.00368944444444443	0.0038092068774265	0.00369162506932888	0.00347444444444443	0.00366666666666665	0.00372157515252356	0.00363888888888887	0.00380421519689405	0.00399999999999999	0.00339378813089294	0.00299999999999999	0.00293399889073764	0.00303333333333332	0.00320099667774085	0.00270216306156404
193	-Inf	2	-Inf	-Inf	-Inf	-Inf	4	-Inf	2_2	0.002	0.002	0.0014969495285635	0.00133721575152523	0.00183804769828064	0.00232115171650055	0.00232057681641708	0.00234054353854686	0.00215862451469772	0.00233333333333333	0.00219656699889258	0.00166666666666666	0.00133333333333333	0.00101222222222222	0.000846666666666665	0.000666666666666663	0.00115196894065446	0.00133333333333333	0.001	0.00163222222222222	0.00196394897393233	0.00170542635658914	0.00137382140876317	0.001	0.00128951747088186	0.00135555555555555	0.000904761904761896	0.000952142459654981	0.00161619523017193	0.00230726566833055	0.00252689961175818	0.00172111111111111	0.00166666666666666	0.00227464008859357	0.00166666666666666	0.000759689922480616	0.000666666666666663	0.000967276760953966	0.00113311148086522	0.00133333333333333
194	-Inf	1	-Inf	-Inf	-Inf	-Inf	3	-Inf	2_1	0.00916611295681064	0.00800665557404327	0.00666666666666667	0.00567829457364342	0.00434276206322796	0.004	0.0031730449251248	0.00267387687188021	0.00282531785516861	0.00397171381031614	0.00384414864115364	0.00302222222222223	0.00284525790349418	0.00266666666666668	0.00266666666666668	0.00202990033222592	0.00248449612403102	0.00298336106489185	0.00218358291735996	0.002	0.00214728682170543	0.00233333333333334	0.00233333333333334	0.00171207087486158	0.00185635052689962	0.00197563676633444	0.00133333333333334	0.00133333333333334	0.00166666666666668	0.00105435385468664	0.000861666666666671	0.00127565169162508	0.00180343300110743	0.002	0.00133333333333334	0.00163449805879091	0.00133333333333334	0.00043632336655593	0.000867997781475323	0.000964008859357698
195	-Inf	0	-Inf	-Inf	-Inf	-Inf	2	-Inf	2_0	0.0061691625069329	0.00566666666666667	0.005	0.00467054263565893	0.00433333333333334	0.00400499168053245	0.00401222222222223	0.00366666666666668	0.00349222222222222	0.00399168053244593	0.00366666666666667	0.00366666666666668	0.004	0.00335662784248476	0.0036405990016639	0.004	0.00302939545202441	0.00298447032723239	0.003	0.003	0.00366666666666667	0.00335274542429285	0.00333333333333333	0.00333333333333334	0.00285548172757476	0.00204555555555556	0.00185722222222223	0.00228452579034942	0.00214143094841931	0.00264008859357698	0.00219412090959512	0.00138888888888889	0.0021375485302274	0.00202944444444445	0.000863560732113149	0.000364894795127359	0.000666666666666677	0.00126677759290073	0.00166666666666668	0.00136882972823073
196	-Inf	-1	-Inf	-Inf	-Inf	-Inf	1	-Inf	2_-1	0.0233599556295064	0.0107153931339978	0.00618055555555556	0.00434331669439822	0.00417109634551495	0.004	0.00382750970604548	0.00334772978959025	0.00301608430393788	0.00266666666666666	0.00282392026578073	0.003	0.00333333333333333	0.00365446478092069	0.00333333333333333	0.0030138657792568	0.00284777777777778	0.00266666666666666	0.00248419301164725	0.00266666666666666	0.00314864115363283	0.00333333333333333	0.00255813953488372	0.00168718801996672	0.00229062673322241	0.00297833333333334	0.00333333333333333	0.00333333333333333	0.00333333333333333	0.00333333333333333	0.0025263449805879	0.00141486411536328	0.00133333333333333	0.00224529346622369	0.002	0.002	0.002	0.002	0.00233333333333333	0.00203438713255685
197	-Inf	-2	-Inf	-Inf	-Inf	-Inf	0	-Inf	2_-2	0.004	0.00433056478405316	0.004	0.00367054908485857	0.004	0.004	0.004	0.004	0.00384137548530228	0.00366666666666667	0.00350996677740864	0.00333333333333334	0.00266666666666666	0.00234555555555556	0.003	0.003	0.0025146977260122	0.00265113699389906	0.00263283416528009	0.00236777777777778	0.00233333333333334	0.00264728682170542	0.00252024403771492	0.00264559068219634	0.00266666666666666	0.00204444444444445	0.002	0.00230940456316083	0.00166666666666666	0.00197393233499723	0.00219356627842485	0.00169388888888889	0.00213865779256795	0.00233333333333334	0.00247	0.00266666666666666	0.00239645625692137	0.002	0.002	0.00140210759844704
198	-Inf	-3	-Inf	-Inf	-Inf	-Inf	-1	-Inf	2_-3	0.00183416528008874	0.00133554817275748	0.00150333333333333	0.0019922351636162	0.000828618968386022	0.000344425956738774	0.001	0.001	0.0011749723145072	0.001	0.001	0.00164444444444444	0.00148781838316722	0.00102555555555556	0.00133333333333334	0.00101442041042707	0.000666666666666663	0.000983361064891848	0.000666666666666663	0.000666666666666663	0.001	0.00131281198003328	0.001	0.000688851913477534	0.000712701053799226	0.000642817526344977	0.000141985579589575	0.000333333333333338	0.001	0.001	0.000804999999999998	0.001	0.00105980066445183	0.000363888888888893	0.000468333333333335	0.000666666666666663	0.000600000000000003	0.00129900332225914	0.00166666666666666	0.00166666666666666
199	-Inf	-4	-Inf	-Inf	-Inf	-Inf	-2	-Inf	2_-4	0.00750333333333334	0.00700000000000001	0.00633333333333334	0.00600388241819191	0.00583804769828065	0.00533887964503606	0.00549362174154189	0.00534054353854688	0.00517470881863561	0.005	0.005	0.00532279534109818	0.0051552967276761	0.00533333333333334	0.00469273433166945	0.0040138657792568	0.004	0.00368275097060456	0.00333333333333334	0.00333333333333334	0.00366666666666668	0.00366666666666668	0.00366666666666668	0.00335548172757476	0.00333333333333334	0.00333333333333334	0.00304825291181365	0.00266666666666668	0.0026150859678314	0.003	0.00333333333333334	0.00333333333333334	0.00286277777777778	0.00266666666666668	0.00266666666666668	0.00296788482834995	0.00233333333333334	0.00203383250138658	0.00233333333333334	0.0020354963948974
200	-Inf	-5	-Inf	-Inf	-Inf	-Inf	-3	-Inf	2_-5	0.00533499722684415	0.00466888150609081	0.00383582917359956	0.00366666666666667	0.00417191818684357	0.00432722222222223	0.00416002214839425	0.00368219633943427	0.003825	0.0049717607973422	0.00466666666666667	0.00402218524681087	0.00366666666666667	0.00302547065337763	0.00366666666666667	0.00366666666666667	0.00318166666666667	0.00363455149501661	0.00351691625069329	0.00301827242524917	0.00363000000000001	0.0043139534883721	0.00385326688815061	0.00304111111111111	0.00304333333333334	0.00266666666666666	0.00261952301719357	0.00269107043815862	0.00219166666666667	0.00261564059900166	0.00219356627842485	0.00108166666666667	0.00213865779256795	0.00233333333333334	0.001	0.00160555555555555	0.001865	0.00136600221483943	0.00153355518580144	0.00163227953410981
201	-Inf	-6	-Inf	-Inf	-Inf	-Inf	-4	-Inf	2_-6	0.000168333333333336	0	0.000163616195230174	0.000333333333333338	0	0	0.000333333333333338	0.000658361018826145	0.000666666666666677	0.000990571270105381	0.00180255130338326	0.00233333333333334	0.003	0.00460277777777778	0.00579256794231837	0.00697009966777409	0.00923698781838317	0.0128624514697726	0.0176384274640089	0.0228062015503876	0.0298266666666667	0.0392458471760797	0.0512934662236988	0.0644	0.0783399889073766	0.09295	0.107916666666667	0.122578626799557	0.1372	0.152169435215947	0.166257348863006	0.179553333333333	0.192410981697171	0.204587909040488	0.21448973932335	0.220075555555556	0.219135330005546	0.213745978924016	0.211201768933112	0.210404563160824
202	-Inf	3	-Inf	-Inf	-Inf	-Inf	-Inf	4	2_3	0.00550111111111112	0.00533333333333334	0.005	0.005	0.00550471436494731	0.00467666666666667	0.00350637825845813	0.00398449612403101	0.0038250276854928	0.00367555555555555	0.00382333333333333	0.00335548172757476	0.00366666666666667	0.00366666666666667	0.00333333333333334	0.00365227021040974	0.00318217054263566	0.003	0.00348252911813644	0.00335215946843855	0.00285302273987798	0.00235385468663339	0.00266666666666666	0.00297781475318913	0.00252301719356628	0.00233333333333334	0.00185801442041043	0.00166666666666666	0.00214055555555556	0.00233333333333334	0.00213865779256795	0.00233333333333334	0.00192235163616196	0.00103100775193799	0.00127066001109262	0.00196783139212424	0.00173266777592901	0.00103383250138658	0.00133333333333334	0.00133333333333334
203	-Inf	2	-Inf	-Inf	-Inf	-Inf	-Inf	3	2_2	0.00516749861342207	0.00499889073765946	0.005	0.00466943982251803	0.004	0.004	0.00450526899611758	0.00400610094287299	0.00382640044370492	0.00367443150305047	0.00317555555555555	0.00267609539656127	0.00233333333333333	0.00201055555555556	0.00233333333333333	0.00233333333333333	0.00218025513033832	0.00263782584581252	0.00266666666666666	0.00234994462901439	0.00233333333333333	0.00264888888888887	0.00218524681087077	0.00137320044296788	0.00114617940199334	0.00164503605102606	0.001522462562396	0.00133333333333333	0.0014753189129229	0.00166666666666666	0.00185967831392124	0.00136051026067664	0.000999999999999987	0.00130398671096345	0.00133333333333333	0.00133333333333333	0.00113444444444443	0.00103272323904603	0.00153377630121816	0.00133333333333333
204	-Inf	1	-Inf	-Inf	-Inf	-Inf	-Inf	2	2_1	0.00666666666666665	0.00633499722684415	0.00633333333333333	0.00666279069767441	0.00600888888888888	0.00435330005546311	0.0035061111111111	0.00366001109262339	0.00399999999999999	0.00367498613422073	0.00299999999999999	0.00299999999999999	0.0035111111111111	0.00268996117581807	0.00215363283416527	0.00265333333333332	0.00299999999999999	0.00331780366056572	0.00299999999999999	0.00299999999999999	0.00314839424141749	0.0030194120909595	0.00237382140876316	0.00199999999999999	0.00252214839424141	0.00202277777777777	0.00195222222222221	0.00264226289517469	0.00219190238491402	0.00169324473975635	0.00119412090959511	0.00130555555555555	0.00180421519689405	0.00199999999999999	0.00219689406544647	0.00199999999999999	0.00180088740987242	0.00169994453688296	0.00153433001107418	0.00133333333333333
205	-Inf	0	-Inf	-Inf	-Inf	-Inf	-Inf	1	2_0	0.00550138657792568	0.00467110371602884	0.00433333333333333	0.00433333333333333	0.00433333333333333	0.00466112035496395	0.00482668881506091	0.00467443150305047	0.00417526344980589	0.00367609539656129	0.00433333333333333	0.00465559246954596	0.00351192457016085	0.00301275651691625	0.00333333333333334	0.00333333333333334	0.00318247365501942	0.00268330560177482	0.00266666666666666	0.00266666666666666	0.00233333333333334	0.00233333333333334	0.00281198003327787	0.003	0.00266666666666666	0.00266666666666666	0.003	0.003	0.00205268996117582	0.00197282307265668	0.00261064891846922	0.0023910149750416	0.00219633943427621	0.002	0.00246866333887965	0.00266666666666666	0.00193233499722685	0.00133333333333334	0.00172868217054264	0.00233333333333334
206	-Inf	-1	-Inf	-Inf	-Inf	-Inf	-Inf	0	2_-1	0.125337770382696	0.120013289036545	0.114846921797005	0.109046511627907	0.108007751937985	0.104048888888889	0.104031613976705	0.108562950637826	0.0997822222222222	0.0882096505823627	0.0799844444444445	0.0682691029900332	0.0590332225913621	0.0511555555555556	0.0430411111111111	0.0345592469545958	0.0302912513842746	0.0251647254575707	0.01976	0.0173997785160576	0.0134381586245147	0.0101244444444444	0.00763222222222223	0.00507973421926911	0.00370826400443705	0.0027109634551495	0.002	0.00230948419301165	0.00166666666666666	0.000744739756367659	0.000666666666666663	0.000666666666666663	0.000528333333333333	0.000333333333333338	0.000666666666666663	0.000968940654464781	0.000666666666666663	0.000366611203549644	0.00046622369878184	0.000965058236272879
207	-Inf	-2	-Inf	-Inf	-Inf	-Inf	-Inf	-1	2_-2	0.00833499722684415	0.00667552602436323	0.00633333333333334	0.00600332778702164	0.00550442967884828	0.00533333333333333	0.005	0.00467332224070993	0.00401497504159734	0.00334165280088742	0.00349084858569052	0.00366666666666667	0.00402222222222223	0.00398781838316722	0.00333333333333334	0.00269435215946844	0.00233333333333334	0.00265169162506933	0.00281752634498059	0.00268330560177482	0.00281555555555556	0.00331450719822814	0.00337160288408209	0.00268663338879645	0.00247895902547066	0.00297833333333334	0.00333333333333334	0.00271325568496949	0.00185745978924015	0.00197504159733777	0.00152602436323367	0.00102717692734332	0.00147199112590128	0.00166666666666666	0.00186300610094287	0.00166666666666666	0.001	0.001	0.00153300055463117	0.0010343300110742
208	-Inf	-3	-Inf	-Inf	-Inf	-Inf	-Inf	-2	2_-3	0.00316777408637874	0.00266888519134777	0.00250276854928019	0.0020038824181919	0.00217111111111112	0.002	0.00198777777777779	0.00233333333333334	0.00184108527131784	0.00199112590127565	0.00249058693244741	0.0023438713255685	0.00168940654464781	0.00101220188574598	0.00182029950083195	0.00263893510815309	0.00233333333333334	0.00201552967276761	0.00215030504714365	0.00201719356627843	0.00181555555555556	0.00231450719822813	0.0020393788130893	0.00166666666666668	0.002	0.002	0.00185658914728683	0.00135722222222223	0.00180865224625625	0.00261564059900167	0.00166666666666668	0.00136051026067666	0.00152800887409873	0.00102884082085413	0.00113699389905713	0.00133333333333334	0.00133333333333334	0.00163449805879091	0.002	0.00170055555555557
209	-Inf	-4	-Inf	-Inf	-Inf	-Inf	-Inf	-3	2_-4	0.001835	0.0013361018826135	0.000836383804769827	0.000666666666666663	0.00133333333333333	0.00100555555555556	0.000506644518272419	0.000658361018826131	0.000807542983915687	0.00165723793677204	0.00151026067665002	0.000689922480620151	0.000666666666666663	0.000666666666666663	0.000819744869661673	0.00163676633444075	0.00103211517165005	3.43871325568495e-05	0.000482281284606859	0.000666666666666663	0.000333333333333324	0.000957918050941307	0.00114507198228128	0.00102222222222222	0.00133333333333333	0.00133333333333333	0.002	0.00292192691029899	0.0047	0.00750055370985604	0.0118524681087077	0.0182622222222222	0.0276683305601775	0.0401613976705491	0.0563200221852468	0.0742055555555556	0.0897942318358292	0.101875762617859	0.11349087893864	0.126074012242627
210	-Inf	-5	-Inf	-Inf	-Inf	-Inf	-Inf	-4	2_-5	0.155855795895729	0.150008859357697	0.147865779256794	0.147313953488372	0.147676633444075	0.142752079866889	0.14112015503876	0.147551111111111	0.141691666666667	0.132160022148394	0.134233665559247	0.131803888888889	0.128537992235164	0.125333333333333	0.12276	0.124086378737542	0.120998333333333	0.113923588039867	0.113951747088186	0.116138103161398	0.113	0.106710482529118	0.0999712070874862	0.0930616666666667	0.0858374930671104	0.0802951273532669	0.0804764281752634	0.0800488075429839	0.0695923460898503	0.0579201331114809	0.049075429839157	0.0415172222222222	0.0373067110371603	0.032077519379845	0.0254991680532446	0.0209111111111111	0.0142366666666667	0.00886267995570321	0.00700110926234055	0.00570105379922352
211	-Inf	-6	-Inf	-Inf	-Inf	-Inf	-Inf	-5	2_-6	0.00149916805324459	0.00166666666666666	0.00100444444444445	0.000336655592469551	0	0	0.000172490293954523	0	0	0	0.000157515252357185	0.000333333333333338	0.000333333333333338	0.000655019412090956	0.000975041597337771	0.00133333333333334	0.00151414309484193	0.00197111111111111	0.00263505268996118	0.00299999999999999	0.00381555555555556	0.00431503050471437	0.00496234772978959	0.00627343316694399	0.00729173599556295	0.00829007210205215	0.0099111111111111	0.0125271317829457	0.0161403216860788	0.0204420410427066	0.0255522222222222	0.0313477297895903	0.0384215196894066	0.045603993344426	0.0530598006644518	0.061450915141431	0.0709046034387133	0.0803887964503605	0.0902739877981142	0.101555185801442
212	-Inf	-Inf	3	6	-Inf	-Inf	-Inf	-Inf	2_3	0.00383444075304541	0.00399723145071983	0.00416361619523018	0.00433333333333334	0.00466666666666668	0.00466666666666668	0.00433333333333334	0.00400721020521354	0.00301608430393789	0.00266666666666668	0.00333333333333334	0.00333333333333334	0.003	0.003	0.003	0.003	0.00284803105934554	0.00234886300610095	0.00266666666666668	0.00298277777777778	0.00266666666666668	0.00203875968992248	0.002	0.002	0.00166666666666668	0.00135555555555556	0.002	0.00230940456316083	0.00233333333333334	0.00233333333333334	0.0013871325568497	0.00130611111111112	0.0020826400443705	0.00297065337763013	0.00272666666666667	0.00142635658914729	0.0012702104097453	0.00196727676095397	0.00173377703826955	0.00133333333333334
213	-Inf	-Inf	2	5	-Inf	-Inf	-Inf	-Inf	2_2	0.00166666666666668	0.00100442967884828	0.000333333333333338	0.000662784248474774	0.001	0.000672777777777787	0.000840266222961736	0.000666666666666677	0.000982806433721583	0.00165723793677206	0.000687188019966725	0.000333333333333338	0.000977260122018865	0.00165393133997786	0.00133333333333334	0.00101442041042707	0.000848585690515812	3.2168607875763e-05	0.000516916250693297	0.000333333333333338	0.000629506378258461	0.00131392124237383	0.00114673311184939	0.00133333333333334	0.00233333333333334	0.00295452024403772	0.00361952301719357	0.00492678868552413	0.00594952856350528	0.0069488888888889	0.00789240155296729	0.0101946755407654	0.0147166666666667	0.0200105204872647	0.0256372712146423	0.0325341098169717	0.0410926234054354	0.0506788685524127	0.0611286744315031	0.071312257348863
214	-Inf	-Inf	1	4	-Inf	-Inf	-Inf	-Inf	2_1	0.00583361064891847	0.00500221852468109	0.0048391569606212	0.00433333333333334	0.00349639489739324	0.00333777038269551	0.00382806433721575	0.004	0.003	0.003	0.00333333333333334	0.00365723793677205	0.00368777777777778	0.00268885191347754	0.002	0.002	0.00233333333333334	0.0026522462562396	0.003	0.003	0.00266666666666666	0.00203549639489739	0.00214808652246257	0.00233333333333334	0.00252024403771492	0.00295784803105935	0.00252190793122574	0.00202273987798114	0.00214309484193012	0.00202440377149196	0.00152523571824737	0.00164059900166389	0.002	0.00169495285635052	0.00147088186356073	0.00197004991680533	0.00233333333333334	0.00172989462007765	0.00166666666666666	0.00226677759290073
215	-Inf	-Inf	0	3	-Inf	-Inf	-Inf	-Inf	2_0	0.00616832779623477	0.00533499722684414	0.00516388888888888	0.00434496124031007	0.00383804769828064	0.00399445368829727	0.00383971159179145	0.00334054353854686	0.00268275097060455	0.0026577925679423	0.00295895729339988	0.00334442595673876	0.00353577371048253	0.003	0.00266666666666666	0.00266666666666666	0.003	0.003	0.00281666666666667	0.0026843853820598	0.00248062015503875	0.00297947864669995	0.00318801996672213	0.003	0.00347729789590254	0.00335718247365501	0.003	0.003	0.00205204872646733	0.00166666666666666	0.00294444444444444	0.00363787375415282	0.00252967276760954	0.00263616195230172	0.00333333333333333	0.00242983915696061	0.00233333333333333	0.00323183582917359	0.00313200221852468	0.00243982251802551
216	-Inf	-Inf	-1	2	-Inf	-Inf	-Inf	-Inf	2_-1	0.000501111111111105	0.000333333333333324	0.000830282861896837	0.000670549084858565	0.000666666666666663	0.000666666666666663	0.000333333333333324	7.21020521353281e-06	0.000333333333333324	0.000333333333333324	0	0	0	0.000642262895174705	0.000846367165834719	0.000347199112590119	0.000818383167220375	0.00131724902939544	0.00114950166112956	0.00101777777777778	0.000555740432612313	0	0.000437603993344426	0.00131118493909191	0.00133333333333333	0.00133333333333333	0.000905712701053791	0.000333333333333324	0.000474209650582356	0.000360465116279061	0.000805555555555554	0.00130504714364947	0.00113722222222222	0.00102995008319468	0.00119744869661675	0.001	0.000866333887964503	0.00126566833056017	0.000798668885191346	0.000702163061564056
217	-Inf	-Inf	-2	1	-Inf	-Inf	-Inf	-Inf	2_-2	0.002	0.00166832779623478	0.00216444444444445	0.00266334440753047	0.00217055555555556	0.002	0.002	0.00134555555555556	0.001	0.001	0.00182444444444445	0.00232390460343872	0.002	0.00232168607875763	0.00202495840266224	0.000706600110926244	0.000666666666666677	0.000985579589572935	0.00148449612403102	0.00198336106489185	0.00166666666666668	0.00198225180255131	0.00151858014420411	0.0007054908485857	0.00081308929561842	0.00131173864894796	0.00104444444444445	0.000356073211314481	0.000951747088186364	0.00133333333333334	0.000858888888888894	0.000666666666666677	0.000666666666666677	0.00127676095396562	0.00166666666666668	0.00136328341652802	0.00133333333333334	0.00103216860787576	0.0011336661120355	0.00133333333333334
218	-Inf	-Inf	-3	0	-Inf	-Inf	-Inf	-Inf	2_-3	0.002	0.002	0.00266666666666666	0.00266666666666666	0.00299999999999999	0.00299999999999999	0.00266666666666666	0.00266666666666666	0.00233333333333333	0.00168219633943427	0.00150859678313921	0.00165723793677204	0.00199999999999999	0.0016777592900721	0.00166666666666666	0.00230782029950083	0.00233333333333333	0.00201442041042705	0.00215116279069766	0.00233333333333333	0.00218388888888888	0.00199999999999999	0.00166666666666666	0.00166666666666666	0.00133333333333333	0.00133333333333334	0.00152190793122573	0.00133333333333333	0.00147642817526345	0.00166666666666666	0.00152523571824736	0.00133333333333333	0.001	0.000694952856350536	0.001	0.00160676650027731	0.00146921797004992	0.00106322795341098	0.001	0.001
219	-Inf	-Inf	-4	-1	-Inf	-Inf	-Inf	-Inf	2_-4	0.00516638935108152	0.00566555740432611	0.00533721575152522	0.00433887964503605	0.00300721020521352	0.00299556295063781	0.00398946200776483	0.00400610094287298	0.00301386577925678	0.00266666666666665	0.00315806988352745	0.00333333333333333	0.00317722222222221	0.00267775929007209	0.00233333333333333	0.00233333333333333	0.00233333333333333	0.00233333333333333	0.00266666666666665	0.00266666666666665	0.00233333333333333	0.00233333333333333	0.00218524681087076	0.00199999999999999	0.00214642262895174	0.00233333333333333	0.00218857459789239	0.00199999999999999	0.00214309484193011	0.00202440377149195	0.00152523571824735	0.00133333333333333	0.00147286821705425	0.00197171381031613	0.00252911813643926	0.00263671658347198	0.00246921797004991	0.00176150859678313	0.00086611111111111	0.000966722129783694
220	-Inf	-Inf	-5	-2	-Inf	-Inf	-Inf	-Inf	2_-5	0.00133333333333333	0.00133333333333333	0.00100499168053244	7.75193798449613e-06	0.000162222222222218	0.000990016638935109	0.001	0.00165335551858014	0.00249222222222222	0.00266666666666666	0.00476927343316695	0.00858679977814752	0.0130415973377704	0.0204683333333333	0.0332756516916251	0.0511466666666667	0.072961175818081	0.0966034387132557	0.119185492801772	0.136765	0.152490586932447	0.17254	0.196174708818636	0.222790697674419	0.248547619047619	0.266293888888889	0.274280643372158	0.280422222222222	0.284474764281753	0.284053156146179	0.28338824181919	0.285444444444444	0.289788130892956	0.292940099833611	0.297227953410982	0.30322480620155	0.306400998336107	0.3094	0.313524363233666	0.315035496394897
221	-Inf	-Inf	-6	-3	-Inf	-Inf	-Inf	-Inf	2_-6	0.00200333333333333	0.00166666666666666	0.000503050471436488	0.000333333333333324	0.001	1.66666666666668e-05	0.000160022148394237	0.00130841638981173	0.00196561286744314	0.00396228508042152	0.00662562396006656	0.00926356589147287	0.0148294573643411	0.0237444444444444	0.0388441486411536	0.0580686600221484	0.0779922480620155	0.0986283971159179	0.118213178294574	0.136596899224806	0.15752	0.183218161683278	0.213414174972315	0.241755555555556	0.26181641708264	0.271356111111111	0.27295	0.273333333333333	0.275753333333333	0.278778516057586	0.281300055463117	0.285102222222222	0.289773710482529	0.295356073211314	0.300475318912923	0.303473333333333	0.305332224070993	0.307230171935663	0.307868435599779	0.308559821925431
222	-Inf	-Inf	3	-Inf	1	-Inf	-Inf	-Inf	2_3	0.00316777777777776	0.00366223698781837	0.0028308374930671	0.0026705426356589	0.00217109634551494	0.00134333333333333	0.00249362174154187	0.00331782945736432	0.00284163898117385	0.00201777777777777	0.00182333333333332	0.0023222591362126	0.00266666666666665	0.00234555555555555	0.00169333333333332	0.00165227021040973	0.00230282861896837	0.00266666666666665	0.00185080421519688	0.00135215946843853	0.00199999999999999	0.00231281198003326	0.00185437430786267	0.00166666666666665	0.00181031613976705	0.00199999999999999	0.00233333333333331	0.00233333333333331	0.00166666666666665	0.00105426356589146	0.00152777777777776	0.00224847476428175	0.00166666666666666	0.00136434108527131	0.00146866333887963	0.00136499999999999	0.00153300055463116	0.00133333333333333	0.000799003322259129	0.00129783693843593
223	-Inf	-Inf	2	-Inf	0	-Inf	-Inf	-Inf	2_2	0.00716555555555556	0.00766445182724253	0.00733943427620633	0.00667054908485857	0.00617138103161398	0.00567221297836938	0.00616028840820854	0.00633333333333333	0.00566666666666667	0.00566666666666667	0.00501941209095951	0.00434387132556849	0.00482196339434276	0.005	0.00435940099833611	0.00431946755407653	0.00448504983388704	0.00371491957848031	0.00318383167220376	0.00268444444444444	0.00285191347753744	0.00298058790904049	0.00281253466444814	0.00268881506090808	0.003	0.00330999999999999	0.00285745978924016	0.00266666666666666	0.00247420965058236	0.00266666666666666	0.003	0.00269495285635053	0.00266666666666666	0.002363283416528	0.0023948973932335	0.00260243632336655	0.00213366611203549	0.00173433166943982	0.00179866888519135	0.00229783693843593
224	-Inf	-Inf	1	-Inf	-1	-Inf	-Inf	-Inf	2_1	0.00316805324459234	0.00200110926234053	0.00166278424847475	0.00233056017748197	0.00217027176927342	0.00167110371602882	0.00117193566278424	0.00263616195230172	0.00315973377703827	0.00137992235163615	0.000666666666666663	0.000990571270105381	0.00166666666666665	0.00134388888888888	0.000999999999999994	0.00132004429678848	0.00133333333333333	0.00101442041042705	0.000999999999999993	0.00131672203765226	0.00133333333333333	0.00133333333333333	0.000851913477537429	0.000353266888150613	0.00081284606866002	0.00131170271769273	0.00114420410427065	0.00164285714285714	0.00171602884082084	0.000718715393133993	0.000806988352745422	0.00191846921797004	0.00119467554076539	0.000392026578073082	0.000999999999999995	0.00130227398779811	0.00113444444444444	0.000732113144758731	0.000533776301218161	0.00122850804215196
225	-Inf	-Inf	0	-Inf	-2	-Inf	-Inf	-Inf	2_0	0.00299778516057585	0.00267110371602884	0.00166666666666666	0.00133721575152523	0.001515	0.00165557404326123	0.0014930671103716	0.00134055555555555	0.00117497231450719	0.001	0.001	0.000356627842484739	0.000641708264004433	0.001	0.00133333333333333	0.00165169162506933	0.00133333333333333	0.00133333333333333	0.00133333333333333	0.00164839424141749	0.00151993355481727	0.00133333333333333	0.00147809206877426	0.00197726012201886	0.00214309484193011	0.0014065446478092	0.00124237382140876	0.000666666666666663	0.000473421926910292	0.000972268441486412	0.00113810316139767	0.00163727121464226	0.00186356073211314	0.00106211869107044	0.000666666666666663	0.000967276760953966	0.00146644481419855	0.00166666666666666	0.00086855241264559	0.001261231281198
226	-Inf	-Inf	-1	-Inf	-3	-Inf	-Inf	-Inf	2_-1	0.00466722129783694	0.00400110926234055	0.00383139212423738	0.004	0.00350360510260676	0.00333333333333333	0.00349473100388241	0.00333943427620632	0.00384026622296173	0.00334109816971713	0.00266666666666666	0.00299057127010538	0.00348973932334997	0.00366666666666667	0.00317859123682751	0.003	0.00266666666666666	0.00266666666666666	0.00281808097615086	0.003	0.00336827509706046	0.00268444444444444	0.00248141985579589	0.00266666666666666	0.00170764119601329	0.00133333333333333	0.00147753743760399	0.00166666666666666	0.002	0.002	0.00166666666666666	0.00105435385468663	0.001	0.00191196013289037	0.00280310593455352	0.00239545202440377	0.00139777777777778	0.00130061009428729	0.00133333333333333	0.00133333333333333
227	-Inf	-Inf	-2	-Inf	-4	-Inf	-Inf	-Inf	2_-2	0.001835	0.00199723145071982	0.00183638380476983	0.00100776483638381	0.001	0.001	0.001	0.001	0.001	0.00132390460343871	0.00148973932334997	0.00134496124031007	0.00117884828349944	0.001	0.00133333333333333	0.000696566998892576	0.000483942414174966	0.00129894620077648	0.00151771871539313	0.00164728682170542	0.000666666666666663	0.000354374307862671	0.000811738648947949	0.001	0.00119023849140321	0.001	0.001	0.001	0.000859999999999999	0.000666666666666663	0.000666666666666663	0.000362222222222214	0.000333333333333324	0.000635607321131443	0.000936217415418741	0.00193555555555556	0.00220022185246811	0.00170105379922351	0.00173687119955776	0.00133333333333333
228	-Inf	-Inf	-3	-Inf	-5	-Inf	-Inf	-Inf	2_-3	0.00216611295681063	0.00233333333333333	0.00216916250693289	0.00166999445368829	0.00133333333333333	0.00166167498613422	0.00216084303937881	0.00265946843853819	0.00150748752079866	0.000683305601774816	0.00133333333333333	0.00165668330560177	0.002	0.002	0.002	0.002	0.00151414309484192	0.00101497504159734	0.00148419301164725	0.00134997226844148	0.00103494176372712	0.000981173864894796	0.00129395452024404	0.00166666666666666	0.00166666666666666	0.00166666666666666	0.00152301719356627	0.00133333333333333	0.001	0.000691625069328893	0	0.00061333333333333	0.001	0.000389905712701046	0.000470881863560725	0.00127343316694397	0.00166666666666666	0.00106322795341098	0.000532668881506085	0.000333333333333324
229	-Inf	-Inf	-4	-Inf	-6	-Inf	-Inf	-Inf	2_-4	0.002	0.002	0.00166666666666666	0.00133665559246954	0.002	0.00232889628397115	0.00183860232945091	0.00166666666666666	0.00215944444444444	0.00265890183028286	0.00233333333333333	0.00200996677740864	0.002	0.002	0.00233333333333333	0.00233333333333333	0.00166666666666666	0.00134777777777777	0.00215111111111111	0.00296677740863788	0.00285055555555556	0.00171991125901277	0.00133333333333334	0.00164673311184939	0.00104097452934662	0.000977851605758583	0.001477537437604	0.00135714285714285	0.001	0.00130730897009966	0.00133333333333333	0.00133333333333333	0.00147166666666666	0.0013626799557032	0.00153022739877981	0.00133333333333333	0.001	0.001	0.001	0.0012983915696062
230	-Inf	-Inf	-5	-Inf	-7	-Inf	-Inf	-Inf	2_-5	0.00800000000000001	0.00833111480865224	0.00767333333333334	0.00667443150305046	0.00699999999999999	0.00732778702163061	0.00666666666666667	0.00634055555555555	0.0076500553709856	0.00767609539656129	0.00702163061564059	0.00698888888888888	0.00699999999999999	0.00635995562950637	0.00600000000000001	0.00568164170826399	0.00566666666666667	0.00471666666666665	0.00228508042151969	0.001	0.000960132890365443	0.00133333333333333	0.000521907931225729	2.2739877981142e-05	0.000953488372093017	0.00164226289517471	0.00152491694352159	0.00133333333333333	0.0015263449805879	0.000721020521353296	0.000333333333333324	0.00154928017718715	0.00166666666666666	0.00166666666666666	0.00180166666666667	0.00169933554817275	0.00166666666666666	0.00166666666666666	0.00306201550387597	0.004261231281198
231	-Inf	-Inf	-6	-Inf	-8	-Inf	-Inf	-Inf	2_-6	0.001	0.00133166943982252	0.000338325013865784	0	0.000162222222222225	0.000333333333333338	0.000506111111111119	0.000986688851913478	0.00265111111111112	0.00267552602436325	0.00215751525235719	0.00298003327787022	0.00462118691070439	0.00694166666666667	0.00958846367165836	0.0132266666666667	0.018279534109817	0.0270382695507488	0.0399014396456257	0.05415	0.0733809523809524	0.0961122222222222	0.11877592900721	0.140093023255814	0.162270210409745	0.187171666666667	0.212602884082085	0.239322222222222	0.264273433166944	0.280615725359911	0.288252911813644	0.290611111111111	0.290137548530227	0.291243483083749	0.293818635607321	0.296810631229236	0.299400998336106	0.3021	0.306656699889258	0.311645036051026
232	-Inf	-Inf	3	-Inf	-Inf	4	-Inf	-Inf	2_3	0.00516777408637873	0.00466888519134775	0.00416943521594684	0.004	0.00350444444444444	0.00300553709856036	0.00317277777777778	0.003	0.00282558139534884	0.003	0.00284274640088594	0.00234387132556849	0.00217803660565723	0.002	0.00182029950083195	0.002	0.00248530227398779	0.00266666666666666	0.00218302828618968	0.002	0.002	0.002	0.002	0.00168718801996672	0.00166666666666666	0.00166666666666666	0.00152325581395348	0.00195222222222222	0.0014753189129229	0.00166666666666666	0.002	0.00169384359400998	0.00186134220743206	0.00166666666666666	0.00160732113144758	0.00169717138103161	0.00153133666112035	0.00193566278424848	0.00186655592469546	0.00136722222222221
233	-Inf	-Inf	2	-Inf	-Inf	3	-Inf	-Inf	2_2	0.00683444444444445	0.00666666666666667	0.00666666666666667	0.00666666666666667	0.00666666666666667	0.00666666666666667	0.00634608985024959	0.00567387687188021	0.00549195784803107	0.00534220743205769	0.0048430393788131	0.00434387132556851	0.00482166666666668	0.00532113144758736	0.00469333333333334	0.0040138657792568	0.00366666666666668	0.00366666666666668	0.00366666666666668	0.00366666666666668	0.00366666666666668	0.00335277777777779	0.0035207986688852	0.00333333333333334	0.003	0.00331000000000001	0.003	0.0023832501386578	0.00233333333333334	0.00294573643410853	0.00286111111111112	0.0023616195230172	0.00233333333333334	0.00233333333333334	0.00246921797004993	0.00266666666666668	0.00253300055463118	0.00233333333333334	0.00166666666666668	0.0013688888888889
234	-Inf	-Inf	1	-Inf	-Inf	2	-Inf	-Inf	2_1	0.00566666666666667	0.00599778516057586	0.00516944444444445	0.00400998336106489	0.00367498613422075	0.00333333333333334	0.00282750970604548	0.00267332224070993	0.003	0.00332501386577926	0.00350915141430949	0.00300998336106489	0.0021552967276761	0.00233333333333334	0.00266666666666666	0.00298613422074321	0.00281888888888889	0.003	0.00351580698835275	0.00333333333333334	0.00285135884636717	0.00266666666666666	0.00281395348837209	0.003	0.00237603993344426	0.002	0.002	0.00168996117581808	0.00214230343300111	0.00233333333333334	0.00233333333333334	0.00233333333333334	0.0021946755407654	0.00230398671096346	0.00213699389905713	0.00172767609539656	0.00146843853820598	0.00136605657237937	0.00173377703826955	0.00163227953410981
235	-Inf	-Inf	0	-Inf	-Inf	1	-Inf	-Inf	2_0	0.00149916805324458	0.00166666666666665	0.00133777777777776	0.000999999999999987	0.00116250693288962	0.00133333333333333	0.00117249029395451	0.00132667775929006	0.00149280177187153	0.00166666666666665	0.00166666666666665	0.00134331669439822	0.00166666666666665	0.00166666666666665	0.00166666666666665	0.00166666666666665	0.00118080976150859	0.00131835829173599	0.0016345514950166	0.00136772046589017	0.00118444444444444	0.00131503050471436	0.00133333333333333	0.00164669994453687	0.00133333333333333	0.00070992789794786	0.000999999999999993	0.00131003882418191	0.00119079312257348	0.000691625069328892	0.000333333333333338	0.000640044370493618	0.00113898117386489	0.00102884082085412	0.000666666666666663	0.000969495285635053	0.000999999999999987	0.000698835274542424	0.000666666666666663	0.000965669988925803
236	-Inf	-Inf	-1	-Inf	-Inf	0	-Inf	-Inf	2_-1	0.00150083194675541	0.00100166389351082	0	0	0.000171381031613979	0	0.000653910149750419	0.00132612312811981	0.00133333333333334	0.00165725359911406	0.00150970604547976	0.00101053799223516	0.000666666666666663	2.44037714919577e-05	0.000153632834165282	0.00129173599556296	0.00215196894065447	0.00169772601220188	0.00166666666666666	0.00261508596783139	0.00359456461453134	0.00527676095396561	0.00710759844703272	0.00954353854686634	0.0130171935662784	0.017444814198558	0.0226733333333333	0.0290471436494731	0.036228508042152	0.0420271769273433	0.0482451469772601	0.0547010537992235	0.0584159733777038	0.0608269550748752	0.0638219633943428	0.0659084858569052	0.0678119800332779	0.0717104825291182	0.0768036605657238	0.0828935108153078
237	-Inf	-Inf	-2	-Inf	-Inf	-1	-Inf	-Inf	2_-2	0.00183416528008874	0.00199833610648919	0.002	0.00166999445368829	0.00182861896838602	0.002	0.002	0.00232612312811979	0.00233333333333333	0.00233333333333333	0.00217637271214642	0.00167720465890183	0.00148892580287929	0.00102440377149196	0.000820299500831945	0.00195840266222962	0.00236272878535774	0.00136439267886854	0.00115030504714365	0.00133333333333333	0.00133333333333333	0.00164780920687742	0.00218635607321131	0.00168718801996672	0.001	0.000688851913477534	0.000809999999999998	0.00130948419301164	0.00119134775374376	0.000692179700499164	0.000666666666666663	0.000972823072656684	0.001	0.00130449251247919	0.00133333333333333	0.00103050471436495	0.00113533000554631	0.00193566278424848	0.0018663338879645	0.0013671658347199
238	-Inf	-Inf	-3	-Inf	-Inf	-2	-Inf	-Inf	2_-3	0.00366666666666667	0.00333499446290145	0.003	0.003	0.00283720930232558	0.00299500831946756	0.00267777777777778	0.00233333333333334	0.00281087077093733	0.00300777777777778	0.00301771871539314	0.00299001663893511	0.00233333333333334	0.00201164725457571	0.00251247920133112	0.00233333333333334	0.00230504714364947	0.00266666666666666	0.00218217054263566	0.002	0.002	0.00168496949528563	0.00137160288408208	0.00131336661120356	0.00166666666666666	0.00135444444444445	0.000811111111111109	0.001	0.00119079312257349	0.001	0.0016150859678314	0.002	0.00166666666666666	0.00197115917914587	0.00172535991140643	0.000726666666666664	0.00146899224806202	0.00166666666666666	0.000666666666666663	0.00126566833056018
239	-Inf	-Inf	-4	-Inf	-Inf	-3	-Inf	-Inf	2_-4	0.00216722037652271	0.00133666112035497	0.000835548172757487	0.00132667775929008	0.000674418604651166	4.4444444444445e-06	0.000816666666666672	0.00198779811425402	0.002	0.00232502768549281	0.00282444444444444	0.00364673311184939	0.00609302325581396	0.00991111111111112	0.0153688297282307	0.0221339977851606	0.0318205980066445	0.0452622222222222	0.0625818080976151	0.0829511924570161	0.107643926788686	0.130235555555556	0.146508888888889	0.158541528239203	0.169654485049834	0.181490586932447	0.193505823627288	0.204464897733554	0.20946921797005	0.2106926910299	0.21038713255685	0.207245	0.201733222407099	0.197176372712146	0.193575152523572	0.190790904048808	0.188134220743206	0.188033277870216	0.190466223698782	0.191860232945092
240	-Inf	-Inf	-5	-Inf	-Inf	-4	-Inf	-Inf	2_-5	0.00200055463117028	0.00100221852468109	0.000831392124237388	0.001	0.000673876871880202	4.43704936217422e-06	0.000322795341098175	0.00164836383804771	0.00215944444444445	0.00233333333333334	0.00414	0.00661009428729895	0.00989739323349973	0.0158557958957294	0.0254043261231281	0.0389346622369878	0.058249029395452	0.0809889073765946	0.105965058236273	0.126706045479756	0.145589018302829	0.169761508596783	0.19855185801442	0.229757626178591	0.258308970099668	0.277329450915141	0.282477537437604	0.282047619047619	0.282475318912923	0.283590127565169	0.284894620077648	0.287197448696617	0.289831946755408	0.292215946843854	0.296762617859124	0.301054263565891	0.303274444444444	0.30647032723239	0.308865779256794	0.311457364341085
241	-Inf	-Inf	-6	-Inf	-Inf	-5	-Inf	-Inf	2_-6	0.00166833056017748	0.000669994453688293	0.000666666666666663	0.000337209302325586	0.000171111111111114	0.000655592469545954	0.000493621741541868	0.000666666666666663	0.000983915696062119	0.00230671103716028	0.00429672767609538	0.00661406423034329	0.0126627842484748	0.0227193566278425	0.0386583471991126	0.0597466666666666	0.0862846068660022	0.116034941763727	0.143820854132002	0.169094841930116	0.197329450915141	0.230032723239046	0.263850804215197	0.293145625692137	0.310217415418746	0.316170271769273	0.316903494176373	0.319516916250693	0.322423333333333	0.324840531561462	0.327029395452024	0.330138888888889	0.335317249029395	0.340397115917915	0.345483333333333	0.349080841638981	0.352268996117582	0.355166666666667	0.358990033222591	0.363382695507487
242	-Inf	-Inf	3	-Inf	-Inf	-Inf	5	-Inf	2_3	0.0113333333333333	0.0103399778516058	0.00884722222222223	0.0070099833610649	0.00649557032115172	0.00666666666666667	0.00551747088186356	0.00434664448141986	0.00465169162506933	0.00467498613422074	0.00450915141430949	0.00498003327787021	0.00484444444444445	0.00434551495016612	0.0036916250693289	0.002374861572536	0.00248585690515807	0.00266666666666666	0.00248419301164726	0.00298336106489185	0.00303555555555556	0.0029811738648948	0.0031475318912923	0.00301996672212979	0.00270874861572536	0.002645	0.00247722222222223	0.00266666666666666	0.00266666666666666	0.00174154187465335	0.00119269102990034	0.00191846921797005	0.00166666666666666	0.00136217415418747	0.00180366056572379	0.00230282861896839	0.00280199667221298	0.00269933554817276	0.00239933444259567	0.00170099667774086
243	-Inf	-Inf	2	-Inf	-Inf	-Inf	4	-Inf	2_2	0.00733111849390918	0.00799778147531892	0.00750333333333333	0.00667443150305047	0.006495	0.00732224070992789	0.00634719911259012	0.00502166666666667	0.00550830564784053	0.00533333333333333	0.00482251802551304	0.005	0.00484581253466445	0.00466666666666667	0.0048191902384914	0.00563671658347199	0.00551575456053068	0.00438333333333333	0.004	0.004	0.00385326688815061	0.00429118136439267	0.00466666666666667	0.00404547975596229	0.00380976150859678	0.004	0.004	0.00369273433166944	0.0035265780730897	0.00302773155851359	0.00313810316139767	0.00363727121464226	0.00380310593455352	0.00430227398779811	0.004	0.00309816971713811	0.00226733222407099	0.00256350526899612	0.003	0.00240543538546866
244	-Inf	-Inf	1	-Inf	-Inf	-Inf	3	-Inf	2_1	0.00333555555555556	0.003	0.00349750415973377	0.00366666666666667	0.00382890365448505	0.00432833333333333	0.00334608985024958	0.0026738768718802	0.00315862451469772	0.00333333333333333	0.00268607875762618	0.00168774265113699	0.00151162790697674	0.00133333333333333	0.00215363283416528	0.00265280088740987	0.00215141430948419	0.00233333333333333	0.00266666666666666	0.0029811738648948	0.00296173044925124	0.00302048726467331	0.00256312292358804	0.002	0.00214388888888889	0.00264337215751525	0.00266666666666666	0.00266666666666666	0.003	0.00238657792567942	0.00266666666666666	0.00388685524126456	0.00266666666666666	0.00175818080976151	0.00286411536328342	0.00296838602329451	0.002	0.00169994453688297	0.00233333333333333	0.002035
245	-Inf	-Inf	0	-Inf	-Inf	-Inf	2	-Inf	2_0	0.005	0.00433666112035497	0.00349805879090405	0.00399667774086379	0.004	0.00334220743205769	0.00317193566278425	0.00332723239046035	0.00366666666666667	0.00334109816971715	0.00315777777777778	0.00365669988925803	0.00351052048726468	0.00333333333333334	0.00333333333333334	0.00301275651691625	0.00315282392026579	0.00333333333333334	0.00318222222222223	0.00331672203765228	0.00318388888888889	0.00268441486411536	0.00266666666666666	0.00266666666666666	0.00266666666666666	0.00235548172757476	0.002477537437604	0.00328571428571429	0.00333333333333334	0.00302602436323367	0.00285991140642304	0.00266666666666666	0.00247166666666667	0.00266666666666666	0.003	0.00269772601220188	0.002	0.0026012201885746	0.003	0.003
246	-Inf	-Inf	-1	-Inf	-Inf	-Inf	1	-Inf	2_-1	0.00150111111111111	0.00133333333333333	0.000835829173599555	0.000336661120354955	0.000333333333333324	4.99999999999985e-06	0.000333333333333324	0.000658914728682166	0.000983915696062113	0.00165779256794232	0.00166666666666666	0.000699889258028789	0.000178294573643406	0.000321111111111102	0.00115363283416528	0.00165280088740987	0.00069717138103161	0.000333333333333324	0.000482834994462895	3.76522702104095e-05	0.000333333333333324	0.000959025470653378	0.000333333333333324	0.000333333333333324	0.00147698280643372	0.00197666666666667	0.00119111111111111	0.000384274640088585	0.000192457016084299	0	0.000138888888888885	0.00094342762063228	0.0011963394342762	0.00069717138103161	0.00146921797004991	0.00196838602329451	0.00133333333333333	0.000733333333333329	0.000333333333333324	0.000631608235948799
247	-Inf	-Inf	-2	-Inf	-Inf	-Inf	0	-Inf	2_-2	0.00433333333333333	0.00400221483942415	0.00350277777777777	0.00366279069767442	0.0038291735995563	0.004	0.004	0.004	0.004	0.00334997226844148	0.00317581808097615	0.00332334997226844	0.003	0.00267886855241264	0.00251247920133111	0.00265335551858014	0.00215252357182473	0.00201497504159734	0.00136544850498339	0.001	0.002	0.00168496949528563	0.00148086522462562	0.00229339988907376	0.00185413200221852	0.00104429678848284	0.00133333333333333	0.00164337215751525	0.00119134775374376	0.000691666666666663	0.00114055555555555	0.00133333333333333	0.001	0.001	0.000666666666666663	0.000666666666666663	0.00133333333333333	0.00103266888150609	0.000533333333333327	0.000333333333333324
248	-Inf	-Inf	-3	-Inf	-Inf	-Inf	-1	-Inf	2_-3	0.00233554817275747	0.002	0.00116943521594684	0.001	0.00165777777777777	0.00167220376522702	0.00117277777777777	0.00132613510520486	0.00215891472868217	0.00233333333333333	0.00201882613510519	0.00166666666666666	0.00197726012201885	0.00265446478092069	0.002	0.00168053244592346	0.00233333333333333	0.00233333333333333	0.00215030504714365	0.0017010537992235	0.00151777777777777	0.00227685492801771	0.002	0.00168718801996672	0.0018546866333888	0.00166666666666666	0.00181007751937984	0.00169055555555555	0.00180865224625624	0.00230782029950083	0.00219301164725457	0.00169384359400998	0.001	0.000695507487520795	0.0011963394342762	0.00160565723793677	0.00180199667221298	0.00139767054908485	0.00146677740863787	0.00196611111111111
249	-Inf	-Inf	-4	-Inf	-Inf	-Inf	-2	-Inf	2_-4	0.000666666666666663	2.21852468108711e-06	0.000333333333333324	0.000333333333333324	0.000666666666666663	0.000995562950637827	0.00133333333333333	0.00166056572379367	0.00133333333333333	0.00100776483638381	0.000842222222222221	0.000990571270105381	0.00131281198003328	0.00134442595673876	0.00151192457016084	0.00101328903654485	0.000819744869661673	0.00163782584581253	0.00184858569051581	0.00134941763727121	0.001	0.001	0.000851913477537436	0.000980587909040489	0.00114617940199335	0.0010216306156406	0.000855795895729339	0.00252380952380952	0.00727787021630616	0.00992346089850249	0.00980698835274543	0.01	0.00972268441486412	0.00933333333333333	0.00941098169717138	0.01	0.0101988888888889	0.01	0.00986688851913478	0.00966666666666666
250	-Inf	-Inf	-5	-Inf	-Inf	-Inf	-3	-Inf	2_-5	0.00149944629014397	0.00133499722684415	0.000836393989983304	0.000666666666666663	0.000333333333333338	5.54631170271777e-06	0	0	0.000333333333333338	0.000657237936772043	0.000822518025513032	0.00164444444444444	0.00166666666666666	0.00166666666666666	0.00218025513033832	0.002	0.00215116279069768	0.0029667221297837	0.00248308374930671	0.00235160575858251	0.00296124031007752	0.00364614531336661	0.00366666666666667	0.00397729789590254	0.00428729894620078	0.00466666666666667	0.006	0.00661461794019934	0.00747365501941209	0.00827897947864671	0.00988666666666666	0.0115801442041043	0.0138205980066445	0.0171194444444445	0.02108	0.0253771491957848	0.0304	0.0368870431893688	0.0429173599556295	0.0494961240310078
251	-Inf	-Inf	-6	-Inf	-Inf	-Inf	-4	-Inf	2_-6	0.0125008319467554	0.0110088593576966	0.00967220376522703	0.00933333333333335	0.00899999999999999	0.00801833333333334	0.00717359955629507	0.00732556849694954	0.00784193011647255	0.00766666666666667	0.00702052135330005	0.00569994453688297	0.00502273987798115	0.00466666666666667	0.00463948973932336	0.00468108707709373	0.00448474764281753	0.00530116472545758	0.00473433166943983	0.004	0.00366666666666667	0.0027249029395452	0.00281339977851606	0.00331277777777779	0.003	0.003	0.00319023849140322	0.00330892956184138	0.00319190238491404	0.00269222222222222	0.00261286744315031	0.00238879645036052	0.00186166666666667	0.00166666666666666	0.00153022739877981	0.00133333333333334	0.00180144204104271	0.002	0.00186688851913478	0.00136772046589019
252	-Inf	-Inf	3	-Inf	-Inf	-Inf	-Inf	4	2_3	0.0078327796234773	0.00799999999999999	0.00750306065664997	0.00700387596899224	0.00617138103161397	0.00599999999999999	0.00616028840820854	0.00600721020521352	0.00584134881149806	0.00599057127010537	0.0064891846921797	0.00634444444444444	0.00584525790349417	0.00566666666666667	0.00533333333333333	0.00533333333333333	0.00533333333333333	0.00501663893510814	0.00485024958402662	0.0043516057585825	0.00433333333333333	0.00464614531336661	0.00418801996672212	0.00399999999999999	0.00447698280643372	0.00435769656699889	0.00404936217415418	0.00305204872646732	0.00299999999999999	0.00361231281198003	0.00347166666666666	0.00336217415418746	0.00319656699889257	0.00330277777777777	0.00313499999999999	0.00303216860787575	0.00319999999999999	0.00240199335548173	0.00186799778147532	0.00196400885935769
253	-Inf	-Inf	2	-Inf	-Inf	-Inf	-Inf	3	2_2	0.00216749861342207	0.00233001107419711	0.00233333333333333	0.00233333333333333	0.0019922480620155	0.00200444444444445	0.00217193566278425	0.002	0.002	0.002	0.00168444444444444	0.00133333333333333	0.00164562569213732	0.002	0.00182140876317249	0.002	0.00251384274640088	0.00169555555555555	0.000849140321686077	0.0016167498613422	0.002	0.00136888888888888	0.00133333333333333	0.00164673311184939	0.00181284606866002	0.00137763012181616	0.00118912922906267	0.00161904761904762	0.00133333333333333	0.00102602436323367	0.00113976705490848	0.00133333333333333	0.00105666666666666	0.000970653377630122	0.001	0.001	0.00160177481974487	0.00139888888888888	0.000867109634551494	0.00126344980587908
254	-Inf	-Inf	1	-Inf	-Inf	-Inf	-Inf	2	2_1	0.00166722129783694	0.00133333333333334	0.00199500831946755	0.00233333333333333	0.00233333333333333	0.00233333333333333	0.00217222222222221	0.00167331118493909	0.00150748752079866	0.00133333333333333	0.00149114064230343	0.00166666666666666	0.00233333333333333	0.0020116472545757	0.00117914586799778	0.0013200221852468	0.00133333333333333	0.00165169162506933	0.00166666666666666	0.00134997226844148	0.00148252911813644	0.00166666666666666	0.00133333333333333	0.00101996672212978	0.00133333333333333	0.00164555555555555	0.001522462562396	0.00164337215751525	0.00147587354409318	0.00166666666666666	0.00166666666666666	0.00135995562950638	0.00166666666666666	0.00166666666666666	0.00180366056572379	0.00199999999999999	0.00172933998890737	0.00103266888150609	0.001	0.001
255	-Inf	-Inf	0	-Inf	-Inf	-Inf	-Inf	1	2_0	0.00283388704318937	0.00299833610648919	0.00316888150609081	0.00233998890737659	0.002	0.00167165834719911	0.00166666666666666	0.00199389905712701	0.002	0.00167498613422074	0.00166666666666666	0.00166666666666666	0.00117748197448696	0.000677777777777774	0.00148777777777779	0.00198671096345515	0.00151384274640088	0.00165169162506933	0.00166666666666666	0.00166666666666666	0.00133333333333333	0.00133333333333333	0.00133333333333333	0.00101996672212978	0.000666666666666663	0.000977851605758583	0.00133333333333333	0.00102436323366556	0.0014753189129229	0.00166666666666666	0.00119356627842484	0.001	0.00113810316139767	0.00133333333333333	0.00113643926788686	0.00133333333333334	0.00146311702717693	0.000666666666666675	0.000599114064230347	0.000701608430393785
256	-Inf	-Inf	-1	-Inf	-Inf	-Inf	-Inf	0	2_-1	0.00399999999999999	0.00399999999999999	0.00350305047143649	0.00267443150305047	0.00349528563505269	0.00399390919158361	0.00333333333333333	0.00333333333333333	0.00268275097060455	0.00200887409872435	0.0021766334440753	0.00135444444444444	0.00133333333333333	0.00229666666666666	0.002	0.00168053244592346	0.00133333333333333	0.00101552967276761	0.00133333333333333	0.00133333333333333	0.00196394897393233	0.00296124031007752	0.00237382140876317	0.00106322795341098	0.00114475873544093	0.00133333333333333	0.000333333333333324	0.000952142459654981	0.00152523571824736	0.00102606766500277	0.001	0.001	0.00127731558513588	0.0013626799557032	0.00125666666666666	0.00127131782945736	0.00180177187153931	0.0016993899057127	0.00153355518580144	0.00133333333333333
257	-Inf	-Inf	-2	-Inf	-Inf	-Inf	-Inf	-1	2_-2	0.00467333333333334	0.00366888519134775	0.00332723239046034	0.00366666666666667	0.00383804769828064	0.00333887964503606	0.00316002214839425	0.00333333333333334	0.0026838602329451	0.00233333333333334	0.00264666666666667	0.00332225913621263	0.004	0.00367942318358292	0.00302717692734332	0.00266666666666666	0.00315116279069768	0.00364950166112957	0.00318438538205981	0.0033139534883721	0.00314666666666667	0.00270770937326678	0.00237603993344426	0.00231114808652247	0.00252333333333333	0.00233333333333334	0.00214198557958958	0.001718715393134	0.00194731003882418	0.00263948973932335	0.00252800887409873	0.00202884082085413	0.00247	0.00266666666666666	0.00233333333333334	0.00323682750970605	0.00320000000000001	0.00270049916805324	0.00233333333333334	0.00233333333333334
258	-Inf	-Inf	-3	-Inf	-Inf	-Inf	-Inf	-2	2_-3	0.00383388704318937	0.00366666666666667	0.00350221483942414	0.00267332224070993	0.00266666666666666	0.00332334997226845	0.00382777777777778	0.00301830282861897	0.003159179145868	0.00365834719911259	0.00335111111111111	0.0026766334440753	0.00233333333333334	0.00233333333333334	0.00202444444444445	0.00166666666666666	0.00230564784053156	0.00234830837493068	0.00184914032168608	0.00166666666666666	0.00148252911813644	0.00166666666666666	0.00118580144204105	0.001	0.00114586799778148	0.00133333333333334	0.00166666666666666	0.00166666666666666	0.00233333333333334	0.00264013266998341	0.00219356627842485	0.00138879645036052	0.00133333333333334	0.00194120909595119	0.00146977260122019	0.000759844703272333	0.000398225180255134	0.000300055463117033	0.00079955703211517	0.00159678313921242
259	-Inf	-Inf	-4	-Inf	-Inf	-Inf	-Inf	-3	2_-4	0.00200222222222223	0.000673311184939088	0.000333333333333331	0.000662784248474774	0.000342762063227958	0	0.000653910149750412	0.000673876871880196	0.000508042151968942	0.00130671103716029	0.00280421519689407	0.00397892401552968	0.00497666666666667	0.00661785912368274	0.00876666666666667	0.0115834719911259	0.0169683860232945	0.0250438158624515	0.0368527131782946	0.0520977777777778	0.0704324473975637	0.0902222222222222	0.110501386577926	0.128269102990033	0.143985603543743	0.159276666666667	0.173884444444444	0.190484747642818	0.206996117581808	0.219042635658915	0.225555555555556	0.232937326677759	0.239566278424847	0.242243333333333	0.242789794786467	0.241397563676633	0.238798668885191	0.237400998336107	0.237131782945736	0.235844444444444
260	-Inf	-Inf	-5	-Inf	-Inf	-Inf	-Inf	-4	2_-5	0.00216500553709856	0.00167165834719911	0.00150306065664997	0.00166279069767442	0.000342762063227951	0	0.00098724348308375	0.00198557958957294	0.00345992260917634	0.00627676095396562	0.0110476982806434	0.0181555555555555	0.0296899611758181	0.0452329450915142	0.0665280088740987	0.0912375415282392	0.117558139534884	0.14155130338325	0.164787021630616	0.191976744186046	0.222759689922481	0.254373821408763	0.27889794786467	0.292811184939092	0.296482529118136	0.297691029900332	0.300475318912923	0.301895902547065	0.302420965058236	0.30361231281198	0.305	0.306217970049917	0.310034330011074	0.315633333333333	0.320215	0.323806988352745	0.325533333333333	0.327230343300111	0.329993344425957	0.332784053156146
261	-Inf	-Inf	-6	-Inf	-Inf	-Inf	-Inf	-5	2_-6	0.0013338879645036	0.000667775929007206	0.000498058790904049	0.000336106489184697	0.000170271769273436	0.000328896283971164	0.000505268996117582	0.000660565723793673	0.000986134220743207	0.00165890183028286	0.00345555555555556	0.00660066555740433	0.011210205213533	0.018175	0.0301541874653356	0.0465348837209302	0.0667354409317804	0.09061231281198	0.112874653355519	0.132052048726467	0.154012201885746	0.180337777777778	0.212847476428175	0.24668438538206	0.270052048726467	0.279407099278979	0.281432612312812	0.283238095238095	0.285043261231281	0.287229235880399	0.289561286744315	0.292476428175263	0.296247920133111	0.301647840531561	0.306879090404881	0.307968940654465	0.308607777777778	0.311503050471437	0.314065337763012	0.315561841375485
262	-Inf	-Inf	-Inf	6	1	-Inf	-Inf	-Inf	2_3	0.00583222222222223	0.00600000000000001	0.00583638380476984	0.00533721575152525	0.00434276206322796	0.0036722129783694	0.004	0.004	0.00349195784803107	0.00366666666666668	0.00301941209095952	0.0023438713255685	0.00297726012201887	0.00333333333333334	0.0035130338325014	0.00333333333333334	0.00251495016611297	0.00233333333333334	0.00236766334440754	0.002	0.002	0.00137215751525236	0.00147920133111482	0.00197785160575858	0.00114396456256922	0.00164333333333334	0.00185745978924016	0.00135829173599557	0.00166666666666668	0.00166666666666668	0.002	0.002	0.00219611111111112	0.002	0.00146921797004992	0.00196788482834995	0.00146699944536884	0.00106766500277316	0.00153466444814199	0.00163117027176928
263	-Inf	-Inf	-Inf	5	0	-Inf	-Inf	-Inf	2_2	0.00550083194675542	0.00466999445368831	0.00516417082640045	0.00533333333333334	0.00434222222222223	0.004	0.004	0.004	0.00449222222222223	0.00434165280088742	0.00384248474764283	0.004312292358804	0.00466666666666668	0.00434498058790905	0.00433333333333334	0.00401333333333334	0.004	0.004	0.00315005537098561	0.00333333333333334	0.00351827242524918	0.00333333333333334	0.00318691070438159	0.00268826135105206	0.003	0.00362111111111112	0.00385722222222223	0.00304880754298392	0.00280809761508598	0.00269324473975638	0.00233333333333334	0.0026388888888889	0.00266666666666668	0.00236277777777778	0.00186356073211315	0.0022702104097453	0.00266666666666668	0.0017665002773156	0.00166666666666668	0.00196450360510261
264	-Inf	-Inf	-Inf	4	-1	-Inf	-Inf	-Inf	2_1	0.00599833610648919	0.00699557032115172	0.00633832501386578	0.00534108527131784	0.00632283029297955	0.00732111111111112	0.00650664451827243	0.00568219633943428	0.00649166666666667	0.00666666666666667	0.00550996677740864	0.00468885191347754	0.00435607321131448	0.00367940199335548	0.00366666666666667	0.00398560354374308	0.00366666666666667	0.00334939091915837	0.00333333333333334	0.00333333333333334	0.003	0.00362790697674418	0.004	0.00368722222222222	0.00318833333333334	0.00331063122923589	0.00366666666666667	0.0033577371048253	0.00285833333333333	0.00266666666666666	0.003	0.003	0.00333333333333334	0.00302934662236988	0.00233333333333334	0.00233333333333334	0.00233333333333334	0.00203266888150609	0.00186688851913478	0.00196561286744315
265	-Inf	-Inf	-Inf	3	-2	-Inf	-Inf	-Inf	2_0	0.00383250138657793	0.00366888150609082	0.00350305047143651	0.0030038824181919	0.00266666666666668	0.00266666666666668	0.003	0.003	0.0026838602329451	0.00200942872989462	0.00197947864669995	0.00233333333333334	0.00220077648363839	0.00166666666666668	0.00197333333333334	0.00233333333333334	0.00151525235718248	0.00101608430393788	0.00133333333333334	0.00133333333333334	0.00114833333333334	0.00164728682170544	0.00185326688815061	0.00135388888888889	0.00118833333333334	0.001	0.000666666666666677	0.000666666666666677	0.001	0.00130777777777778	0.001	0.000694398225180264	0.000805324459234615	0.001	0.00133333333333334	0.00133333333333334	0.00119833333333334	0.00160132890365449	0.00133333333333334	0.00133333333333334
266	-Inf	-Inf	-Inf	2	-3	-Inf	-Inf	-Inf	2_-1	0.00283444444444443	0.00233554817275747	0.00183582917359954	0.00199612403100774	0.00216223698781837	0.00266166666666665	0.00233333333333333	0.00168217054263564	0.00184163898117385	0.00134222222222221	0.00115666666666666	0.00165559246954594	0.00166666666666665	0.00198777777777777	0.00151333333333332	0.00101439645625691	0.00166666666666665	0.00198338870431892	0.00166666666666665	0.00166666666666665	0.00148031059345534	0.00135385468663338	0.00166666666666665	0.00197833333333332	0.00104603438713254	0.000666666666666662	0.00261777777777777	0.00269213732004428	0.00119277777777777	0.000693798449612386	0.000861111111111096	0.000666666666666649	0.000333333333333324	0.000333333333333324	0.000801996672212963	0.00130166666666666	0.00119966722129783	0.000999999999999987	0.00113233665559246	0.00133333333333333
267	-Inf	-Inf	-Inf	1	-4	-Inf	-Inf	-Inf	2_-2	0.00350110741971207	0.00267110371602884	0.00266666666666666	0.00266666666666666	0.00217111111111111	0.00232779623477297	0.002	0.00167386489479512	0.00182584581253466	0.002	0.0025094130675526	0.00233333333333333	0.00215559246954596	0.00233333333333333	0.00251303383250138	0.00297226844148641	0.00281863560732113	0.00204658901830283	0.00184939091915836	0.00166666666666666	0.00181586245146977	0.00231450719822812	0.00233333333333333	0.00233333333333333	0.00218801996672213	0.00168885191347753	0.00214364947310039	0.00295333333333334	0.00204936217415418	0.00135884636716583	0.00114032168607875	0.00133333333333333	0.00152745424292845	0.000724252491694348	0.00133333333333333	0.0019390919158361	0.00146899224806201	0.00136550194120909	0.001	0.00129944444444444
268	-Inf	-Inf	-Inf	0	-5	-Inf	-Inf	-Inf	2_-3	0.00366722129783692	0.00366500553709855	0.0035022222222222	0.00333333333333331	0.00349611111111109	0.00333777038269549	0.00283887043189367	0.00266666666666665	0.00315946843853819	0.00333333333333331	0.00266666666666665	0.00266666666666665	0.00317748197448695	0.00267831392124236	0.00166666666666665	0.00198668885191347	0.00248611111111109	0.00266666666666665	0.00266666666666665	0.00266666666666665	0.00266666666666665	0.00266666666666665	0.00251858014420409	0.00170549084858567	0.00214642262895174	0.00264507198228127	0.00185555555555554	0.00135607321131447	0.00166666666666666	0.00228341652800885	0.00266666666666665	0.00205213533000553	0.00152745424292844	0.00133333333333333	0.00147088186356073	0.00166666666666665	0.00153100775193797	0.00163449805879089	0.00146699944536882	0.00166666666666666
269	-Inf	-Inf	-Inf	-1	-6	-Inf	-Inf	-Inf	2_-4	0.00649972268441486	0.0069983388704319	0.00533832501386578	0.00400998336106489	0.00367441860465116	0.00399001663893511	0.00416111111111111	0.00400664451827243	0.004	0.004	0.00401771871539313	0.00334331669439822	0.00266666666666666	0.00202329450915142	0.00182085413200222	0.0023200221852468	0.00254242928452579	0.00231835829173599	0.00245257903494177	0.00268330560177482	0.00281586245146977	0.003	0.00255647840531562	0.002	0.00214586799778147	0.00202111111111111	0.00214420410427066	0.00295341098169717	0.00252412645590682	0.00171658347199112	0.00194841930116472	0.00233333333333333	0.00219467554076539	0.002	0.00152967276760953	0.00163666666666666	0.002	0.00139867109634551	0.00119966722129783	0.00129900332225913
270	-Inf	-Inf	-Inf	-2	-7	-Inf	-Inf	-Inf	2_-5	0.00183444444444444	0.00199778516057586	0.00183083749306711	0.00167054263565891	0.00166666666666666	0.00166666666666666	0.00249362174154188	0.00266666666666666	0.00266666666666666	0.00266666666666666	0.00235333333333333	0.00167774086378737	0.00148837209302326	0.00166666666666666	0.00133333333333334	0.00133333333333334	0.00181808097615086	0.00168327796234773	0.00151747088186356	0.00196234772978959	0.00118635607321132	0.000687188019966718	0.00129125138427464	0.00166666666666666	0.00171270105379923	0.00133333333333334	0.001	0.000692137320044293	0.000140555555555558	0.00125193798449613	0.002	0.00138990571270106	0.00166666666666666	0.00166666666666666	0.00160399334442596	0.00230166666666667	0.003	0.00359900166389351	0.00379900332225914	0.00459567387687188
271	-Inf	-Inf	-Inf	-3	-8	-Inf	-Inf	-Inf	2_-6	0.00033554817275748	0.000331114808652251	0.00149723145071983	0.00100776483638381	0.000495555555555563	0.000666666666666677	0.000666666666666677	0.00131893687707642	0.00166666666666668	0.00134165280088742	0.00215725359911407	0.00265666666666668	0.00282225913621262	0.00428452579034943	0.00594786466999446	0.00826400443704936	0.0112157515252357	0.0158447032723239	0.0236788482834994	0.0339722684414864	0.0462124237382141	0.0613787375415282	0.0800654464780921	0.0989073765945646	0.116650027731558	0.134179145867998	0.153987243483084	0.175663333333333	0.19867332224071	0.220902939545202	0.239209650582363	0.253586666666667	0.259362728785358	0.260028792912514	0.262352777777778	0.263939091915836	0.264468992248062	0.265871325568497	0.266733665559247	0.267632777777778
272	-Inf	-Inf	-Inf	6	-Inf	4	-Inf	-Inf	2_3	0.00533554817275748	0.005	0.00583028286189683	0.00599999999999999	0.00583804769828064	0.00533942414174972	0.005	0.00434775374376039	0.004	0.00432445923460898	0.0041766334440753	0.00367722222222222	0.004	0.00432111111111111	0.00384666666666667	0.00366666666666667	0.00366666666666667	0.00303105934553522	0.00329950083194676	0.00429888888888888	0.00370271769273433	0.00301937984496124	0.003	0.003312257348863	0.0038114254021076	0.00368888888888889	0.00319047619047619	0.00330940456316082	0.00366666666666667	0.0033594009983361	0.00366666666666667	0.00336055555555555	0.003	0.00330398671096345	0.00313666666666667	0.00303100775193799	0.00286489479512735	0.00296727676095397	0.00320022185246811	0.003
273	-Inf	-Inf	-Inf	5	-Inf	3	-Inf	-Inf	2_2	0.00750111111111112	0.00667109634551495	0.00617581808097615	0.00566666666666667	0.00582861896838602	0.00600000000000001	0.00534608985024959	0.005	0.005	0.005	0.005	0.00467720465890183	0.00433333333333334	0.00465446478092069	0.00466666666666667	0.00402773155851359	0.00351525235718248	0.00301608430393788	0.00329900332225914	0.00429777777777779	0.00403765227021041	0.00335277777777778	0.00385413200221853	0.00366666666666667	0.00314396456256922	0.00271333333333333	0.00280888888888889	0.00330837493067111	0.00333333333333334	0.00333333333333334	0.00305555555555556	0.00266666666666666	0.00266666666666666	0.00327333333333334	0.00360510260676651	0.00339756367663345	0.00239933444259567	0.002	0.00233333333333334	0.00263111111111111
274	-Inf	-Inf	-Inf	4	-Inf	2	-Inf	-Inf	2_1	0.00450111111111111	0.00433333333333333	0.00433333333333333	0.00466279069767442	0.00383776301218162	0.00333833333333333	0.00398724348308375	0.00433333333333333	0.00433333333333333	0.00433333333333333	0.00402	0.00366666666666667	0.00333333333333333	0.00269111111111111	0.00266666666666666	0.00330454042081948	0.00333333333333333	0.00301661129568107	0.00285080421519689	0.00266666666666666	0.00314697726012202	0.00364614531336661	0.00318770764119601	0.00268833333333333	0.00247698280643372	0.00266666666666666	0.003	0.003	0.00280722222222222	0.003	0.00319444444444444	0.00269495285635053	0.00266666666666666	0.00296899224806202	0.003	0.00269833333333333	0.00253300055463117	0.00233333333333333	0.002	0.00229783693843593
275	-Inf	-Inf	-Inf	3	-Inf	1	-Inf	-Inf	2_0	0.00250083194675539	0.00233333333333331	0.00216916250693287	0.00232945736434106	0.00232444444444442	0.00266666666666665	0.00266666666666665	0.00234054353854685	0.00233333333333331	0.0026577925679423	0.00235163616195228	0.00167718715393132	0.00231059345535217	0.002987798114254	0.00202606766500276	0.00134666666666666	0.00151495016611294	0.00133333333333331	0.00163283416528007	0.00168441486411535	0.00251858014420409	0.00296117581808095	0.0018130892956184	0.00168826135105203	0.00199999999999997	0.00168996117581806	0.00138158624514696	0.000691625069328879	0.000807777777777762	0.00130675526024361	0.000999999999999987	0.00130555555555555	0.00166666666666665	0.00166666666666665	0.00146944444444442	0.00166666666666665	0.00213366611203547	0.00203333333333332	0.00180398671096345	0.000702163061564042
276	-Inf	-Inf	-Inf	2	-Inf	0	-Inf	-Inf	2_-1	0.00250138657792569	0.0013399889073766	0.00166666666666666	0.0019961175818081	0.001	0.000672212978369394	0.000826688815060914	0.00165113699389907	0.002	0.0016760953965613	0.00233333333333334	0.00201107419712071	0.0018214087631725	0.00232057681641709	0.00166666666666668	0.00198557958957294	0.00169828064337216	0.00133333333333334	0.00196456256921374	0.00170438158624516	0.00170604547975597	0.00102052135330006	0.00133333333333333	0.00195562950637826	0.000810000000000006	0.00130948419301165	0.00228397115917915	0.00235884636716584	0.00157903494176373	0.00130615640599002	0.00247199112590128	0.00175318912922907	0.00133333333333334	0.00163565891472869	0.00153133666112036	0.00163449805879091	0.00153300055463118	0.00193233499722685	0.00113178294573644	0.000142222222222223
277	-Inf	-Inf	-Inf	1	-Inf	-1	-Inf	-Inf	2_-2	0.00350166666666666	0.00333333333333333	0.00316361619523017	0.00333333333333333	0.00333333333333333	0.00333333333333333	0.00317331118493909	0.003	0.00333333333333333	0.00365723793677205	0.003	0.00267829457364341	0.003	0.00332055555555555	0.00284692179700499	0.00234828349944628	0.00266666666666666	0.00235052689961175	0.00214894795127353	0.00264728682170542	0.00285333333333333	0.00266666666666666	0.00266666666666666	0.00235555555555555	0.002	0.00230944444444444	0.00233333333333333	0.00202602436323367	0.00247333333333333	0.00266666666666666	0.00233333333333333	0.00233333333333333	0.00219689406544647	0.00169772601220188	0.00119855795895729	0.001	0.00133333333333333	0.00163227953410981	0.00166666666666666	0.00196438508625487
278	-Inf	-Inf	-Inf	0	-Inf	-2	-Inf	-Inf	2_-3	0.000834719911259011	0.000666666666666663	0.000830282861896837	0.000670549084858565	0	0.000327787021630607	0.001	0.001	0.000666666666666663	0.000666666666666663	0.00148999999999999	0.00198892580287929	0.00133333333333333	0.00133333333333333	0.002	0.002	0.00133333333333333	0.00133333333333333	0.002	0.002	0.00248031059345535	0.00266666666666666	0.00218801996672213	0.00231114808652246	0.00281	0.003	0.003	0.00269217970049917	0.003	0.00361231281198003	0.003	0.0036089850249584	0.00413699389905713	0.00433333333333333	0.00573932334997226	0.00693566278424848	0.008267332224071	0.0098646699944537	0.0125891472868217	0.0157866666666667
279	-Inf	-Inf	-Inf	-1	-Inf	-3	-Inf	-Inf	2_-4	0.00283416528008873	0.000674972314507208	0.000168607875762613	0.000660022148394237	0.000829457364341084	0.00165777777777777	0.00151580698835275	0.000345535219079317	0.000492777777777778	0.000666666666666663	0.00196444444444444	0.00363676633444075	0.00578073089700997	0.00956666666666667	0.0145235718247366	0.0221074197120709	0.034765227021041	0.0489288888888889	0.063708264004437	0.0791342207432058	0.0933965612867443	0.104311111111111	0.113141111111111	0.122934662236988	0.134800664451827	0.148691029900332	0.165524681087077	0.183785714285714	0.200401552967277	0.215245293466224	0.225709373266778	0.232979444444444	0.238911666666667	0.244010520487265	0.248303937881309	0.252782584581253	0.257874653355519	0.263273333333333	0.268196013289037	0.27238713255685
280	-Inf	-Inf	-Inf	-2	-Inf	-4	-Inf	-Inf	2_-5	0.00116583471991126	0.00100221483942414	0.000333333333333338	0.00132168607875763	0.00117220376522702	0.000672777777777787	0.001	0.000348863006100948	0.000666666666666677	0.000990571270105381	0.000666666666666677	0.000666666666666677	0.001	0.00132059800664452	0.000666666666666677	0.000347753743760404	0.001	0.00131724902939546	0.000666666666666677	0.000666666666666677	0.000518580144204112	1.94120909595122e-05	0.000960132890365457	0.00195888888888889	0.00281142540210761	0.0033105934553522	0.00409595119245703	0.00497559622850805	0.00656572379367721	0.00887222222222223	0.0113655019412091	0.0144725457570716	0.0195216666666667	0.0262264673311185	0.0342590127565169	0.0437432057681642	0.0546317249029396	0.0662146422628952	0.0780615640599002	0.0892434830837493
281	-Inf	-Inf	-Inf	-3	-Inf	-5	-Inf	-Inf	2_-6	0.00100221483942415	0.000335551858014425	0.000490848585690516	0.000670549084858579	0.000504159733777046	0.000988925802879292	0.00132111111111112	0.00231893687707642	0.00430116472545758	0.00695000000000001	0.0115537098560354	0.0185085967831392	0.0293710482529118	0.0442762063227954	0.0642728785357737	0.0876539101497504	0.110716028840821	0.129138657792568	0.147024363233666	0.168243483083749	0.19304	0.22155592469546	0.249201885745979	0.268030504714365	0.274581253466445	0.276266777592901	0.278287298946201	0.280523571824737	0.282234608985025	0.283	0.284841930116473	0.289066666666667	0.293778516057586	0.297464780920688	0.299156666666667	0.301544850498339	0.30446866333888	0.304666666666667	0.304400332225914	0.306197777777778
282	-Inf	-Inf	-Inf	6	-Inf	-Inf	5	-Inf	2_3	0.005	0.005	0.00449805879090405	0.00433665559246954	0.00400775193798449	0.00333777777777777	0.00350526899611758	0.00333333333333333	0.00315944444444444	0.00333333333333333	0.00266666666666666	0.00234330011074196	0.00251052048726467	0.00233333333333333	0.00248777777777777	0.00266666666666666	0.00218050941306755	0.00231835829173599	0.00233333333333333	0.00201661129568106	0.0021491957848031	0.00264888888888889	0.00251888888888888	0.00201993355481728	0.00181253466444814	0.002	0.00204603438713255	0.00166666666666666	0.00161730449251248	0.002	0.00205379922351636	0.00136055555555555	0.00113833333333333	0.00163732004429678	0.00213643926788685	0.00233333333333333	0.00233333333333333	0.00233333333333333	0.00186710963455149	0.00136827509706045
283	-Inf	-Inf	-Inf	5	-Inf	-Inf	4	-Inf	2_2	0.0033344407530454	0.00299999999999999	0.0026611111111111	0.00299999999999999	0.00317138103161397	0.00332778702163061	0.00350637825845812	0.00300721020521352	0.00333333333333333	0.00333333333333333	0.00299999999999999	0.00332224070992789	0.00315474209650581	0.00333333333333333	0.00366666666666667	0.00334775374376039	0.00251520176893311	0.00265055555555555	0.00333333333333333	0.00301774819744869	0.0021860465116279	0.00231281198003327	0.00266666666666666	0.0023555185801442	0.00214364947310038	0.00202436323366555	0.00185801442041042	0.00166666666666666	0.00180730897009966	0.00230615640599001	0.00186134220743205	0.00136217415418746	0.00199999999999999	0.00230282861896838	0.00280166666666666	0.00239767054908485	0.00186666666666666	0.00166666666666666	0.00133333333333333	0.0019290072102052
284	-Inf	-Inf	-Inf	4	-Inf	-Inf	3	-Inf	2_1	0.00800222222222221	0.00733554817275746	0.00599999999999999	0.00567054908485856	0.00550471436494729	0.00566112035496394	0.00550637825845811	0.00500721020521352	0.00501608430393786	0.00401774819744869	0.00299999999999999	0.00299999999999999	0.00330999999999999	0.00366666666666665	0.00287333333333331	0.00233333333333331	0.00266666666666665	0.00234941763727119	0.00233333333333331	0.00233333333333331	0.00248117386489478	0.00266666666666665	0.00252079866888517	0.00264451827242523	0.00295459579180508	0.00333333333333331	0.00352444444444443	0.00271658347199111	0.00219245701608429	0.00230620155038758	0.00233333333333331	0.00233333333333331	0.00213699389905711	0.00263666666666665	0.00219744869661673	0.00169878183831671	0.00219966722129782	0.00199999999999999	0.00159689922480618	0.00199999999999999
285	-Inf	-Inf	-Inf	3	-Inf	-Inf	2	-Inf	2_0	0.0073344407530454	0.00766223698781837	0.00716916250693289	0.0060099833610649	0.00784581253466444	0.00733333333333333	0.00416084303937881	0.00433333333333333	0.004	0.004	0.00433333333333333	0.00433333333333333	0.00482251802551304	0.00435662784248474	0.00466666666666666	0.0056267332224071	0.00502828618968386	0.00402995008319468	0.00415085967831392	0.00433333333333333	0.00433333333333333	0.00464784053156146	0.00466666666666667	0.00435385468663338	0.00352079866888519	0.00333333333333333	0.00347698280643372	0.00397666666666667	0.00433333333333333	0.00402495840266223	0.003859357696567	0.00397333333333334	0.00352745424292845	0.00302828618968386	0.00280421519689407	0.00239323349972268	0.00233333333333333	0.00203161397670549	0.00233333333333333	0.00233333333333333
286	-Inf	-Inf	-Inf	2	-Inf	-Inf	1	-Inf	2_-1	0.00349666666666667	0.00466333887964504	0.0041691625069329	0.004	0.00416223698781839	0.004005	0.00366666666666668	0.00366666666666668	0.00384137548530228	0.00334220743205769	0.00250970604547977	0.00233333333333334	0.00315503875968993	0.00301222222222223	0.00284636716583473	0.00298613422074321	0.00284858569051581	0.00266666666666668	0.00229900332225914	0.00266666666666668	0.00285246810870772	0.00297951273532669	0.00314562569213732	0.00302166666666667	0.0023788888888889	0.00231003882418193	0.00266666666666668	0.00235880398671097	0.002	0.00138657792567943	0.00180587909040489	0.00261009428729896	0.00233333333333334	0.00233333333333334	0.00192567942318359	0.00133333333333334	0.00140266222961731	0.00169994453688298	0.00220099667774087	0.002
287	-Inf	-Inf	-Inf	1	-Inf	-Inf	0	-Inf	2_-2	0.00716999999999999	0.00666666666666665	0.0064969495285635	0.00633721575152523	0.00600942872989462	0.00566666666666667	0.00581419855795895	0.00600721020521352	0.00666666666666667	0.00699112590127566	0.00537215751525235	0.00434387132556849	0.00597726012201885	0.00697559622850803	0.00666666666666666	0.00602773155851359	0.00536323366555924	0.00468275097060455	0.00414950166112957	0.00464888888888888	0.00518524681087076	0.00468607875762618	0.00381253466444814	0.004	0.00418936877076412	0.004	0.00414254021075984	0.00433333333333333	0.00385912368275097	0.00336046511627906	0.004	0.004	0.004	0.00460676650027732	0.00419744869661675	0.004	0.00386633388796451	0.00336716583471991	0.00346533555185801	0.00336882972823072
288	-Inf	-Inf	-Inf	0	-Inf	-Inf	-1	-Inf	2_-3	0.00183444444444444	0.00133499722684414	0.000169162506932885	0.00231003882418191	0.00516223698781837	0.00303499999999999	0.000666666666666663	1.44204104270659e-05	0.000999999999999994	0.00132445923460898	0.000176372712146418	0.000322795341098161	0.000999999999999994	0.001	0.000666666666666655	0.000666666666666663	0.000666666666666655	0.000666666666666663	0.000632336655592459	0.001	0.000999999999999995	0.00068715393133996	0.000854374307862673	0.00035499999999999	0.000333333333333324	0.000643372157515248	0.000857777777777763	0.00128239202657806	0.00114087631724903	0.00102662229617303	0.000527454242928446	0.000333333333333324	0.0006079734219269	0.001	0.002	0.002	0.00133333333333333	0.00133333333333333	0.0019313399778516	0.002035
289	-Inf	-Inf	-Inf	-1	-Inf	-Inf	-2	-Inf	2_-4	0.00133333333333334	0.00199556295063783	0.002	0.00101164725457571	0.000342222222222227	0.000655592469545968	0.00148166666666667	0.002	0.00185658914728683	0.00100887409872435	0.00131450719822813	0.00198946200776484	0.00148863006100944	0.00198779811425402	0.00233333333333334	0.00265280088740988	0.003	0.00236439267886856	0.00251636161952303	0.00328175263449807	0.00329777777777778	0.00335215946843853	0.00414697726012202	0.00433333333333334	0.00418801996672214	0.00431114808652247	0.00385658914728683	0.00335722222222223	0.00328397115917915	0.00366666666666668	0.00319301164725458	0.00330615640599002	0.0041946755407654	0.004	0.00460732113144759	0.005	0.005	0.00530116472545757	0.00526688815060909	0.00566666666666668
290	-Inf	-Inf	-Inf	-2	-Inf	-Inf	-3	-Inf	2_-5	0.00599999999999999	0.00566888150609079	0.00550277777777776	0.00500387596899224	0.00517082640044369	0.0046716583471991	0.0041608430393788	0.00433333333333331	0.00450748752079865	0.00433333333333331	0.00399999999999999	0.00432334997226842	0.00433333333333331	0.00401220188574597	0.0035124792013311	0.00333333333333331	0.00348585690515805	0.00302995008319466	0.00284939091915835	0.00298280643372156	0.00281555555555554	0.00268496949528562	0.00251913477537436	0.00264669994453687	0.00281253466444813	0.00299999999999999	0.00304555555555554	0.00297670549084857	0.00299999999999999	0.00269166666666665	0.00233333333333331	0.00233333333333331	0.00219467554076537	0.00169550748752078	0.00166666666666666	0.00166666666666665	0.00180199667221297	0.00230066445182722	0.00233333333333331	0.00203433001107418
291	-Inf	-Inf	-Inf	-3	-Inf	-Inf	-4	-Inf	2_-6	0.002	0.002	0.00216916250693289	0.00101162790697675	0.000333333333333331	0.000661666666666676	0.000506378258458126	0.000333333333333324	0.000158361018826131	0.000333333333333338	0.00115666666666666	0.00165559246954595	0.00213089295618414	0.0033088888888889	0.00528	0.00823255813953488	0.0115736434108527	0.0148835274542429	0.0209395452024404	0.0286799557032115	0.0383804769828064	0.0504869661674986	0.0648380476982806	0.0806234054353855	0.0967404326123128	0.113212978369384	0.128592900721021	0.142644481419856	0.157128333333333	0.170906976744186	0.184882418191902	0.198873333333333	0.210698835274542	0.223558139534884	0.234894620077648	0.240377149195785	0.239599001663894	0.23720299500832	0.236798449612403	0.237893333333333
292	-Inf	-Inf	-Inf	6	-Inf	-Inf	-Inf	4	2_3	0.0045008319467554	0.004	0.00416	0.00433665559246955	0.00434111111111111	0.004	0.00349446290143965	0.00366666666666667	0.0038405315614618	0.00366666666666668	0.00366666666666668	0.00334276206322796	0.00317748197448697	0.00300000000000002	0.003	0.00332002218524682	0.00300000000000001	0.00236217415418747	0.00233333333333334	0.00265002773155852	0.00281611111111112	0.00331558513588464	0.00285191347753745	0.00203882418191904	0.0021869107043816	0.00231173864894796	0.00233333333333334	0.00202273987798114	0.00166666666666666	0.00197504159733778	0.00233333333333334	0.00233333333333334	0.00166666666666667	0.0013616195230172	0.00166666666666666	0.00166666666666666	0.00166666666666666	0.00196783139212425	0.00166666666666667	0.00136716583471992
293	-Inf	-Inf	-Inf	5	-Inf	-Inf	-Inf	3	2_2	0.00149916805324459	0.00199833610648917	0.00166666666666666	0.00166666666666666	0.00183749306711036	0.00199500831946754	0.00182750970604548	0.00134664448141986	0.002	0.00232501386577925	0.00233333333333333	0.00265668330560177	0.00217748197448696	0.00167831392124237	0.00151247920133111	0.00133333333333333	0.00148585690515807	0.00198555555555554	0.00181752634498059	0.00136661120354965	0.00103555555555556	0.000666666666666677	0.00114784053156146	0.00196006655574042	0.00166666666666666	0.0010432612312812	0.001	0.001	0.00119079312257348	0.001	0.000807777777777784	0.001	0.001	0.00130504714364948	0.00133333333333333	0.00103050471436495	0.00119800332778702	0.001	0.000666666666666677	0.000666666666666677
294	-Inf	-Inf	-Inf	4	-Inf	-Inf	-Inf	2	2_1	0.00599999999999999	0.00599999999999999	0.00566666666666665	0.00599667774086378	0.00633333333333333	0.00633333333333333	0.00617220376522701	0.00632667775929007	0.00633333333333333	0.00633333333333333	0.00649084858569051	0.00601888888888888	0.00551081530782029	0.00533333333333333	0.00533333333333333	0.00533333333333333	0.00533333333333333	0.00501442041042706	0.00484883720930231	0.00498336106489184	0.00518388888888888	0.00499999999999999	0.00433333333333333	0.00401996672212977	0.00381253466444813	0.00368829728230725	0.00304444444444443	0.00297726012201885	0.00395174708818634	0.00402495840266222	0.00338444444444443	0.00299999999999999	0.0031392124237382	0.00333333333333333	0.00299999999999999	0.00299999999999999	0.00299999999999999	0.00299999999999999	0.00299999999999999	0.00240099833610648
295	-Inf	-Inf	-Inf	3	-Inf	-Inf	-Inf	1	2_0	0.00466666666666667	0.00466666666666667	0.00383997785160577	0.00267332224070993	0.00282945736434108	0.00267165834719911	0.00250555555555556	0.00266056572379368	0.00266666666666666	0.00266666666666666	0.00266666666666666	0.00266666666666666	0.00233333333333334	0.00233333333333334	0.00217888888888889	0.00232004429678849	0.00184717607973422	0.00134830837493068	0.00230171935662784	0.00266666666666666	0.00278092068774266	0.00364888888888889	0.00566666666666667	0.00566666666666667	0.00293732667775929	0.00168881506090808	0.00128729894620078	0.0013576965669989	0.002	0.00230679933665009	0.00186023294509151	0.00166666666666666	0.00213810316139767	0.00233333333333334	0.00180310593455352	0.002	0.00193067110371604	0.000733222407099276	0.00126578073089701	0.0022634498058791
296	-Inf	-Inf	-Inf	2	-Inf	-Inf	-Inf	0	2_-1	0.00316749861342208	0.00266833056017748	0.00183582917359956	0.00199722222222222	0.00265891472868218	0.00332834165280089	0.00318333333333333	0.00233997785160577	0.00182584581253466	0.00232555555555556	0.00249114064230344	0.00299001663893511	0.00335496394897393	0.00267831392124237	0.00233333333333334	0.00233333333333334	0.00248555555555556	0.00171159179145868	0.00133333333333334	0.00165002773155851	0.00214919578480311	0.00264784053156146	0.00233333333333334	0.00201996672212979	0.00170874861572536	0.00102114635503617	0.00118944444444445	0.00131003882418192	0.00114254021075985	0.00102495840266223	0.000807542983915694	0.001	0.00119467554076539	0.00130398671096346	0.000666666666666663	0.000666666666666663	0.00133333333333334	0.00133333333333334	0.00166666666666666	0.0019656699889258
297	-Inf	-Inf	-Inf	1	-Inf	-Inf	-Inf	-1	2_-2	0.00466666666666668	0.00466666666666668	0.00450305047143651	0.00400388241819191	0.00416195230171936	0.00466057585825029	0.004	0.00367387687188021	0.00384137548530228	0.00334220743205769	0.003	0.00364555555555557	0.004	0.00367888888888889	0.00366666666666667	0.00366666666666667	0.00384803105934554	0.00366666666666668	0.00348308374930671	0.00398277777777778	0.004	0.00368604651162791	0.00318691070438159	0.003	0.00362285080421519	0.00368888888888889	0.0031904761904762	0.00330940456316082	0.00352523571824737	0.00302606766500278	0.00280643372157516	0.003	0.00252800887409873	0.0026373200442968	0.00280333333333334	0.003	0.00286489479512736	0.00266666666666668	0.003	0.00270105379922353
298	-Inf	-Inf	-Inf	0	-Inf	-Inf	-Inf	-2	2_-3	0.00016777408637874	0.000662229617304502	0.00116389811738649	0.000674431503050481	0.000666666666666677	0.00132225913621263	0.00166666666666668	0.00101439645625692	0.000333333333333338	0.000657792567942328	0.00115725359911407	0.00165612867443151	0.00133333333333334	0.00101220188574598	0.00117970049916806	0.001	0.001	0.00131780366056573	0.00181697171381032	0.002	0.00151777777777779	0.00133333333333334	0.00148031059345536	0.00135385468663339	0.00133333333333334	0.00133333333333334	0.00118992248062016	0.0016188888888889	0.00228397115917915	0.00266666666666668	0.00185967831392125	0.00136051026067666	0.00166666666666668	0.00105768164170827	0.00113699389905713	0.00193899057127011	0.00266666666666668	0.00326899611758182	0.00340033222591362	0.0045988888888889
299	-Inf	-Inf	-Inf	-1	-Inf	-Inf	-Inf	-3	2_-4	0.000833887043189374	0.00132890365448506	0.000666666666666677	0.000336661120354969	0.000666666666666677	0.000338325013865784	0	0.000652270210409755	0.00181087077093733	0.00330837493067111	0.00594509151414309	0.00958679977814752	0.0155152523571825	0.0244337215751525	0.0373172490293955	0.0519339988907377	0.067699944536883	0.0838541320022185	0.0967154742096506	0.104433721575153	0.112133111480865	0.122919158361019	0.135635052689961	0.149425402107598	0.162792567942318	0.176394342762063	0.188349972268441	0.198533333333333	0.207899057127011	0.214417082640044	0.217703211517165	0.2202	0.221890183028286	0.224191902384914	0.229042151968941	0.233123682750971	0.236012756516916	0.238810316139767	0.240133997785161	0.240033333333333
300	-Inf	-Inf	-Inf	-2	-Inf	-Inf	-Inf	-4	2_-5	0.00083444075304541	4.43704936217422e-06	0.00297333333333334	0.0049922351636162	0.00236333333333334	0.00231669439822519	0.00266666666666668	0.00364500000000001	0.00623366555924696	0.00800942872989461	0.0109134775374376	0.0168369384359401	0.0238752079866889	0.0330271769273433	0.0526827509706046	0.0746894065446478	0.0943698175787728	0.115916666666667	0.134458679977815	0.151045404208195	0.170789590254707	0.194300610094287	0.221150305047144	0.246241819190239	0.265674986134221	0.279438713255685	0.284949528563505	0.285947864669994	0.287927464008859	0.291500277315585	0.294747642817526	0.29624514697726	0.29746977260122	0.300084858569052	0.304081111111111	0.308169717138103	0.310799778147532	0.312793677204659	0.314788685524126	0.31808097615086
301	-Inf	-Inf	-Inf	-3	-Inf	-Inf	-Inf	-5	2_-6	0.000834165280088739	0.000666666666666663	0.000502495840266216	0.000333333333333324	0	0	0.000333333333333324	0.000660022148394237	0.000666666666666663	0.00164333333333333	0.00377131782945737	0.00726344980587909	0.0128702163061564	0.0207903494176373	0.0339339988907377	0.0514878183831672	0.0728211111111111	0.0975696062118691	0.120034387132557	0.13936772046589	0.161793122573489	0.188926910299003	0.223459025470653	0.258308929561841	0.280556478405316	0.289746243739566	0.294438888888889	0.300053799223516	0.303236827509706	0.305541874653355	0.309882972823073	0.313531007751938	0.318607875762618	0.327413067552602	0.335643926788685	0.340422628951747	0.345621262458472	0.352208541320022	0.357803660565724	0.363289036544851
302	-Inf	-Inf	-Inf	-Inf	1	4	-Inf	-Inf	2_3	0.004	0.004	0.00367276760953965	0.00333333333333334	0.00332444444444444	0.00333887043189368	0.00267942318358292	0.00168108707709373	0.00117470881863561	0.00132445923460899	0.00182392026578073	0.00232279534109818	0.002	0.002	0.00266666666666666	0.00234719911259013	0.0024853022739878	0.00298447032723239	0.00236605657237937	0.00136772046589019	0.00185111111111111	0.0022946379215036	0.00196	0.00202104097452935	0.002	0.002	0.00166666666666666	0.00197611111111111	0.00171602884082086	0.00133333333333334	0.00228064337215752	0.00236051026067666	0.00138935108153078	0.000695507487520795	0.000607321131447591	0.00130232558139535	0.00153133666112036	0.0016344980587909	0.00166666666666666	0.00136722222222223
303	-Inf	-Inf	-Inf	-Inf	0	3	-Inf	-Inf	2_2	0.00366666666666667	0.00399833610648919	0.00483111849390919	0.005	0.005	0.00467165834719911	0.00482777777777778	0.00532723239046034	0.004840820854132	0.00466666666666667	0.00401777777777777	0.00399003322259137	0.0044891846921797	0.00402222222222223	0.00417888888888889	0.004	0.00397231450719822	0.00433333333333333	0.00403161397670549	0.00366666666666667	0.00366666666666667	0.00335111111111111	0.00348086522462562	0.00366666666666667	0.00337493067110372	0.00331118493909191	0.00347698280643372	0.00335769656699889	0.00314198557958957	0.00364013266998341	0.00366666666666667	0.00305546311702718	0.00252856350526899	0.00263727121464226	0.00319689406544648	0.003	0.0024675540765391	0.00236661120354963	0.00233333333333333	0.00203494176372712
304	-Inf	-Inf	-Inf	-Inf	-1	2	-Inf	-Inf	2_1	0.0031669439822518	0.00266777592900721	0.002	0.002	0.00233333333333333	0.00299112590127565	0.003	0.003	0.00234777777777778	0.002	0.00215777777777778	0.00200942872989462	0.002	0.002	0.00169051580698835	0.00101328903654485	0.00179256794231835	0.00233333333333333	0.00218191902384914	0.002	0.00166666666666666	0.00135108153078202	0.001	0.00162784248474764	0.00152048726467331	0.00133333333333333	0.00166666666666666	0.00104761904761905	0.000666666666666663	0.000974486966167499	0.000806988352745422	0.00130615640599001	0.00213865779256794	0.00233333333333333	0.00172601220188574	0.00103100775193798	0.00146777777777777	0.00196727676095397	0.00173377703826955	0.00133333333333333
305	-Inf	-Inf	-Inf	-Inf	-2	1	-Inf	-Inf	2_0	0.004	0.004	0.00383638380476983	0.00333721575152524	0.00349528563505269	0.00366666666666667	0.00416028840820855	0.00433333333333334	0.00350804215196894	0.00300887409872435	0.00301941209095952	0.00298946200776484	0.00282166666666667	0.003	0.00282	0.00268053244592346	0.00303050471436495	0.00266666666666666	0.00233333333333334	0.00264888888888889	0.003	0.00268611111111111	0.00185413200221852	0.00135548172757476	0.00181063122923588	0.002	0.00233333333333334	0.00233333333333334	0.002	0.002	0.00238888888888889	0.002	0.00127398779811425	0.00227333333333334	0.00253078202995008	0.00203211517165006	0.002	0.00170049916805324	0.00166666666666666	0.00196444444444445
306	-Inf	-Inf	-Inf	-Inf	-3	0	-Inf	-Inf	2_-1	0.00366666666666667	0.00300332778702163	0.00249777777777777	0.00299667774086379	0.00283749306711037	0.00299500831946756	0.00366666666666667	0.00333998890737659	0.00250748752079866	0.00200831946755408	0.00250915141430948	0.00265668330560177	0.00231170271769273	0.00234498058790903	0.00284581253466445	0.00298668885191348	0.00233333333333333	0.00265222222222222	0.00251580698835274	0.00138325013865778	0.000815555555555554	0.000684969495285631	0.000852159468438537	0.00129339988907376	0.00166666666666666	0.00166666666666666	0.000855555555555554	0.000356589147286813	0.000333333333333324	0.000333333333333324	0.000666666666666663	0.000359911406423026	0	0.000305047143649465	0.00113732004429679	0.00103050471436495	0.000198003327787016	0.000301164725457563	0.000466999445368823	0.000666666666666663
307	-Inf	-Inf	-Inf	-Inf	-4	-1	-Inf	-Inf	2_-2	0.00116555555555556	0.00166445182724252	0.001	0.001	0.001	0.00132833333333334	0.00166666666666666	0.00199224806201551	0.002	0.00135111111111112	0.00133333333333334	0.00165559246954596	0.00182170542635659	0.00264222222222222	0.00220666666666666	0.000709856035437427	0.000818080976150858	0.001	0.001	0.00162901439645625	0.00151968940654465	0.000707709373266774	0.000478959025470654	0.000666666666666663	0.000523017193566278	0.000642817526344977	0.00114222222222223	0.00133333333333334	0.001	0.001	0.00113888888888889	0.00133333333333334	0.00139267886855241	0.000697674418604648	0.000135330005546314	0.000333333333333338	0.00053300055463117	0.000333333333333338	0.000666666666666663	0.000666666666666663
308	-Inf	-Inf	-Inf	-Inf	-5	-2	-Inf	-Inf	2_-3	0.00366500277315585	0.00433111849390919	0.00433888888888889	0.00367054263565891	0.00366666666666667	0.00366666666666667	0.003	0.00332667775929007	0.00333333333333333	0.00300831946755408	0.00315751525235718	0.00300998336106489	0.00284470327232391	0.00298779811425402	0.00235829173599556	0.002	0.00197171381031615	0.00201497504159734	0.00218272425249171	0.00231613976705492	0.00233333333333334	0.00201830282861898	0.00166666666666668	0.00166666666666668	0.00214586799778149	0.00233333333333334	0.00233333333333334	0.00264337215751526	0.00219134775374377	0.00138333333333334	0.00152611111111112	0.00164004437049363	0.00133333333333334	0.00133333333333334	0.00180366056572381	0.00200000000000002	0.00200000000000002	0.00200000000000002	0.00200000000000002	0.00170099667774087
309	-Inf	-Inf	-Inf	-Inf	-6	-3	-Inf	-Inf	2_-4	0.00466666666666668	0.00466666666666668	0.00367220376522703	0.0030038824181919	0.00350444444444445	0.00267774086378739	0.0024938888888889	0.00299280177187154	0.003159179145868	0.00398336106489185	0.00333333333333334	0.00236333333333334	0.00317774086378738	0.00364226289517472	0.00333333333333334	0.00365280088740988	0.00366666666666668	0.00303105934553522	0.00266666666666668	0.00298280643372158	0.0028508042151969	0.00235215946843855	0.00248031059345536	0.0023538546866334	0.00266666666666668	0.0032889628397116	0.00314364947310039	0.00271333333333334	0.00224070992789796	0.0019744869661675	0.00194731003882419	0.00233333333333334	0.00266666666666668	0.00266666666666668	0.00266666666666668	0.00266666666666668	0.00219767441860466	0.002	0.002	0.00229944444444445
310	-Inf	-Inf	-Inf	-Inf	-7	-4	-Inf	-Inf	2_-5	0.000834165280088739	0.000334997226844154	0.000333333333333338	0.000662790697674415	0.000162222222222225	4.99168053244597e-06	0.000333333333333338	0.000985603543743079	0.00117444444444445	0.001	0.00133333333333334	0.00100998336106489	0.0011552967276761	0.00197666666666667	0.0021275651691625	0.00362506932889628	0.00530393788130893	0.00661849390919158	0.00953377630121816	0.0138402662229617	0.020077519379845	0.0283172490293955	0.0405705555555556	0.0562873754152824	0.0755919158361019	0.0973083333333333	0.119271769273433	0.140001663893511	0.159028888888889	0.17952380952381	0.202070438158624	0.225055555555556	0.248718801996672	0.267344980587909	0.280471436494731	0.291627971254837	0.298402662229617	0.3009	0.300534330011074	0.300631170271769
311	-Inf	-Inf	-Inf	-Inf	-8	-5	-Inf	-Inf	2_-6	0.000666666666666677	0.00133000554631171	0.00133333333333334	0.00100332778702163	0.000342192691029905	0.000328333333333338	0.000493621741541882	0.000340543538546871	0.000333333333333338	8.87409872434844e-06	0.000176372712146425	0	0.00031007751937985	0.0013088888888889	0.00230726566833057	0.00394453688297283	0.00657515252357184	0.00956699889258029	0.013828349944629	0.0206987818383167	0.0306882972823073	0.0437801771871539	0.0610548172757475	0.0807783333333333	0.102232777777778	0.121161397670549	0.138453333333333	0.158879291251384	0.182095396561287	0.205135330005546	0.227986134220743	0.247925124792013	0.259059800664452	0.26381697171381	0.265271769273433	0.266270105379922	0.267268441486411	0.268866888519135	0.270264673311185	0.270965
312	-Inf	-Inf	-Inf	-Inf	1	-Inf	5	-Inf	2_3	0.00500277315585137	0.00466666666666668	0.00466666666666668	0.00400776483638381	0.00300000000000001	0.00332778702163064	0.00350664451827244	0.00333333333333334	0.0026838602329451	0.00233333333333335	0.00298000000000001	0.00333333333333334	0.00251192457016085	0.00201275651691627	0.00263948973932336	0.003	0.00221408763172491	0.00198336106489186	0.00263122923588042	0.00268552412645592	0.00222573488630062	0.00135385468663341	0.00147864669994454	0.00197781475318913	0.00181000000000001	0.00169051580698836	0.00200000000000001	0.002	0.00105268996117583	0.00127897947864671	0.0020826400443705	0.00144869661674988	0.00105934553521909	0.00127131782945738	0.00113533000554633	0.00103216860787578	0.00106600110926236	0.000966167498613436	0.000798449612403112	0.000702222222222233
313	-Inf	-Inf	-Inf	-Inf	0	-Inf	4	-Inf	2_2	0.00333333333333334	0.00300166389351082	0.00250833333333334	0.00134108527131784	0.0014952856350527	0.00199445368829728	0.00232057681641709	0.00234054353854687	0.00233333333333334	0.0033067110371603	0.00219744869661676	0.00102218524681087	0.00166666666666668	0.00166666666666668	0.00118025513033833	0.001	0.000666666666666677	0.000666666666666677	0.000816666666666672	0.001	0.00114728682170543	0.00102052135330006	0.00118801996672213	0.000688851913477547	0.000810631229235886	0.0016189683860233	0.00214198557958958	0.0020255130338325	0.00105204872646734	0.000666666666666677	0.00113888888888889	0.00194241417497232	0.00186300610094288	0.0010610094287299	0.00113533000554631	0.00163449805879091	0.001	0.000700499168053254	0.001	0.00129783693843595
314	-Inf	-Inf	-Inf	-Inf	-1	-Inf	3	-Inf	2_1	0.000165834719911261	0.000664451827242535	0.001	0.000670549084858579	0.000333333333333338	0.000333333333333338	0.00115973377703827	0.00165890183028287	0.00117526344980588	0.000676095396561296	0.00115640599001664	0.00133333333333334	0.00117803660565724	0.00132059800664452	0.00164	0.002	0.00184858569051581	0.00166666666666668	0.00166666666666668	0.00198225180255131	0.00248166666666668	0.00298062015503876	0.00377353266888151	0.00527166666666668	0.00676833333333334	0.00857585825027687	0.0121447587354409	0.0167559622850804	0.0226466999445369	0.0302577777777778	0.0396555740432612	0.049750970604548	0.060661120354964	0.0726290143964563	0.0845474209650583	0.0969212423738214	0.110311666666667	0.124987264673311	0.139526899611758	0.155497504159734
315	-Inf	-Inf	-Inf	-Inf	-2	-Inf	2	-Inf	2_0	0.00850166666666667	0.00800276854928017	0.00816971713810317	0.00767054908485857	0.00767663344407531	0.00766111111111111	0.00683997785160576	0.00601661129568105	0.00649140321686079	0.00699057127010539	0.0061769273433167	0.00567829457364341	0.006	0.0053588888888889	0.005	0.005	0.00466666666666667	0.00498280643372158	0.00533333333333334	0.00564728682170543	0.00518666666666667	0.00406312292358804	0.00414507198228129	0.00464444444444444	0.00419023849140322	0.00399999999999999	0.00433333333333333	0.00433333333333333	0.00419333333333333	0.004	0.00413810316139766	0.00402888888888889	0.00366666666666667	0.00366666666666667	0.004	0.00430111111111111	0.00479977814753189	0.00470105379922352	0.00386843559977888	0.00366666666666667
316	-Inf	-Inf	-Inf	-Inf	-3	-Inf	1	-Inf	2_-1	0.00283388704318936	0.00233499722684413	0.00199999999999999	0.00199999999999999	0.0021705426356589	0.00232834165280087	0.00232222222222221	0.002993899057127	0.00282584581253465	0.00267498613422073	0.00284222222222221	0.00234330011074195	0.00217748197448695	0.00167777777777776	0.00166666666666665	0.00166666666666665	0.00151384274640087	0.00165169162506931	0.00166666666666665	0.00166666666666665	0.00118413754853021	0.000999999999999987	0.00148086522462561	0.0013533000554631	0.00118746533555184	0.00162236987818383	0.00147698280643371	0.00135769656699887	0.00180865224625622	0.0016932006633499	0.000860232945091499	0.000972268441486398	0.00166666666666665	0.00136272878535772	0.00133333333333331	0.00133333333333331	0.000999999999999987	0.000999999999999987	0.000999999999999987	0.000999999999999987
317	-Inf	-Inf	-Inf	-Inf	-4	-Inf	0	-Inf	2_-2	0.00533333333333334	0.00533333333333334	0.00600000000000001	0.00534109816971715	0.00466666666666667	0.00466666666666667	0.00466666666666667	0.00466666666666667	0.00466666666666667	0.00466666666666667	0.00435215946843854	0.004	0.00366666666666667	0.00366666666666667	0.00351303383250139	0.00333333333333334	0.0039706045479756	0.00401552967276761	0.00336605657237937	0.003	0.00348222222222223	0.00366666666666667	0.00333333333333334	0.00333333333333334	0.00318801996672214	0.00331114808652247	0.00314341085271318	0.00302388888888889	0.00366666666666667	0.00335884636716584	0.00333333333333334	0.00363948973932335	0.0031946755407654	0.0023910149750416	0.002	0.0026046511627907	0.00293732667775929	0.00333333333333334	0.00286655592469546	0.00236722222222223
318	-Inf	-Inf	-Inf	-Inf	-5	-Inf	-1	-Inf	2_-3	0.00900166389351082	0.00866666666666667	0.00866666666666666	0.00866666666666667	0.00866666666666666	0.00833887964503605	0.00833333333333333	0.00865946843853821	0.00833333333333333	0.00800887409872436	0.00800000000000001	0.00800000000000001	0.00753500000000001	0.00635773710482529	0.00630726566833056	0.00634719911259012	0.00600000000000001	0.00600000000000001	0.00570049916805325	0.00533333333333333	0.00566666666666667	0.00629450915141431	0.00581277777777778	0.00506478405315615	0.004522462562396	0.00495341098169718	0.00519079312257349	0.00438325013865779	0.004	0.00369324473975637	0.00347254575707154	0.00366666666666667	0.00352911813643926	0.00333333333333333	0.00319744869661675	0.003	0.003	0.003	0.003	0.00270216306156406
319	-Inf	-Inf	-Inf	-Inf	-6	-Inf	-2	-Inf	2_-4	0.00616638935108152	0.00566888519134775	0.00633721575152523	0.00599999999999999	0.00483693843594009	0.00466666666666667	0.00483860232945091	0.00466666666666667	0.00431946755407653	0.00499223516361619	0.00468386023294508	0.00400942872989461	0.00366666666666667	0.00334442595673876	0.00333333333333333	0.00333333333333333	0.00336051026067664	0.00268108707709373	0.00281782945736433	0.00299999999999999	0.00299999999999999	0.00299999999999999	0.0025185801442041	0.0020194120909595	0.00166666666666666	0.00197892401552966	0.00233333333333333	0.00202273987798113	0.00199999999999999	0.00199999999999999	0.00180809761508596	0.00169273433166944	0.00186046511627907	0.00197171381031613	0.00133333333333333	0.00102995008319468	0.00119744869661675	0.00130171935662784	0.00146722222222222	0.00136661120354963
320	-Inf	-Inf	-Inf	-Inf	-7	-Inf	-3	-Inf	2_-5	0.00266666666666668	0.00233499446290145	0.00184082085413201	0.00133333333333334	0.00116279069767442	0.00100499168053245	0.000988888888888897	0.00166002214839425	0.00150748752079868	0.00133333333333334	0.00184219269102991	0.00231336661120356	0.00233333333333334	0.00168996117581809	0.00182085413200223	0.0016799778147532	0.00102828618968387	0.000666666666666677	0.00211924570160844	0.00234997226844149	0.00118413754853023	0.00163006100942874	0.00118549280177188	0.00068663338879646	0.00114586799778148	0.00133333333333334	0.000522462562396014	2.32945091514146e-05	0	0.000616749861342217	0.00114087631724903	0.000719911259012766	0.000528008874098732	0.000333333333333338	0.000470327232390467	0.00127333333333334	0.001	0.00039867109634552	0.000800332778702169	0.00129900332225914
321	-Inf	-Inf	-Inf	-Inf	-8	-Inf	-4	-Inf	2_-6	0.00250083194675542	0.00167109634551496	0.000666666666666677	0.00132667775929008	0.00167552602436324	0.00100554631170272	0.000827509706045485	0.001	0.000825291181364398	0.000350000000000005	0.000352159468438543	0	0.000155296727676098	0.000975596228508043	0.00133333333333334	0.00133333333333334	0.00115222222222223	0.00101497504159734	0.001	0.00163227953410983	0.00329728230726568	0.00398114254021076	0.00333333333333334	0.00395895729339989	0.00543594009983362	0.00631166666666666	0.00743166666666667	0.00923809523809525	0.011993899057127	0.0161037160288408	0.0210698835274543	0.0263677204658902	0.0327430786267996	0.0402257348863006	0.0483848283499446	0.0561777777777778	0.0640216306156406	0.0730022148394242	0.0823288962839712	0.09171436494731
322	-Inf	-Inf	-Inf	-Inf	1	-Inf	-Inf	4	2_3	0.0103349972268442	0.00966833056017749	0.00883582917359956	0.00833720930232559	0.00767555555555556	0.00667774086378738	0.00698724348308375	0.00765945646145314	0.00652412645590682	0.00567554076539102	0.006	0.00567718715393134	0.005	0.00467886855241265	0.00451303383250139	0.00465333333333333	0.00448504983388705	0.00403216860787577	0.00385024958402662	0.00366666666666667	0.00385191347753744	0.00366666666666667	0.00329284525790349	0.00366666666666667	0.00371159179145869	0.00364337215751525	0.00319079312257349	0.00269162506932889	0.00347444444444445	0.00335991140642304	0.00286078757626179	0.00297222222222222	0.00280421519689407	0.00269661674986134	0.00219722222222223	0.002	0.00233333333333334	0.00233333333333334	0.00186766334440753	0.00166666666666666
323	-Inf	-Inf	-Inf	-Inf	0	-Inf	-Inf	3	2_2	0.00383416528008874	0.00333499722684414	0.00283582917359955	0.00266666666666666	0.00316222222222221	0.00333333333333333	0.00250611111111111	0.0026594684385382	0.00317444444444444	0.00267552602436323	0.00282418191902384	0.00235330005546311	0.0018447032723239	0.00230999999999999	0.00166666666666666	0.00134719911259012	0.00166666666666666	0.00134939091915835	0.00148338870431893	0.00166666666666666	0.00136987818383166	0.000999999999999987	0.000666666666666663	0.000978405315614606	0.00114451827242524	0.00133333333333333	0.00166666666666666	0.00135829173599556	0.00147444444444444	0.00166666666666666	0.0010549084858569	0.00097222222222221	0.000804215196894063	0.001	0.00106045479755962	0.000365395245992252	0.000466999445368831	0.00126666666666666	0.00166666666666666	0.00136882972823072
324	-Inf	-Inf	-Inf	-Inf	-1	-Inf	-Inf	2	2_1	0.00599999999999999	0.00533666112035495	0.00499999999999999	0.0053300110741971	0.00517082640044369	0.00499999999999999	0.00499999999999999	0.00467332224070991	0.00449251247920131	0.00434165280088739	0.00450915141430947	0.00498003327787021	0.00433333333333331	0.0040116472545757	0.00417914586799777	0.00399999999999999	0.00399999999999999	0.00399999999999999	0.00399999999999999	0.0036833056017748	0.00351777777777776	0.00333333333333331	0.00348117386489478	0.00366666666666665	0.00352079866888517	0.00302163061564059	0.00247777777777776	0.00266666666666665	0.0027149195784803	0.00233333333333331	0.0021411111111111	0.00233333333333331	0.00233333333333331	0.00233333333333331	0.00205869324473974	0.00257515252357181	0.00299999999999999	0.00239767054908484	0.00246699944536881	0.00236716583471989
325	-Inf	-Inf	-Inf	-Inf	-2	-Inf	-Inf	1	2_0	0.00366833056017747	0.00366445182724251	0.00349666666666666	0.00366666666666665	0.00333333333333333	0.00300554631170271	0.00333333333333333	0.00333333333333333	0.00284163898117385	0.00234276206322795	0.00266666666666665	0.00234444444444444	0.00248781838316721	0.00266666666666665	0.00266666666666665	0.00266666666666665	0.00218217054263565	0.00231669439822517	0.00203383250138657	0.00135160575858249	0.00114697726012201	0.00164614531336659	0.00199999999999999	0.00199999999999999	0.00147698280643371	0.00135718247365501	0.00166666666666665	0.00197448696616749	0.00185967831392123	0.00136051026067664	0.00133333333333333	0.00133333333333333	0.00147009966777407	0.00136388888888888	0.00119833333333332	0.00130116472545756	0.00119999999999999	0.000999999999999987	0.00113178294573642	0.00103605102606765
326	-Inf	-Inf	-Inf	-Inf	-3	-Inf	-Inf	0	2_-1	0.0031672203765227	0.00233666112035496	0.00250306065664997	0.00266279069767442	0.002	0.002	0.00283971159179146	0.00234054353854686	0.00166666666666666	0.00166666666666666	0.002	0.00232222222222222	0.00215474209650582	0.00201275651691625	0.00233333333333333	0.00233333333333333	0.00184883720930233	0.00198336106489185	0.002	0.00105481727574751	0.00129457364341085	0.00197947864669995	0.00166666666666666	0.00197729789590255	0.00185635052689961	0.00135769656699888	0.00152468108707709	0.00133333333333333	0.000859678313921241	0.000972823072656684	0.00174833333333333	0.00233333333333333	0.00186323366555925	0.00136388888888888	0.00166666666666666	0.00196783139212424	0.0014	0.00070099667774086	0.00146533555185801	0.00166666666666666
327	-Inf	-Inf	-Inf	-Inf	-4	-Inf	-Inf	-1	2_-2	0.00816777408637874	0.00766943521594685	0.0065030504714365	0.00567443150305047	0.00517220376522701	0.00434555555555556	0.00417359955629507	0.00432556849694954	0.00415777777777778	0.00400996677740864	0.00402104097452935	0.00431111111111112	0.00415474209650583	0.00401328903654485	0.00515307820299502	0.00565171650055371	0.00484888888888888	0.00434941763727122	0.004	0.004	0.00385191347753744	0.00335274542429284	0.00381284606866002	0.004	0.0033771491957848	0.00268992248062015	0.00247587354409318	0.00297504159733776	0.00366666666666667	0.00366666666666667	0.00305444444444444	0.00297226844148641	0.00294287298946201	0.0030299003322259	0.00333333333333333	0.00303105934553522	0.00286522462562396	0.00296677740863788	0.00266666666666666	0.00266666666666666
328	-Inf	-Inf	-Inf	-Inf	-5	-Inf	-Inf	-2	2_-3	0.00266666666666668	0.00200442967884829	0.00100553709856036	0.000996117581808099	0.001	0.001	0.00149306711037161	0.00134109816971714	0.0014914032168608	0.00134276206322796	0.000353854686633394	0.000644481419855805	0.00197726012201887	0.00265393133997786	0.0031259012756517	0.00494231835829174	0.00757515252357183	0.0105701608430394	0.0140482529118136	0.018483942414175	0.0252212978369384	0.033336661120355	0.0446683277962348	0.0577783333333333	0.0710970604547976	0.0856283971159179	0.101674986134221	0.11667443150305	0.131677204658902	0.145284444444444	0.15602107598447	0.171057127010538	0.187565	0.202207641196013	0.217486966167499	0.229650027731559	0.236752079866889	0.241738214087632	0.243599556295064	0.243701053799223
329	-Inf	-Inf	-Inf	-Inf	-6	-Inf	-Inf	-3	2_-4	0.00666666666666668	0.00567497231450721	0.00516971713810316	0.005	0.00433333333333333	0.00433333333333333	0.00516002214839424	0.00630841638981175	0.00650859678313922	0.00600942872989463	0.00615640599001665	0.00601162790697675	0.00582115171650056	0.00664111111111113	0.00636051026067665	0.00568161683277964	0.00600000000000001	0.00568386023294511	0.00514894795127354	0.00564728682170543	0.00570666666666667	0.00502104097452935	0.004	0.0036888888888889	0.00466666666666667	0.00466666666666668	0.00385833333333334	0.00366666666666668	0.00366666666666668	0.00305537098560355	0.00286189683860233	0.00297111111111111	0.00286356073211315	0.00296894065446478	0.003	0.0026988888888889	0.00326622296173046	0.00366666666666667	0.00266666666666668	0.00296438508625487
330	-Inf	-Inf	-Inf	-Inf	-7	-Inf	-Inf	-4	2_-5	0.002	0.00233166943982252	0.00233333333333334	0.00167332224070994	0.00217165005537099	0.00232723239046035	0.00150637825845813	0.00100721020521353	0.00115862451469773	0.00133333333333334	0.00149003322259137	0.00166666666666668	0.00151107419712072	0.000692137320044306	0.000666666666666677	0.00098560354374308	0.001	0.00131780366056573	0.001	0.000684414864115373	0.00148197448696618	0.00166666666666668	0.00151968940654466	0.00227176927343317	0.00133333333333334	9.08084163898121e-05	0.000333333333333338	0.000642777777777787	0.000666666666666677	0.0009744869661675	0.000526344980587917	2.71769273433171e-05	0.000333333333333338	0.000333333333333338	0.000273987798114258	0.000666666666666677	0.00113533000554631	0.00133333333333334	0.00106600110926235	0.000966167498613424
331	-Inf	-Inf	-Inf	-Inf	-8	-Inf	-Inf	-5	2_-6	0.00266666666666666	0.00266666666666666	0.00266666666666666	0.00233665559246955	0.00216250693288963	0.00233333333333333	0.00217249029395452	0.002	0.002159179145868	0.00265834719911259	0.00250915141430949	0.00200998336106489	0.00233333333333333	0.00233333333333334	0.00184581253466445	0.00134664448141985	0.00148585690515807	0.00198555555555556	0.002	0.00168330560177482	0.00103555555555555	0.000666666666666663	0.00114784053156146	0.00164669994453688	0.00166666666666666	0.00135496394897392	0.00114444444444444	0.00133333333333334	0.00166666666666666	0.00228341652800887	0.00219222222222222	0.00169324473975636	0.00133333333333333	0.00133333333333334	0.00166666666666666	0.00136383804769827	0.00146866333887965	0.00196783139212424	0.00119966722129783	0.001
332	-Inf	-Inf	-Inf	-Inf	-Inf	4	5	-Inf	2_3	0.00483416528008874	0.00433499722684416	0.00416417082640044	0.00433333333333334	0.00417111111111112	0.00367165834719912	0.00333333333333334	0.00366001109262342	0.00366666666666668	0.00334165280088742	0.00250915141430949	0.002656146179402	0.00317777777777778	0.00267831392124239	0.00248696616749862	0.00266666666666668	0.00218136439267887	0.00231780366056573	0.00281672203765228	0.00236777777777778	0.00248172757475084	0.00298058790904049	0.00237382140876318	0.00168826135105206	0.00166666666666668	0.00166666666666668	0.002	0.002	0.00166666666666668	0.00166666666666668	0.00119412090959512	0.001	0.00160843039378814	0.0023038888888889	0.00186356073211315	0.00106312292358804	0.00133333333333334	0.00163338879645037	0.00153433001107421	0.00103549639489739
333	-Inf	-Inf	-Inf	-Inf	-Inf	3	4	-Inf	2_2	0.0101674986134221	0.00966833056017749	0.00983083749306711	0.00934108527131784	0.00718	0.00666666666666667	0.0074938888888889	0.00668826135105205	0.00534888888888889	0.00532447397563678	0.005	0.00370660011092623	0.004	0.00464333333333333	0.00435940099833611	0.00368053244592346	0.00333333333333334	0.00396788482834995	0.00481672203765227	0.00405324459234609	0.00351827242524917	0.00396117581808098	0.00414611111111112	0.00402159468438539	0.00447785160575859	0.00466666666666667	0.00371491957848032	0.00364170826400444	0.00380777777777778	0.00369324473975637	0.00366666666666667	0.00366666666666667	0.00305823627287854	0.00236328341652801	0.00280310593455352	0.003	0.0031336661120355	0.00363333333333333	0.0035343300110742	0.00333333333333334
334	-Inf	-Inf	-Inf	-Inf	-Inf	2	3	-Inf	2_1	0.00533554817275748	0.0043388704318937	0.00333943427620633	0.00332945091514144	0.00365559246954596	0.00334555555555556	0.00266666666666668	0.00331780366056573	0.00333333333333334	0.00300996677740864	0.00417718715393135	0.00335555555555556	0.00217859123682751	0.00232004429678849	0.00248641153632835	0.00298504983388705	0.0028488888888889	0.00203216860787576	0.00148277777777779	0.00135212824765064	0.00151858014420411	0.00164725457570717	0.00166666666666668	0.00197888888888889	0.00166666666666668	0.00135658914728683	0.00152412645590683	0.00164170826400445	0.00180777777777778	0.00138546866333889	0.00086055555555556	0.000972268441486413	0.00160953965612868	0.002	0.00186388888888889	0.00136439267886856	0.000666666666666677	0.000966777408637876	0.00133333333333334	0.00133333333333334
335	-Inf	-Inf	-Inf	-Inf	-Inf	1	2	-Inf	2_0	0.0018344407530454	0.00166666666666666	0.00216389811738649	0.0020038824181919	0.00167555555555555	0.00133333333333333	0.00133333333333333	0.00133333333333333	0.00115917914586799	0.00133333333333333	0.00133333333333333	0.00133333333333333	0.00102214839424141	0.000987798114254022	0.00164059900166389	0.002	0.00166666666666666	0.00134886300610093	0.00118272425249169	0.000683860232945088	0.000666666666666663	0.000981173864894796	0.001	0.001	0.000521353300055457	0.000333333333333324	0.00114364947310039	0.00164333333333333	0.0014753189129229	0.00166666666666666	0.00166666666666666	0.00135999999999999	0.00119412090959511	0.001	0.00119611111111111	0.001	0.000802325581395347	0.001	0.001	0.001
336	-Inf	-Inf	-Inf	-Inf	-Inf	0	1	-Inf	2_-1	0.00500166389351081	0.00499833610648918	0.00499446290143964	0.00467443150305047	0.00483804769828064	0.00499445368829727	0.00449388888888889	0.00434053156146179	0.00401608430393788	0.00399112590127564	0.00466666666666667	0.00402104097452934	0.00284499999999999	0.00298779811425401	0.00348696616749861	0.00302773155851358	0.00269656699889257	0.00201608430393787	0.00196616749861342	0.0029645036051026	0.00285191347753743	0.00298058790904048	0.00299999999999999	0.00237652270210409	0.00218912922906266	0.00231003882418191	0.00199999999999999	0.00199999999999999	0.00219222222222221	0.00138648947951273	0.00127842484747642	0.00166666666666666	0.00152911813643926	0.00163671658347199	0.00133333333333333	0.00103211517165004	0.00133333333333333	0.00133333333333333	0.000999999999999987	0.000999999999999987
337	-Inf	-Inf	-Inf	-Inf	-Inf	-1	0	-Inf	2_-2	0.00233222591362127	0.00200332778702163	0.000506644518272426	0.000660011092623415	0.000674418604651166	4.4444444444445e-06	0.000483333333333334	0.001	0.00117388888888889	0.000674972314507208	0.00082444444444445	0.0016467331118494	0.00135437430786269	0.000677777777777787	0.000976150859678322	0.00165337763012183	0.00181949058693245	0.002	0.00184914032168608	0.00166666666666668	0.00166666666666668	0.00229777777777778	0.00218555555555556	0.00137320044296789	0.00181284606866003	0.002	0.00152246256239602	0.00133333333333334	0.00142595673876872	0.00230730897009967	0.00219356627842485	0.0016938888888889	0.00186189683860233	0.00227454242928453	0.00280310593455353	0.00239545202440378	0.00153244592346091	0.00223349972268442	0.0038671096345515	0.00366666666666668
338	-Inf	-Inf	-Inf	-Inf	-Inf	-2	-1	-Inf	2_-3	0.003	0.00333166943982253	0.00432834165280089	0.00466666666666667	0.00449557032115172	0.00433833333333334	0.00267942318358292	0.00200721020521353	0.00201608430393788	0.00166666666666666	0.00133333333333334	0.00068774265113699	0.00117829457364341	0.00164222222222222	0.00148696616749862	0.00134719911259013	0.00133333333333334	0.00101661129568106	0.00114950166112957	0.00196234772978958	0.00233333333333333	0.00170764119601329	0.00118770764119602	0.00193499999999999	0.00199999999999999	0.00137992235163617	0.00147555555555556	0.00166666666666666	0.00166666666666666	0.00166666666666666	0.00152745424292845	0.0016383804769828	0.00166666666666666	0.00136383804769829	0.00193843594009983	0.00233333333333333	0.0015324459234609	0.00133333333333334	0.00120099667774087	0.000701666666666663
339	-Inf	-Inf	-Inf	-Inf	-Inf	-3	-2	-Inf	2_-4	0.00850249584026623	0.00733776301218163	0.00650277777777779	0.00633333333333334	0.00583776301218163	0.00566666666666668	0.00582750970604549	0.00632667775929008	0.00615917914586801	0.00568330560177483	0.00682418191902386	0.0076466999445369	0.00586666666666668	0.00404872646733112	0.00433333333333334	0.00433333333333334	0.00415252357182474	0.00465169162506934	0.00418247365501942	0.00368330560177483	0.00385111111111112	0.00335215946843855	0.00333333333333334	0.0036466999445369	0.003	0.00268833333333334	0.00290166666666667	0.00264337215751526	0.00247587354409319	0.00266666666666668	0.00275526024363234	0.00302717692734332	0.00291735995562951	0.00263782584581255	0.0028036605657238	0.003	0.00319800332778703	0.00239867109634552	0.0021336661120355	0.00233333333333334
340	-Inf	-Inf	-Inf	-Inf	-Inf	-4	-3	-Inf	2_-5	0.00816694398225181	0.00799999999999999	0.0080038824181919	0.00733610648918469	0.0068369384359401	0.00666666666666667	0.00650526899611757	0.00600610094287299	0.00582640044370494	0.00600000000000001	0.00535052689961176	0.00467609539656129	0.00464555555555555	0.0046777592900721	0.00533333333333333	0.00533333333333333	0.00533333333333333	0.00597115917914587	0.00551550387596899	0.00469994453688297	0.00451722222222222	0.00433333333333333	0.00448141985579589	0.00435274542429284	0.00370715474209651	0.00395784803105935	0.00414475873544093	0.00371214642262895	0.00333333333333333	0.00333333333333333	0.00319190238491403	0.00269273433166944	0.0028062015503876	0.00330504714364947	0.00339156960621187	0.00330338325013865	0.0036051026067665	0.004	0.00366666666666667	0.00366666666666667
341	-Inf	-Inf	-Inf	-Inf	-Inf	-5	-4	-Inf	2_-6	0.00349916805324458	0.00366666666666665	0.00350222222222221	0.00333333333333333	0.00316250693288962	0.00333333333333333	0.00317249029395451	0.003	0.00299999999999999	0.003	0.00284248474764281	0.00234331669439823	0.00215585135884636	0.00233333333333333	0.00251247920133112	0.00201331114808652	0.00151414309484194	0.00197111111111111	0.00248419301164725	0.00234997226844149	0.00266666666666666	0.00235163616195229	0.00214784053156146	0.00264669994453688	0.00237493067110372	0.00168829728230728	0.00133333333333334	0.00164341085271318	0.00166666666666667	0.00135829173599557	0.00119222222222223	0.001	0.000666666666666671	0.00097171381031614	0.00147065337763012	0.00136383804769829	0.00119800332778703	0.00130116472545758	0.00146699944536883	0.00136716583471992
342	-Inf	-Inf	-Inf	-Inf	-Inf	4	-Inf	4	2_3	0.00533555555555556	0.005	0.00499500831946756	0.00566279069767442	0.00500885935769657	0.00433833333333333	0.005	0.00434883720930233	0.00384163898117387	0.00399111111111111	0.00366666666666668	0.0039889258028793	0.00417829457364341	0.00335777777777779	0.00282000000000001	0.00331893687707642	0.00351525235718248	0.00301661129568107	0.00251747088186357	0.00201882613510521	0.00214697726012202	0.00264614531336662	0.00333333333333334	0.00302166666666667	0.002	0.00230948419301165	0.0020488888888889	0.00135880398671097	0.00194777777777779	0.00233333333333334	0.00186111111111112	0.00227676095396562	0.00233333333333334	0.00172868217054265	0.00146866333887965	0.00136500000000001	0.00153300055463118	0.00193233499722685	0.002	0.002
343	-Inf	-Inf	-Inf	-Inf	-Inf	3	-Inf	3	2_2	0.00366666666666668	0.00366666666666668	0.00333333333333334	0.00333333333333334	0.00317054263565892	0.00234222222222223	0.00216139767054909	0.00266056572379369	0.00284055555555556	0.00234109816971715	0.00184222222222223	0.00166666666666668	0.00166666666666668	0.00166666666666668	0.00182111111111112	0.00232004429678849	0.00202768549280178	0.00102995008319468	0.00130222222222223	0.00166666666666668	0.00151747088186357	0.0016488888888889	0.00166666666666668	0.00166666666666668	0.00104159733777039	0.000666666666666677	0.00181031613976706	0.00169051580698836	0.000666666666666677	0.000666666666666677	0.00147310038824183	0.0022788888888889	0.002	0.002	0.00186356073211315	0.00106211869107044	0.00113422074320577	0.00133333333333334	0.00146622369878185	0.00166666666666668
344	-Inf	-Inf	-Inf	-Inf	-Inf	2	-Inf	2	2_1	0.00866888888888889	0.00899557032115171	0.00866666666666666	0.00800776483638381	0.00800000000000001	0.00767221297836937	0.00667942318358292	0.00600721020521352	0.00599999999999999	0.00567554076539102	0.00484303937881309	0.00498946200776484	0.00517833333333333	0.00467886855241265	0.00448666666666666	0.00466666666666667	0.00484858569051581	0.00434941763727121	0.00370099667774086	0.00301777777777778	0.00262901439645625	0.00268611111111111	0.00270826400443705	0.00264451827242525	0.00281063122923588	0.00269	0.00266666666666666	0.00266666666666666	0.00233333333333333	0.00233333333333333	0.00266666666666666	0.00266666666666666	0.0021963394342762	0.002	0.00186411536328342	0.00136544850498338	0.00146699944536882	0.00196616749861342	0.00166666666666666	0.00196444444444445
345	-Inf	-Inf	-Inf	-Inf	-Inf	1	-Inf	1	2_0	0.000666666666666677	0.000666666666666677	0.000836111111111116	0.000337209302325586	0.000666666666666677	0.000995008319467555	0.000505823627287861	6.65557404326133e-06	0.000492512479201338	0.000991680532445925	0.00131503050471437	0.00231336661120356	0.00282196339434277	0.00396339434276207	0.00659179145867999	0.00958679977814754	0.0144969495285635	0.0220787576261786	0.033249169435216	0.0474841930116473	0.0664022222222222	0.0897698280643372	0.114043261231281	0.141195230171936	0.169272878535774	0.196514950166113	0.224429444444444	0.247595119245702	0.267870770937327	0.28335	0.291301111111111	0.298293954520244	0.303637271214642	0.306217970049917	0.310173599556295	0.316270105379922	0.321478646699945	0.32447065337763	0.327466666666667	0.330460686600221
346	-Inf	-Inf	-Inf	-Inf	-Inf	0	-Inf	0	2_-1	0.00533444444444443	0.00201495016611294	0.00199555555555554	0.00233333333333333	0.00267498613422074	0.00299111111111111	0.00808361018826134	0.0129534109816972	0.00743410852713177	0.00207487520798669	0.00347254575707153	0.00464777777777776	0.0064026622296173	0.00735662784248474	0.00638325013865778	0.00982695507487519	0.00744444444444443	0.00185413200221852	0.0030891472868217	0.00431669439822517	0.00806888888888888	0.00701774819744869	0.00262901439645625	0.00456683305601773	0.00522906267332223	0.00341985579589572	0.00218888888888888	0.002	0.00447587354409317	0.00466666666666665	0.00252555555555555	0.00325513033832501	0.00361175818080975	0.00399999999999999	0.00352934662236987	0.00212	0.00386466999445368	0.00396783139212423	0.00153300055463116	0.00103383250138658
347	-Inf	-Inf	-Inf	-Inf	-Inf	-1	-Inf	-1	2_-2	0.00266666666666666	0.00266666666666666	0.00266666666666666	0.0023361064891847	0.00233333333333334	0.00266222961730449	0.00217193566278425	0.00167276760953965	0.00166666666666666	0.00101552967276761	0.001	0.00132390460343872	0.00133333333333334	0.00133333333333334	0.00133333333333334	0.00101328903654485	0.00181974486966167	0.00231891292290627	0.00151525235718247	0.00133333333333334	0.00166666666666666	0.0019822518025513	0.00151858014420411	0.00133333333333334	0.00147951273532669	0.00135496394897394	0.00118912922906268	0.001	0.00114198557958958	0.0010255130338325	0.000859678313921241	0.0012789794786467	0.00113865779256795	0.00072535991140642	0.000863006100942872	0.000968992248062016	0.00126888888888889	0.00196727676095397	0.00166666666666666	0.00136821705426357
348	-Inf	-Inf	-Inf	-Inf	-Inf	-2	-Inf	-2	2_-3	0.002	0.00133776301218161	0.000835829173599555	0.00132558139534883	0.000504429678848277	4.99999999999985e-06	0.000493621741541868	0.000666666666666663	0.00114174972314507	0.00199111111111111	0.00364666666666666	0.00528903654485049	0.00695348837209302	0.00959333333333334	0.01484	0.0211461794019934	0.0289073765945646	0.0408682170542635	0.0554059900166389	0.072359911406423	0.0932806433721575	0.113240709927898	0.129889811738649	0.146241666666667	0.164745978924016	0.186879090404881	0.212111111111111	0.234289036544851	0.24853	0.254449612403101	0.254805555555556	0.255305047143649	0.256136993899057	0.255426356589147	0.254062673322241	0.255175	0.25746866333888	0.25926566833056	0.260264673311185	0.260964503605103
349	-Inf	-Inf	-Inf	-Inf	-Inf	-3	-Inf	-3	2_-4	0.00100166389351082	0.000334997226844154	7.05415792224456e-18	1.37161496802692e-17	0.000333333333333338	0.000333333333333338	0.000160555555555565	7.19822812847437e-06	0.000825291181364398	0.00229783693843595	0.00378757626178591	0.00595791805094131	0.00990666666666667	0.0158291735995563	0.0250465890183028	0.0379450915141431	0.0563720930232558	0.0798624514697726	0.106869107043816	0.133112590127565	0.156663893510815	0.181323904603439	0.209912777777778	0.242843300110742	0.275607321131448	0.300354963948974	0.315374930671104	0.322083749306711	0.323423333333333	0.324920265780731	0.325472545757072	0.325971713810316	0.328	0.328910149750416	0.329753743760399	0.332538205980066	0.334534664448142	0.336830837493067	0.338862679955703	0.340262340543539
350	-Inf	-Inf	-Inf	-Inf	-Inf	-4	-Inf	-4	2_-5	0.00566666666666665	0.00533499722684413	0.00516888888888887	0.0053300110741971	0.00483749306711036	0.00400998336106488	0.00450582362728784	0.00433333333333331	0.00415917914586798	0.00433333333333331	0.00399999999999999	0.00399999999999999	0.00399999999999999	0.00399999999999999	0.00384581253466444	0.00366666666666665	0.00366666666666665	0.00366666666666665	0.00381752634498057	0.0036833056017748	0.00333333333333331	0.00333333333333331	0.00366666666666665	0.00429339988907375	0.00418746533555184	0.00368829728230725	0.00333333333333331	0.00302325581395348	0.00299999999999999	0.00299999999999999	0.00347444444444443	0.00335991140642301	0.00224902939545201	0.00197171381031613	0.00227464008859356	0.00266666666666665	0.00286466999445368	0.00266666666666665	0.00233333333333331	0.00203383250138656
351	-Inf	-Inf	-Inf	-Inf	-Inf	-5	-Inf	-5	2_-6	0.00183361064891848	0.00166666666666668	0.00100388241819191	0.000336655592469551	0.000325581395348842	0.000666666666666677	0.000989462007764844	0.00166056572379369	0.002	0.002	0.00331555555555556	0.00528349944629015	0.00922812846068661	0.0148666666666667	0.0238924015529673	0.037921373200443	0.0556267995570321	0.0763788888888889	0.099820299500832	0.120651136993899	0.138783693843594	0.160533333333333	0.188681111111111	0.220997785160576	0.250455149501661	0.269024363233666	0.275765945646145	0.277261904761905	0.278851913477537	0.280614617940199	0.281419301164725	0.284448888888889	0.28966	0.295343853820598	0.299424847476428	0.302813643926789	0.305601774819745	0.307502777777778	0.308732004429679	0.309333333333333
352	-Inf	-Inf	-Inf	-Inf	-Inf	-Inf	5	4	2_3	0.00349889258028793	0.00267332224070993	0.00216389811738649	0.00233333333333334	0.00233333333333334	0.00233333333333334	0.00183944444444444	0.00166666666666666	0.002	0.00232501386577926	0.002	0.002	0.00233333333333334	0.00201220188574598	0.00184636716583472	0.00166666666666666	0.000848031059345534	0.000666666666666663	0.00148394241417497	0.00198280643372158	0.002	0.00168549280177187	0.00166666666666666	0.00229229062673323	0.0018546866333888	0.00135551858014421	0.0017642817526345	0.00202333333333334	0.00157404326123128	0.001	0.00147365501941209	0.00136000000000001	0.001	0.0013045404208195	0.00133333333333334	0.00133333333333334	0.00153100775193798	0.00133333333333334	0.000866555924695459	0.000666666666666663
353	-Inf	-Inf	-Inf	-Inf	-Inf	-Inf	4	3	2_2	0.00483361064891847	0.00433499446290143	0.00416444444444444	0.00433333333333333	0.00417055555555555	0.004	0.00350553709856035	0.00267888888888889	0.00266666666666666	0.00266666666666666	0.00266666666666666	0.00234276206322795	0.002	0.00264337215751525	0.00269162506932889	0.00201331114808652	0.00163888888888889	0.00231891292290626	0.00266666666666666	0.00266666666666666	0.00218388888888889	0.00168441486411536	0.00248141985579589	0.00235274542429284	0.00185357737104825	0.00197840531561462	0.002	0.002	0.00133333333333333	0.00133333333333333	0.00214111111111111	0.00264059900166389	0.00266666666666666	0.00236161952301719	0.00219578480310593	0.002	0.00233333333333333	0.00233333333333333	0.0018663338879645	0.00166666666666666
354	-Inf	-Inf	-Inf	-Inf	-Inf	-Inf	3	2	2_1	0.00333333333333333	0.00300166389351082	0.00233333333333334	0.00233333333333334	0.00233333333333334	0.00233333333333334	0.00266666666666668	0.00233943427620633	0.00233333333333334	0.00265890183028287	0.002	0.00167663344407532	0.00184385382059801	0.00166666666666668	0.00166666666666668	0.00166666666666668	0.00166666666666668	0.00166666666666668	0.0019688888888889	0.00233333333333334	0.00188500000000001	0.00164891846921798	0.00214777777777778	0.00170653377630123	0.000853820598006649	0.000666666666666677	0.000810870770937333	0.001	0.00147531891292291	0.00166666666666668	0.00152657807308971	0.00194555555555556	0.00139000000000001	0.000392026578073094	0.000469772601220196	0.000968940654464783	0.00133333333333334	0.00133333333333334	0.00159911406423035	0.00229839156960622
355	-Inf	-Inf	-Inf	-Inf	-Inf	-Inf	2	1	2_0	0.00416722222222222	0.00333665559246954	0.00349777777777777	0.00366666666666667	0.00350415973377703	0.00333333333333333	0.003	0.003	0.00331893687707641	0.00399168053244593	0.00384248474764282	0.00366666666666667	0.00366666666666667	0.00366666666666667	0.00366666666666667	0.00366666666666667	0.00336111111111111	0.00268108707709373	0.00248449612403101	0.00234997226844149	0.00281611111111111	0.00331558513588463	0.00303765227021041	0.00298003327787022	0.00314586799778147	0.00270992789794786	0.00266666666666667	0.00297726012201886	0.00266666666666666	0.00235829173599557	0.00266666666666667	0.00266666666666667	0.00266666666666667	0.00266666666666667	0.00219601328903656	0.00230333333333334	0.00266666666666667	0.00266666666666666	0.00233333333333334	0.00233333333333334
356	-Inf	-Inf	-Inf	-Inf	-Inf	-Inf	1	0	2_-1	0.00600000000000001	0.00600000000000001	0.00633333333333334	0.00567441860465116	0.00533333333333334	0.00533333333333334	0.004185	0.00399334442595674	0.00465111111111112	0.00402495840266223	0.00350915141430949	0.00333333333333334	0.00384444444444445	0.00431003882418193	0.004	0.004	0.00366666666666667	0.00366666666666667	0.004	0.004	0.00366666666666667	0.00366666666666667	0.00318691070438159	0.00268826135105205	0.00347785160575859	0.00335611111111112	0.00285722222222222	0.00266666666666666	0.00233333333333334	0.0020265780730897	0.00180587909040488	0.00261111111111111	0.003	0.00239222222222223	0.00219689406544648	0.002	0.00186577925679423	0.00166666666666666	0.00213233665559247	0.00263117027176927
357	-Inf	-Inf	-Inf	-Inf	-Inf	-Inf	0	-1	2_-2	0.00366777408637874	0.00300166389351082	0.00316388888888889	0.00234496124031008	0.00218080976150861	0.0023222407099279	0.00166666666666668	0.00231891292290627	0.00315862451469773	0.00268441486411537	0.00233333333333334	0.00233333333333334	0.00233333333333334	0.00201275651691625	0.00169384359400999	0.00197115917914587	0.00248504983388705	0.00234941763727122	0.00166666666666668	0.00198228128460687	0.0018139534883721	0.00137437603993345	0.00214531336661121	0.00264448141985581	0.00218936877076412	0.002	0.0010493621741542	0.0009744869661675	0.00175526024363234	0.00233333333333334	0.00252777777777779	0.00233333333333334	0.00205934553521909	0.0010610094287299	0.000937326677759298	0.00163449805879091	0.00173266777592901	0.00133333333333334	0.00172933998890738	0.0020354963948974
358	-Inf	-Inf	-Inf	-Inf	-Inf	-Inf	-1	-2	2_-3	0.00249889258028792	0.00332889628397115	0.00283638380476983	0.00200776483638381	0.00166666666666666	0.00133887043189368	0.00133333333333333	0.00133333333333333	0.00166666666666666	0.00231558513588463	0.00233333333333333	0.00168774265113699	0.00151136993899057	0.00197559622850804	0.00182029950083195	0.00136106489184691	0.00166666666666666	0.00198447032723239	0.0016993899057127	0.00101719356627843	0.00114888888888889	0.00196130458817026	0.00166666666666666	0.00104208194905869	0.00147864669994453	0.00197781475318913	0.00166666666666666	0.00135722222222221	0.00166666666666666	0.0019744869661675	0.00180698835274542	0.00169384359400998	0.00138935108153078	0.00130449251247919	0.00194065446478092	0.00172868217054263	0.00153133666112035	0.0016344980587909	0.00153322259136212	0.00133333333333333
359	-Inf	-Inf	-Inf	-Inf	-Inf	-Inf	-2	-3	2_-4	0.00133333333333334	0.00199556295063783	0.00150333333333333	0.0010038824181919	0.00133333333333334	0.00133333333333334	0.00149335548172758	0.00134055555555556	0.00133333333333334	0.00165723793677204	0.00166666666666666	0.00198888888888889	0.00248752079866889	0.00266666666666666	0.002	0.001681641708264	0.00151575456053068	0.00133333333333334	0.00166666666666666	0.00198172757475083	0.002	0.00168774265113699	0.000855241264559067	0.000666666666666663	0.00162015503875969	0.002	0.00204983388704319	0.00166666666666666	0.000806988352745422	0.00069384359400998	0.001	0.00130398671096346	0.00166666666666666	0.00136439267886856	0.00133333333333334	0.00133333333333334	0.000533333333333333	0.000931339977851607	0.00133333333333334	0.00103605102606767
360	-Inf	-Inf	-Inf	-Inf	-Inf	-Inf	-3	-4	2_-5	0.00166722129783694	0.00100110926234054	0.000831392124237381	0.001	0.000836938435940098	0.000337770382695512	0.000171935662784251	0.000327232390460349	0.000652222222222225	0.00132556849694953	0.00198222222222222	0.00362895174708819	0.00658458125346645	0.0115446478092069	0.0204043261231281	0.0332945736434109	0.0517626178591237	0.0740033277870216	0.0987831392124237	0.120657792567942	0.139656683305602	0.161201331114809	0.186737104825291	0.21932723239046	0.253104097452935	0.277113144758735	0.287874653355519	0.2925	0.295043261231281	0.298154742096506	0.301701608430394	0.303585135884637	0.306026622296173	0.308823920265781	0.312095951192457	0.31668992248062	0.321075555555556	0.32447032723239	0.327066001109262	0.32796511627907
361	-Inf	-Inf	-Inf	-Inf	-Inf	-Inf	-4	-5	2_-6	0	0.000330564784053161	0.000666666666666663	0.000337215751525241	0	0	0.000333333333333338	0.000333333333333338	0.000983915696062119	0.0023067110371603	0.00333333333333333	0.00397888888888889	0.00544186046511628	0.00761777777777778	0.01056	0.0148752079866889	0.0204902939545202	0.0274337215751525	0.0366278424847476	0.0485694444444444	0.0637565169162507	0.0797131782945736	0.096165280088741	0.114199112590128	0.132066555740433	0.148	0.162333333333333	0.175401780745687	0.188252911813644	0.19973377703827	0.210214642262895	0.221095	0.229941209095951	0.236010520487265	0.237393333333333	0.235790697674419	0.233729789590255	0.232732113144759	0.233133111480865	0.233931225734886
362	6	3	3	-Inf	-Inf	-Inf	-Inf	-Inf	3_3	0.00433333333333334	0.00367109634551496	0.00317581808097616	0.00233721575152524	0.00217138103161398	0.002	0.00166666666666668	0.00199278979478647	0.00233333333333334	0.00200887409872435	0.00166666666666668	0.0013438713255685	0.00133333333333334	0.0016544647809207	0.00182029950083195	0.00168053244592347	0.000848283499446295	0.00098391569606212	0.00133333333333334	0.00133333333333334	0.00103716028840822	0.00035274542429285	0.000479201331114816	0.000355481727574756	0.000477297895902554	0.000976666666666668	0.00152412645590683	0.00195008319467554	0.00147420965058237	0.00105426356589147	0.000861111111111116	0.000666666666666677	0.00147055555555556	0.00197004991680533	0.00153078202995009	0.00133333333333334	0.001	0.00129950083194676	0.00146533555185802	0.00136882972823073
363	5	2	2	-Inf	-Inf	-Inf	-Inf	-Inf	3_2	0.00399889258028791	0.00466500277315584	0.00450277777777776	0.00400387596899224	0.00383804769828063	0.00399445368829727	0.00399999999999999	0.00302163061564059	0.00282529118136438	0.00364891846921795	0.00351026067665001	0.00301109262340542	0.00315474209650581	0.00333333333333331	0.0030271769273433	0.00266666666666665	0.00284828349944628	0.00298391569606211	0.00263333333333332	0.00299999999999999	0.00318604651162789	0.00237437603993342	0.00199999999999999	0.00231114808652244	0.00299999999999999	0.00299999999999999	0.00233333333333331	0.00171769273433165	0.00247397563676633	0.00327897947864668	0.00247222222222222	0.00205758582502767	0.00239267886855241	0.00290848585690515	0.00253133666112034	0.00233333333333332	0.00199999999999999	0.00140099833610648	0.00199999999999999	0.00199999999999999
364	4	1	1	-Inf	-Inf	-Inf	-Inf	-Inf	3_1	0.000166943982251798	0	0.00016444444444444	0.00066334440753045	0.000503888888888883	0.000333333333333324	0.000333333333333324	6.11111111111092e-06	0.000159468438538202	0.000658347199112586	0.000824444444444443	0.00132390460343871	0.00264503605102607	0.00396505823627288	0.00561674986134221	0.00793344425956739	0.0125	0.0197692734331669	0.0301124031007752	0.0438508042151969	0.0631272222222222	0.0854991680532446	0.111144758735441	0.139854686633389	0.170371048252912	0.202284606866002	0.234044444444444	0.26208264004437	0.281942872989462	0.293525790349418	0.299693333333333	0.303536328341653	0.304139212423738	0.305248474764282	0.309629506378258	0.314640599001664	0.320627906976744	0.326011647254576	0.327668330560177	0.329565169162507
365	3	0	0	-Inf	-Inf	-Inf	-Inf	-Inf	3_0	0.00266999445368829	0.00133776301218161	0.00133333333333333	0.00232334997226843	0.00232447397563675	0.00233887964503604	0.00250582362728784	0.00266001109262339	0.00299999999999999	0.00234997226844148	0.00215751525235717	0.00265668330560176	0.00217777777777777	0.00135769656699888	0.00151247920133111	0.00197231450719822	0.00166666666666665	0.00166666666666665	0.00181752634498057	0.00199999999999999	0.00218444444444444	0.00168549280177185	0.00148086522462561	0.00166666666666665	0.00152104097452933	0.00133333333333333	0.00133333333333333	0.00133333333333333	0.00166666666666665	0.00135829173599555	0.000807308970099666	0.00130615640599001	0.00152800887409871	0.00133333333333333	0.00133333333333333	0.00133333333333333	0.00133333333333333	0.00163399778516056	0.00119966722129783	0.000102990033222591
366	2	-1	-1	-Inf	-Inf	-Inf	-Inf	-Inf	3_-1	0.00433333333333333	0.00400166389351081	0.003175	0.00200775193798448	0.0028191902384914	0.00398890737659455	0.00383971159179145	0.00334054353854686	0.00266666666666666	0.00299112590127564	0.00317692734331669	0.0026777592900721	0.00299999999999999	0.00267942318358291	0.00184692179700498	0.00134775374376039	0.00181838316722037	0.0026344980587909	0.00284999999999999	0.00203543743078626	0.00166666666666666	0.00197947864669993	0.00247864669994453	0.00266666666666666	0.00199999999999999	0.00199999999999999	0.00171602884082084	0.00102551303383249	0.00114064230343299	0.00194564614531335	0.00199999999999999	0.00199999999999999	0.00213699389905712	0.00172767609539656	0.00166666666666666	0.00166666666666666	0.0015990016638935	0.000999999999999988	0.00139600665557404	0.00259567387687188
367	1	-2	-2	-Inf	-Inf	-Inf	-Inf	-Inf	3_-2	0.00600221483942415	0.00566666666666667	0.005	0.00499999999999999	0.00517111111111111	0.00434440753045405	0.00367888888888889	0.0036594684385382	0.00365169162506933	0.00367498613422074	0.00384274640088594	0.00399	0.00384440753045404	0.00334553521907932	0.00348696616749862	0.00334719911259013	0.00284803105934554	0.00298447032723239	0.00296788482834995	0.00333333333333334	0.00351747088186356	0.00301882613510521	0.00266666666666666	0.00266666666666666	0.00233333333333334	0.00264448141985579	0.00271270105379923	0.00171333333333333	0.00114198557958958	0.00133333333333334	0.00166666666666666	0.00166666666666666	0.00180587909040488	0.0023045404208195	0.00333333333333334	0.00363621262458472	0.00306201550387597	0.0023655019412091	0.00213344407530454	0.00233333333333334
368	0	-3	-3	-Inf	-Inf	-Inf	-Inf	-Inf	3_-3	0.00416916250693289	0.00300332778702163	0.00249750415973378	0.00299667221297836	0.00283804769828064	0.00233942414174973	0.00233333333333334	0.00233333333333334	0.00233333333333334	0.00233333333333334	0.00249029395452025	0.00266666666666666	0.00217774086378738	0.00167886855241264	0.00169273433166944	0.00165280088740987	0.00130393788130893	0.00134886300610095	0.00233333333333334	0.00233333333333334	0.00151802551303383	0.00133333333333334	0.00133333333333334	0.00164614531336661	0.00147864669994454	0.00166666666666666	0.000903333333333339	2.38491403216864e-05	0.000475318912922907	0.000666666666666663	0.00114032168607876	0.00102717692734332	0.000861342207432057	0.000666666666666663	0.000136993899057129	0.000636161952301716	0.00146866333887965	0.00166666666666666	0.00126566833056017	0.000666666666666663
369	-1	-4	-4	-Inf	-Inf	-Inf	-Inf	-Inf	3_-4	0.00516749861342207	0.00466833056017748	0.00466167498613421	0.00566001109262339	0.00700000000000001	0.00667275747508306	0.00633333333333333	0.00665945646145312	0.00600000000000001	0.00567607973421927	0.00550970604547975	0.00533333333333333	0.00533333333333333	0.00501220188574597	0.00515363283416527	0.00533333333333333	0.0045146977260122	0.00401552967276761	0.00369938990571269	0.00301719356627843	0.003	0.00362895174708819	0.00429395452024404	0.00435385468663338	0.00452135330005546	0.00464448141985579	0.004	0.00307154742096506	0.003	0.00361564059900166	0.00366666666666665	0.00366666666666666	0.00305601774819744	0.00266666666666666	0.00327398779811424	0.00366666666666666	0.00353133666112034	0.00333333333333333	0.00339933444259567	0.00270049916805323
370	-2	-5	-5	-Inf	-Inf	-Inf	-Inf	-Inf	3_-5	0.00183361064891847	0.000669994453688293	0.000501941209095945	0.000333333333333324	0.000163061564059896	0.000333333333333324	0.000838602329450914	0.000993899057127011	0.000826111111111109	0.000674431503050467	0.000666666666666663	0.000990571270105381	0.000666666666666663	0.000666666666666663	0.000511924570160837	1.32890365448501e-05	0.000486411536328335	0.000666666666666663	0.000515252357182467	1.60843039378809e-05	0	0.00063117027176927	0.000518580144204098	0.00064725457570715	0.00062569213732004	0.000688297282307262	0.000522462562396	2.38095238095232e-05	0.000617304492512474	0.00161564059900166	0.00247365501941209	0.00327897947864669	0.00427731558513589	0.00497065337763013	0.00594065446478092	0.00784496124031007	0.00887111111111111	0.00996727676095397	0.0115995562950638	0.0128953488372093
371	-3	-6	-6	-Inf	-Inf	-Inf	-Inf	-Inf	3_-6	0.001	0.001	0.001	0.000669988925802875	0.000170271769273436	0.000657792567942314	0.00116139767054909	0.00100610094287299	0.00115944444444445	0.00263560732113145	0.00445555555555556	0.0069501661129568	0.0113842746400886	0.0188111111111111	0.0314636716583472	0.0482201885745979	0.0692104097452935	0.0939155555555556	0.119222222222222	0.143852713178295	0.1713	0.202215196894065	0.232571111111111	0.256496124031008	0.268023255813953	0.269644518272425	0.264557958957293	0.258642857142857	0.256290072102052	0.254411406423034	0.254	0.257367222222222	0.260773333333333	0.262637320044297	0.264348863006101	0.266844703272324	0.267333333333333	0.267633943427621	0.27093023255814	0.273228508042152
372	6	3	-Inf	6	-Inf	-Inf	-Inf	-Inf	3_3	0.00316833333333335	0.001671650055371	0.00183083749306712	0.00266001109262342	0.00217054263565892	0.00167165834719912	0.00133333333333334	0.00133333333333334	0.00182584581253467	0.002	0.0016843853820598	0.00068663338879646	0.00115585135884637	0.00197670549084859	0.00102495840266224	0.000346644481419861	0.000971713810316148	0.00133333333333334	0.00118217054263566	0.00131669439822519	0.00133333333333334	0.000703272323904613	0.000814198557958963	0.00194009983361065	0.00133333333333334	0.000708888888888899	0.00085555555555556	0.000666666666666677	0.001	0.00130837493067111	0.001	0.001	0.0011389811738649	0.00102884082085413	0.000529346622369886	0.000333333333333338	0.000864341085271322	0.000666666666666677	0.000800332778702169	0.000700499168053254
373	5	2	-Inf	5	-Inf	-Inf	-Inf	-Inf	3_2	0.00433333333333333	0.00466444814198557	0.00433333333333333	0.00466278424847475	0.00482861896838601	0.00467221297836937	0.00418580144204103	0.00366666666666665	0.00431672203765226	0.00466666666666665	0.00433333333333333	0.0040111111111111	0.00333333333333333	0.00301275651691624	0.00336101882613509	0.00331835829173599	0.00299999999999999	0.00268333333333332	0.00281641708264003	0.00331506090808416	0.00333333333333333	0.00302052135330004	0.00299999999999999	0.00299999999999999	0.00271270105379921	0.00264230343300109	0.00228349944629013	0.0023594009983361	0.00285967831392123	0.00297282307265667	0.00280499999999999	0.00269550748752078	0.00266666666666665	0.00266666666666665	0.00299999999999999	0.00299999999999999	0.00206666666666666	0.00136766334440752	0.00179844961240309	0.00199999999999999
374	4	1	-Inf	4	-Inf	-Inf	-Inf	-Inf	3_1	0.00216722222222222	0.00166832779623477	0.00150222222222222	0.00166334440753045	0.00116250693288963	0.00133333333333334	0.00166666666666668	0.00166666666666668	0.00117386489479514	0.000674986134220753	0.000824181919023855	0.00132388888888889	0.00151081530782031	0.00101164725457572	0.00115418746533555	0.00197337770382696	0.00166666666666666	0.0013477537437604	0.00166666666666668	0.00134997226844149	0.00133333333333334	0.00133333333333334	0.000852159468438551	0.000666666666666677	0.000666666666666677	0.000666666666666677	0.001	0.0013105934553522	0.00085745978924016	0.000975041597337772	0.00147444444444445	0.00135940099833611	0.00113921242373822	0.00102828618968386	0.00119601328903655	0.00130333333333334	0.00146866333887965	0.00166666666666668	0.00119966722129785	0.000700499168053255
375	3	0	-Inf	3	-Inf	-Inf	-Inf	-Inf	3_0	0.000500831946755408	0.000995570321151718	0.00149777777777778	0.0006766334440753	0.000829173599556293	0.00132834165280088	0.0010116472545757	0.000666666666666663	0.000826135105204878	0.00132501386577925	0.00150915141430949	0.00100998336106489	0.000977851605758584	0.00133333333333333	0.00117914586799778	0.0013200221852468	0.00133333333333333	0.00101497504159734	0.00148394241417497	0.00166666666666666	0.00133333333333333	0.00133333333333333	0.00118580144204104	0.001	0.00114586799778147	0.00133333333333333	0.00118944444444444	0.001	0.001	0.001	0.000666666666666663	0.000973377703826956	0.00119435215946843	0.000695507487520795	0.000196339434276209	0.00030282861896839	0.00127066001109262	0.00136550194120909	0.000666666666666663	0.000666666666666675
376	2	-1	-Inf	2	-Inf	-Inf	-Inf	-Inf	3_-1	0.00133166943982252	0.00166666666666666	0.00116888888888889	0.001	0.00083749306711037	0.000666666666666663	0.00049417637271214	1.33111480865223e-05	0.000492512479201338	0.000991680532445925	0.00184248474764282	0.00199001663893511	0.001	0.00067831392124237	0.000820854132002217	0.0013200221852468	0.00151414309484192	0.00165222222222222	0.00181752634498059	0.00168330560177482	0.00166666666666666	0.00166666666666666	0.00166666666666666	0.00229339988907376	0.00266666666666666	0.00173155851358846	0.00133333333333333	0.00195348837209302	0.002	0.0023083749306711	0.00294888888888889	0.00333333333333333	0.00427842484747643	0.00527676095396561	0.00566666666666667	0.00627232390460344	0.00693732667775929	0.00763449805879091	0.00793399889073766	0.0092318358291736
377	1	-2	-Inf	1	-Inf	-Inf	-Inf	-Inf	3_-2	0.00433555555555554	0.00399999999999999	0.00399999999999999	0.00399999999999999	0.00350471436494731	0.00300554631170272	0.00266666666666666	0.00266666666666666	0.00250804215196894	0.00265779256794232	0.00266666666666666	0.00234387132556849	0.00282196339434276	0.00267886855241264	0.00266666666666666	0.00298613422074321	0.00236323366555925	0.00168275097060455	0.00129900332225914	0.00166666666666666	0.00170382695507487	0.00133333333333333	0.00229173599556295	0.00266666666666666	0.00156810631229236	0.00130999999999999	0.00161841375485302	0.00169162506932889	0.00152579034941763	0.00133333333333333	0.00166666666666666	0.00136161952301719	0.00160777777777777	0.00169661674986134	0.0013948973932335	0.00160243632336655	0.00166666666666666	0.00106766500277316	0.000867997781475318	0.00126234054353854
378	0	-3	-Inf	0	-Inf	-Inf	-Inf	-Inf	3_-3	0.00583582917359955	0.00566445182724253	0.00583	0.00468219633943428	0.00350471436494731	0.00366112035496395	0.00334608985024958	0.00332612312811979	0.00431672203765227	0.00401885745978924	0.00380088740987243	0.00433333333333333	0.00353654485049834	0.00364111111111111	0.00418025513033832	0.004	0.00396899224806201	0.00401663893510816	0.00433333333333333	0.0046483942414175	0.00451968940654465	0.00370770937326678	0.00381198003327787	0.00368885191347754	0.00318968386023294	0.00330948419301164	0.004	0.00461564059900166	0.00352634498058791	0.00241486411536328	0.00347166666666666	0.00366666666666667	0.00239313399778516	0.00230277777777777	0.00246833333333333	0.00266666666666666	0.0032	0.00359800664451827	0.00266666666666666	0.00207210205213533
379	-1	-4	-Inf	-1	-Inf	-Inf	-Inf	-Inf	3_-4	0.00416555555555555	0.00466445182724252	0.00466666666666667	0.00466666666666667	0.00450442967884828	0.00367666666666667	0.00350637825845812	0.00365891472868217	0.00433333333333333	0.00400888888888889	0.00333333333333333	0.00333333333333333	0.00348837209302325	0.00366666666666666	0.00336	0.00331893687707641	0.00318191902384913	0.00299999999999999	0.00263172490293954	0.00205647840531562	0.00233333333333333	0.00327176927343316	0.00285437430786268	0.00204333333333333	0.00214364947310039	0.00202384914032169	0.00185777777777778	0.00197452934662237	0.00166666666666666	0.00166666666666666	0.00233333333333333	0.0026383804769828	0.00280366056572379	0.00330232558139534	0.003	0.00239666666666666	0.00246699944536882	0.00296616749861342	0.00320099667774086	0.00240432612312811
380	-2	-5	-Inf	-2	-Inf	-Inf	-Inf	-Inf	3_-5	0.00150083194675541	0.000668327796234769	0.001	0.000669988925802875	0.000162790697674414	4.44444444444434e-06	0.000171935662784244	0.000327232390460335	0.000318888888888887	0.000666666666666663	0.000842222222222221	0.00163676633444075	0.00313510520487264	0.00431111111111111	0.00592845257903494	0.0089202657807309	0.0144728682170543	0.0233777777777778	0.0358907376594565	0.0514509151414309	0.0672567942318358	0.0834311111111111	0.0996566666666667	0.110621262458472	0.1150642303433	0.118800664451827	0.125640599001664	0.134547619047619	0.146642262895175	0.159682724252492	0.169763172490294	0.177564444444444	0.185156666666667	0.192314507198228	0.196348863006101	0.198542429284526	0.200735995562951	0.202235	0.202333333333333	0.202034941763727
381	-3	-6	-Inf	-3	-Inf	-Inf	-Inf	-Inf	3_-6	0.00066777408637874	0.000333333333333338	0.000666666666666663	6.64451827242518e-06	0.000496394897393234	0.00132445923460899	0.000505268996117582	0.000333333333333338	0.00149277777777778	0.00264337215751525	0.00461333333333333	0.00728349944629014	0.0118737541528239	0.0188333333333333	0.0304875207986689	0.0472074320576817	0.067265780730897	0.0899733333333333	0.114768888888889	0.136635658914729	0.157725	0.182094841930116	0.211791111111111	0.242157253599114	0.265741971207087	0.278890365448505	0.282477537437604	0.28297619047619	0.283475318912923	0.284895902547065	0.28547342192691	0.286585	0.289081666666667	0.291186600221484	0.292894620077648	0.295573488630061	0.297333333333333	0.297934553521908	0.299464008859358	0.302158624514698
382	6	3	-Inf	-Inf	1	-Inf	-Inf	-Inf	3_3	0.00366666666666668	0.00333499446290145	0.00366666666666668	0.00399667221297837	0.00367441860465117	0.00300499168053245	0.00315000000000001	0.00333997785160577	0.00301497504159735	0.00266666666666668	0.00331561461794021	0.00301996672212979	0.00219911259012758	0.00231003882418193	0.00266666666666668	0.00298668885191348	0.00281919023849141	0.00268164170826402	0.00233333333333334	0.00201663893510816	0.00233333333333334	0.00201830282861897	0.002	0.00231336661120356	0.00185413200221853	0.00166666666666668	0.00185555555555556	0.00228682170542636	0.00247587354409319	0.00204991680532446	0.00166666666666668	0.00166666666666668	0.00152768549280178	0.00133333333333334	0.001	0.000696666666666676	0.00113565891472869	0.00133333333333334	0.00119966722129784	0.00129950083194676
383	5	2	-Inf	-Inf	0	-Inf	-Inf	-Inf	3_2	0.00250083194675541	0.00266445182724252	0.00250277777777778	0.00200332778702163	0.00249584026622296	0.00233832501386579	0.00166666666666666	0.00166666666666666	0.002	0.00232501386577926	0.00217581808097616	0.00232334997226845	0.002	0.00135666666666666	0.001	0.00131946755407654	0.00279	0.00365169162506933	0.0031824736550194	0.00331669439822519	0.00418469217970051	0.00337104825291182	0.00185271317829457	0.00104104270660011	0.000666666666666663	0.000978333333333321	0.00166666666666666	0.00135662784248475	0.000666666666666663	0.000666666666666663	0.00133333333333333	0.00194564614531337	0.00152800887409873	0.00102934662236988	0.00113699389905712	0.00133333333333333	0.00119822812846068	0.001	0.000999999999999993	0.000402107598447037
384	4	1	-Inf	-Inf	-1	-Inf	-Inf	-Inf	3_1	0.00266666666666666	0.00233444259567387	0.00217249029395452	0.00166666666666666	0.00133333333333333	0.00133333333333333	0.00132279534109817	0.00166666666666666	0.00166666666666666	0.00134109816971713	0.00133333333333333	0.00165723793677204	0.00184388888888889	0.00134442595673876	0.00115474209650582	0.00133333333333333	0.00133333333333333	0.00133333333333333	0.00133333333333333	0.00133333333333333	0.00118388888888888	0.00131558513588463	0.00133333333333333	0.000705490848585686	0.000666666666666663	0.000978924015529673	0.001	0.001	0.001	0.001	0.000666666666666663	0.000973932334997227	0.00113953488372093	0.00102828618968386	0.0018624514697726	0.00197004991680533	0.00153078202995008	0.00103161397670549	0.00113388888888889	0.00133333333333333
385	3	0	-Inf	-Inf	-2	-Inf	-Inf	-Inf	3_0	0.100152222222222	0.106637873754153	0.110800887409872	0.113329457364341	0.112028286189684	0.111985	0.111717692734332	0.106100775193798	0.106524916943522	0.107622222222222	0.10208	0.0967995570321152	0.0931785912368275	0.0933211111111111	0.0932066666666666	0.0894772978959025	0.0846085271317829	0.0836500277315585	0.0818413754853023	0.0752823920265781	0.0692362728785358	0.0644975041597337	0.0618973932334997	0.059777592900721	0.0545174708818635	0.0505241264559068	0.0474814198557959	0.0441785912368275	0.0400683333333333	0.0361899224806201	0.0327520798668885	0.028255	0.0248447032723239	0.0218527131782946	0.0183233499722684	0.0158275097060455	0.0138646699944537	0.0114686633388796	0.00927131782945735	0.00777333333333332
386	2	-1	-Inf	-Inf	-3	-Inf	-Inf	-Inf	3_-1	0.00600333333333332	0.00500443704936216	0.00400610094287297	0.00366666666666665	0.00399057127010536	0.00433333333333331	0.00350664451827241	0.00333333333333331	0.00350859678313919	0.00333333333333331	0.00350999999999998	0.0030110741971207	0.00266666666666665	0.00266666666666665	0.00281974486966166	0.00299999999999999	0.00251550387596897	0.00201716500553709	0.00199999999999999	0.00199999999999999	0.00133333333333333	0.00102052135330004	0.00214531336661119	0.00264448141985578	0.00218999999999998	0.00230948419301163	0.00185801442041041	0.00135935769656698	0.00194731003882416	0.00233333333333331	0.00219467554076537	0.00230449251247918	0.00233333333333331	0.00172868217054262	0.00166666666666665	0.00196783139212422	0.00213333333333332	0.00233333333333331	0.00220155038759688	0.00199999999999999
387	1	-2	-Inf	-Inf	-4	-Inf	-Inf	-Inf	3_-2	0.00250027731558512	0.00166998892580286	0.0018311111111111	0.0023300110741971	0.00200777777777776	0.00166666666666665	0.00149446290143963	0.00133944444444442	0.00166666666666665	0.00166666666666665	0.00150888888888887	0.00133333333333331	0.000999999999999987	0.000999999999999987	0.00133333333333331	0.00133333333333331	0.00115277777777776	0.00133333333333331	0.00118217054263564	0.000683305601774802	0.000666666666666655	0.000982251802551291	0.00133333333333331	0.0010194120909595	0.000666666666666655	0.000978405315614606	0.000522222222222208	2.2739877981142e-05	0	0	0.000333333333333324	0.000640599001663876	0.000805879090404873	0.000694952856350509	0.000333333333333324	0.000636716583471987	0.000666666666666649	0.000666666666666661	0.000999999999999987	0.000999999999999987
388	0	-3	-Inf	-Inf	-5	-Inf	-Inf	-Inf	3_-3	0.00416777408637874	0.0033388704318937	0.003006100942873	0.0029961175818081	0.00332225913621263	0.00333944444444445	0.00317359955629507	0.003	0.00217555555555556	0.002	0.00248947951273534	0.00298888888888889	0.00348807542983917	0.00366666666666668	0.00351358846367167	0.00301495016611296	0.00233333333333334	0.00233333333333334	0.002	0.00168546158098398	0.00185191347753744	0.00103882418191903	0.00118715393133998	0.00193666666666667	0.00114475873544093	9.30232558139538e-05	0.000809206877426517	0.00223349972268442	0.00266666666666668	0.00235940099833611	0.00186055555555556	0.00227787021630616	0.00233333333333334	0.00202990033222592	0.00153055555555556	0.00163560732113146	0.00213477537437604	0.00203322259136213	0.00326511369938991	0.00366666666666668
389	-1	-4	-Inf	-Inf	-6	-Inf	-Inf	-Inf	3_-4	0.00333554817275748	0.00266943521594686	0.00332723239046035	0.00366666666666668	0.00383804769828065	0.00366666666666668	0.00366666666666668	0.00366666666666668	0.00415862451469773	0.00465779256794232	0.005	0.00435444444444445	0.00433333333333334	0.00433333333333334	0.00366666666666668	0.00366666666666668	0.00384803105934554	0.00366666666666668	0.00285024958402663	0.00266666666666668	0.00314864115363284	0.00333333333333334	0.00204048807542985	0.00197892401552968	0.00314475873544094	0.00302222222222223	0.002	0.002	0.003	0.00330726566833057	0.00252689961175819	0.00233333333333334	0.00361064891846922	0.00369601328903656	0.00253000000000001	0.00203100775193799	0.00246843853820599	0.00266666666666668	0.00260066555740433	0.00229894620077649
390	-2	-5	-Inf	-Inf	-7	-Inf	-Inf	-Inf	3_-5	0.000665559246954585	0.00133166943982251	0.00116360601001668	0.000674418604651159	0.000838047698280642	0.00132224070992789	0.00149362174154187	0.00166666666666666	0.00117468214483139	0.000999999999999987	0.00164503605102606	0.00167777777777777	0.00135718247365501	0.000999999999999987	0.000999999999999987	0.00131838316722037	0.000999999999999987	0.000683305601774815	0.00114975041597337	0.00133333333333333	0.00133333333333333	0.00133333333333333	0.000854686633388787	0.000977297895902535	0.000666666666666663	4.87264673311183e-05	0.00033333333333333	0.000640642303432998	0.000999999999999987	0.00130615640599001	0.000999999999999987	0.000999999999999987	0.000999999999999987	0.000697222222222217	0.000468333333333326	0.000666666666666663	0.000533333333333327	3.43300110741962e-05	0.000201331114808647	0.000297342192691022
391	-3	-6	-Inf	-Inf	-8	-Inf	-Inf	-Inf	3_-6	0.000501111111111105	0.000333333333333324	0.00066167498613421	0.000669994453688279	0.000342192691029891	0.000328333333333325	0.000666666666666649	0.000666666666666649	0.000999999999999987	0.000999999999999987	0.0011569606211869	0.0016561286744315	0.00215503875968991	0.00329666666666666	0.00446089850249584	0.00595840266222961	0.00790848585690516	0.0112170542635659	0.0169435215946844	0.0243654485049834	0.034726566833056	0.0477596899224806	0.0643881506090808	0.0834883333333333	0.104232777777778	0.123471436494731	0.141551111111111	0.160904761904762	0.181583471991126	0.200094841930116	0.215982251802551	0.232066555740433	0.240922480620155	0.24306100942873	0.2421231281198	0.239523017193566	0.236528008874099	0.235033277870216	0.235666666666667	0.235666666666667
392	6	3	-Inf	-Inf	-Inf	4	-Inf	-Inf	3_3	0.00250083194675541	0.00266500277315586	0.00266666666666668	0.00266666666666668	0.00266666666666668	0.00266666666666668	0.003	0.003	0.00266666666666668	0.00234165280088742	0.00266666666666666	0.00299001663893511	0.00233333333333334	0.00201164725457571	0.00233333333333334	0.00265335551858016	0.003	0.00268111111111111	0.00248419301164726	0.00266666666666666	0.00251777777777778	0.00264836383804771	0.00266666666666668	0.00266666666666668	0.00266666666666668	0.00235496394897394	0.00200000000000001	0.00231007751937985	0.00252412645590683	0.00202495840266224	0.00228222222222222	0.00266666666666666	0.00172157515252358	0.00194342762063228	0.00247065337763012	0.00175818080976152	0.00219800332778703	0.00230116472545758	0.002	0.00200000000000001
393	5	2	-Inf	-Inf	-Inf	3	-Inf	-Inf	3_2	0.00849889258028793	0.00866666666666667	0.00816999999999999	0.00767054908485857	0.00733333333333333	0.00733333333333333	0.00634608985024959	0.0056738768718802	0.00568327796234773	0.00500942872989462	0.00482251802551304	0.00467777777777778	0.00417888888888889	0.004	0.00366666666666667	0.00302995008319468	0.003	0.00331666666666666	0.00321741541874653	0.00298172757475083	0.00248031059345535	0.00172823072656683	0.00166666666666666	0.00197729789590255	0.00218968386023294	0.002	0.00180841638981174	0.00138546866333887	0.00166666666666666	0.00166666666666666	0.00105666666666666	0.000971159179145868	0.00127353266888151	0.00166666666666666	0.00153166666666666	0.00133333333333333	0.001	0.001	0.000666666666666663	0.00036938435940099
394	4	1	-Inf	-Inf	-Inf	2	-Inf	-Inf	3_1	0.00433333333333333	0.00466500277315585	0.00400442967884828	0.00300665557404326	0.0029922480620155	0.00366167498613422	0.00383888888888889	0.00432113144758735	0.00417415418746533	0.00367498613422074	0.00364888888888889	0.0036766334440753	0.00417748197448697	0.004	0.00333333333333333	0.00365337763012181	0.00318050941306755	0.002681641708264	0.00315085967831392	0.00365002773155851	0.00366666666666667	0.00366666666666667	0.00385246810870771	0.00272656683305602	0.00233333333333333	0.00326688815060907	0.00318968386023294	0.00269102990033222	0.00295063782584581	0.00302653399668325	0.00205379922351636	0.00227787021630615	0.002471436494731	0.00236272878535773	0.00346977260122018	0.00336439267886855	0.00206489184692179	0.00166666666666666	0.002	0.002
395	3	0	-Inf	-Inf	-Inf	1	-Inf	-Inf	3_0	0.00283000000000001	0.00399667221297836	0.004	0.0033399889073766	0.00283776301218162	0.00233833333333334	0.002	0.0026522462562396	0.00284137548530227	0.00169328896283971	0.00166666666666666	0.00231225734886301	0.00266666666666666	0.00266666666666666	0.00235940099833611	0.00231946755407655	0.00181808097615086	0.00136655592469547	0.0019656699889258	0.00264784053156146	0.00218580144204105	0.002	0.00281229235880399	0.00268833333333333	0.00233333333333334	0.00202329450915142	0.00152444444444445	0.00164119601328903	0.00138491403216861	0.00130671103716029	0.00127842484747643	0.0013616195230172	0.00152934662236988	0.00163616195230172	0.00186411536328342	0.00136494731003883	0.000601774819744873	0.00130005546311703	0.00186766334440753	0.00107
396	2	-1	-Inf	-Inf	-Inf	0	-Inf	-Inf	3_-1	0.00616749861342207	0.00533666112035496	0.00483582917359956	0.00499612403100776	0.00383777777777778	0.00333832501386577	0.00382722222222222	0.004	0.00350777777777777	0.00300885935769657	0.003	0.00267665002773156	0.003	0.00332166666666666	0.00317970049916805	0.003	0.00330393788130893	0.00366666666666667	0.00318327796234773	0.003	0.003	0.00331444444444444	0.003	0.00268826135105205	0.003	0.003	0.00285745978924016	0.00235777777777777	0.00219190238491403	0.00230675526024363	0.002	0.002	0.0021375485302274	0.00233333333333333	0.00153022739877981	0.000729789590254715	0.001	0.00129999999999999	0.00133333333333333	0.00103549639489739
397	1	-2	-Inf	-Inf	-Inf	-1	-Inf	-Inf	3_-2	0.00133333333333333	0.0019955703211517	0.0016611111111111	0.00166999445368829	0.00217109634551494	0.00199999999999999	0.00166666666666666	0.00166666666666666	0.0011747088186356	0.000674999999999996	0.00131450719822812	0.0013438713255685	0.000844703272323896	0.00163006100942873	0.00217970049916804	0.00136106489184691	0.000666666666666663	0.000666666666666663	0.000182724252491689	0.000316139767054913	0.00114864115363283	0.00101885745978923	0.000999999999999987	0.000999999999999987	0.000811980033277862	0.00131166666666666	0.00118944444444443	0.000690476190476186	0.000666666666666663	0.00128230726566832	0.00180698835274542	0.00108153078202995	0.000666666666666663	0.000970604547975584	0.000863233665559238	0.000666666666666663	0.000999999999999987	0.000999999999999987	0.00113311148086521	0.00163227953410981
398	0	-3	-Inf	-Inf	-Inf	-2	-Inf	-Inf	3_-3	0.004	0.004	0.004	0.00367054263565891	0.00334222222222222	0.003	0.00317304492512479	0.00234775374376039	0.00247587354409318	0.00429783693843594	0.00419412090959512	0.003343853820598	0.00233333333333333	0.00136993899057126	0.00197393233499722	0.00233333333333333	0.00169656699889258	0.00165058236272878	0.002	0.00168441486411536	0.00214808652246256	0.00233333333333333	0.002	0.00231173864894794	0.002	0.002	0.00204825291181364	0.00166666666666666	0.00166666666666666	0.00166666666666666	0.00133333333333333	0.00133333333333333	0.00147088186356073	0.00166666666666666	0.00213611111111111	0.00203156146179402	0.00173266777592901	0.00133333333333333	0.000534330011074191	0.000333333333333324
399	-1	-4	-Inf	-Inf	-Inf	-3	-Inf	-Inf	3_-4	0.00216583471991126	0.00233333333333333	0.00166666666666666	0.00166666666666666	0.00133333333333333	0.00100499168053245	0.00150611111111111	0.00198668885191347	0.00117444444444444	0.00067552602436323	0.00149084858569051	0.00166666666666666	0.00182196339434276	0.00167833333333333	0.000846367165834719	0.00130666666666666	0.00166666666666666	0.00166666666666666	0.002	0.00136777777777777	0.00066666666666667	0.00129555555555555	0.00152024403771491	0.00102159468438538	0.00114451827242525	0.00164388888888889	0.00166666666666666	0.00166666666666666	0.00119190238491403	0.000693244739756364	0.001	0.000694444444444454	0.000804215196894063	0.00160676650027731	0.00166666666666666	0.00136489479512736	0.001	0.000699999999999996	0.000867663344407529	0.000666666666666675
400	-2	-5	-Inf	-Inf	-Inf	-4	-Inf	-Inf	3_-5	0.000498888888888889	0.000334997226844154	0	0.000330005546311708	0	0.000328333333333338	0.000493621741541875	0.000340543538546871	0.000666666666666663	0.000991125901275652	0.001	0.000677204658901826	0.00179844961240311	0.00393888888888889	0.00628119800332779	0.00955574043261232	0.0156045479755962	0.0240343300110742	0.0370022148394241	0.0530265780730897	0.0720488075429839	0.0918676633444075	0.108514396456257	0.121501666666667	0.131112777777778	0.141154187465336	0.155555555555556	0.168645625692137	0.179625069328896	0.188267332224071	0.19436661120355	0.202242373821409	0.205078626799557	0.206272323904603	0.207271769273433	0.208270105379922	0.205926234054354	0.20163283416528	0.201200996677741	0.200701666666667
401	-3	-6	-Inf	-Inf	-Inf	-5	-Inf	-Inf	3_-6	0.000832501386577931	0.000668881506090804	0	0.000330005546311708	0.001	0.000671658347199109	0	0	0.00098502495840267	0.00230837493067111	0.00363006100942873	0.00627343316694398	0.0111968940654465	0.01848	0.0307886855241265	0.0475008319467554	0.0683355555555556	0.0925845812534664	0.114883527454243	0.133717692734332	0.157359955629506	0.186516361619523	0.217317829457364	0.245871325568497	0.263778147531891	0.271783333333333	0.274477222222222	0.27528674431503	0.275902547065338	0.277590127565169	0.279755260243632	0.282476428175263	0.28577592900721	0.289765227021041	0.292881308929562	0.293666666666667	0.295008859357697	0.296601220188575	0.298932889628397	0.301724902939545
402	6	3	-Inf	-Inf	-Inf	-Inf	5	-Inf	3_3	0.00549861342207433	0.00533555185801443	0.00416971713810317	0.00334109816971715	0.00366666666666668	0.00399445368829729	0.00334662236987819	0.00365113699389907	0.00382473655019413	0.0036760953965613	0.00351000000000001	0.00301107419712071	0.00251192457016085	0.0029744869661675	0.00330615640599002	0.00302884082085414	0.00236494731003883	0.002	0.00233333333333334	0.00233333333333334	0.00218635607321132	0.002	0.00195729339988908	0.00233333333333334	0.00247666666666668	0.00266666666666668	0.00285801442041043	0.00266666666666668	0.00252634498058792	0.00233333333333334	0.00261064891846922	0.00269550748752081	0.00205934553521909	0.00227131782945737	0.00246866333887965	0.00206433721575153	0.00173266777592901	0.00103383250138658	0.00113178294573644	0.00163111111111112
403	5	2	-Inf	-Inf	-Inf	-Inf	4	-Inf	3_2	0.00183416528008873	0.00100442967884828	0.00149722222222222	0.00199612403100774	0.00166666666666665	0.00166666666666666	0.00183915696062117	0.00166666666666665	0.00199999999999999	0.00167498613422074	0.000824181919023841	0.00132334997226843	0.00215529672767608	0.00233333333333331	0.00202495840266221	0.00134664448141985	0.00130504714364947	0.00198502495840265	0.00184939091915835	0.00135052689961175	0.00118444444444444	0.001	0.00114753189129229	0.00164669994453688	0.00166666666666665	0.00166666666666666	0.00152277777777776	0.00133333333333333	0.00147531891292289	0.00166666666666666	0.00199999999999999	0.00169328896283969	0.00119467554076539	0.00130449251247919	0.0011963394342762	0.000394342762063231	0.000801996672212971	0.00160132890365447	0.00179999999999999	0.00199999999999999
404	4	1	-Inf	-Inf	-Inf	-Inf	3	-Inf	3_1	0.00550110741971207	0.00566444814198558	0.00483666666666667	0.00433721575152523	0.00499057127010538	0.00500554631170272	0.0038532668881506	0.00365944444444444	0.0048250276854928	0.00435219079312257	0.00366666666666667	0.00431111111111111	0.00402495840266223	0.00302662229617305	0.00297231450719822	0.00365169162506933	0.00384908789386401	0.00334999999999999	0.003	0.003	0.00333333333333333	0.00364559068219634	0.00252190793122573	0.00202273987798114	0.00281007751937984	0.00269107043815862	0.00271650055370985	0.00294786466999446	0.00261397670549085	0.00238768718801996	0.00266666666666666	0.0023626799557032	0.00172712146422629	0.00193788130892956	0.002135	0.00173200442967884	0.0012	0.00129900332225913	0.00166666666666666	0.00136938435940099
405	3	0	-Inf	-Inf	-Inf	-Inf	2	-Inf	3_0	0.00349889258028793	0.0039977814753189	0.00333333333333333	0.00333333333333333	0.00366666666666667	0.00366666666666667	0.00382640044370493	0.00367388888888889	0.00334994462901439	0.00267609539656128	0.00266666666666666	0.00298835274542428	0.00217914586799777	0.00167997781475319	0.00248585690515807	0.00266666666666666	0.00248424543946932	0.00329999999999999	0.00303383250138657	0.00203654485049833	0.0018532668881506	0.00197892401552967	0.00214475873544093	0.00233333333333333	0.00214309484193011	0.00233333333333333	0.00238380476982806	0.00169273433166944	0.0014734219269103	0.00166666666666666	0.00227620632279533	0.00266666666666666	0.00253022739877981	0.00233333333333333	0.00186555555555555	0.00166666666666666	0.00179977814753188	0.00229894620077648	0.0019389905712701	0.00103605102606767
406	2	-1	-Inf	-Inf	-Inf	-Inf	1	-Inf	3_-1	0.00316749861342207	0.00266888150609081	0.00266056572379367	0.00267054908485857	0.00284828349944628	0.00233333333333333	0.00215973377703827	0.00265890183028286	0.00249140321686078	0.00201885745978924	0.002	0.00232224070992789	0.00268940654464781	0.00233333333333333	0.002	0.002	0.00181808097615086	0.002	0.00185024958402662	0.00135108153078202	0.00163	0.00231395348837209	0.00233333333333333	0.00202055555555556	0.002	0.00231063122923587	0.00252357182473655	0.00233333333333333	0.0017171381031614	0.00102555555555556	0.00113976705490848	0.00133333333333333	0.00113865779256794	0.00163732004429678	0.00153022739877981	0.00133333333333333	0.00166666666666666	0.00136600221483942	0.001	0.00129894620077648
407	1	-2	-Inf	-Inf	-Inf	-Inf	0	-Inf	3_-2	0.004	0.00366833056017748	0.00316943521594684	0.003	0.00333333333333333	0.00333333333333333	0.00266666666666666	0.00299280177187154	0.003	0.00267554076539101	0.00284248474764282	0.00266666666666666	0.00266666666666666	0.00234553521907931	0.00297393233499722	0.00333333333333333	0.00302990033222591	0.00234941763727121	0.00214975041597338	0.00296450360510261	0.00266666666666666	0.00235274542429284	0.00266666666666666	0.00297840531561462	0.002522462562396	0.00202329450915142	0.00214254021075984	0.00264170826400443	0.003	0.0020797342192691	0.00166666666666666	0.00227676095396561	0.00219578480310593	0.00169661674986134	0.00166666666666666	0.00196788482834995	0.00166666666666666	0.0013671658347199	0.00120099667774086	0.00129783693843593
408	0	-3	-Inf	-Inf	-Inf	-Inf	-1	-Inf	3_-3	0.00450083194675541	0.00367109634551495	0.00350276854928018	0.00366278424847476	0.00317220376522703	0.003	0.00282640044370494	0.00267443150305047	0.00333333333333334	0.00365723793677205	0.00331281198003328	0.00334442595673878	0.00320077648363838	0.00298726467331119	0.00266666666666666	0.00202884082085413	0.00151525235718247	0.00165058236272878	0.00166666666666666	0.00135160575858251	0.00118524681087077	0.001	0.000813399778516056	0.000687222222222218	0.000855241264559067	0.00128785357737105	0.00180976150859678	0.002	0.00147476428175264	0.00135888888888889	0.00105379922351636	0.000361064891846926	0.000666666666666663	0.000362679955703216	0.000272878535773709	0.0012712146422629	0.00173044925124792	0.00133333333333334	0.00113311148086523	0.00163227953410981
409	-1	-4	-Inf	-Inf	-Inf	-Inf	-2	-Inf	3_-4	0.00333499722684415	0.00266888150609081	0.00316943521594685	0.00267000000000001	0.00183749306711038	0.00166666666666666	0.00166666666666668	0.00231893687707641	0.002	0.002	0.00249058693244739	0.00234333333333333	0.00233333333333333	0.00233333333333333	0.00184581253466445	0.00166666666666668	0.00166666666666667	0.00134830837493066	0.00133333333333333	0.0019667221297837	0.00251747088186357	0.00201882613510521	0.00162728785357738	0.002	0.0018546866333888	0.0013555185801442	0.00133333333333333	0.00133333333333333	0.00138269550748753	0.000692179700499164	0.000947951273532669	0.00194666666666667	0.00152745424292846	0.00133333333333333	0.00147088186356073	0.00105990016638935	0.00166666666666667	0.00196838602329451	0.00180033277870217	0.00229999999999999
410	-2	-5	-Inf	-Inf	-Inf	-Inf	-3	-Inf	3_-5	0.00449916805324459	0.00433554817275747	0.00366666666666667	0.00366666666666667	0.004	0.004	0.00383915696062119	0.00399334442595674	0.00433333333333333	0.00335829173599556	0.00233333333333333	0.00265668330560177	0.00266666666666666	0.00266666666666666	0.003	0.003	0.003	0.00331835829173599	0.003	0.00236772046589018	0.00281555555555556	0.003	0.00189073765945645	0.00164669994453688	0.0024792013311148	0.00204429678848284	0.00185611111111111	0.00197670549084859	0.00180865224625624	0.00138333333333333	0.00133333333333333	0.00164004437049362	0.00166666666666666	0.00197115917914587	0.00152967276760953	0.00133333333333333	0.00180199667221298	0.00139867109634551	0.000866666666666666	0.000666666666666663
411	-3	-6	-Inf	-Inf	-Inf	-Inf	-4	-Inf	3_-6	0.00450027731558514	0.00433333333333334	0.00383527454242929	0.00300554631170272	0.00217748197448696	0.00100887409872435	0.000838602329450914	0.000666666666666663	0.000319467554076537	0.000341098169717143	0.000175263449805882	0.000647809206877423	0.00131222222222222	0.00198890737659457	0.0044165280088741	0.00887243483083749	0.0146566833056018	0.0227404326123128	0.0355348837209302	0.0520843039378813	0.0735066666666667	0.0990593455352191	0.129477537437604	0.162366056572379	0.193118691070438	0.222444259567388	0.248961730449251	0.274863006100943	0.29424403771492	0.30579645036051	0.312171935662784	0.314973932334997	0.320837209302326	0.322610094287299	0.321941763727121	0.325670549084859	0.32934608985025	0.330031613976705	0.333937222222222	0.336833610648918
412	6	3	-Inf	-Inf	-Inf	-Inf	-Inf	4	3_3	0.00283250138657793	0.003	0.00233832501386578	0.00232945736434108	0.00216222222222222	0.00134830837493066	0.00117277777777777	0.00165335551858014	0.00182555555555555	0.002	0.00150915141430948	0.00100998336106489	0.000844703272323903	0.000666666666666663	0.000666666666666663	0.000666666666666663	0.00097060454797559	0.00165113699389905	0.00166666666666666	0.00135055555555555	0.00103654485049833	0.00129555555555555	0.00166666666666666	0.00135492801771871	0.00143355481727575	0.00168944444444444	0.00171491957848031	0.00102444444444444	0.000333333333333324	0.000946843853820598	0.00119412090959511	8.33333333333335e-05	0.000137548530227395	0.0012434830837493	0.00133333333333333	0.00133333333333333	0.00133333333333333	0.00103333333333333	0.00120099667774086	0.001
413	5	2	-Inf	-Inf	-Inf	-Inf	-Inf	3	3_2	0.00583250138657792	0.00566888150609081	0.00566666666666667	0.00566666666666667	0.00500996677740864	0.00466666666666667	0.00499999999999999	0.00532611111111111	0.00499999999999999	0.00499999999999999	0.00484330011074197	0.00466666666666667	0.00433333333333333	0.00401273532668881	0.00433333333333333	0.00401439645625691	0.00333333333333333	0.00333333333333333	0.00433333333333333	0.00401774819744869	0.00333333333333333	0.00364780920687743	0.00303986710963455	0.00266666666666666	0.00314531336661119	0.00302270210409744	0.00314309484193011	0.00333333333333333	0.00319134775374375	0.00330782029950083	0.00313976705490848	0.00302722222222221	0.00299999999999999	0.00330398671096345	0.00319689406544647	0.00239444444444444	0.00233333333333333	0.00263399778516057	0.0022002218524681	0.00199999999999999
414	4	1	-Inf	-Inf	-Inf	-Inf	-Inf	2	3_1	0.00583388888888888	0.00566666666666665	0.00450222222222221	0.00433333333333333	0.00449584026622295	0.00466666666666665	0.00515005537098559	0.00533998890737659	0.00501439645625691	0.00466666666666665	0.00417581808097614	0.00399999999999999	0.00399999999999999	0.00367831392124236	0.00384581253466444	0.00398668885191347	0.00366666666666665	0.00334775374376039	0.00318217054263565	0.00236661120354963	0.00166666666666665	0.00198225180255129	0.00233333333333333	0.00201996672212977	0.00152079866888518	0.00133333333333333	0.000999999999999987	0.000689406544647805	0.000190793122573484	0.000308374930671095	0.00114111111111111	0.00102606766500276	0.000999999999999993	0.000999999999999988	0.000529346622369878	0.000636666666666663	0.00113533000554631	0.00193566278424846	0.00186633388796449	0.000768164170826395
415	3	0	-Inf	-Inf	-Inf	-Inf	-Inf	1	3_0	0.00466666666666667	0.00433499722684414	0.00416916250693289	0.0036699944536883	0.00333333333333333	0.00366057585825028	0.00383971159179146	0.00366666666666667	0.00382529118136439	0.004	0.00350970604547975	0.00268774265113699	0.00284440753045404	0.00266666666666666	0.00215363283416528	0.00233333333333333	0.00184803105934553	0.00198447032723239	0.00281697171381032	0.003	0.00203605102606766	0.00135219079312257	0.00148031059345535	0.00135385468663338	0.00104270660011092	4.43704936217413e-05	0.000143333333333329	0.000952301719356628	0.001	0.001	0.000666666666666663	0.000666666666666663	0.00133333333333333	0.00133333333333333	0.00113699389905712	0.00133333333333333	0.00139600665557404	0.00130116472545756	0.00113366611203549	0.00103383250138658
416	2	-1	-Inf	-Inf	-Inf	-Inf	-Inf	0	3_-1	0.0028330560177482	0.003	0.00333333333333334	0.00300277315585136	0.00234054353854687	0.00265779256794233	0.00316139767054909	0.00333333333333334	0.00250722222222223	0.00298447032723239	0.00315777777777778	0.00203771491957848	0.00135385468663339	0.0013222407099279	0.00248807542983917	0.00266666666666668	0.002	0.00231891292290627	0.003	0.00268275097060456	0.00166666666666668	0.00166666666666668	0.00214808652246257	0.00264725457570717	0.00218715393133998	0.00137659456461454	0.00185579589572935	0.00135714285714286	0.000666666666666677	0.0009744869661675	0.00114032168607876	0.00133333333333334	0.00186134220743206	0.00166666666666668	0.0018036605657238	0.002	0.002	0.002	0.00146644481419857	0.00226356589147288
417	1	-2	-Inf	-Inf	-Inf	-Inf	-Inf	-1	3_-2	0.00366722129783693	0.00333333333333333	0.00283527454242928	0.00233665559246954	0.00266666666666666	0.00266666666666666	0.00199999999999999	0.00199999999999999	0.00199999999999999	0.00167443150305047	0.00231555555555555	0.00299003322259135	0.002843853820598	0.00298888888888888	0.00251192457016084	0.00169324473975636	0.00118050941306754	0.00131888888888888	0.00199999999999999	0.00199999999999999	0.00196505823627287	0.00201777777777777	0.00185222222222221	0.00198006644518271	0.00185382059800664	0.00166666666666666	0.00214420410427065	0.00171428571428571	0.00119134775374375	0.00130730897009966	0.00147310038824181	0.00166666666666666	0.00213833333333332	0.00172535991140642	0.00119689406544648	0.00220909595119245	0.00280088740987243	0.00299999999999999	0.00240088593576965	0.00110482529118135
418	0	-3	-Inf	-Inf	-Inf	-Inf	-Inf	-2	3_-3	0.00433499722684415	0.00333666112035496	0.00250249584026622	0.00200387596899225	0.00233333333333333	0.00298892580287929	0.00283971159179146	0.00266666666666666	0.00182529118136439	0.00102662229617305	0.00217581808097615	0.00232281284606865	0.00246589018302829	0.00332113144758735	0.00269273433166944	0.00233333333333333	0.00233333333333333	0.00169883527454243	0.00181641708264004	0.00231558513588463	0.0025185801442041	0.00264725457570715	0.00233333333333333	0.00202159468438538	0.00233333333333333	0.00202329450915142	0.002	0.00261674986134221	0.00238444444444444	0.00169324473975636	0.00147254575707154	0.00166666666666666	0.00119578480310593	0.001	0.00140833333333333	0.00169822812846068	0.00153300055463117	0.00163333333333333	0.00220099667774086	0.00140432612312811
419	-1	-4	-Inf	-Inf	-Inf	-Inf	-Inf	-3	3_-4	0.00650083194675541	0.00600166389351081	0.00550249584026622	0.00500277777777778	0.00532558139534883	0.00566666666666665	0.00567777777777778	0.00500664451827242	0.004840820854132	0.00499222222222221	0.00482447397563677	0.00467665002773154	0.00451081530782029	0.00433333333333333	0.00317914586799778	0.003	0.00397111111111111	0.00433333333333333	0.00418247365501941	0.00368330560177482	0.00333333333333333	0.00333333333333333	0.0035188261351052	0.00301996672212979	0.00247895902547064	0.00266666666666665	0.00237888888888889	0.002	0.002	0.002	0.002	0.00230620155038759	0.00280532445923459	0.00299999999999999	0.00266666666666666	0.00266666666666665	0.00266666666666666	0.00236605657237936	0.00219966722129783	0.00229900332225913
420	-2	-5	-Inf	-Inf	-Inf	-Inf	-Inf	-4	3_-5	0.00716749861342208	0.00633776301218163	0.00550249584026623	0.00500387596899224	0.00467716970702047	0.00433333333333334	0.0041733111849391	0.00334886300610095	0.00366666666666668	0.00366666666666668	0.00284330011074199	0.00266666666666668	0.00264392678868554	0.00267940199335549	0.00366666666666667	0.00366666666666668	0.00206	0.00133333333333334	0.00178258458125347	0.00201827242524917	0.00166666666666667	0.00198062015503877	0.00218660022148395	0.00168722222222223	0.000854999999999999	0.000666666666666676	0.00147642817526345	0.0013577371048253	0.000525000000000008	0.000641153632834175	0.00180643372157516	0.00230611111111112	0.00138935108153079	0.000696013289036541	0.00146977260122019	0.00166666666666668	0.00113500000000001	0.00163399778516057	0.00120022185246811	0.000701053799223525
421	-3	-6	-Inf	-Inf	-Inf	-Inf	-Inf	-5	3_-6	0.00183388704318937	0.00199833610648919	0.000835274542429283	6.64451827242518e-06	0.000829728230726565	0.001	0.000333333333333324	0.000660565723793673	0.00133333333333333	0.00231003882418191	0.00363111111111111	0.00530343300110742	0.00938427464008859	0.0161666666666667	0.0268685524126456	0.041912368275097	0.0607519379844961	0.0830022222222222	0.1078	0.128985603543743	0.150322777777778	0.177321686078758	0.208567777777778	0.24168438538206	0.267847176079734	0.281557032115172	0.284144204104271	0.28402380952381	0.283716028840821	0.283947951273533	0.284666666666667	0.285278888888889	0.285748333333333	0.286637320044297	0.290424847476428	0.294418191902385	0.296736666666667	0.298535773710483	0.300130675526024	0.301333333333333
422	6	-Inf	3	6	-Inf	-Inf	-Inf	-Inf	3_3	0.00216749861342209	0.00166888150609082	0.00149722222222223	0.00199612403100777	0.00217082640044372	0.00232834165280089	0.00166666666666667	0.0013399889073766	0.00166666666666666	0.00134165280088742	0.00133333333333334	0.00198003327787023	0.00200000000000001	0.00167886855241264	0.00200000000000002	0.00232002218524682	0.00184747642817528	0.00134830837493068	0.00211849390919159	0.00266666666666668	0.00203555555555556	0.00166666666666666	0.00200000000000002	0.002	0.00133333333333334	0.00133333333333334	0.00200000000000002	0.00168996117581809	0.00133333333333334	0.00133333333333334	0.0014738888888889	0.00197337770382697	0.00158402662229618	0.00100000000000001	0.0016073211314476	0.002	0.00200000000000002	0.00169933554817277	0.00133333333333334	0.00163233665559247
423	5	-Inf	2	5	-Inf	-Inf	-Inf	-Inf	3_2	0.00483416528008875	0.00433554817275748	0.00433333333333334	0.00466333887964505	0.00434219269102991	0.0036722129783694	0.0039883527454243	0.00433333333333334	0.00384137548530228	0.00334166666666667	0.00301882613510521	0.00298946200776484	0.00282196339434277	0.003	0.00348696616749862	0.00302773155851359	0.00266666666666668	0.00266666666666668	0.0021827242524917	0.00231613976705491	0.00251802551303384	0.00201885745978924	0.00166666666666668	0.00166666666666668	0.00181198003327788	0.00231166666666667	0.00252277777777779	0.00233333333333334	0.00247531891292292	0.00266666666666668	0.00219301164725458	0.00138768718801997	0.0014717607973422	0.00227454242928453	0.00219656699889259	0.002	0.00233333333333334	0.00233333333333334	0.00213311148086523	0.00203438713255685
424	4	-Inf	1	4	-Inf	-Inf	-Inf	-Inf	3_1	0.00366444444444445	0.00433166943982253	0.00483083749306711	0.0043399889073766	0.00417109634551496	0.00432833333333334	0.00383971159179146	0.00301442041042707	0.00333333333333334	0.00365779256794232	0.00315696062118692	0.00333333333333334	0.00335658914728682	0.00267888888888889	0.00233333333333334	0.00265280088740987	0.003	0.00236655592469547	0.00263233665559247	0.00331450719822814	0.00255740432612313	0.00168715393133998	0.00181229235880399	0.002	0.00185611111111111	0.00197670549084859	0.00180888888888889	0.002	0.002	0.002	0.00233333333333334	0.00233333333333334	0.00233333333333334	0.00263616195230172	0.00280255130338325	0.00269828064337216	0.00219911259012757	0.002	0.00259800664451828	0.00270166666666666
425	3	-Inf	0	3	-Inf	-Inf	-Inf	-Inf	3_0	0.00683582917359955	0.00600166389351081	0.00566666666666667	0.00566666666666667	0.00532444444444444	0.00599500831946755	0.00599999999999999	0.00567332224070993	0.00517444444444444	0.00467552602436323	0.00533333333333333	0.00533333333333333	0.0048447032723239	0.00402333333333332	0.00402606766500277	0.00494666666666666	0.00497060454797559	0.00469772601220188	0.00433333333333333	0.00370111111111111	0.0038516057585825	0.00366666666666667	0.00333333333333333	0.00395681063122923	0.00366666666666667	0.00335611111111111	0.00319079312257348	0.00299999999999999	0.00314143094841929	0.00271982281284607	0.00238824181919023	0.00199999999999999	0.00227509706045479	0.00327343316694398	0.00266666666666666	0.00206312292358803	0.00253300055463117	0.00293333333333332	0.00299999999999999	0.00240432612312811
426	2	-Inf	-1	2	-Inf	-Inf	-Inf	-Inf	3_-1	0.00616583471991127	0.00600166389351082	0.00550748752079867	0.00467054263565891	0.00449555555555556	0.00466666666666667	0.00483944444444445	0.00499280177187154	0.00466666666666667	0.00466666666666667	0.005	0.00435330005546313	0.00384470327232391	0.00398833333333334	0.00366666666666667	0.00366666666666667	0.00366666666666667	0.00334939091915837	0.00381672203765227	0.00431558513588464	0.004	0.004	0.004	0.004	0.00385548172757475	0.00366666666666667	0.00414254021075985	0.00464170826400444	0.004	0.00338648947951274	0.00338824181919024	0.003	0.0031375485302274	0.00363671658347199	0.00319689406544648	0.003	0.00346699944536883	0.00366666666666667	0.00386766334440753	0.00336882972823073
427	1	-Inf	-2	1	-Inf	-Inf	-Inf	-Inf	3_-2	0.00283222591362127	0.003	0.00233943427620633	0.002	0.00216222222222223	0.00200553709856036	0.002	0.00232612312811981	0.00266666666666668	0.00266666666666668	0.00315725359911407	0.00333333333333334	0.00284470327232391	0.00266666666666668	0.00284636716583473	0.00266666666666668	0.00281863560732114	0.003	0.00218302828618969	0.002	0.00281555555555556	0.00268601437258155	0.002	0.00231229235880399	0.00252135330005547	0.00202218524681087	0.00181007751937985	0.00169055555555557	0.0015246810870771	0.001948973932335	0.00180698835274543	0.00169384359400999	0.00166666666666668	0.00166666666666668	0.00213699389905713	0.00263565891472869	0.00239600665557405	0.00139767054908486	0.001	0.00129944444444445
428	0	-Inf	-3	0	-Inf	-Inf	-Inf	-Inf	3_-3	0.0104988925802879	0.0109977814753189	0.0101766666666667	0.00867831392124236	0.00882861896838603	0.00867221297836937	0.00783971159179146	0.00734054353854686	0.00733333333333333	0.00798114254021075	0.00800000000000001	0.00703333333333333	0.00651222222222222	0.0066539101497504	0.00684717607973422	0.00571159179145868	0.00533333333333333	0.00565	0.00570049916805325	0.00533333333333333	0.00462728785357737	0.005	0.00504270660011092	0.00466666666666667	0.00433333333333333	0.00402436323366556	0.00385825027685493	0.00366666666666667	0.00380698835274543	0.00369384359400998	0.00352833333333333	0.00302884082085413	0.00252990033222591	0.00263611111111111	0.00360333333333333	0.004	0.0032	0.00329900332225913	0.0032015503875969	0.00270271769273433
429	-1	-Inf	-4	-1	-Inf	-Inf	-Inf	-Inf	3_-4	0.00633333333333333	0.00699446290143965	0.00633943427620633	0.00567054908485857	0.005	0.00434555555555555	0.0044930671103716	0.00466666666666667	0.00450888888888889	0.00433333333333333	0.00435437430786268	0.004	0.00382140876317249	0.00303986710963455	0.00266666666666666	0.00362181616832779	0.00384888888888889	0.00303216860787576	0.00251722222222222	0.00264787175234936	0.0025185801442041	0.00233333333333333	0.00277187153931339	0.00333333333333333	0.00304381586245147	0.00297674418604651	0.00314254021075984	0.00271658347199112	0.003	0.00269273433166944	0.00219388888888889	0.00230560177481974	0.00233333333333333	0.00233333333333333	0.00233333333333333	0.00263560732113145	0.002	0.0023001107419712	0.00266666666666666	0.00206988352745424
430	-2	-Inf	-5	-2	-Inf	-Inf	-Inf	-Inf	3_-5	0.000500831946755415	2.2148394241418e-06	0.000326666666666671	0.00198447032723239	0.00134276206322796	0.000344425956738774	0.00165391014975042	0.00232612312811981	0.00380841638981174	0.00595285635052691	0.00873599556295064	0.0138777777777778	0.0228864894795127	0.0362961111111111	0.0556095396561287	0.0786267332224071	0.104798449612403	0.130834719911259	0.151724348308375	0.170305647840532	0.195711037160288	0.22510205213533	0.252744315030505	0.276023849140322	0.29173488630061	0.301308929561841	0.302808652246256	0.303	0.305561286744315	0.307557958957293	0.308138333333333	0.310160288408209	0.314017165005537	0.315908333333333	0.316341666666667	0.318236827509706	0.3218	0.323897009966777	0.324193798449612	0.327972823072657
431	-3	-Inf	-6	-3	-Inf	-Inf	-Inf	-Inf	3_-6	0.000167774086378733	0	0.000333333333333331	0.00066278424847476	0.000990571270105374	0.00133333333333333	0.00133333333333333	0.00198557958957292	0.00363344407530453	0.00562895174708819	0.0094026622296173	0.0151888888888889	0.0255277777777778	0.0412201885745979	0.0623632336655593	0.0865845812534664	0.114482587064677	0.139533333333333	0.161188019966722	0.187013289036545	0.218073211314476	0.249394342762063	0.275248474764282	0.29109911406423	0.295430948419301	0.297235880398671	0.298425249169435	0.300229062673322	0.304175263449806	0.307782584581253	0.311855	0.317044925124792	0.321290697674419	0.325088888888889	0.328278333333333	0.331169988925803	0.334533333333333	0.337127353266888	0.340984496124031	0.344783693843594
432	6	-Inf	3	-Inf	1	-Inf	-Inf	-Inf	3_3	0.00433333333333334	0.00466444814198559	0.00400553709856036	0.00267831392124239	0.00233333333333334	0.00233333333333334	0.00282722222222223	0.00332613510520488	0.00234830837493068	0.00134997226844149	0.00166666666666668	0.00199	0.00166666666666668	0.00230892956184138	0.00282029950083195	0.00268053244592347	0.00348530227398781	0.00398447032723239	0.0031827242524917	0.00236772046589019	0.00233333333333334	0.00264784053156147	0.00233333333333334	0.00233333333333334	0.00237603993344427	0.00168885191347755	0.00195396561286745	0.00202333333333334	0.00138269550748753	0.00130782029950084	0.00080698835274543	0.001	0.00166666666666668	0.00136212624584718	0.0010588888888889	0.000969545957918053	0.00113565891472869	0.00133333333333334	0.00180011074197121	0.002
433	5	-Inf	2	-Inf	0	-Inf	-Inf	-Inf	3_2	0.00100166389351082	0.000334997226844154	0.000163898117386492	0.00066278424847476	0.000990571270105381	0.00198890737659457	0.00365444444444444	0.00432613510520487	0.004	0.00399999999999999	0.004	0.00399999999999999	0.00417833333333333	0.004	0.00384636716583471	0.00398613422074321	0.00448504983388705	0.00403216860787577	0.00348308374930671	0.00398225180255129	0.00370382695507488	0.00333333333333334	0.00429222222222222	0.00435492801771872	0.00352246256239601	0.00364337215751525	0.00366666666666667	0.00397504159733776	0.004	0.00369324473975637	0.00413921242373821	0.00402828618968386	0.00352911813643927	0.00272656683305602	0.00266666666666666	0.0035703211517165	0.0038663338879645	0.00366666666666667	0.00379900332225914	0.00370216306156406
434	4	-Inf	1	-Inf	-1	-Inf	-Inf	-Inf	3_1	0.00233277870216306	0.00299889073765945	0.00250194120909595	0.00266389351081531	0.00249639489739323	0.00200887409872434	0.00166666666666666	0.00133943427620631	0.00133333333333333	0.00165890183028286	0.00133333333333333	0.00133333333333333	0.0018230726566833	0.00167722222222222	0.00151192457016084	0.00133333333333333	0.00166666666666666	0.0013477537437604	0.000848585690515806	0.0013001107419712	0.00118413754853022	0.000684444444444441	0.00077759290072102	0.00196013289036544	0.00204097452934662	0.00104326123128119	0.000666666666666663	0.00128571428571428	0.00166666666666666	0.00105204872646732	0.000806988352745416	0.000999999999999987	0.00119467554076538	0.00130398671096345	0.00113643926788684	0.00103105934553521	0.000865555555555546	0.000967276760953953	0.000999999999999987	0.000999999999999987
435	3	-Inf	0	-Inf	-2	-Inf	-Inf	-Inf	3_0	0.00516777408637874	0.005	0.00433333333333334	0.00433333333333334	0.0044952856350527	0.00433942414174973	0.00434608985024959	0.004	0.00350804215196895	0.00365779256794233	0.00333333333333334	0.00268777777777779	0.00315503875968993	0.00333333333333334	0.00333333333333334	0.00365280088740988	0.00302939545202441	0.00266666666666668	0.00281641708264005	0.00331611111111112	0.00351802551303384	0.00301937984496124	0.00281308929561842	0.003	0.003	0.00237777777777778	0.00247619047619049	0.00297607122982749	0.00252523571824738	0.00233333333333334	0.00286023294509152	0.00236055555555556	0.00213865779256795	0.00294130675526025	0.00286333333333334	0.00206201550387597	0.00146843853820599	0.00166666666666668	0.00173377703826955	0.00163227953410983
436	2	-Inf	-1	-Inf	-3	-Inf	-Inf	-Inf	3_-1	0.00550083194675541	0.00500221483942415	0.005	0.00565890183028286	0.00517220376522703	0.00434555555555556	0.00433333333333334	0.00400776483638381	0.00366666666666667	0.00366666666666667	0.004	0.004	0.004	0.004	0.004	0.004	0.00351525235718248	0.00365058236272878	0.00318358291735996	0.00236987818383168	0.00266666666666666	0.00235274542429285	0.00233333333333334	0.00233333333333334	0.002	0.0023105934553522	0.00247642817526345	0.00266666666666666	0.00205047143649473	0.00105111111111111	0.000806433721575151	0.00130560177481975	0.00152833333333333	0.00133333333333334	0.00133333333333334	0.00103105934553522	0.000865224625623959	0.000666666666666663	0.000799778147531889	0.00129894620077649
437	1	-Inf	-2	-Inf	-4	-Inf	-Inf	-Inf	3_-2	0.0035008319467554	0.00233997785160575	0.00216361619523017	0.0020038824181919	0.00217165005537098	0.00298169717138103	0.00315973377703827	0.00333333333333333	0.003	0.00267609539656128	0.00168718801996672	0.00133333333333333	0.00264392678868552	0.00267940199335548	0.00184666666666667	0.00198560354374308	0.00233333333333333	0.00201608430393788	0.00188408208541319	0.0010177481974487	0.000630000000000003	0.001	0.00162679955703211	0.00168722222222222	0.000898333333333325	0.000954595791805094	0.00119023849140321	0.000691070438158634	0.000141430948419297	2.55555555555549e-05	0.000193566278424842	0.000305601774819749	0.00127731558513588	0.0013626799557032	0.000530227398779805	0.000635607321131443	0.000468333333333326	0.00096733111849391	0.00113311148086522	0.00103438713255685
438	0	-Inf	-3	-Inf	-5	-Inf	-Inf	-Inf	3_-3	0.00566777408637874	0.00467109634551496	0.00466167498613423	0.00466999445368831	0.00351247920133112	0.00365668330560179	0.00417249029395453	0.004	0.00349251247920134	0.00334165280088742	0.00366666666666668	0.00334331669439823	0.00284414864115364	0.0029883527454243	0.00366666666666668	0.00398668885191348	0.00366666666666668	0.00334830837493068	0.00333333333333334	0.00301663893510816	0.00348252911813645	0.00366666666666668	0.003	0.00331281198003329	0.00304159733777039	0.00266666666666668	0.00281031613976706	0.00269000000000001	0.00266666666666668	0.00266666666666668	0.00247397563676634	0.00266666666666668	0.00286078757626179	0.00266666666666668	0.00186245146977261	0.00105990016638935	0.00166666666666668	0.00166666666666668	0.002	0.002
439	-1	-Inf	-4	-Inf	-6	-Inf	-Inf	-Inf	3_-4	0.000998890737659451	0.00100221852468109	0.00083527454242929	0.00165834719911259	0.00166666666666666	0.00166666666666666	0.00216139767054908	0.00233333333333333	0.00217388888888889	0.00167443150305048	0.00149111111111111	0.00166666666666666	0.00133333333333334	0.00133333333333333	0.00199999999999999	0.002	0.00118025513033833	0.000681087077093742	0.001	0.000682750970604544	0.000183582917359951	0.000315585135884628	0.000814753189129235	0.001	0.000666666666666677	0.000666666666666677	0.000666666666666677	0.000357142857142849	0.00033333333333333	0.000641153632834175	0.000526344980587911	0.000639489739323358	0.000666666666666671	0.000970653377630122	0.00174431503050471	0.00172868217054263	0.00106444444444444	0.000666666666666677	0.000932889628397119	0.00163178294573642
440	-2	-Inf	-5	-Inf	-7	-Inf	-Inf	-Inf	3_-5	0.00900110741971208	0.00800332778702164	0.0071638888888889	0.00766333887964504	0.00734276206322796	0.00601663893510816	0.00601275651691626	0.00631891292290628	0.00631730237700387	0.00601777777777778	0.00517722222222223	0.005	0.005	0.005	0.00402717692734332	0.00302884082085413	0.00318186843559978	0.003	0.00281641708264004	0.00331558513588464	0.00285271317829457	0.00172823072656683	0.002	0.00168885191347753	0.00152301719356628	0.00195127353266888	0.00166666666666666	0.00135884636716584	0.00166666666666666	0.00166666666666666	0.00119467554076539	0.001	0.00133333333333334	0.00163616195230172	0.00146833333333334	0.0013655019412091	0.000866666666666666	0.000666666666666663	0.00126400443704936	0.00166666666666666
441	-3	-Inf	-6	-Inf	-8	-Inf	-Inf	-Inf	3_-6	0.000334440753045402	0	0.000328341652800885	0.000666666666666663	0.000504159733777039	0.000333333333333338	0.00132168607875763	0.00199280177187154	0.001840820854132	0.00264170826400444	0.00298169717138103	0.00300998336106489	0.00413422074320577	0.00563172490293955	0.00779589572934	0.0102534664448142	0.0140110926234054	0.020457016084304	0.0314697726012202	0.0454841930116473	0.0624853022739878	0.0831904761904762	0.105947310038824	0.126845812534664	0.146501386577926	0.166779811425402	0.189418191902385	0.214143333333333	0.235225734886301	0.252534664448142	0.267286821705426	0.27348	0.271970604547976	0.270389905712701	0.268724902939545	0.267423183582917	0.267802551303383	0.268905158069883	0.269401993355482	0.2703
442	6	-Inf	3	-Inf	-Inf	4	-Inf	-Inf	3_3	0.00466666666666667	0.00433499722684414	0.0038308374930671	0.00367054263565891	0.00300888888888888	0.00233832501386577	0.00199999999999999	0.00232667775929006	0.00250777777777777	0.00233333333333333	0.00215751525235717	0.00201052048726466	0.00135555555555555	0.000999999999999987	0.00148696616749861	0.00230666666666666	0.00248530227398779	0.00203105934553521	0.00184994462901439	0.00198277777777777	0.00196345514950166	0.0020194120909595	0.0017071547420965	0.00164507198228128	0.00199999999999999	0.00137888888888888	0.00133333333333333	0.00133333333333333	0.000717138103161386	0.000640088593576961	0.00161175818080975	0.00230555555555555	0.00199999999999999	0.00169611111111111	0.00166666666666666	0.00196843853820597	0.00173155851358845	0.00133333333333333	0.00113233665559246	0.00103549639489738
443	5	-Inf	2	-Inf	-Inf	3	-Inf	-Inf	3_2	0.00383361064891847	0.00366666666666667	0.00316860787576262	0.00266998892580288	0.00232558139534884	0.00266666666666666	0.00250526899611758	0.00233333333333334	0.00217388888888889	0.002	0.00233333333333334	0.00233333333333334	0.002	0.002	0.00202384914032169	0.00134662236987819	0.000819490586932446	0.001	0.00133333333333334	0.00165002773155851	0.00181586245146977	0.00231555555555556	0.00218555555555556	0.00168660022148394	0.00166666666666666	0.00166666666666666	0.00166666666666666	0.00135714285714286	0.001	0.00130730897009967	0.00186023294509151	0.00136055555555556	0.00127666666666667	0.00166666666666666	0.00166666666666666	0.00166666666666666	0.002	0.002	0.00186710963455149	0.00166666666666666
444	4	-Inf	1	-Inf	-Inf	2	-Inf	-Inf	3_1	0.0315657237936772	0.00608194905869325	0.00549722222222222	0.00533666112035496	0.00517109634551495	0.005	0.00434498058790904	0.00367386489479513	0.00382529118136439	0.004	0.00384274640088594	0.00398946200776484	0.00433333333333333	0.00369107043815862	0.00348696616749861	0.00398613422074321	0.00448555555555555	0.00466666666666667	0.00336494731003882	0.003	0.0038153078202995	0.00337104825291181	0.00303875968992248	0.00266666666666666	0.00247864669994453	0.00297833333333334	0.00347722222222222	0.00366666666666667	0.00319134775374376	0.00269217970049917	0.002	0.00230615640599001	0.00252800887409872	0.00233333333333333	0.002	0.00109151414309484	0.00133333333333333	0.00163394342762063	0.0012002218524681	0.001
445	3	-Inf	0	-Inf	-Inf	1	-Inf	-Inf	3_0	0.00483250138657792	0.00499999999999999	0.00466666666666667	0.00466666666666667	0.00467498613422074	0.00400499168053244	0.00350582362728785	0.00333333333333333	0.00349251247920133	0.0033416528008874	0.00317581808097614	0.00332334997226844	0.00299999999999999	0.00299999999999999	0.00284581253466444	0.00234664448141985	0.00233333333333333	0.00201497504159733	0.00230121816168327	0.00298280643372156	0.00251777777777777	0.00201830282861896	0.00199999999999999	0.0026267332224071	0.00252079866888519	0.0017109634551495	0.0018561111111111	0.00197670549084859	0.00275929007210205	0.00271666666666666	0.00152611111111111	0.00164004437049362	0.00186134220743205	0.00227565169162506	0.00233333333333333	0.00172767609539656	0.00153133666112035	0.00193466223698782	0.00213333333333333	0.00173532668881506
446	2	-Inf	-1	-Inf	-Inf	0	-Inf	-Inf	3_-1	0.00333333333333333	0.00300166389351082	0.00266666666666666	0.00299612403100775	0.003	0.00234331669439822	0.00249388888888888	0.00234053156146179	0.00168222222222222	0.0016578073089701	0.00184248474764282	0.00101996672212978	0.00133333333333333	0.00197666666666667	0.00182029950083195	0.00136106489184691	0.001	0.00163455149501661	0.002	0.00168441486411536	0.00163012181616832	0.002	0.00218722222222222	0.002	0.0017109634551495	0.00133333333333333	0.00147587354409317	0.00135829173599556	0.00133333333333333	0.00164008859357696	0.00138824181919024	0.000694444444444441	0.000941763727121459	0.00163671658347199	0.00139378813089295	0.0013012714206744	0.00113366611203549	0.00103333333333333	0.001	0.001
447	1	-Inf	-2	-Inf	-Inf	-1	-Inf	-Inf	3_-2	0.000499168053244593	0.000666666666666663	0.000333333333333338	0.000662790697674415	0.00100831946755408	0.000666666666666663	0.000321686078757624	0.000339988907376599	0.000666666666666663	0.000991680532445924	0.001	0.001	0.00151136993899057	0.00197559622850804	0.00264170826400444	0.003	0.00379090404880755	0.00497004991680533	0.00663455149501661	0.00826455906821963	0.00907777777777779	0.0115751525235718	0.0156993899057127	0.019820299500832	0.0239378813089296	0.0294230343300111	0.0367266666666667	0.043030504714365	0.0506977260122019	0.0598833333333333	0.0696705555555556	0.08038768718802	0.0912717692734332	0.102727676095397	0.112936217415419	0.123026067665003	0.133561286744315	0.141143964562569	0.150933333333333	0.163210409745293
448	0	-Inf	-3	-Inf	-Inf	-2	-Inf	-Inf	3_-3	0.00183444075304541	0.00199778147531891	0.00166666666666668	0.00166666666666668	0.0024952856350527	0.00233887964503606	0.00249362174154188	0.00266666666666668	0.00168327796234773	0.00198114254021076	0.00233333333333334	0.00201111111111111	0.00248777777777779	0.00266666666666668	0.00218050941306756	0.00168164170826401	0.00166666666666668	0.00198333333333334	0.00236716583471992	0.00168493909191585	0.000960621186910712	0.00102052135330006	0.001	0.001	0.00118968386023295	0.00130897009966778	0.00114174972314507	0.00102606766500277	0.00133333333333334	0.00133333333333334	0.001195	0.00130449251247921	0.00147009966777409	0.00166666666666668	0.00166666666666668	0.00136600221483943	0.00133333333333334	0.00193133997785161	0.002	0.00140543538546867
449	-1	-Inf	-4	-Inf	-Inf	-3	-Inf	-Inf	3_-4	0.000165559246954591	0.000995562950637827	0.000836101882613509	0.000337215751525227	0.000666666666666663	0.000338870431893679	0.000493888888888882	0.00099280177187154	0.00115891472868217	0.00165779256794232	0.00264784053156146	0.00364559068219634	0.00431059345535219	0.00498779811425402	0.00597393233499723	0.00761120354963949	0.00994120909595119	0.0119378813089296	0.0143854686633389	0.0185119245701608	0.0249355555555555	0.0326799557032115	0.0420865224625624	0.0522562396006656	0.0621369938990571	0.0693782584581254	0.071906976744186	0.0748327777777778	0.0795618413754853	0.0835135884636717	0.086561286744315	0.0894764281752634	0.0916932889628397	0.0929711591791459	0.0948813089295618	0.0971808097615086	0.0986039933444259	0.0999034941763727	0.100333333333333	0.100333333333333
450	-2	-Inf	-5	-Inf	-Inf	-4	-Inf	-Inf	3_-5	0.003	0.00200665557404326	0.00166666666666666	0.00133721575152523	0.00034222222222222	0	0.000666666666666663	0.00164507198228128	0.00312922906267333	0.00595008319467553	0.00925802879291251	0.0145466666666667	0.0244008859357697	0.0379794786467	0.056606211869107	0.0803067110371603	0.105323904603439	0.125425402107598	0.145293466223699	0.169140321686079	0.197135884636717	0.227184939091916	0.254015529672768	0.273030504714365	0.277564059900166	0.276066555740433	0.276907931225735	0.278906666666667	0.280333333333333	0.281256794231836	0.28175429839157	0.28356	0.285835274542429	0.287913621262458	0.290745	0.292544850498339	0.292604651162791	0.294505823627288	0.296933554817276	0.297932222222222
451	-3	-Inf	-6	-Inf	-Inf	-5	-Inf	-Inf	3_-6	0.000498892580287923	4.43704936217411e-06	0.000169999999999995	0	0.000161666666666662	0.000661120354963945	0.001	0.0013261111111111	0.00247508305647841	0.00397171381031614	0.00773599556295064	0.0138369384359401	0.0219046034387133	0.0346272878535774	0.0550160843039379	0.0808430393788131	0.110086235489221	0.136183333333333	0.160603438713256	0.19049723145072	0.222577519379845	0.253381031613977	0.279369384359401	0.296052689961176	0.304097615085968	0.307853577371048	0.309757626178591	0.311562396006656	0.313367109634551	0.316166943982252	0.320438158624515	0.32473544093178	0.328637271214642	0.333115917914587	0.337403333333333	0.340104270660011	0.34326511369939	0.347058236272879	0.351586799778148	0.355675540765391
452	6	-Inf	3	-Inf	-Inf	-Inf	5	-Inf	3_3	0.002	0.00233166943982252	0.00167054908485857	0.00100332225913621	0.000829728230726572	0.000671103716028851	0.001	0.00132723239046035	0.000681111111111114	0.000333333333333338	0.000333333333333338	0.000333333333333338	0.000489479512735334	0.00098888888888889	0.000845257903494181	0.000346089850249589	0.000819490586932453	0.001	0.00133333333333334	0.00101661129568106	0.000333333333333338	0.000333333333333338	0.001	0.00131339977851606	0.000666666666666677	4.42967884828356e-05	0.000333333333333338	0.000952380952380954	0.000666666666666677	0.000359357696567004	0	0.000612222222222231	0.00166666666666668	0.00166666666666668	0.000530227398779819	3.10593455352195e-05	0.000467777777777785	0.000666666666666677	0.000932447397563685	0.00163172490293956
453	5	-Inf	2	-Inf	-Inf	-Inf	4	-Inf	3_2	0.00733166943982252	0.00766666666666668	0.00684163898117388	0.00600388241819191	0.00467609539656129	0.00334997226844149	0.00416055555555556	0.00498560354374308	0.00450804215196895	0.00400887409872435	0.00431503050471437	0.00434385382059801	0.00386833333333334	0.00269107043815864	0.00266666666666668	0.00298613422074321	0.00333333333333334	0.00301608430393788	0.00233333333333334	0.00264891846921798	0.00266666666666668	0.00266666666666668	0.00329222222222223	0.00335492801771872	0.00237825845812535	0.002	0.00252412645590683	0.00233333333333334	0.00119222222222223	0.001	0.00180587909040489	0.002	0.00180421519689407	0.00169661674986135	0.00172823072656684	0.00163455149501662	0.00146699944536884	0.00136716583471992	0.001	0.00129783693843595
454	4	-Inf	1	-Inf	-Inf	-Inf	3	-Inf	3_1	0.00383444444444443	0.00333554817275747	0.00316417082640044	0.00333333333333333	0.00267552602436322	0.00200499999999999	0.00282695507487519	0.00332558139534883	0.00301661129568105	0.00201777777777777	0.00133333333333333	0.00165559246954594	0.00166666666666665	0.00166666666666665	0.00166666666666665	0.00166666666666665	0.00248474764281752	0.00234994462901439	0.00170160843039378	0.00164784053156146	0.00162728785357736	0.00199999999999999	0.002187707641196	0.00199999999999999	0.00166666666666665	0.00135718247365501	0.00138222222222221	0.000692137320044292	0.000421666666666667	0.00130620155038759	0.0018611111111111	0.00197171381031613	0.00166666666666665	0.00166666666666665	0.00153133666112034	0.00133333333333333	0.00180033277870216	0.00170049916805323	0.00133333333333333	0.00103549639489738
455	3	-Inf	0	-Inf	-Inf	-Inf	2	-Inf	3_0	0.00550055370985604	0.00533333333333334	0.0051691625069329	0.00533000554631171	0.00533333333333334	0.00533333333333334	0.00582750970604548	0.00600000000000001	0.00582584581253467	0.0053499722684415	0.00484248474764282	0.00499001663893511	0.00548918469217971	0.00534498058790905	0.00451247920133112	0.00465335551858014	0.00469495285635053	0.00433333333333334	0.00481752634498059	0.00468330560177482	0.00448252911813644	0.00466666666666667	0.00466666666666667	0.0043538546866334	0.004	0.00431170271769274	0.00466666666666667	0.00466666666666667	0.00438158624514698	0.004	0.00414064230343301	0.00372	0.00352745424292845	0.00363838047698281	0.00380421519689407	0.004	0.0033948973932335	0.00269828064337216	0.00246733111849391	0.00296666666666667
456	2	-Inf	-1	-Inf	-Inf	-Inf	1	-Inf	3_-1	0.00250083194675542	0.00266445182724254	0.00233333333333334	0.00233333333333334	0.00217082640044371	0.00167165834719912	0.00166666666666668	0.0013399889073766	0.00149251247920134	0.00166666666666668	0.002	0.00232334997226845	0.002	0.002	0.00217970049916806	0.00231946755407655	0.00248555555555556	0.00234830837493068	0.0010316139767055	0.000349972268441492	0.00114864115363284	0.00164780920687744	0.0018139534883721	0.002	0.00152135330005547	0.00071000000000001	0.000856111111111116	0.000666666666666677	0.000333333333333338	0.000948973932334998	0.001140642303433	0.00102717692734332	0.00119467554076539	0.00130398671096346	0.00113699389905713	0.00103050471436495	0.001	0.001	0.000666666666666677	0.000666666666666677
457	1	-Inf	-2	-Inf	-Inf	-Inf	0	-Inf	3_-2	0.0041661111111111	0.00366998892580288	0.00216916250693288	0.0023300055463117	0.00233333333333333	0.00167665002773156	0.00134444444444444	0.000999999999999987	0.00198502495840266	0.00233333333333333	0.00185991140642303	0.000686633388796447	0.000489184692179701	0.00163172490293954	0.00166666666666666	0.00166666666666666	0.0018191902384914	0.00199999999999999	0.00215116279069766	0.0013832501386578	0.000850804215196885	0.000981697171381019	0.00137160288408208	0.00131336661120356	0.000958402662229612	0.00195777777777777	0.00185555555555555	0.000736434108527128	0.00147587354409317	0.00197504159733776	0.000859123682750969	0.000666666666666663	0.00113898117386488	0.00133333333333333	0.00133333333333333	0.00133333333333333	0.00180232558139534	0.00169933554817275	0.000932334997226836	3.3832501386577e-05
458	0	-Inf	-3	-Inf	-Inf	-Inf	-1	-Inf	3_-3	0.00366666666666667	0.00300332778702163	0.00316360601001669	0.00399224806201551	0.00366666666666667	0.00301109262340544	0.00365391014975041	0.00432612312811979	0.00385737976782752	0.00365723793677205	0.00366666666666667	0.00398888888888889	0.00384525790349418	0.00334608985024958	0.00366666666666666	0.00302990033222592	0.00215116279069767	0.00265002773155851	0.00281641708264004	0.003	0.00270542635658915	0.00202052135330006	0.00195729339988907	0.00264396456256921	0.00252301719356627	0.00233333333333333	0.00266666666666666	0.00266666666666666	0.00319301164725457	0.003	0.00233333333333333	0.00233333333333333	0.00219656699889258	0.002	0.00246833333333333	0.00206433721575153	0.00113333333333333	0.00163233665559247	0.00186799778147532	0.00166666666666666
459	-1	-Inf	-4	-Inf	-Inf	-Inf	-2	-Inf	3_-4	0.00333166943982251	0.00333554817275747	0.0028361111111111	0.00233666112035496	0.00217109634551494	0.002	0.00133333333333333	0.00198668885191347	0.00233333333333333	0.00200831946755408	0.00249084858569051	0.00331336661120354	0.003	0.003	0.00366666666666666	0.00302768549280176	0.00266666666666666	0.00266666666666665	0.00251580698835273	0.0026500277315585	0.00266666666666666	0.00266666666666665	0.00233333333333333	0.00233333333333333	0.00233333333333333	0.00202166666666667	0.00185611111111111	0.00166666666666666	0.00180920687742651	0.002	0.00166666666666666	0.00166666666666666	0.00152800887409872	0.00163782584581253	0.00194065446478092	0.00203050471436494	0.00172933998890737	0.000732004429678844	0.000800332778702161	0.00159800664451827
460	-2	-Inf	-5	-Inf	-Inf	-Inf	-3	-Inf	3_-5	0.000664451827242528	0.001	0.000836101882613516	7.76483638380483e-06	0.000171111111111107	0.000655592469545968	0.000987777777777779	0.0016594684385382	0.00166666666666666	0.00166666666666666	0.00231450719822813	0.00331333333333334	0.00415559246954596	0.00465446478092069	0.00530726566833056	0.00630560177481975	0.00651469772601221	0.00633333333333333	0.00648394241417498	0.00698280643372158	0.00796505823627287	0.0089623477297896	0.0110682196339434	0.0132512479201331	0.0146239600665557	0.0171780366056572	0.0215341098169717	0.02803	0.0351791458679978	0.0419761508596783	0.0489645036051026	0.0556533333333333	0.0624215196894066	0.0699014396456257	0.0779211111111111	0.0852098560354374	0.0929728682170542	0.101453133666112	0.110002214839424	0.119689444444444
461	-3	-Inf	-6	-Inf	-Inf	-Inf	-4	-Inf	3_-6	0.000668888888888892	0.000664451827242521	0.000164170826400446	3.87596899224812e-06	0.000333333333333338	5.00000000000007e-06	0.000320576816417081	0.000666666666666663	0.001	0.00132444444444445	0.00166666666666666	0.00295570321151717	0.00413178294573643	0.0053088888888889	0.00728	0.00895681063122924	0.0109389905712701	0.0135669988925803	0.0170443704936217	0.0217929125138428	0.0277243483083749	0.0353383250138658	0.0459739756367663	0.05877	0.0740737659456461	0.0914747642817526	0.107884444444444	0.123851605758583	0.139831111111111	0.154573643410853	0.16875	0.183151414309484	0.19677648363838	0.21022480620155	0.22157127010538	0.22835	0.232267332224071	0.233864669994454	0.22968161683278	0.221901275651692
462	6	-Inf	3	-Inf	-Inf	-Inf	-Inf	4	3_3	0.00750027731558515	0.00633666112035497	0.00500388241819191	0.0043361064891847	0.00433333333333334	0.00433333333333334	0.00367720465890184	0.00366056572379369	0.004	0.00367443150305048	0.0039288888888889	0.00695285635052691	0.00837437603993346	0.00766666666666668	0.00828563505268997	0.00900000000000001	0.00762229617304493	0.00440543538546867	0.00233333333333334	0.00138158624514698	0.00118358291735996	0.00163117027176928	0.002	0.00168607875762619	0.00162569213732005	0.002	0.002	0.002	0.00185801442041043	0.00135884636716584	0.00133333333333334	0.00194564614531337	0.00138935108153079	0.000392026578073094	0.0008036605657238	0.00130232558139535	0.00146777777777779	0.00166666666666668	0.00146644481419857	0.00136821705426357
463	5	-Inf	2	-Inf	-Inf	-Inf	-Inf	3	3_2	0.00350083194675541	0.00333333333333334	0.00283610188261351	0.00200666666666667	0.00233333333333334	0.00233333333333334	0.00249417637271215	0.00266666666666666	0.00233333333333334	0.00233333333333334	0.00233333333333334	0.00233333333333334	0.00217748197448697	0.00232168607875763	0.00233333333333334	0.00201331114808652	0.002	0.001681641708264	0.00148419301164726	0.00198336106489185	0.002	0.002	0.00137271214642263	0.001	0.00181198003327787	0.00168885191347753	0.000523017193566278	0.000333333333333338	0.00133333333333334	0.00133333333333334	0.001140642303433	0.00164	0.00166666666666666	0.0013616195230172	0.00166666666666666	0.00166666666666666	0.00127176927343317	0.00166666666666666	0.00173266777592901	0.00133333333333334
464	4	-Inf	1	-Inf	-Inf	-Inf	-Inf	2	3_1	0.00300110741971208	0.00233499722684416	0.00216472545757072	0.00200332225913621	0.002	0.00167110371602885	0.002	0.00232723239046035	0.00201444444444445	0.00166666666666668	0.00182444444444445	0.00167663344407532	0.001	0.00132222222222223	0.00166666666666668	0.00134608985024959	0.001	0.001	0.00133333333333334	0.00101661129568106	0.000701111111111114	0.000333333333333338	0.00014777777777778	0.0006467331118494	0.000812846068660028	0.001	0.000666666666666677	0.00128571428571429	0.00166666666666668	0.00105204872646733	0.001	0.00130611111111112	0.00133333333333334	0.00133333333333334	0.001	0.001	0.00139777777777778	0.00069938990571271	0.00106533776301219	0.00166666666666668
465	3	-Inf	0	-Inf	-Inf	-Inf	-Inf	1	3_0	0.00333666666666667	0.00333111480865225	0.00283028286189684	0.00234109816971714	0.00267609539656129	0.00266112035496395	0.002	0.00134886300610095	0.00133333333333334	0.00133333333333334	0.00149	0.00166666666666666	0.00166666666666666	0.00166666666666666	0.00166666666666666	0.0013477537437604	0.00151550387596899	0.00164950166112957	0.00133333333333334	0.00164728682170542	0.00137333333333333	0.000687188019966718	0.000145313366611206	0.000333333333333338	0.00128666666666667	0.00135718247365502	0.00133333333333334	0.00225526024363234	0.00205268996117582	0.00105435385468663	0.000943982251802551	0.00163782584581253	0.00186333333333333	0.00106201550387597	0.00127066001109262	0.00196783139212424	0.0016	0.00129950083194676	0.0017984496124031	0.00140444444444445
466	2	-Inf	-1	-Inf	-Inf	-Inf	-Inf	0	3_-1	0.00550110741971206	0.00467110371602883	0.00533333333333333	0.00566278424847475	0.00483804769828063	0.00433887964503605	0.00417304492512478	0.00367387687188018	0.00333333333333333	0.00333333333333333	0.00333333333333333	0.00333333333333333	0.00266666666666665	0.00266666666666665	0.00266666666666665	0.00266666666666665	0.002849087893864	0.00171666666666666	0.00185024958402662	0.00229678848283499	0.00181364392678867	0.00168718801996671	0.00266666666666665	0.00297729789590254	0.00252301719356627	0.00233333333333333	0.00180841638981172	0.00169273433166942	0.00166666666666665	0.00166666666666665	0.00199999999999999	0.00260898502495839	0.00233333333333333	0.00203055555555554	0.00186499999999999	0.0019673311184939	0.00213333333333332	0.00173532668881504	0.00153488372093022	0.00133333333333333
467	1	-Inf	-2	-Inf	-Inf	-Inf	-Inf	-1	3_-2	0.000834165280088746	0.000666666666666677	0.00149251247920133	0.00199999999999999	0.00166666666666666	0.00199390919158361	0.00233333333333333	0.00200721020521352	0.00166666666666666	0.00231450719822812	0.00299999999999999	0.00299999999999999	0.00266666666666665	0.00202440377149195	0.00166666666666666	0.00198613422074321	0.00184803105934553	0.00198447032723239	0.00248363838047697	0.00235052689961175	0.00199999999999999	0.0016855241264559	0.00137271214642263	0.00131281198003327	0.00181198003327786	0.00199999999999999	0.00166666666666666	0.00104769828064337	0.000716028840820857	0.000333333333333338	0.000613976705490844	0.00130615640599002	0.00133333333333334	0.00133333333333334	0.00180366056572379	0.00199999999999999	0.00153133666112036	0.0016344980587909	0.00166666666666666	0.00166666666666666
468	0	-Inf	-3	-Inf	-Inf	-Inf	-Inf	-2	3_-3	0.00800000000000001	0.00800000000000001	0.00750249584026624	0.00667441860465118	0.00700000000000001	0.00732833333333333	0.00733333333333334	0.00733333333333333	0.00749169435215948	0.00734222222222222	0.00668666666666667	0.00665559246954597	0.00697674418604651	0.00701222222222223	0.00587333333333334	0.00533333333333333	0.00581808097615087	0.00600000000000001	0.00503494176372713	0.00372314507198229	0.00429395452024405	0.00497947864669995	0.00452104097452936	0.00402166666666667	0.00385635052689962	0.00397615085967832	0.00371555555555556	0.00302547065337763	0.0024738888888889	0.00236046511627908	0.00252777777777779	0.00263838047698282	0.0028036605657238	0.00269767441860466	0.00266666666666668	0.00266666666666668	0.00253300055463118	0.00233333333333334	0.00233333333333334	0.00233333333333334
469	-1	-Inf	-4	-Inf	-Inf	-Inf	-Inf	-3	3_-4	0.00483361064891846	0.00433444259567387	0.00433333333333333	0.00433333333333333	0.00399999999999999	0.00399999999999999	0.00433333333333333	0.00433333333333333	0.00415973377703826	0.00400776483638379	0.00335052689961175	0.00299999999999999	0.00382277777777777	0.0036777592900721	0.00266666666666666	0.00266666666666666	0.00266666666666666	0.00266666666666666	0.00269767441860464	0.00233333333333333	0.00263222222222221	0.00299999999999999	0.00285191347753743	0.00266666666666666	0.00252024403771492	0.00233333333333333	0.00247809206877426	0.00266666666666666	0.00233333333333333	0.00202440377149195	0.00199999999999999	0.00230726566833055	0.00233333333333333	0.00202828618968385	0.00266666666666666	0.00327343316694398	0.00286411536328341	0.00236494731003882	0.00199999999999999	0.00199999999999999
470	-2	-Inf	-5	-Inf	-Inf	-Inf	-Inf	-4	3_-5	0.00133499722684415	0.00166333887964503	0.00116417082640044	0.000341666666666658	0.00017054263565891	0.000656683305601771	0.000827777777777776	0.001	0.002477537437604	0.00430222222222222	0.00677131782945737	0.0105867997781475	0.0178269550748752	0.0277437603993344	0.0429090404880754	0.0617796234772979	0.0842777777777778	0.108296173044925	0.12955019412091	0.150601220188575	0.175504159733777	0.2061284606866	0.239351605758582	0.267588463671658	0.282621262458472	0.286	0.286908888888889	0.289526899611758	0.291903494176373	0.293900166389351	0.295422628951747	0.297531007751938	0.30069328896284	0.303490586932447	0.306762617859124	0.310150305047144	0.312675526024363	0.31547032723239	0.317668330560178	0.320161683277962
471	-3	-Inf	-6	-Inf	-Inf	-Inf	-Inf	-5	3_-6	0.000501661129568107	0	0.00016445182724252	0.000333333333333324	0.000333333333333324	0.000662222222222218	0.000333333333333324	6.10094287298931e-06	0.00015944444444444	0.00130841638981173	0.00198222222222222	0.00298006644518273	0.00673864894795126	0.0118777777777778	0.0194520244037715	0.0303477297895902	0.0476267995570321	0.0690166666666667	0.0929955629506378	0.1181846921797	0.139450360510261	0.161515555555556	0.189571111111111	0.220390919158361	0.250893687707641	0.273136212624585	0.282541320022185	0.288090105030404	0.29232723239046	0.293359357696567	0.294085967831392	0.296809444444444	0.301161952301719	0.305372712146423	0.310500831946755	0.314782584581253	0.316601774819745	0.318500277315585	0.321130675526024	0.322930116472546
472	6	-Inf	-Inf	6	1	-Inf	-Inf	-Inf	3_3	0.00799999999999999	0.00766888519134774	0.00716999999999999	0.00732945091514143	0.00699999999999999	0.00634442595673877	0.00568053244592345	0.00533333333333333	0.00566666666666665	0.00534276206322795	0.00499999999999999	0.00467831392124236	0.00515418746533554	0.00533333333333333	0.00518080976150859	0.00499999999999999	0.00433333333333333	0.00433333333333333	0.00533333333333333	0.00533333333333333	0.0048532668881506	0.00466666666666665	0.00404381586245146	0.00366666666666665	0.00314309484193011	0.00302440377149195	0.00338380476982805	0.00299999999999999	0.00314008859357696	0.00333333333333333	0.00327620632279533	0.00336272878535773	0.00319689406544647	0.00269772601220187	0.00219888888888888	0.00199999999999999	0.00213311148086521	0.00233333333333333	0.0019389905712701	0.001630615640599
473	5	-Inf	-Inf	5	0	-Inf	-Inf	-Inf	3_2	0.0118358291735996	0.0103383250138658	0.00684581253466445	0.00600000000000001	0.00732390460343872	0.00701218161683279	0.0071730449251248	0.00700000000000001	0.00617470881863562	0.00567607973421927	0.00600000000000001	0.00567720465890183	0.00435548172757475	0.004	0.00448696616749862	0.00434719911259014	0.004	0.00431780366056573	0.00381697171381032	0.00368386023294509	0.00307210205213533	0.00201885745978924	0.00181364392678868	0.00168718801996672	0.0018546866333888	0.00166666666666666	0.00119	0.001	0.00133333333333334	0.00164115363283416	0.00161397670549085	0.00169384359400998	0.00119467554076539	0.0016089850249584	0.00247032723239046	0.0020610094287299	0.00153133666112036	0.00193566278424848	0.00260066555740433	0.0024009983361065
474	4	-Inf	-Inf	4	-1	-Inf	-Inf	-Inf	3_1	0.0101677777777778	0.00966888150609081	0.00917581808097616	0.00833721575152525	0.00816195230171937	0.00898890737659457	0.00998724348308375	0.0103333333333333	0.00919079312257349	0.00704437049362175	0.00586245146977261	0.00501053799223517	0.00531	0.00630892956184139	0.00618000000000001	0.00568053244592346	0.00484858569051581	0.00434941763727122	0.00478183831672204	0.00533333333333333	0.00470431893687708	0.00433333333333334	0.00418746533555186	0.00368881506090808	0.00385603543743079	0.00397666666666667	0.00366666666666667	0.00304991680532446	0.00252579034941764	0.00233333333333334	0.00233333333333334	0.00233333333333334	0.00280366056572379	0.003	0.0023948973932335	0.002	0.00166666666666666	0.00106766500277316	0.001	0.00159555555555555
475	3	-Inf	-Inf	3	-2	-Inf	-Inf	-Inf	3_0	0.00266666666666666	0.00299723145071983	0.00300610094287299	0.00266666666666666	0.00216195230171936	0.00233333333333334	0.00249362174154188	0.00234054353854687	0.00234941763727121	0.00167554076539101	0.00166666666666666	0.00134388888888889	0.001	0.00164222222222222	0.00215333333333334	0.00233333333333334	0.00218136439267887	0.002	0.002	0.00168388888888889	0.0018153078202995	0.002	0.00118691070438159	0.001	0.0018114254021076	0.00168888888888889	0.00138095238095238	0.00161880912632164	0.00133333333333334	0.00071880199667221	0.000806433721575151	0.001	0.00133333333333334	0.00163732004429679	0.000666666666666663	0.000364341085271322	0.000666666666666663	0.000666666666666663	0.001	0.00129894620077649
476	2	-Inf	-Inf	2	-3	-Inf	-Inf	-Inf	3_-1	0.00833111111111111	0.00899778516057585	0.00966167498613422	0.01	0.00934276206322796	0.00834333333333333	0.00767942318358292	0.00668217054263566	0.00649169435215947	0.00699111111111112	0.00586333333333333	0.00468881506090808	0.00482140876317249	0.005	0.00469333333333333	0.00433333333333333	0.00466666666666667	0.00403327787021631	0.00396505823627288	0.00464784053156146	0.00370604547975596	0.00302052135330006	0.00281198003327787	0.00268885191347754	0.00271270105379922	0.00233333333333333	0.00166666666666666	0.00166666666666666	0.00166666666666666	0.00166666666666666	0.00152800887409872	0.00133333333333333	0.00147032723239045	0.00166666666666666	0.00153133666112035	0.00103216860787576	0.00019966722129784	0	0.000798449612403099	0.000702222222222219
477	1	-Inf	-Inf	1	-4	-Inf	-Inf	-Inf	3_-2	0.00266666666666666	0.00299833610648917	0.00233888888888889	0.000682170542635655	0.001	0.00165557404326123	0.00199999999999999	0.0029783693843594	0.00266666666666666	0.00104437049362174	0.0018230726566833	0.0023222407099279	0.002	0.00167942318358291	0.00136051026067665	0.00163782584581253	0.00163676633444076	0.00199999999999999	0.00266666666666666	0.00266666666666666	0.00170542635658915	0.00102052135330006	0.00147864669994454	0.00135551858014421	0.00147729789590255	0.00228563505268995	0.00119134775374376	0.000692179700499164	0.00133333333333334	0.00163948973932335	0.00147222222222222	0.00136212624584718	0.00166666666666666	0.00196949528563504	0.00219800332778702	0.00230116472545756	0.00199999999999999	0.00110149750415973	0.000666666666666663	0.00126234054353855
478	0	-Inf	-Inf	0	-5	-Inf	-Inf	-Inf	3_-3	0.00183277777777779	0.00133665559246955	0.00100444444444445	0.00132668881506091	0.00116250693288964	0.00100444444444445	0.00116112956810632	0.00133333333333335	0.00150719822812848	0.00198336106489186	0.00182418191902386	0.00135222222222224	0.00133333333333335	0.00133333333333335	0.00151247920133113	0.00133333333333334	0.00133333333333335	0.00133333333333334	0.000817829457364347	0.0013166943982252	0.00185055555555557	0.00166666666666668	0.00133333333333335	0.00101996672212978	0.00133333333333335	0.00133333333333334	0.000666666666666677	0.000666666666666677	0.00133333333333335	0.00133333333333334	0.00128222222222223	0.00166666666666668	0.00138824181919025	0.001	0.00133333333333335	0.00103000000000002	0.00100000000000001	0.00130116472545758	0.000666666666666677	0.000666666666666677
479	-1	-Inf	-Inf	-1	-6	-Inf	-Inf	-Inf	3_-4	0.00466777777777777	0.00499667774086378	0.00516444444444444	0.00467331118493908	0.0043416528008874	0.0036711111111111	0.00333333333333333	0.00366001109262339	0.00366666666666665	0.00366666666666665	0.00382418191902384	0.0036761111111111	0.00335496394897392	0.00299999999999999	0.00315418746533554	0.00333333333333333	0.00284722222222221	0.00234775374376039	0.00233333333333333	0.00296672212978368	0.00314944444444444	0.00238657792567942	0.00251882613510519	0.00264669994453687	0.00233333333333333	0.00202163061564059	0.0018111111111111	0.00262118691070437	0.00333333333333333	0.00271658347199111	0.00233333333333333	0.00233333333333333	0.00186078757626177	0.00197171381031613	0.00233333333333333	0.00233333333333333	0.00186466999445367	0.00136550194120909	0.00146699944536882	0.00166666666666665
480	-2	-Inf	-Inf	-2	-7	-Inf	-Inf	-Inf	3_-5	0.001	0.001	0.001	0.00066944444444444	0.000333333333333338	0.000333333333333338	0.000333333333333338	0.000660022148394238	0.001	0.001	0.001	0.000353300055463122	0	0.000643372157515248	0.000845812534664447	0.000666666666666663	0.000485555555555556	0.000348308374930676	0.000333333333333338	0.000333333333333338	0.00048252911813644	0.000981173864894796	0.0014811738648948	0.00135330005546312	0.000854374307862679	0.000666666666666663	0.001	0.001	0.00133333333333334	0.00133333333333334	0.001	0.00161240310077519	0.00166666666666666	0.00166666666666666	0.00194065446478092	0.00233333333333334	0.00286489479512735	0.00326788685524127	0.00346699944536883	0.00396566998892581
481	-3	-Inf	-Inf	-3	-8	-Inf	-Inf	-Inf	3_-6	0.00266833056017747	0.00200221483942413	0.00232834165280088	0.00266666666666666	0.00283831672203765	0.002993899057127	0.00267995570321151	0.00233333333333333	0.00166666666666666	0.00134274640088593	0.00149003322259136	0.00198944444444443	0.00199999999999999	0.00135880398671096	0.000999999999999987	0.0013189368770764	0.00118166666666666	0.000999999999999987	0.00148308374930671	0.00135108153078202	0.00118499999999999	0.00162895174708818	0.00166666666666666	0.0010411111111111	0.00114531336661119	0.00164396456256921	0.00171381031613976	0.00133333333333334	0.00128397115917914	0.00197448696616749	0.00166666666666666	0.00136055555555555	0.00133333333333333	0.000725359911406419	0.000393788130892954	0.00030277777777777	0.000666666666666663	0.00126799557032116	0.00113311148086522	0.000436494731003874
482	6	-Inf	-Inf	6	-Inf	4	-Inf	-Inf	3_3	0.00333333333333333	0.00333333333333333	0.00233888888888888	0.00134108527131784	0.000674986134220739	0.000333333333333324	0.000160843039378809	6.65557404326106e-06	0	0	0.000666666666666677	0.00196006655574042	0.00279922351636161	0.00429672767609539	0.00741264559068219	0.0105867997781475	0.0165929007210205	0.0263521907931226	0.0392170542635659	0.0553982251802551	0.0758844444444444	0.0991214642262895	0.122414864115363	0.148255130338325	0.174543538546866	0.197114064230343	0.219899444444444	0.238207986688852	0.257068219633943	0.2704	0.273265	0.277146977260122	0.281887964503605	0.278708264004437	0.275863006100943	0.282026067665003	0.285396006655574	0.283196013289037	0.283666666666667	0.287955703211517
483	5	-Inf	-Inf	5	-Inf	3	-Inf	-Inf	3_2	0.00499999999999999	0.00466943521594684	0.00400610094287299	0.00300776483638381	0.00349446290143964	0.00399388888888889	0.00301386577925679	0.0029922351636162	0.00331555555555556	0.00334330011074197	0.00351052048726467	0.00333333333333333	0.00266666666666666	0.00234662236987818	0.00233333333333333	0.00233333333333333	0.00218222222222222	0.00168275097060455	0.00133333333333333	0.00164787175234936	0.00185191347753744	0.00166666666666666	0.00195902547065337	0.00202111111111111	0.0013771491957848	0.00162015503875969	0.00195174708818635	0.00202495840266223	0.00238444444444444	0.00169273433166944	0.001	0.00130560177481974	0.001942872989462	0.00202990033222591	0.00172777777777778	0.00163560732113144	0.00193621741541874	0.00233333333333333	0.00186744315030505	0.00106988352745424
484	4	-Inf	-Inf	4	-Inf	2	-Inf	-Inf	3_1	0.00250110741971206	0.00266444814198556	0.00216999999999999	0.00199999999999999	0.00265723793677204	0.00201663893510815	0.00167942318358291	0.00165945646145312	0.00215836101882613	0.00233333333333333	0.00217748197448696	0.00199999999999999	0.00115444444444443	0.00133333333333333	0.00166666666666665	0.00166666666666665	0.00118242122719734	0.001	0.0014830837493067	0.00166666666666665	0.0011863560732113	0.000687188019966718	0.000811980033277868	0.00131063122923587	0.000569051580698836	0	0.000950166112956805	0.00133333333333333	0.00166666666666665	0.00166666666666665	0.00147166666666665	0.00197115917914586	0.00233333333333333	0.0026361111111111	0.00253166666666665	0.0014313399778516	0.00146666666666666	0.00196566998892579	0.00166666666666665	0.00136938435940099
485	3	-Inf	-Inf	3	-Inf	1	-Inf	-Inf	3_0	0.00683500000000001	0.00600166112956811	0.0061691625069329	0.0056699944536883	0.00483720930232558	0.00466666666666667	0.005	0.00467331118493909	0.00417415418746534	0.00367444444444444	0.004	0.00367665002773156	0.0034891846921797	0.00366666666666667	0.00253743760399335	0.002	0.00215252357182474	0.00201497504159734	0.00136434108527132	0.00131669439822519	0.00163172490293955	0.00136993899057128	0.00103826955074875	0.000980033277870217	0.00081253466444814	0.00037555555555556	0.000666666666666663	0.000666666666666663	0.000333333333333338	0.000641708264004434	0.00105158069883528	0.000973377703826956	0.000333333333333338	0.000333333333333338	0.000607973421926913	0.000393333333333338	0.000531007751937984	0.000333333333333338	0.000133666112035498	0.000932334997226845
486	2	-Inf	-Inf	2	-Inf	0	-Inf	-Inf	3_-1	0.00249972268441486	0.00233499446290145	0.0020038824181919	0.00166666666666666	0.002	0.00265777777777778	0.00183860232945092	0.00101220188574599	0.000507222222222236	0.000333333333333339	0.00180666666666667	0.00298006644518273	0.00202104097452936	0.00134444444444445	0.00164281752634498	0.002	0.00218050941306755	0.00168111111111111	0.00118247365501942	0.00131669439822519	0.00114919578480311	0.00133333333333334	0.00185222222222222	0.00135326688815061	0.00114617940199337	0.00133333333333334	0.001	0.00130952380952382	0.00180865224625624	0.002	0.00219356627842484	0.002	0.002	0.002	0.002	0.002	0.002	0.00169944444444444	0.00166666666666667	0.00196505823627288
487	1	-Inf	-Inf	1	-Inf	-1	-Inf	-Inf	3_-2	0.0013361064891847	0.001	0.00133333333333334	0.00133333333333334	0.00199057127010539	0.00266112035496396	0.0021733111849391	0.00167443150305048	0.00164947310038825	0.002	0.00202000000000001	0.00134440753045405	0.001	0.00132057681641709	0.00181974486966168	0.00168108707709374	0.00118247365501942	0.001	0.0011843853820598	0.001	0.001	0.001	0.001	0.001	0.000810000000000006	0.001	0.000858014420410432	0.00035884636716584	0.000333333333333338	0.000639489739323359	0.000528008874098732	0.000333333333333338	0	0.000302325581395353	0.000937326677759298	0.000731003882418201	0.000866333887964508	0.000966167498613424	0.000930232558139543	0.00163111111111112
488	0	-Inf	-Inf	0	-Inf	-2	-Inf	-Inf	3_-3	0.00316694398225179	0.00266777592900721	0.00250194120909595	0.00233333333333333	0.002	0.00167110371602885	0.00150526899611759	0.00166056572379367	0.00182640044370494	0.00167443150305048	0.002	0.00264780920687742	0.00282277777777777	0.0023555185801442	0.00217859123682751	0.002	0.00166666666666668	0.00166666666666668	0.00166666666666668	0.00166666666666668	0.002	0.002	0.00166666666666668	0.00135274542429285	0.00118691070438159	0.00131225734886301	0.00147809206877427	0.00197726012201886	0.002	0.00169107043815863	0.00152523571824737	0.00133333333333334	0.00113953488372093	0.00133333333333334	0.00166666666666668	0.00136328341652802	0.00100000000000001	0.00130171935662785	0.00119944444444445	0.001
489	-1	-Inf	-Inf	-1	-Inf	-3	-Inf	-Inf	3_-4	0.000832501386577931	6.64451827242529e-06	0.000496666666666674	0.000996117581808099	0.000504714364947317	0.000333333333333338	0.000493621741541882	0.000666666666666677	0.00165005537098561	0.00329561841375485	0.00544592346089851	0.00891111111111111	0.0146506090808416	0.0231033333333333	0.0348269550748752	0.0489007210205214	0.0637170542635659	0.0781841375485302	0.0933765945646145	0.105264673311185	0.113606211869107	0.123589572933999	0.134718247365502	0.145511924570161	0.15773488630061	0.17071325568497	0.181555740432612	0.189617304492512	0.195771491957848	0.202952856350527	0.209106666666667	0.213711591791459	0.218034330011074	0.220908333333333	0.224413333333333	0.229915141430948	0.233733333333333	0.237127353266888	0.241658914728682	0.243855795895729
490	-2	-Inf	-Inf	-2	-Inf	-4	-Inf	-Inf	3_-5	0.00200221483942415	0.00133555185801443	0.000333333333333338	3.88241819190241e-06	0.000333333333333338	0.000333333333333338	0.00114833333333334	0.0026450719822813	0.00447674418604652	0.0075956738768719	0.0133776301218162	0.0211541874653356	0.0323483083749307	0.0472884082085413	0.0642235163616195	0.0831120354963949	0.101044370493622	0.113022739877981	0.124692179700499	0.140116472545757	0.157991111111111	0.17852380952381	0.201574597892402	0.223784248474764	0.240154187465336	0.248711591791459	0.252906976744186	0.256142222222222	0.257993899057127	0.260872434830837	0.263034941763727	0.26522462562396	0.269165280088741	0.273073765945646	0.276566278424847	0.28075596228508	0.283280643372158	0.285570160843039	0.289266888150609	0.291163888888889
491	-3	-Inf	-Inf	-3	-Inf	-5	-Inf	-Inf	3_-6	0.00049889258028793	0.000997781475318914	0.000672767609539659	3.88241819190241e-06	0.000162506932889631	0.000661129568106308	0.00149388888888889	0.00231893687707642	0.00345978924015529	0.00563333333333333	0.00959136212624584	0.0155191347753744	0.0250604547975596	0.0392884082085413	0.0586322795341098	0.0800565723793677	0.10301996672213	0.122758735440932	0.139271317829457	0.159260676650028	0.185117777777778	0.214870431893688	0.2441231281198	0.266199667221298	0.27626511369939	0.279577925679423	0.281	0.28285690515807	0.285660565723794	0.288539101497504	0.291929561841375	0.297653333333333	0.303250830564784	0.305304492512479	0.305470555555556	0.307786821705426	0.313353300055463	0.318043815862451	0.319000553709856	0.32
492	6	-Inf	-Inf	6	-Inf	-Inf	5	-Inf	3_3	0.00716777408637875	0.00700000000000001	0.00750333333333334	0.00766278424847477	0.00700000000000001	0.00667221297836939	0.00666666666666667	0.00601442041042707	0.00584163898117387	0.00599057127010539	0.00600000000000001	0.00567777777777778	0.00484555555555556	0.00466666666666667	0.00548615725359912	0.00566666666666667	0.00484908789386402	0.00371666666666667	0.00351691625069329	0.00396345514950166	0.00366666666666667	0.0033538546866334	0.00347864669994454	0.00366666666666667	0.00385635052689961	0.00428460686600222	0.00433333333333334	0.00371880199667221	0.00366666666666667	0.00366666666666667	0.00333333333333334	0.00333333333333334	0.003	0.003	0.00333333333333334	0.00363399778516058	0.0038	0.00340199335548173	0.00293798449612404	0.00233333333333334
493	5	-Inf	-Inf	5	-Inf	-Inf	4	-Inf	3_2	0.0120016638935108	0.0119983361064892	0.0116666666666667	0.0110077519379845	0.0103422222222222	0.00934331669439822	0.008185	0.00799334442595675	0.00831777777777778	0.0076916250693289	0.0073516361619523	0.00732281284606867	0.007	0.00603494176372713	0.00517970049916806	0.005	0.00469606211869108	0.00433333333333334	0.00448338870431894	0.00466666666666667	0.00381506090808416	0.004	0.00385357737104825	0.00335492801771872	0.00304429678848284	0.00235611111111112	0.00219055555555556	0.00230892956184138	0.00247476428175264	0.00235991140642304	0.00166666666666666	0.00166666666666666	0.00233333333333334	0.00263722222222222	0.00219689406544648	0.00139645625692138	0.0015324459234609	0.00133333333333334	0.00146566998892581	0.00166666666666666
494	4	-Inf	-Inf	4	-Inf	-Inf	3	-Inf	3_1	0.0044988888888889	0.00499778516057586	0.00449750415973379	0.00466666666666668	0.00467552602436324	0.00433333333333334	0.00416028840820855	0.00368217054263567	0.00368327796234774	0.00430666666666668	0.00351000000000001	0.00236655592469547	0.00279844961240311	0.00333333333333334	0.00333333333333334	0.00365227021040976	0.00336383804769829	0.003	0.003	0.00268549280177188	0.00266666666666668	0.00266666666666668	0.003	0.00268833333333334	0.00266666666666668	0.00328563505268997	0.003	0.00269213732004431	0.00280722222222223	0.00269379844961241	0.00225000000000001	0.00197171381031614	0.00247032723239047	0.00206201550387597	0.00160399334442596	0.002905	0.00306600110926235	0.00206766500277316	0.00153433001107421	0.00133333333333334
495	3	-Inf	-Inf	3	-Inf	-Inf	2	-Inf	3_0	0.00816777777777778	0.00800000000000001	0.00733333333333333	0.00700388241819191	0.00733333333333333	0.00733333333333333	0.00683971159179146	0.00634054353854686	0.00617470881863561	0.00664891846921797	0.00666666666666667	0.00602107598447033	0.005845	0.00534553521907931	0.00533333333333333	0.0050138657792568	0.00515141430948419	0.00565058236272879	0.00518383167220376	0.00468444444444444	0.00466666666666667	0.00466666666666667	0.00418746533555186	0.00431118493909191	0.00466666666666667	0.00404666666666667	0.00352444444444444	0.00333333333333333	0.0038075429839157	0.00461240310077519	0.00419444444444444	0.00369495285635053	0.00366666666666667	0.00336333333333333	0.003	0.003	0.0031336661120355	0.00333333333333333	0.0032015503875969	0.003
496	2	-Inf	-Inf	2	-Inf	-Inf	1	-Inf	3_-1	0.0048327796234773	0.00466833056017748	0.00350221483942414	0.00333333333333334	0.0030077519379845	0.00200888888888889	0.00150555555555556	0.00166056572379367	0.00166666666666666	0.00166666666666666	0.002	0.002	0.00184385382059801	0.00102222222222222	0.000821408763172489	0.00132004429678849	0.00148615725359912	0.00134777777777778	0.00181752634498059	0.00295008319467554	0.00218413754853023	0.00136888888888889	0.00133333333333334	0.00133333333333334	0.00137430786267995	0.001	0.00128840820854132	0.00197567716970702	0.00185801442041043	0.001359357696567	0.00113976705490849	0.00133333333333334	0.00139046034387132	0.001	0.00193954520244038	0.00324015529672768	0.00286577925679423	0.00176650027731558	0.00120044296788483	0.00159678313921242
497	1	-Inf	-Inf	1	-Inf	-Inf	0	-Inf	3_-2	0.002	0.002	0.00216472545757072	0.00200332225913621	0.00217027176927344	0.00167110371602885	0.00182806433721576	0.00232723239046035	0.00184055555555556	0.00231780366056573	0.00217555555555556	0.00167663344407532	0.00197895902547066	0.00201111111111111	0.00169051580698836	0.00133333333333334	0.0016389811738649	0.002	0.00184888888888889	0.0013499446290144	0.00133333333333334	0.0010177481974487	0.000852222222222227	0.000980066445182726	0.00133333333333334	0.00195570321151717	0.00166666666666668	0.00104761904761905	0.00128397115917915	0.00197397563676634	0.00171982281284607	0.00133333333333334	0.00161	0.002	0.00219689406544648	0.002	0.00119888888888889	0.001	0.00146622369878185	0.00136827509706046
498	0	-Inf	-Inf	0	-Inf	-Inf	-1	-Inf	3_-3	0.004	0.00366833056017748	0.00400442967884828	0.00333666112035496	0.00250387596899224	0.00167665002773156	0.00134444444444444	0.00132723239046034	0.00131835829173599	0.0013416528008874	0.000526666666666667	0	0.000155851358846363	0.000333333333333324	0.000666666666666655	0.000986710963455137	0.00115282392026578	0.00133333333333333	0.00133333333333333	0.000699944536882969	0.00118413754853022	0.00163111111111109	0.00196173044925124	0.00233333333333333	0.0024792013311148	0.0036002214839424	0.00462063227953411	0.00561794019933555	0.00628397115917915	0.00666666666666665	0.0074731003882418	0.00858347199112589	0.0102190793122573	0.0119118136439268	0.0135457570715474	0.0158447032723239	0.0190737659456461	0.0227670549084859	0.0268626799557032	0.0316505823627288
499	-1	-Inf	-Inf	-1	-Inf	-Inf	-2	-Inf	3_-4	0.003	0.003	0.00183638380476983	0.00067831392124237	0.000838870431893686	0.00099388888888889	0.001	0.000348863006100934	0.000157777777777774	0.000656699889258025	0.00068770764119601	0.000655555555555551	0.000464226289517471	0.000679955703211513	0.00151358846367165	0.00197009966777409	0.00151555555555555	0.00101608430393788	0.001	0.00131453841901602	0.000851913477537436	0.000352745424292837	0.00114617940199335	0.000708888888888885	0.000478092068774258	0.0015968992248062	0.00180920687742651	0.00169162506932889	0.00171777777777778	0.00102606766500277	0.000860555555555554	0.0015834719911259	0.001	8.97009966777409e-05	0.000333333333333324	0.000635607321131443	0.000801442041042705	0.0013001107419712	0.00113255684969495	0.00133333333333333
500	-2	-Inf	-Inf	-2	-Inf	-Inf	-3	-Inf	3_-5	0.00316832779623477	0.00266666666666666	0.00183582917359956	0.000676650027731554	0.001	0.00165668330560177	0.001	2.15946843853821e-05	0.000651691625069332	0.00132501386577926	0.00117581808097615	0.00132334997226845	0.0019783693843594	0.00362007764836384	0.00528341652800887	0.00696006655574043	0.00927676095396561	0.01159179145868	0.0147226844148641	0.0191669439822518	0.0241236827509706	0.0301074197120709	0.0379789240155297	0.0466511369938991	0.0556256239600666	0.0652340543538547	0.075396006655574	0.08458	0.0929473100388242	0.100625623960067	0.108724252491694	0.117826666666667	0.12575485302274	0.132937326677759	0.139317249029395	0.144700499168053	0.151433166943982	0.158525790349418	0.164140642303433	0.169033333333333
501	-3	-Inf	-Inf	-3	-Inf	-Inf	-4	-Inf	3_-6	0.000166389351081526	0.000996677740863788	0.00166666666666666	0.00133665559246954	0.00083720930232558	0.000666666666666663	0.000666666666666663	0.000666666666666663	0.000840555555555554	0.000666666666666663	0.000491111111111104	0.000990033222591363	0.00231229235880399	0.00363333333333333	0.00561777777777778	0.00761351052048725	0.0104031007751938	0.0142135330005546	0.0192977777777778	0.0264174972314507	0.0362823072656683	0.0479066666666667	0.0619144444444444	0.0773820598006644	0.0925635052689961	0.108269102990033	0.124596783139212	0.139951192457016	0.156969495285635	0.174729789590255	0.191752079866889	0.208128888888889	0.22171	0.233295681063123	0.243319467554077	0.247875762617859	0.246463117027177	0.244766500277316	0.245265780730897	0.246860232945092
502	6	-Inf	-Inf	6	-Inf	-Inf	-Inf	4	3_3	0.00149916805324459	0.00166666666666666	0.00249722222222222	0.00266666666666665	0.00266666666666666	0.00266666666666665	0.00183915696062118	0.00199334442595673	0.00643261231281197	0.010600110926234	0.00873987798114253	0.00474653355518579	0.00266666666666665	0.0023455352190793	0.00266666666666666	0.00266666666666665	0.00233333333333333	0.00233333333333333	0.00218272425249169	0.002	0.00166666666666666	0.00166666666666666	0.002	0.002	0.00233333333333333	0.00202214839424141	0.00166666666666666	0.00197670549084859	0.00152468108707709	0.00164166666666666	0.00233333333333333	0.00202662229617303	0.00166666666666666	0.00166666666666666	0.00147032723239045	0.00136383804769827	0.00153133666112035	0.00163399778516057	0.0018	0.00170099667774086
[truncated: 4,600 more rows]
[truncated: 62 more columns]
