# Supplementary material for: Sample-efficient identification of high-dimensional antibiotic synergy with a normalized diagonal sampling design
Source: PLoS Comput Biol. 2022 Jul 18;18(7):e1010311. doi: 10.1371/journal.pcbi.1010311 (PMC9333450; doi:10.1371/journal.pcbi.1010311)
Supplement: S1 Data and Code — (ZIP) [file pcbi.1010311.s005.zip › Paper_supplement_data_code/BreakpointNormalized/ABC-024_errCodes_v1.csv]

day	plate	well	errCode
1	P1	A1
1	P1	B1
1	P1	C1
1	P1	D1
1	P1	E1
1	P1	F1
1	P1	G1
1	P1	H1
1	P1	A2
1	P1	B2
1	P1	C2
1	P1	D2
1	P1	E2
1	P1	F2
1	P1	G2
1	P1	H2
1	P1	A3
1	P1	B3
1	P1	C3
1	P1	D3
1	P1	E3
1	P1	F3
1	P1	G3
1	P1	H3
1	P1	A4
1	P1	B4
1	P1	C4
1	P1	D4
1	P1	E4
1	P1	F4
1	P1	G4
1	P1	H4
1	P1	A5
1	P1	B5
1	P1	C5
1	P1	D5
1	P1	E5
1	P1	F5
1	P1	G5
1	P1	H5
1	P1	A6
1	P1	B6
1	P1	C6
1	P1	D6
1	P1	E6
1	P1	F6
1	P1	G6
1	P1	H6
1	P1	A7
1	P1	B7
1	P1	C7
1	P1	D7
1	P1	E7
1	P1	F7
1	P1	G7
1	P1	H7
1	P1	A8
1	P1	B8
1	P1	C8
1	P1	D8
1	P1	E8
1	P1	F8
1	P1	G8
1	P1	H8
1	P1	A9
1	P1	B9
1	P1	C9
1	P1	D9
1	P1	E9
1	P1	F9
1	P1	G9
1	P1	H9
1	P1	A10
1	P1	B10
1	P1	C10
1	P1	D10
1	P1	E10
1	P1	F10
1	P1	G10
1	P1	H10
1	P1	A11
1	P1	B11
1	P1	C11
1	P1	D11
1	P1	E11
1	P1	F11
1	P1	G11
1	P1	H11
1	P1	A12
1	P1	B12
1	P1	C12
1	P1	D12
1	P1	E12
1	P1	F12
1	P1	G12
1	P1	H12
1	P2	A1
1	P2	B1
1	P2	C1
1	P2	D1
1	P2	E1
1	P2	F1
1	P2	G1
1	P2	H1
1	P2	A2
1	P2	B2
1	P2	C2
1	P2	D2
1	P2	E2
1	P2	F2
1	P2	G2
1	P2	H2
1	P2	A3
1	P2	B3
1	P2	C3
1	P2	D3
1	P2	E3
1	P2	F3
1	P2	G3
1	P2	H3
1	P2	A4
1	P2	B4
1	P2	C4
1	P2	D4
1	P2	E4
1	P2	F4
1	P2	G4
1	P2	H4
1	P2	A5
1	P2	B5
1	P2	C5
1	P2	D5
1	P2	E5
1	P2	F5
1	P2	G5
1	P2	H5
1	P2	A6
1	P2	B6
1	P2	C6
1	P2	D6
1	P2	E6
1	P2	F6
1	P2	G6
1	P2	H6
1	P2	A7
1	P2	B7
1	P2	C7
1	P2	D7
1	P2	E7
1	P2	F7
1	P2	G7
1	P2	H7
1	P2	A8
1	P2	B8
1	P2	C8
1	P2	D8
1	P2	E8
1	P2	F8
1	P2	G8
1	P2	H8
1	P2	A9
1	P2	B9
1	P2	C9
1	P2	D9
1	P2	E9
1	P2	F9
1	P2	G9
1	P2	H9
1	P2	A10
1	P2	B10
1	P2	C10
1	P2	D10
1	P2	E10
1	P2	F10
1	P2	G10
1	P2	H10
1	P2	A11
1	P2	B11
1	P2	C11
1	P2	D11
1	P2	E11
1	P2	F11
1	P2	G11
1	P2	H11
1	P2	A12
1	P2	B12
1	P2	C12
1	P2	D12
1	P2	E12
1	P2	F12
1	P2	G12
1	P2	H12
1	P3	A1
1	P3	B1
1	P3	C1
1	P3	D1
1	P3	E1
1	P3	F1
1	P3	G1
1	P3	H1
1	P3	A2
1	P3	B2
1	P3	C2
1	P3	D2
1	P3	E2
1	P3	F2
1	P3	G2
1	P3	H2
1	P3	A3
1	P3	B3
1	P3	C3
1	P3	D3
1	P3	E3
1	P3	F3
1	P3	G3
1	P3	H3
1	P3	A4
1	P3	B4
1	P3	C4
1	P3	D4
1	P3	E4
1	P3	F4
1	P3	G4
1	P3	H4
1	P3	A5
1	P3	B5
1	P3	C5
1	P3	D5
1	P3	E5
1	P3	F5
1	P3	G5
1	P3	H5
1	P3	A6
1	P3	B6
1	P3	C6
1	P3	D6
1	P3	E6
1	P3	F6
1	P3	G6
1	P3	H6
1	P3	A7
1	P3	B7
1	P3	C7
1	P3	D7
1	P3	E7
1	P3	F7
1	P3	G7
1	P3	H7
1	P3	A8
1	P3	B8
1	P3	C8
1	P3	D8
1	P3	E8
1	P3	F8
1	P3	G8
1	P3	H8
1	P3	A9
1	P3	B9
1	P3	C9
1	P3	D9
1	P3	E9
1	P3	F9
1	P3	G9
1	P3	H9
1	P3	A10
1	P3	B10
1	P3	C10
1	P3	D10
1	P3	E10
1	P3	F10
1	P3	G10
1	P3	H10
1	P3	A11
1	P3	B11
1	P3	C11
1	P3	D11
1	P3	E11
1	P3	F11
1	P3	G11
1	P3	H11
1	P3	A12
1	P3	B12
1	P3	C12
1	P3	D12
1	P3	E12
1	P3	F12
1	P3	G12
1	P3	H12
1	P4	A1
1	P4	B1
1	P4	C1
1	P4	D1
1	P4	E1
1	P4	F1
1	P4	G1
1	P4	H1
1	P4	A2
1	P4	B2
1	P4	C2
1	P4	D2
1	P4	E2
1	P4	F2
1	P4	G2
1	P4	H2
1	P4	A3
1	P4	B3
1	P4	C3
1	P4	D3
1	P4	E3
1	P4	F3
1	P4	G3
1	P4	H3
1	P4	A4
1	P4	B4
1	P4	C4
1	P4	D4
1	P4	E4
1	P4	F4
1	P4	G4
1	P4	H4
1	P4	A5
1	P4	B5
1	P4	C5
1	P4	D5
1	P4	E5
1	P4	F5
1	P4	G5
1	P4	H5
1	P4	A6
1	P4	B6
1	P4	C6
1	P4	D6
1	P4	E6
1	P4	F6
1	P4	G6
1	P4	H6
1	P4	A7	cells
1	P4	B7
1	P4	C7
1	P4	D7
1	P4	E7
1	P4	F7
1	P4	G7
1	P4	H7
1	P4	A8	cells
1	P4	B8
1	P4	C8
1	P4	D8
1	P4	E8
1	P4	F8
1	P4	G8
1	P4	H8
1	P4	A9
1	P4	B9
1	P4	C9
1	P4	D9
1	P4	E9
1	P4	F9
1	P4	G9
1	P4	H9
1	P4	A10
1	P4	B10
1	P4	C10
1	P4	D10
1	P4	E10
1	P4	F10
1	P4	G10
1	P4	H10
1	P4	A11
1	P4	B11
1	P4	C11
1	P4	D11
1	P4	E11
1	P4	F11
1	P4	G11
1	P4	H11
1	P4	A12
1	P4	B12
1	P4	C12
1	P4	D12
1	P4	E12
1	P4	F12
1	P4	G12
1	P4	H12
1	P5	A1
1	P5	B1
1	P5	C1
1	P5	D1
1	P5	E1
1	P5	F1
1	P5	G1
1	P5	H1
1	P5	A2
1	P5	B2
1	P5	C2
1	P5	D2
1	P5	E2
1	P5	F2
1	P5	G2
1	P5	H2
1	P5	A3
1	P5	B3
1	P5	C3
1	P5	D3
1	P5	E3
1	P5	F3
1	P5	G3
1	P5	H3
1	P5	A4
1	P5	B4
1	P5	C4
1	P5	D4
1	P5	E4
1	P5	F4
1	P5	G4
1	P5	H4
1	P5	A5
1	P5	B5
1	P5	C5
1	P5	D5
1	P5	E5
1	P5	F5
1	P5	G5
1	P5	H5
1	P5	A6
1	P5	B6
1	P5	C6
1	P5	D6
1	P5	E6
1	P5	F6
1	P5	G6
1	P5	H6
1	P5	A7
1	P5	B7
1	P5	C7
1	P5	D7
1	P5	E7
1	P5	F7
1	P5	G7
1	P5	H7
1	P5	A8
1	P5	B8
1	P5	C8
1	P5	D8
1	P5	E8
1	P5	F8
1	P5	G8
1	P5	H8
1	P5	A9
1	P5	B9
1	P5	C9
1	P5	D9
1	P5	E9
1	P5	F9
1	P5	G9
1	P5	H9
1	P5	A10
1	P5	B10
1	P5	C10
1	P5	D10
1	P5	E10
1	P5	F10
1	P5	G10
1	P5	H10
1	P5	A11
1	P5	B11
1	P5	C11
1	P5	D11
1	P5	E11
1	P5	F11
1	P5	G11
1	P5	H11
1	P5	A12
1	P5	B12
1	P5	C12
1	P5	D12
1	P5	E12
1	P5	F12
1	P5	G12
1	P5	H12
1	P6	A1
1	P6	B1
1	P6	C1
1	P6	D1
1	P6	E1
1	P6	F1
1	P6	G1
1	P6	H1
1	P6	A2
1	P6	B2
1	P6	C2
1	P6	D2
1	P6	E2
1	P6	F2
1	P6	G2
1	P6	H2
1	P6	A3
1	P6	B3
1	P6	C3
1	P6	D3
1	P6	E3
1	P6	F3
1	P6	G3
1	P6	H3
1	P6	A4
1	P6	B4
1	P6	C4
1	P6	D4
1	P6	E4
1	P6	F4
1	P6	G4
1	P6	H4
1	P6	A5
1	P6	B5
1	P6	C5
1	P6	D5
1	P6	E5
1	P6	F5
1	P6	G5
1	P6	H5
1	P6	A6
1	P6	B6
1	P6	C6
1	P6	D6
1	P6	E6
1	P6	F6
1	P6	G6
1	P6	H6
1	P6	A7
1	P6	B7
1	P6	C7
1	P6	D7
1	P6	E7
1	P6	F7
1	P6	G7
1	P6	H7
1	P6	A8
1	P6	B8
1	P6	C8
1	P6	D8
1	P6	E8
1	P6	F8
1	P6	G8
1	P6	H8
1	P6	A9
1	P6	B9
1	P6	C9
1	P6	D9
1	P6	E9
1	P6	F9
1	P6	G9
1	P6	H9
1	P6	A10
1	P6	B10
1	P6	C10
1	P6	D10
1	P6	E10
1	P6	F10
1	P6	G10
1	P6	H10
1	P6	A11
1	P6	B11
1	P6	C11
1	P6	D11
1	P6	E11
1	P6	F11
1	P6	G11
1	P6	H11
1	P6	A12
1	P6	B12
1	P6	C12
1	P6	D12
1	P6	E12
1	P6	F12
1	P6	G12
1	P6	H12
1	P7	A1
1	P7	B1
1	P7	C1
1	P7	D1
1	P7	E1
1	P7	F1
1	P7	G1
1	P7	H1
1	P7	A2
1	P7	B2
1	P7	C2
1	P7	D2
1	P7	E2
1	P7	F2
1	P7	G2
1	P7	H2
1	P7	A3
1	P7	B3
1	P7	C3
1	P7	D3
1	P7	E3
1	P7	F3
1	P7	G3
1	P7	H3
1	P7	A4
1	P7	B4
1	P7	C4
1	P7	D4
1	P7	E4
1	P7	F4
1	P7	G4
1	P7	H4
1	P7	A5
1	P7	B5
1	P7	C5
1	P7	D5
1	P7	E5
1	P7	F5
1	P7	G5
1	P7	H5
1	P7	A6
1	P7	B6
1	P7	C6
1	P7	D6
1	P7	E6
1	P7	F6
1	P7	G6
1	P7	H6
1	P7	A7
1	P7	B7
1	P7	C7
1	P7	D7
1	P7	E7
1	P7	F7
1	P7	G7
1	P7	H7
1	P7	A8
1	P7	B8
1	P7	C8
1	P7	D8
1	P7	E8
1	P7	F8
1	P7	G8
1	P7	H8
1	P7	A9
1	P7	B9
1	P7	C9
1	P7	D9
1	P7	E9
1	P7	F9
1	P7	G9
1	P7	H9
1	P7	A10
1	P7	B10
1	P7	C10
1	P7	D10
1	P7	E10
1	P7	F10
1	P7	G10
1	P7	H10
1	P7	A11
1	P7	B11
1	P7	C11
1	P7	D11
1	P7	E11
1	P7	F11
1	P7	G11
1	P7	H11
1	P7	A12
1	P7	B12
1	P7	C12
1	P7	D12
1	P7	E12
1	P7	F12
1	P7	G12
1	P7	H12
2	P1	A1
2	P1	B1
2	P1	C1
2	P1	D1
2	P1	E1
2	P1	F1
2	P1	G1
2	P1	H1
2	P1	A2
2	P1	B2
2	P1	C2
2	P1	D2
2	P1	E2
2	P1	F2
2	P1	G2
2	P1	H2
2	P1	A3
2	P1	B3
2	P1	C3
2	P1	D3
2	P1	E3
2	P1	F3
2	P1	G3
2	P1	H3
2	P1	A4
2	P1	B4
2	P1	C4
2	P1	D4
2	P1	E4
2	P1	F4
2	P1	G4
2	P1	H4
2	P1	A5
2	P1	B5
2	P1	C5
2	P1	D5
2	P1	E5
2	P1	F5
2	P1	G5
2	P1	H5
2	P1	A6
2	P1	B6
2	P1	C6
2	P1	D6
2	P1	E6
2	P1	F6
2	P1	G6
2	P1	H6
2	P1	A7
2	P1	B7
2	P1	C7
2	P1	D7
2	P1	E7
2	P1	F7
2	P1	G7
2	P1	H7
2	P1	A8
2	P1	B8
2	P1	C8
2	P1	D8
2	P1	E8
2	P1	F8
2	P1	G8
2	P1	H8
2	P1	A9
2	P1	B9
2	P1	C9
2	P1	D9
2	P1	E9
2	P1	F9
2	P1	G9
2	P1	H9
2	P1	A10
2	P1	B10
2	P1	C10
2	P1	D10
2	P1	E10
2	P1	F10
2	P1	G10
2	P1	H10
2	P1	A11
2	P1	B11
2	P1	C11
2	P1	D11
2	P1	E11
2	P1	F11
2	P1	G11
2	P1	H11
2	P1	A12
2	P1	B12
2	P1	C12
2	P1	D12
2	P1	E12
2	P1	F12
2	P1	G12
2	P1	H12
2	P2	A1
2	P2	B1
2	P2	C1
2	P2	D1
2	P2	E1
2	P2	F1
2	P2	G1
2	P2	H1
2	P2	A2
2	P2	B2
2	P2	C2
2	P2	D2
2	P2	E2
2	P2	F2
2	P2	G2
2	P2	H2
2	P2	A3
2	P2	B3
2	P2	C3
2	P2	D3
2	P2	E3
2	P2	F3
2	P2	G3
2	P2	H3
2	P2	A4
2	P2	B4
2	P2	C4
2	P2	D4
2	P2	E4
2	P2	F4
2	P2	G4
2	P2	H4
2	P2	A5
2	P2	B5
2	P2	C5
2	P2	D5
2	P2	E5
2	P2	F5
2	P2	G5
2	P2	H5
2	P2	A6
2	P2	B6
2	P2	C6
2	P2	D6
2	P2	E6
2	P2	F6
2	P2	G6
2	P2	H6
2	P2	A7
2	P2	B7
2	P2	C7
2	P2	D7
2	P2	E7
2	P2	F7
2	P2	G7
2	P2	H7
2	P2	A8
2	P2	B8
2	P2	C8
2	P2	D8
2	P2	E8
2	P2	F8
2	P2	G8
2	P2	H8
2	P2	A9
2	P2	B9
2	P2	C9
2	P2	D9
2	P2	E9
2	P2	F9
2	P2	G9
2	P2	H9
2	P2	A10
2	P2	B10
2	P2	C10
2	P2	D10
2	P2	E10
2	P2	F10
2	P2	G10
2	P2	H10
2	P2	A11
2	P2	B11
2	P2	C11
2	P2	D11
2	P2	E11
2	P2	F11
2	P2	G11
2	P2	H11
2	P2	A12
2	P2	B12
2	P2	C12
2	P2	D12
2	P2	E12
2	P2	F12
2	P2	G12
2	P2	H12
2	P3	A1
2	P3	B1
2	P3	C1
2	P3	D1
2	P3	E1
2	P3	F1
2	P3	G1
2	P3	H1
2	P3	A2
2	P3	B2
2	P3	C2
2	P3	D2
2	P3	E2
2	P3	F2
2	P3	G2
2	P3	H2
2	P3	A3
2	P3	B3
2	P3	C3
2	P3	D3
2	P3	E3
2	P3	F3
2	P3	G3
2	P3	H3
2	P3	A4
2	P3	B4
2	P3	C4
2	P3	D4
2	P3	E4
2	P3	F4
2	P3	G4
2	P3	H4
2	P3	A5
2	P3	B5
2	P3	C5
2	P3	D5
2	P3	E5
2	P3	F5
2	P3	G5
2	P3	H5
2	P3	A6
2	P3	B6
2	P3	C6
2	P3	D6
2	P3	E6
2	P3	F6
2	P3	G6
2	P3	H6
2	P3	A7
2	P3	B7
2	P3	C7
2	P3	D7
2	P3	E7
2	P3	F7
2	P3	G7
2	P3	H7
2	P3	A8
2	P3	B8
2	P3	C8
2	P3	D8
2	P3	E8
2	P3	F8
2	P3	G8
2	P3	H8
2	P3	A9
2	P3	B9
2	P3	C9
2	P3	D9
2	P3	E9
2	P3	F9
2	P3	G9
2	P3	H9
2	P3	A10
2	P3	B10
2	P3	C10
2	P3	D10
2	P3	E10
2	P3	F10
2	P3	G10
2	P3	H10
2	P3	A11
2	P3	B11
2	P3	C11
2	P3	D11
2	P3	E11
2	P3	F11
2	P3	G11
2	P3	H11
2	P3	A12
2	P3	B12
2	P3	C12
2	P3	D12
2	P3	E12
2	P3	F12
2	P3	G12
2	P3	H12
2	P4	A1
2	P4	B1
2	P4	C1
2	P4	D1
2	P4	E1
2	P4	F1
2	P4	G1
2	P4	H1
2	P4	A2
2	P4	B2
2	P4	C2
2	P4	D2
2	P4	E2
2	P4	F2
2	P4	G2
2	P4	H2
2	P4	A3
2	P4	B3
2	P4	C3
2	P4	D3
2	P4	E3
2	P4	F3
2	P4	G3
2	P4	H3
2	P4	A4
2	P4	B4
2	P4	C4
2	P4	D4
2	P4	E4
2	P4	F4
2	P4	G4
2	P4	H4
2	P4	A5
2	P4	B5
2	P4	C5
2	P4	D5
2	P4	E5
2	P4	F5
2	P4	G5
2	P4	H5
2	P4	A6
2	P4	B6
2	P4	C6
2	P4	D6
2	P4	E6
2	P4	F6
2	P4	G6
2	P4	H6
2	P4	A7
2	P4	B7
2	P4	C7
2	P4	D7
2	P4	E7
2	P4	F7
2	P4	G7
2	P4	H7
2	P4	A8
2	P4	B8
2	P4	C8
2	P4	D8
2	P4	E8
2	P4	F8
2	P4	G8
2	P4	H8
2	P4	A9
2	P4	B9
2	P4	C9
2	P4	D9
2	P4	E9
2	P4	F9
2	P4	G9
2	P4	H9
2	P4	A10
2	P4	B10
2	P4	C10
2	P4	D10
2	P4	E10
2	P4	F10
2	P4	G10
2	P4	H10
2	P4	A11
2	P4	B11
2	P4	C11
2	P4	D11
2	P4	E11
2	P4	F11
2	P4	G11
2	P4	H11
2	P4	A12
2	P4	B12
2	P4	C12
2	P4	D12
2	P4	E12
2	P4	F12
2	P4	G12
2	P4	H12
2	P5	A1
2	P5	B1
2	P5	C1
2	P5	D1
2	P5	E1
2	P5	F1
2	P5	G1
2	P5	H1
2	P5	A2
2	P5	B2
2	P5	C2
2	P5	D2
2	P5	E2
2	P5	F2
2	P5	G2
2	P5	H2
2	P5	A3
2	P5	B3
2	P5	C3
2	P5	D3
2	P5	E3
2	P5	F3
2	P5	G3
2	P5	H3
2	P5	A4
2	P5	B4
2	P5	C4
2	P5	D4
2	P5	E4
2	P5	F4
2	P5	G4
2	P5	H4
2	P5	A5
2	P5	B5
2	P5	C5
2	P5	D5
2	P5	E5
2	P5	F5
2	P5	G5
2	P5	H5
2	P5	A6
2	P5	B6
2	P5	C6
2	P5	D6
2	P5	E6
2	P5	F6
2	P5	G6
2	P5	H6
2	P5	A7
2	P5	B7
2	P5	C7
2	P5	D7
2	P5	E7
2	P5	F7
2	P5	G7
2	P5	H7
2	P5	A8
2	P5	B8
2	P5	C8
2	P5	D8
2	P5	E8
2	P5	F8
2	P5	G8
2	P5	H8
2	P5	A9
2	P5	B9
2	P5	C9
2	P5	D9
2	P5	E9
2	P5	F9
2	P5	G9
2	P5	H9
2	P5	A10
2	P5	B10
2	P5	C10
2	P5	D10
2	P5	E10
2	P5	F10
2	P5	G10
2	P5	H10
2	P5	A11
2	P5	B11
2	P5	C11
2	P5	D11
2	P5	E11
2	P5	F11
2	P5	G11
2	P5	H11
2	P5	A12
2	P5	B12
2	P5	C12
2	P5	D12
2	P5	E12
2	P5	F12
2	P5	G12
2	P5	H12
2	P6	A1
2	P6	B1
2	P6	C1
2	P6	D1
2	P6	E1
2	P6	F1
2	P6	G1
2	P6	H1
2	P6	A2
2	P6	B2
2	P6	C2
2	P6	D2
2	P6	E2
2	P6	F2
2	P6	G2
2	P6	H2
2	P6	A3
2	P6	B3
2	P6	C3
2	P6	D3
2	P6	E3
2	P6	F3
2	P6	G3
2	P6	H3
2	P6	A4
2	P6	B4
2	P6	C4
2	P6	D4
2	P6	E4
2	P6	F4
2	P6	G4
2	P6	H4
2	P6	A5
2	P6	B5
2	P6	C5
2	P6	D5
2	P6	E5
2	P6	F5
2	P6	G5
2	P6	H5
2	P6	A6
2	P6	B6
2	P6	C6
2	P6	D6
2	P6	E6
2	P6	F6
2	P6	G6
2	P6	H6
2	P6	A7
2	P6	B7
2	P6	C7
2	P6	D7
2	P6	E7
2	P6	F7
2	P6	G7
2	P6	H7
2	P6	A8
2	P6	B8
2	P6	C8
2	P6	D8
2	P6	E8
2	P6	F8
2	P6	G8
2	P6	H8
2	P6	A9
2	P6	B9
2	P6	C9
2	P6	D9
2	P6	E9
2	P6	F9
2	P6	G9
2	P6	H9
2	P6	A10
2	P6	B10
2	P6	C10
2	P6	D10
2	P6	E10
2	P6	F10
2	P6	G10
2	P6	H10
2	P6	A11
2	P6	B11
2	P6	C11
2	P6	D11
2	P6	E11
2	P6	F11
2	P6	G11
2	P6	H11
2	P6	A12
2	P6	B12
2	P6	C12
2	P6	D12
2	P6	E12
2	P6	F12
2	P6	G12
2	P6	H12
2	P7	A1
2	P7	B1
2	P7	C1
2	P7	D1
2	P7	E1
2	P7	F1
2	P7	G1
2	P7	H1
2	P7	A2
2	P7	B2
2	P7	C2
2	P7	D2
2	P7	E2
2	P7	F2
2	P7	G2
2	P7	H2
2	P7	A3
2	P7	B3
2	P7	C3
2	P7	D3
2	P7	E3
2	P7	F3
2	P7	G3
2	P7	H3
2	P7	A4
2	P7	B4
2	P7	C4
2	P7	D4
2	P7	E4
2	P7	F4
2	P7	G4
2	P7	H4
2	P7	A5
2	P7	B5
2	P7	C5
2	P7	D5
2	P7	E5
2	P7	F5
2	P7	G5
2	P7	H5
2	P7	A6
2	P7	B6
2	P7	C6
2	P7	D6
2	P7	E6
2	P7	F6
2	P7	G6
2	P7	H6
2	P7	A7
2	P7	B7
2	P7	C7
2	P7	D7
2	P7	E7
2	P7	F7
2	P7	G7
2	P7	H7
2	P7	A8
2	P7	B8
2	P7	C8
2	P7	D8
2	P7	E8
2	P7	F8
2	P7	G8
2	P7	H8
2	P7	A9
2	P7	B9
2	P7	C9
2	P7	D9
2	P7	E9
2	P7	F9
2	P7	G9
2	P7	H9
2	P7	A10
2	P7	B10
2	P7	C10
2	P7	D10
2	P7	E10
2	P7	F10
2	P7	G10
2	P7	H10
2	P7	A11
2	P7	B11
2	P7	C11
2	P7	D11
2	P7	E11
2	P7	F11
2	P7	G11
2	P7	H11
2	P7	A12
2	P7	B12
2	P7	C12
2	P7	D12
2	P7	E12
2	P7	F12
2	P7	G12
2	P7	H12
3	P1	A1	evap
3	P1	B1	evap
3	P1	C1	evap
3	P1	D1	evap
3	P1	E1	evap
3	P1	F1	evap
3	P1	G1	evap
3	P1	H1	evap
3	P1	A2	evap
3	P1	B2	evap
3	P1	C2	evap
3	P1	D2	evap
3	P1	E2	evap
3	P1	F2	evap
3	P1	G2	evap
3	P1	H2	evap
3	P1	A3	evap
3	P1	B3	evap
3	P1	C3	evap
3	P1	D3	evap
3	P1	E3	evap
3	P1	F3	evap
3	P1	G3	evap
3	P1	H3	evap
3	P1	A4	evap
3	P1	B4	evap
3	P1	C4	evap
3	P1	D4	evap
3	P1	E4	evap
3	P1	F4	evap
3	P1	G4	evap
3	P1	H4	evap
3	P1	A5	evap
3	P1	B5	evap
3	P1	C5	evap
3	P1	D5	evap
3	P1	E5	evap
3	P1	F5	evap
3	P1	G5	evap
3	P1	H5	evap
3	P1	A6	evap
3	P1	B6	evap
3	P1	C6	evap
3	P1	D6	evap
3	P1	E6	evap
3	P1	F6	evap
3	P1	G6	evap
3	P1	H6	evap
3	P1	A7	evap
3	P1	B7	evap
3	P1	C7	evap
3	P1	D7	evap
3	P1	E7	evap
3	P1	F7	evap
3	P1	G7	evap
3	P1	H7	evap
3	P1	A8	evap
3	P1	B8	evap
3	P1	C8	evap
3	P1	D8	evap
3	P1	E8	evap
3	P1	F8	evap
3	P1	G8	evap
3	P1	H8	evap
3	P1	A9	evap
3	P1	B9	evap
3	P1	C9	evap
3	P1	D9	evap
3	P1	E9	evap
3	P1	F9	evap
3	P1	G9	evap
3	P1	H9	evap
3	P1	A10	evap
3	P1	B10	evap
3	P1	C10	evap
3	P1	D10	evap
3	P1	E10	evap
3	P1	F10	evap
3	P1	G10	evap
3	P1	H10	evap
3	P1	A11	evap
3	P1	B11	evap
3	P1	C11	evap
3	P1	D11	evap
3	P1	E11	evap
3	P1	F11	evap
3	P1	G11	evap
3	P1	H11	evap
3	P1	A12	evap
3	P1	B12	evap
3	P1	C12	evap
3	P1	D12	evap
3	P1	E12	evap
3	P1	F12	evap
3	P1	G12	evap
3	P1	H12	evap
3	P2	A1	evap
3	P2	B1	evap
3	P2	C1	evap
3	P2	D1	evap
3	P2	E1	evap
3	P2	F1	evap
3	P2	G1	evap
3	P2	H1	evap
3	P2	A2	evap
3	P2	B2	evap
3	P2	C2	evap
3	P2	D2	evap
3	P2	E2	evap
3	P2	F2	evap
3	P2	G2	evap
3	P2	H2	evap
3	P2	A3	evap
3	P2	B3	evap
3	P2	C3	evap
3	P2	D3	evap
3	P2	E3	evap
3	P2	F3	evap
3	P2	G3	evap
3	P2	H3	evap
3	P2	A4	evap
3	P2	B4	evap
3	P2	C4	evap
3	P2	D4	evap
3	P2	E4	evap
3	P2	F4	evap
3	P2	G4	evap
3	P2	H4	evap
3	P2	A5	evap
3	P2	B5	evap
3	P2	C5	evap
3	P2	D5	evap
3	P2	E5	evap
3	P2	F5	evap
3	P2	G5	evap
3	P2	H5	evap
3	P2	A6	evap
3	P2	B6	evap
3	P2	C6	evap
3	P2	D6	evap
3	P2	E6	evap
3	P2	F6	evap
3	P2	G6	evap
3	P2	H6	evap
3	P2	A7	evap
3	P2	B7	evap
3	P2	C7	evap
3	P2	D7	evap
3	P2	E7	evap
3	P2	F7	evap
3	P2	G7	evap
3	P2	H7	evap
3	P2	A8	evap
3	P2	B8	evap
3	P2	C8	evap
3	P2	D8	evap
3	P2	E8	evap
3	P2	F8	evap
3	P2	G8	evap
3	P2	H8	evap
3	P2	A9	evap
3	P2	B9	evap
3	P2	C9	evap
3	P2	D9	evap
3	P2	E9	evap
3	P2	F9	evap
3	P2	G9	evap
3	P2	H9	evap
3	P2	A10	evap
3	P2	B10	evap
3	P2	C10	evap
3	P2	D10	evap
3	P2	E10	evap
3	P2	F10	evap
3	P2	G10	evap
3	P2	H10	evap
3	P2	A11	evap
3	P2	B11	evap
3	P2	C11	evap
3	P2	D11	evap
3	P2	E11	evap
3	P2	F11	evap
3	P2	G11	evap
3	P2	H11	evap
3	P2	A12	evap
3	P2	B12	evap
3	P2	C12	evap
3	P2	D12	evap
3	P2	E12	evap
3	P2	F12	evap
3	P2	G12	evap
3	P2	H12	evap
3	P3	A1	evap
3	P3	B1	evap
3	P3	C1	evap
3	P3	D1	evap
3	P3	E1	evap
3	P3	F1	evap
3	P3	G1	evap
3	P3	H1	evap
3	P3	A2	evap
3	P3	B2	evap
3	P3	C2	evap
3	P3	D2	evap
3	P3	E2	evap
3	P3	F2	evap
3	P3	G2	evap
3	P3	H2	evap
3	P3	A3	evap
3	P3	B3	evap
3	P3	C3	evap
3	P3	D3	evap
3	P3	E3	evap
3	P3	F3	evap
3	P3	G3	evap
3	P3	H3	evap
3	P3	A4	evap
3	P3	B4	evap
3	P3	C4	evap
3	P3	D4	evap
3	P3	E4	evap
3	P3	F4	evap
3	P3	G4	evap
3	P3	H4	evap
3	P3	A5	evap
3	P3	B5	evap
3	P3	C5	evap
3	P3	D5	evap
3	P3	E5	evap
3	P3	F5	evap
3	P3	G5	evap
3	P3	H5	evap
3	P3	A6	evap
3	P3	B6	evap
3	P3	C6	evap
3	P3	D6	evap
3	P3	E6	evap
3	P3	F6	evap
3	P3	G6	evap
3	P3	H6	evap
3	P3	A7	evap
3	P3	B7	evap
3	P3	C7	evap
3	P3	D7	evap
3	P3	E7	evap
3	P3	F7	evap
3	P3	G7	evap
3	P3	H7	evap
3	P3	A8	evap
3	P3	B8	evap
3	P3	C8	evap
3	P3	D8	evap
3	P3	E8	evap
3	P3	F8	evap
3	P3	G8	evap
3	P3	H8	evap
3	P3	A9	evap
3	P3	B9	evap
3	P3	C9	evap
3	P3	D9	evap
3	P3	E9	evap
3	P3	F9	evap
3	P3	G9	evap
3	P3	H9	evap
3	P3	A10	evap
3	P3	B10	evap
3	P3	C10	evap
3	P3	D10	evap
3	P3	E10	evap
3	P3	F10	evap
3	P3	G10	evap
3	P3	H10	evap
3	P3	A11	evap
3	P3	B11	evap
3	P3	C11	evap
3	P3	D11	evap
3	P3	E11	evap
3	P3	F11	evap
3	P3	G11	evap
3	P3	H11	evap
3	P3	A12	evap
3	P3	B12	evap
3	P3	C12	evap
3	P3	D12	evap
3	P3	E12	evap
3	P3	F12	evap
3	P3	G12	evap
3	P3	H12	evap
3	P4	A1	evap
3	P4	B1	evap
3	P4	C1	evap
3	P4	D1	evap
3	P4	E1	evap
3	P4	F1	evap
3	P4	G1	evap
3	P4	H1	evap
3	P4	A2	evap
3	P4	B2	evap
3	P4	C2	evap
3	P4	D2	evap
3	P4	E2	evap
3	P4	F2	evap
3	P4	G2	evap
3	P4	H2	evap
3	P4	A3	evap
3	P4	B3	evap
3	P4	C3	evap
3	P4	D3	evap
3	P4	E3	evap
3	P4	F3	evap
3	P4	G3	evap
3	P4	H3	evap
3	P4	A4	evap
3	P4	B4	evap
3	P4	C4	evap
3	P4	D4	evap
3	P4	E4	evap
3	P4	F4	evap
3	P4	G4	evap
3	P4	H4	evap
3	P4	A5	evap
3	P4	B5	evap
3	P4	C5	evap
3	P4	D5	evap
3	P4	E5	evap
3	P4	F5	evap
3	P4	G5	evap
3	P4	H5	evap
3	P4	A6	evap
3	P4	B6	evap
3	P4	C6	evap
3	P4	D6	evap
3	P4	E6	evap
3	P4	F6	evap
3	P4	G6	evap
3	P4	H6	evap
3	P4	A7	evap
3	P4	B7	evap
3	P4	C7	evap
3	P4	D7	evap
3	P4	E7	evap
3	P4	F7	evap
3	P4	G7	evap
3	P4	H7	evap
3	P4	A8	evap
3	P4	B8	evap
3	P4	C8	evap
3	P4	D8	evap
3	P4	E8	evap
3	P4	F8	evap
3	P4	G8	evap
3	P4	H8	evap
3	P4	A9	evap
3	P4	B9	evap
3	P4	C9	evap
3	P4	D9	evap
3	P4	E9	evap
3	P4	F9	evap
3	P4	G9	evap
3	P4	H9	evap
3	P4	A10	evap
3	P4	B10	evap
3	P4	C10	evap
3	P4	D10	evap
3	P4	E10	evap
3	P4	F10	evap
3	P4	G10	evap
3	P4	H10	evap
3	P4	A11	evap
3	P4	B11	evap
3	P4	C11	evap
3	P4	D11	evap
3	P4	E11	evap
3	P4	F11	evap
3	P4	G11	evap
3	P4	H11	evap
3	P4	A12	evap
3	P4	B12	evap
3	P4	C12	evap
3	P4	D12	evap
3	P4	E12	evap
3	P4	F12	evap
3	P4	G12	evap
3	P4	H12	evap
3	P5	A1	evap
3	P5	B1	evap
3	P5	C1	evap
3	P5	D1	evap
3	P5	E1	evap
3	P5	F1	evap
3	P5	G1	evap
3	P5	H1	evap
3	P5	A2	evap
3	P5	B2	evap
3	P5	C2	evap
3	P5	D2	evap
3	P5	E2	evap
3	P5	F2	evap
3	P5	G2	evap
3	P5	H2	evap
3	P5	A3	evap
3	P5	B3	evap
3	P5	C3	evap
3	P5	D3	evap
3	P5	E3	evap
3	P5	F3	evap
3	P5	G3	evap
3	P5	H3	evap
3	P5	A4	evap
3	P5	B4	evap
3	P5	C4	evap
3	P5	D4	evap
3	P5	E4	evap
3	P5	F4	evap
3	P5	G4	evap
3	P5	H4	evap
3	P5	A5	evap
3	P5	B5	evap
3	P5	C5	evap
3	P5	D5	evap
3	P5	E5	evap
3	P5	F5	evap
3	P5	G5	evap
3	P5	H5	evap
3	P5	A6	evap
3	P5	B6	evap
3	P5	C6	evap
3	P5	D6	evap
3	P5	E6	evap
3	P5	F6	evap
3	P5	G6	evap
3	P5	H6	evap
3	P5	A7	evap
3	P5	B7	evap
3	P5	C7	evap
3	P5	D7	evap
3	P5	E7	evap
3	P5	F7	evap
3	P5	G7	evap
3	P5	H7	evap
3	P5	A8	evap
3	P5	B8	evap
3	P5	C8	evap
3	P5	D8	evap
3	P5	E8	evap
3	P5	F8	evap
3	P5	G8	evap
3	P5	H8	evap
3	P5	A9	evap
3	P5	B9	evap
3	P5	C9	evap
3	P5	D9	evap
3	P5	E9	evap
3	P5	F9	evap
3	P5	G9	evap
3	P5	H9	evap
3	P5	A10	evap
3	P5	B10	evap
3	P5	C10	evap
3	P5	D10	evap
3	P5	E10	evap
3	P5	F10	evap
3	P5	G10	evap
3	P5	H10	evap
3	P5	A11	evap
3	P5	B11	evap
3	P5	C11	evap
3	P5	D11	evap
3	P5	E11	evap
3	P5	F11	evap
3	P5	G11	evap
3	P5	H11	evap
3	P5	A12	evap
3	P5	B12	evap
3	P5	C12	evap
3	P5	D12	evap
3	P5	E12	evap
3	P5	F12	evap
3	P5	G12	evap
3	P5	H12	evap
3	P6	A1	evap
3	P6	B1	evap
3	P6	C1	evap
3	P6	D1	evap
3	P6	E1	evap
3	P6	F1	evap
3	P6	G1	evap
3	P6	H1	evap
3	P6	A2	evap
3	P6	B2	evap
3	P6	C2	evap
3	P6	D2	evap
3	P6	E2	evap
3	P6	F2	evap
3	P6	G2	evap
3	P6	H2	evap
3	P6	A3	evap
3	P6	B3	evap
3	P6	C3	evap
3	P6	D3	evap
3	P6	E3	evap
3	P6	F3	evap
3	P6	G3	evap
3	P6	H3	evap
3	P6	A4	evap
3	P6	B4	evap
3	P6	C4	evap
3	P6	D4	evap
3	P6	E4	evap
3	P6	F4	evap
3	P6	G4	evap
3	P6	H4	evap
3	P6	A5	evap
3	P6	B5	evap
3	P6	C5	evap
3	P6	D5	evap
3	P6	E5	evap
3	P6	F5	evap
3	P6	G5	evap
3	P6	H5	evap
3	P6	A6	evap
3	P6	B6	evap
3	P6	C6	evap
3	P6	D6	evap
3	P6	E6	evap
3	P6	F6	evap
3	P6	G6	evap
3	P6	H6	evap
3	P6	A7	evap
3	P6	B7	evap
3	P6	C7	evap
3	P6	D7	evap
3	P6	E7	evap
3	P6	F7	evap
3	P6	G7	evap
3	P6	H7	evap
3	P6	A8	evap
3	P6	B8	evap
3	P6	C8	evap
3	P6	D8	evap
3	P6	E8	evap
3	P6	F8	evap
3	P6	G8	evap
3	P6	H8	evap
3	P6	A9	evap
3	P6	B9	evap
3	P6	C9	evap
3	P6	D9	evap
3	P6	E9	evap
3	P6	F9	evap
3	P6	G9	evap
3	P6	H9	evap
3	P6	A10	evap
3	P6	B10	evap
3	P6	C10	evap
3	P6	D10	evap
3	P6	E10	evap
3	P6	F10	evap
3	P6	G10	evap
3	P6	H10	evap
3	P6	A11	evap
3	P6	B11	evap
3	P6	C11	evap
3	P6	D11	evap
3	P6	E11	evap
3	P6	F11	evap
3	P6	G11	evap
3	P6	H11	evap
3	P6	A12	evap
3	P6	B12	evap
3	P6	C12	evap
3	P6	D12	evap
3	P6	E12	evap
3	P6	F12	evap
3	P6	G12	evap
3	P6	H12	evap
3	P7	A1	evap
3	P7	B1	evap
3	P7	C1	evap
3	P7	D1	evap
3	P7	E1	evap
3	P7	F1	evap
3	P7	G1	evap
3	P7	H1	evap
3	P7	A2	evap
3	P7	B2	evap
3	P7	C2	evap
3	P7	D2	evap
3	P7	E2	evap
3	P7	F2	evap
3	P7	G2	evap
3	P7	H2	evap
3	P7	A3	evap
3	P7	B3	evap
3	P7	C3	evap
3	P7	D3	evap
3	P7	E3	evap
3	P7	F3	evap
3	P7	G3	evap
3	P7	H3	evap
3	P7	A4	evap
3	P7	B4	evap
3	P7	C4	evap
3	P7	D4	evap
3	P7	E4	evap
3	P7	F4	evap
3	P7	G4	evap
3	P7	H4	evap
3	P7	A5	evap
3	P7	B5	evap
3	P7	C5	evap
3	P7	D5	evap
3	P7	E5	evap
3	P7	F5	evap
3	P7	G5	evap
3	P7	H5	evap
3	P7	A6	evap
3	P7	B6	evap
3	P7	C6	evap
3	P7	D6	evap
3	P7	E6	evap
3	P7	F6	evap
3	P7	G6	evap
3	P7	H6	evap
3	P7	A7	evap
3	P7	B7	evap
3	P7	C7	evap
3	P7	D7	evap
3	P7	E7	evap
3	P7	F7	evap
3	P7	G7	evap
3	P7	H7	evap
3	P7	A8	evap
3	P7	B8	evap
3	P7	C8	evap
3	P7	D8	evap
3	P7	E8	evap
3	P7	F8	evap
3	P7	G8	evap
3	P7	H8	evap
3	P7	A9	evap
3	P7	B9	evap
3	P7	C9	evap
3	P7	D9	evap
3	P7	E9	evap
3	P7	F9	evap
3	P7	G9	evap
3	P7	H9	evap
3	P7	A10	evap
3	P7	B10	evap
3	P7	C10	evap
3	P7	D10	evap
3	P7	E10	evap
3	P7	F10	evap
3	P7	G10	evap
[truncated: 4,049 more rows]
