# Supplementary material for: Sample-efficient identification of high-dimensional antibiotic synergy with a normalized diagonal sampling design
Source: PLoS Comput Biol. 2022 Jul 18;18(7):e1010311. doi: 10.1371/journal.pcbi.1010311 (PMC9333450; doi:10.1371/journal.pcbi.1010311)
Supplement: S1 Data and Code — (ZIP) [file pcbi.1010311.s005.zip › Paper_supplement_data_code/BreakpointNormalized/Breakpoint-normalized-Analyze.R]

# Code for analyzing the data returned from the 8-way experiment
#  with diagonal sampling design in MHB, using MG-1655, MIC-normalized

# Tested in R version 3.6.3: "Holding the Windsock"

library(ggplot2)
library(plyr)
library(stringr)
library(reshape2)
setwd("../BreakpointNormalized/")

# Anything with rate/AUGC less than this value will be considered "no growth"
# These thresholds were chosen to agree with expert determinations of "growth"
# and "no growth" when evaluating the entire growth curve.
# We will just use AUGC here, but we keep both thresholds so you can see the
# level of agreement between the rate and augc methods of growth determination
# if you would like.
augcCutoff <- 0.2
rateCutoff <- 0.1


# When we first performed this experiment, we didn't test small enough 
# concentrations of CIP to find the MIC, so we repeated just the CIP
# data with smaller concentrations. Combine the two sets of experiments.
data = read.csv("ABC-024_data_with_OD.csv")
cipExt = read.csv("ABC-024_CIP-EXT_data_withOD.csv")
cipExt$day = 100
cipExt$endpoint = NA_real_

data = rbind(data, cipExt)

# Remove OD readings; we will only be using the processed data (AUGC and rate values)
data <- data[,-which(grepl("OD.*h", colnames(data)))]

abxNames = colnames(data)[which(!(colnames(data) %in% c("X", "AUGC", "rate", "endpoint", "flag", "NAME", "version",
                                                        "well", "day", "plate")))]
# Sanity check: should be our eight antibiotics
print(abxNames)

# Remove the controls; these were verified separately
data <- data[which(data$NAME != "Control"),]

# Split the NAME column into the number of drugs and the l-inf norm
# (the l-infinity norm is the maximum normalized concentration)
data$nDrugs <- as.numeric(str_split_fixed(data$NAME, "_", 2)[,1])
data$lInf <- as.numeric(str_split_fixed(data$NAME, "_", 2)[,2])

# Now, we want a data frame of the following form:
# AMP ATM CHL ... TMP TOB NormalizedMIC_rate NormalizedMIC_AUGC
#  T   T   F       F   T       -5                   -5
#
# where there are 256-1 rows (for each possible combination of 8 drugs),
# and we record the smallest l-inf norm that had 'no growth' along the diagonal
# (measured by both rate and AUGC)
dataBinarized <- data
dataBinarized[, abxNames] <- dataBinarized[, abxNames] != -Inf

# For MIC determination, annotate any rows with noted errors in the experiment
# (Note, there were no errors to record for V2 data)
errCodes <- read.csv("ABC-024_errCodes_v1.csv", stringsAsFactors = FALSE)
dataBinarized <- merge(dataBinarized, errCodes)

# Still use observations with this error code to compute MICs
okayErrCodes <- c("evap", "unrandomized")

mics <- ddply(dataBinarized,
              .variables = abxNames,
              .fun = function(rows){
                # 'rows' is all of the experiments with the same set of antibiotics
                # Every drug in a row of 'rows' is present in the normalized concentration
                # given by rows$lInf. Each experiment is done in duplicate.
                # The MIC is the lowest l-inf concentration that reliably inhibits growth:
                # ie, each concentration higher than the MIC must inhibit growth in at least
                # 5/7 of replicates (most experiments were done in duplicate, meaning it has
                # to be inhibitory for both replicates, but the single antibiotics were tested
                # with additional replicates.)
                # lateMin is a flag we generated when we computed AUGC and rate; it indicates
                # that the lowest OD reading occurred at a late time point in the experiment.
                # This is typically due to condensation at the beginning of the experiment,
                # and can cause unusually high AUGC readings and false 'growth' determinations,
                # so we manually count these as "no growth"
                rows$effective_rate <- (rows$rate < rateCutoff) | sapply((rows$flag == "lateMin"), isTRUE)
                rows$effective_AUGC <- (rows$AUGC < augcCutoff) | sapply((rows$flag == "lateMin"), isTRUE)
                # Sort from largest l-inf norm (most drug) to smallest (least drug)
                rows <- rows[order(-rows$lInf),]
                
                abxCombo <- paste(abxNames[which(as.logical(rows[1, abxNames]))], collapse="/")
                
                
                mic <- list("rate"=Inf, "AUGC"=Inf)
                for(metric in c("rate", "AUGC")){
                  effColname = paste0("effective_", metric)
                  # Don't use any data where the there's an unacceptable error code
                  idcsToRemove <- c()
                  for(i in 1:nrow(rows)){
                      if(!(rows[i, "errCode"] %in% c("", okayErrCodes))){
                        # if there's an unacceptable error code, throw it out.
                        idcsToRemove <- c(idcsToRemove, i)
                      }
                  }
                  
                  if(!is.null(idcsToRemove)){
                    cleanRows <- rows[-idcsToRemove,]
                  } else {
                    cleanRows <- rows
                  }
                  # Only compute MICs on non-error data. This also lets you exclude an entire day / plate / whatever
                  # by (hand-)editing the file "ABC-027_errCodes_v1.csv"
                  
                  # If two consecutive concentrations report "no growth" for both replicates, then
                  # we call the lower concentration the MIC. As an edge case, if the highest concentration
                  # reports no growth but the second-highest does not, then the MIC is the highest dose.
                  # If there is no adjacent pair of effective combinations, then report the MIC as Inf
                  whichIneffective <- which(!cleanRows[,effColname])
                  cleanRows <- cleanRows[which(!is.na(cleanRows[,effColname])),]
                  # The MIC is the lowest concentration at which any two consecutive concentrations were 
                  # effective
                  allEffective <- ddply(cleanRows, c("lInf"), function(x){
                      # At least 5/7 of the replicates must be effective
                      data.frame("eff"=(mean(x[,effColname], na.rm=TRUE)>=5.0/7.0))
                      })
                  
                  
                  for(i in seq_along(allEffective$lInf)){
                    # Look for the first two consecutive 'effective' indices
                    if(i == nrow(allEffective) & allEffective[i, "eff"]){
                      mic[[metric]] <- allEffective$lInf[i]
                      break
                    } else if(allEffective[i, "eff"] & allEffective[i+1, "eff"]){
                      mic[[metric]] <- allEffective$lInf[i]
                      break
                    }
                  }
                  
                  
                }
                
                
                return(data.frame(NormalizedMIC_AUGC = mic[["AUGC"]],
                                  NormalizedMIC_rate = mic[["rate"]]))
              })

# Overwrite the singles MICs with the data from our triplicate run, since it's very important to
# get these correct.
# I call something the MIC if, in all three trials, it was "no growth"
singlesMics <- list("AMP"=4,
                    "ATM"=-4,
                    "CAZ"=-2,
                    "CHL"=3,
                    "CIP"=-6,
                    "GEN"=0,
                    "TMP"=-1,
                    "TOB"=0)
# From EUCAST 2021 Enterobacterales
breakpoints = list(
  'AMP'=3,
  'ATM'=0,
  'CAZ'=0,
  'CHL'=3,
  'CIP'=-2,
  'GEN'=1,
  'TMP'=2,
  'TOB'=1
)
for(abx in abxNames){
  mics[which(apply(mics[,abxNames], 1, sum)==1 & mics[,abx]), c("NormalizedMIC_AUGC", "NormalizedMIC_rate")] <- singlesMics[[abx]] - breakpoints[[abx]]
}

# Decide if we're using rate or augc as the metric
metric ="AUGC"  
micColname = paste0("NormalizedMIC_", metric)


# Compute the MECI, which is the minmium fractional MIC among the combination and all subsets
# The MECI represents "what is the smallest maximum fractional concentration that is effective"
mecis <- ddply(mics,
                         .variables=abxNames,
                         .fun=function(comb){
                           abxPresent = abxNames[which(as.logical(comb[, abxNames]))]
                           
                           # Find the smallest MIC among all subsets of abxPresent, including the full set.
                           # To do this, get every row from the mics table where the antibiotics
                           # NOT present in this row are also NOT present,
                           # then take the minimum MIC among the remaining rows
                           abxAbsent = abxNames[which(!as.logical(comb[, abxNames]))]
                           t <- mics
                           for(abx in abxAbsent){
                             # exclude rows where the antibiotics not in this combination are present
                             t <- t[which(!t[,abx]),]
                           }
                           # Get the smallest MIC among all subsets
                           smallestMIC <- min(t[, micColname])
                           # Return that smallest MIC - it's the least maximum normalized dose
                           # you could use and still have an effective drug combination
                           return(data.frame(meci = smallestMIC))
                         })


rm(mics)

# For each combination, report the difference between the reported MECI and the best MECI among all
# subsets of its component drugs. This represents the additional benefit of using this combination,
# compared to some component. More negative numbers are better.
emergentEffects <- ddply(mecis,
                         .variables=abxNames,
                         .fun=function(comb){
                           abxPresent = abxNames[which(as.logical(comb[, abxNames]))]
                           
                           if(length(abxPresent) == 1){
                             # There is no synergy in single-drug combinations
                             return(data.frame(emergentEffect=NA_integer_))
                           }
                           # Find the smallest MIC among all subsets of abxPresent
                           # To do this, get every row from the mics table where the antibiotics
                           # NOT present in this row are also NOT present. Exclude the current combination,
                           # then take the minimum MIC among the remaining rows
                           abxAbsent = abxNames[which(!as.logical(comb[, abxNames]))]
                           t <- mecis
                           for(abx in abxAbsent){
                             # exclude rows where the antibiotics not in this combination are present
                             t <- t[which(!t[,abx]),]
                           }
                           # Exclude full subset
                           t$numAbx <- apply(t[, abxNames], 1, sum)
                           t <- t[which(t$numAbx < length(abxPresent)),]
                           # Get the smallest MECI among all subsets
                           smallestMIC <- min(t[, "meci"])
                           # Return the difference between this combination's MECI and its best subset;
                           # this is the emergent benefit of using this combination
                           # If it's negative, this combination is better than any subset, if it's zero,
                           # then it does not represent an advantage over its subsets.
                           return(data.frame(emergentEffect = comb[, "meci"] - smallestMIC))
                         })

mecis <- merge(mecis, emergentEffects)

# Instead of looking at the emergent effect compared to all child subsets, instead
# compare only to all single-element children
totalEffects <- ddply(mecis,
                         .variables=abxNames,
                         .fun=function(comb){
                           abxPresent = abxNames[which(as.logical(comb[, abxNames]))]
                           if(length(abxPresent) == 1){
                             # There is no synergy among single-drug combinations
                             return(data.frame(totalEffect=NA_integer_))
                           }
                           # Find the smallest MIC among all component (single) antibiotics
                           # To do this, get every row from the mics table where the antibiotics
                           # NOT present in this row are also NOT present. Get just the one-element rows
                           abxAbsent = abxNames[which(!as.logical(comb[, abxNames]))]
                           t <- mecis
                           for(abx in abxAbsent){
                             # exclude rows where the antibiotics not in this combination are present
                             t <- t[which(!t[,abx]),]
                           }
                           # Exclude full subset
                           t$numAbx <- apply(t[, abxNames], 1, sum)
                           t <- t[which(t$numAbx == 1),]
                           # Get the smallest MECI among all (single) ingredients
                           smallestMIC <- min(t[, "meci"])
                           # Return the difference between this combination's MECI and its best ingredient;
                           # this is the total benefit of using this combination
                           # If it's negative, this combination is better than any ingredient, if it's
                           # zero, then there is some ingredient that is at least as good as it.
                           return(data.frame(totalEffect = comb[, "meci"] - smallestMIC))
                         })

mecis <- merge(mecis, totalEffects)

# The Loewe measurement is the single-drug-MIC-normalized l1 norm of the combination's MIC
loeweMetrics <- ddply(mecis,
                      .variables=abxNames,
                      .fun=function(comb){
                        # First, normalize concentrations to the individual MICs
                        # This is equivalent to subtracting the individual MIC
                        
                        abxPresent = abxNames[which(as.logical(comb[, abxNames]))]
                        breakpointNormalizedMic <- comb[, "meci"]
                        micNormalizedConcentration <- list()
                        for(abx in abxPresent){
                          absoluteMIC = breakpoints[[abx]] + breakpointNormalizedMic
                          micNormalizedConcentration[[abx]] = absoluteMIC - singlesMics[[abx]]
                        }
                        # Get the l-1 norm (in concentration space)
                        fractionalMICs <- 2^unlist(micNormalizedConcentration)
                        return(data.frame(loewe = sum(unlist(fractionalMICs))))
                      })

mecis <- merge(mecis, loeweMetrics)

write.csv(mecis, "SynergyScores-BreakpointNormalized.csv", row.names=FALSE)

############## PLOTTING ###################

# Visualize the lowest emergent effects (the smallest value in this data set is -1, weak synergy)
lowestEES <- as.matrix(mecis[which(mecis$emergentEffect == -1), abxNames])*1

pdf(paste0("analysis/lowestEmergence.pdf"), width=4.2, height=4.5)
image(1:ncol(lowestEES), 1:nrow(lowestEES), t(lowestEES), col = c("#CCD2CD", "#30A4A8"), axes = FALSE, xlab="", ylab="")
axis(1, 1:ncol(lowestEES), colnames(lowestEES), las=2) #las=2 gives perpendicular x axis labels
title("Combinations with weak synergy\n(log ESS = -1)")
dev.off()


# Plot emergent and total effects on one faceted graph
mecis$numAbx <- apply(mecis[,abxNames], 1, sum)
mecis$facetLabel <- apply(mecis[,abxNames], 1, function(x){paste(sum(x), "Drugs")})
meltedMecis <- melt(mecis, id.vars=c(abxNames, "numAbx", "facetLabel"), 
                   measure.vars=c("totalEffect", "emergentEffect"), 
                   value.name="Effect",
                   variable.name = "EffectType")
meltedMecis$EffectType <- factor(laply(meltedMecis$EffectType, 
                                      function(x){ifelse(x=="totalEffect", "Total Synergy Score", "Emergent Synergy Score")}),
                                levels=c("Total Synergy Score", "Emergent Synergy Score"))
pdf(paste0("analysis/effectDist_withBackgroundColor.pdf"), width=8, height=8.5)
color_dat = rbind(data.frame(logSS = seq(-1.5, -0.5, 0.01), EffectType="Emergent Synergy Score", synergyType="Weak Synergy"),
                  data.frame(logSS = seq(-2.5, -1.5, 0.01), EffectType="Emergent Synergy Score", synergyType="Synergy"))
syn_labs = rbind(data.frame(text=c("Synergy", "Weak\nSynergy"), EffectType="Emergent Synergy Score", x=c(-2, -1), facetLabel="2 Drugs"),
                 data.frame(text=NA, EffectType="Emergent Synergy Score", x=0, facetLabel=paste(3:8, "Drugs")))
ggplot(meltedMecis[which(meltedMecis$numAbx > 1),], aes(Effect)) + geom_segment(data=color_dat, 
                                                                              aes(x=logSS, xend=logSS, y=-Inf, yend=Inf, color=synergyType ),
                                                                              alpha=0.1, show.legend=FALSE) +
  geom_bar() + 
  ggtitle("Distribution of Synergy Scores by number of antibiotics in combination\nfor breakpoint-normalized diagonal sampling design") + 
  geom_vline(xintercept=0, color='darkgray') + xlab("log2 Synergy Score") + ylab("Count") +
  scale_x_continuous(expand=c(0,0), breaks=-2:3) + scale_colour_manual(values=c("#70A8E4", "#18579D")) +
  geom_label(data=syn_labs, aes(x=x, y=30, label=text), color='#444648', alpha=0.5, size=5) + facet_grid(facetLabel~EffectType) +
  theme(title = element_text(size=18), axis.title = element_text(size=18), 
        axis.text.x=element_text(size=14),
        strip.text.x=element_text(size=18), # Facet labels
        strip.text.y=element_text(size=16)
  )
dev.off()
