# Supplementary material for: Sample-efficient identification of high-dimensional antibiotic synergy with a normalized diagonal sampling design
Source: PLoS Comput Biol. 2022 Jul 18;18(7):e1010311. doi: 10.1371/journal.pcbi.1010311 (PMC9333450; doi:10.1371/journal.pcbi.1010311)
Supplement: S1 Data and Code — (ZIP) [file pcbi.1010311.s005.zip › Paper_supplement_data_code/BreakpointNormalized/SynergyScores-BreakpointNormalized.csv]

AMP	ATM	CAZ	CHL	CIP	GEN	TMP	TOB	meci	emergentEffect	totalEffect	loewe
FALSE	FALSE	FALSE	FALSE	FALSE	FALSE	FALSE	TRUE	-1	NA	NA	1
FALSE	FALSE	FALSE	FALSE	FALSE	FALSE	TRUE	FALSE	-3	NA	NA	1
FALSE	FALSE	FALSE	FALSE	FALSE	FALSE	TRUE	TRUE	-4	-1	-1	0.625
FALSE	FALSE	FALSE	FALSE	FALSE	TRUE	FALSE	FALSE	-1	NA	NA	1
FALSE	FALSE	FALSE	FALSE	FALSE	TRUE	FALSE	TRUE	-1	0	0	2
FALSE	FALSE	FALSE	FALSE	FALSE	TRUE	TRUE	FALSE	-3	0	0	1.25
FALSE	FALSE	FALSE	FALSE	FALSE	TRUE	TRUE	TRUE	-4	0	-1	0.75
FALSE	FALSE	FALSE	FALSE	TRUE	FALSE	FALSE	FALSE	-4	NA	NA	1
FALSE	FALSE	FALSE	FALSE	TRUE	FALSE	FALSE	TRUE	-4	0	0	1.125
FALSE	FALSE	FALSE	FALSE	TRUE	FALSE	TRUE	FALSE	-5	-1	-1	0.75
FALSE	FALSE	FALSE	FALSE	TRUE	FALSE	TRUE	TRUE	-5	0	-1	0.8125
FALSE	FALSE	FALSE	FALSE	TRUE	TRUE	FALSE	FALSE	-4	0	0	1.125
FALSE	FALSE	FALSE	FALSE	TRUE	TRUE	FALSE	TRUE	-4	0	0	1.25
FALSE	FALSE	FALSE	FALSE	TRUE	TRUE	TRUE	FALSE	-5	0	-1	0.8125
FALSE	FALSE	FALSE	FALSE	TRUE	TRUE	TRUE	TRUE	-5	0	-1	0.875
FALSE	FALSE	FALSE	TRUE	FALSE	FALSE	FALSE	FALSE	0	NA	NA	1
FALSE	FALSE	FALSE	TRUE	FALSE	FALSE	FALSE	TRUE	-1	0	0	1.5
FALSE	FALSE	FALSE	TRUE	FALSE	FALSE	TRUE	FALSE	-3	0	0	1.125
FALSE	FALSE	FALSE	TRUE	FALSE	FALSE	TRUE	TRUE	-4	0	-1	0.6875
FALSE	FALSE	FALSE	TRUE	FALSE	TRUE	FALSE	FALSE	-1	0	0	1.5
FALSE	FALSE	FALSE	TRUE	FALSE	TRUE	FALSE	TRUE	-1	0	0	2.5
FALSE	FALSE	FALSE	TRUE	FALSE	TRUE	TRUE	FALSE	-3	0	0	1.375
FALSE	FALSE	FALSE	TRUE	FALSE	TRUE	TRUE	TRUE	-4	0	-1	0.8125
FALSE	FALSE	FALSE	TRUE	TRUE	FALSE	FALSE	FALSE	-4	0	0	1.0625
FALSE	FALSE	FALSE	TRUE	TRUE	FALSE	FALSE	TRUE	-4	0	0	1.1875
FALSE	FALSE	FALSE	TRUE	TRUE	FALSE	TRUE	FALSE	-5	0	-1	0.78125
FALSE	FALSE	FALSE	TRUE	TRUE	FALSE	TRUE	TRUE	-5	0	-1	0.84375
FALSE	FALSE	FALSE	TRUE	TRUE	TRUE	FALSE	FALSE	-4	0	0	1.1875
FALSE	FALSE	FALSE	TRUE	TRUE	TRUE	FALSE	TRUE	-4	0	0	1.3125
FALSE	FALSE	FALSE	TRUE	TRUE	TRUE	TRUE	FALSE	-5	0	-1	0.84375
FALSE	FALSE	FALSE	TRUE	TRUE	TRUE	TRUE	TRUE	-5	0	-1	0.90625
FALSE	FALSE	TRUE	FALSE	FALSE	FALSE	FALSE	FALSE	-2	NA	NA	1
FALSE	FALSE	TRUE	FALSE	FALSE	FALSE	FALSE	TRUE	-3	-1	-1	0.75
FALSE	FALSE	TRUE	FALSE	FALSE	FALSE	TRUE	FALSE	-3	0	0	1.5
FALSE	FALSE	TRUE	FALSE	FALSE	FALSE	TRUE	TRUE	-4	0	-1	0.875
FALSE	FALSE	TRUE	FALSE	FALSE	TRUE	FALSE	FALSE	-3	-1	-1	0.75
FALSE	FALSE	TRUE	FALSE	FALSE	TRUE	FALSE	TRUE	-3	0	-1	1
FALSE	FALSE	TRUE	FALSE	FALSE	TRUE	TRUE	FALSE	-3	0	0	1.75
FALSE	FALSE	TRUE	FALSE	FALSE	TRUE	TRUE	TRUE	-4	0	-1	1
FALSE	FALSE	TRUE	FALSE	TRUE	FALSE	FALSE	FALSE	-4	0	0	1.25
FALSE	FALSE	TRUE	FALSE	TRUE	FALSE	FALSE	TRUE	-4	0	0	1.375
FALSE	FALSE	TRUE	FALSE	TRUE	FALSE	TRUE	FALSE	-5	0	-1	0.875
FALSE	FALSE	TRUE	FALSE	TRUE	FALSE	TRUE	TRUE	-5	0	-1	0.9375
FALSE	FALSE	TRUE	FALSE	TRUE	TRUE	FALSE	FALSE	-4	0	0	1.375
FALSE	FALSE	TRUE	FALSE	TRUE	TRUE	FALSE	TRUE	-4	0	0	1.5
FALSE	FALSE	TRUE	FALSE	TRUE	TRUE	TRUE	FALSE	-5	0	-1	0.9375
FALSE	FALSE	TRUE	FALSE	TRUE	TRUE	TRUE	TRUE	-5	0	-1	1
FALSE	FALSE	TRUE	TRUE	FALSE	FALSE	FALSE	FALSE	-2	0	0	1.25
FALSE	FALSE	TRUE	TRUE	FALSE	FALSE	FALSE	TRUE	-3	0	-1	0.875
FALSE	FALSE	TRUE	TRUE	FALSE	FALSE	TRUE	FALSE	-4	-1	-1	0.8125
FALSE	FALSE	TRUE	TRUE	FALSE	FALSE	TRUE	TRUE	-4	0	-1	0.9375
FALSE	FALSE	TRUE	TRUE	FALSE	TRUE	FALSE	FALSE	-3	0	-1	0.875
FALSE	FALSE	TRUE	TRUE	FALSE	TRUE	FALSE	TRUE	-3	0	-1	1.125
FALSE	FALSE	TRUE	TRUE	FALSE	TRUE	TRUE	FALSE	-4	0	-1	0.9375
FALSE	FALSE	TRUE	TRUE	FALSE	TRUE	TRUE	TRUE	-4	0	-1	1.0625
FALSE	FALSE	TRUE	TRUE	TRUE	FALSE	FALSE	FALSE	-4	0	0	1.3125
FALSE	FALSE	TRUE	TRUE	TRUE	FALSE	FALSE	TRUE	-4	0	0	1.4375
FALSE	FALSE	TRUE	TRUE	TRUE	FALSE	TRUE	FALSE	-5	0	-1	0.90625
FALSE	FALSE	TRUE	TRUE	TRUE	FALSE	TRUE	TRUE	-5	0	-1	0.96875
FALSE	FALSE	TRUE	TRUE	TRUE	TRUE	FALSE	FALSE	-4	0	0	1.4375
FALSE	FALSE	TRUE	TRUE	TRUE	TRUE	FALSE	TRUE	-4	0	0	1.5625
FALSE	FALSE	TRUE	TRUE	TRUE	TRUE	TRUE	FALSE	-5	0	-1	0.96875
FALSE	FALSE	TRUE	TRUE	TRUE	TRUE	TRUE	TRUE	-5	0	-1	1.03125
FALSE	TRUE	FALSE	FALSE	FALSE	FALSE	FALSE	FALSE	-4	NA	NA	1
FALSE	TRUE	FALSE	FALSE	FALSE	FALSE	FALSE	TRUE	-4	0	0	1.125
FALSE	TRUE	FALSE	FALSE	FALSE	FALSE	TRUE	FALSE	-4	0	0	1.5
FALSE	TRUE	FALSE	FALSE	FALSE	FALSE	TRUE	TRUE	-4	0	0	1.625
FALSE	TRUE	FALSE	FALSE	FALSE	TRUE	FALSE	FALSE	-4	0	0	1.125
FALSE	TRUE	FALSE	FALSE	FALSE	TRUE	FALSE	TRUE	-4	0	0	1.25
FALSE	TRUE	FALSE	FALSE	FALSE	TRUE	TRUE	FALSE	-4	0	0	1.625
FALSE	TRUE	FALSE	FALSE	FALSE	TRUE	TRUE	TRUE	-5	-1	-1	0.875
FALSE	TRUE	FALSE	FALSE	TRUE	FALSE	FALSE	FALSE	-4	0	0	2
FALSE	TRUE	FALSE	FALSE	TRUE	FALSE	FALSE	TRUE	-4	0	0	2.125
FALSE	TRUE	FALSE	FALSE	TRUE	FALSE	TRUE	FALSE	-5	0	-1	1.25
FALSE	TRUE	FALSE	FALSE	TRUE	FALSE	TRUE	TRUE	-5	0	-1	1.3125
FALSE	TRUE	FALSE	FALSE	TRUE	TRUE	FALSE	FALSE	-5	-1	-1	1.0625
FALSE	TRUE	FALSE	FALSE	TRUE	TRUE	FALSE	TRUE	-5	0	-1	1.125
FALSE	TRUE	FALSE	FALSE	TRUE	TRUE	TRUE	FALSE	-5	0	-1	1.3125
FALSE	TRUE	FALSE	FALSE	TRUE	TRUE	TRUE	TRUE	-5	0	-1	1.375
FALSE	TRUE	FALSE	TRUE	FALSE	FALSE	FALSE	FALSE	-4	0	0	1.0625
FALSE	TRUE	FALSE	TRUE	FALSE	FALSE	FALSE	TRUE	-4	0	0	1.1875
FALSE	TRUE	FALSE	TRUE	FALSE	FALSE	TRUE	FALSE	-4	0	0	1.5625
FALSE	TRUE	FALSE	TRUE	FALSE	FALSE	TRUE	TRUE	-4	0	0	1.6875
FALSE	TRUE	FALSE	TRUE	FALSE	TRUE	FALSE	FALSE	-4	0	0	1.1875
FALSE	TRUE	FALSE	TRUE	FALSE	TRUE	FALSE	TRUE	-4	0	0	1.3125
FALSE	TRUE	FALSE	TRUE	FALSE	TRUE	TRUE	FALSE	-4	0	0	1.6875
FALSE	TRUE	FALSE	TRUE	FALSE	TRUE	TRUE	TRUE	-5	0	-1	0.90625
FALSE	TRUE	FALSE	TRUE	TRUE	FALSE	FALSE	FALSE	-4	0	0	2.0625
FALSE	TRUE	FALSE	TRUE	TRUE	FALSE	FALSE	TRUE	-4	0	0	2.1875
FALSE	TRUE	FALSE	TRUE	TRUE	FALSE	TRUE	FALSE	-5	0	-1	1.28125
FALSE	TRUE	FALSE	TRUE	TRUE	FALSE	TRUE	TRUE	-5	0	-1	1.34375
FALSE	TRUE	FALSE	TRUE	TRUE	TRUE	FALSE	FALSE	-5	0	-1	1.09375
FALSE	TRUE	FALSE	TRUE	TRUE	TRUE	FALSE	TRUE	-5	0	-1	1.15625
FALSE	TRUE	FALSE	TRUE	TRUE	TRUE	TRUE	FALSE	-5	0	-1	1.34375
FALSE	TRUE	FALSE	TRUE	TRUE	TRUE	TRUE	TRUE	-5	0	-1	1.40625
FALSE	TRUE	TRUE	FALSE	FALSE	FALSE	FALSE	FALSE	-4	0	0	1.25
FALSE	TRUE	TRUE	FALSE	FALSE	FALSE	FALSE	TRUE	-4	0	0	1.375
FALSE	TRUE	TRUE	FALSE	FALSE	FALSE	TRUE	FALSE	-4	0	0	1.75
FALSE	TRUE	TRUE	FALSE	FALSE	FALSE	TRUE	TRUE	-4	0	0	1.875
FALSE	TRUE	TRUE	FALSE	FALSE	TRUE	FALSE	FALSE	-4	0	0	1.375
FALSE	TRUE	TRUE	FALSE	FALSE	TRUE	FALSE	TRUE	-4	0	0	1.5
FALSE	TRUE	TRUE	FALSE	FALSE	TRUE	TRUE	FALSE	-5	-1	-1	0.9375
FALSE	TRUE	TRUE	FALSE	FALSE	TRUE	TRUE	TRUE	-5	0	-1	1
FALSE	TRUE	TRUE	FALSE	TRUE	FALSE	FALSE	FALSE	-5	-1	-1	1.125
FALSE	TRUE	TRUE	FALSE	TRUE	FALSE	FALSE	TRUE	-5	0	-1	1.1875
FALSE	TRUE	TRUE	FALSE	TRUE	FALSE	TRUE	FALSE	-5	0	-1	1.375
FALSE	TRUE	TRUE	FALSE	TRUE	FALSE	TRUE	TRUE	-5	0	-1	1.4375
FALSE	TRUE	TRUE	FALSE	TRUE	TRUE	FALSE	FALSE	-5	0	-1	1.1875
FALSE	TRUE	TRUE	FALSE	TRUE	TRUE	FALSE	TRUE	-5	0	-1	1.25
FALSE	TRUE	TRUE	FALSE	TRUE	TRUE	TRUE	FALSE	-5	0	-1	1.4375
FALSE	TRUE	TRUE	FALSE	TRUE	TRUE	TRUE	TRUE	-5	0	-1	1.5
FALSE	TRUE	TRUE	TRUE	FALSE	FALSE	FALSE	FALSE	-4	0	0	1.3125
FALSE	TRUE	TRUE	TRUE	FALSE	FALSE	FALSE	TRUE	-4	0	0	1.4375
FALSE	TRUE	TRUE	TRUE	FALSE	FALSE	TRUE	FALSE	-4	0	0	1.8125
FALSE	TRUE	TRUE	TRUE	FALSE	FALSE	TRUE	TRUE	-4	0	0	1.9375
FALSE	TRUE	TRUE	TRUE	FALSE	TRUE	FALSE	FALSE	-4	0	0	1.4375
FALSE	TRUE	TRUE	TRUE	FALSE	TRUE	FALSE	TRUE	-4	0	0	1.5625
FALSE	TRUE	TRUE	TRUE	FALSE	TRUE	TRUE	FALSE	-5	0	-1	0.96875
FALSE	TRUE	TRUE	TRUE	FALSE	TRUE	TRUE	TRUE	-5	0	-1	1.03125
FALSE	TRUE	TRUE	TRUE	TRUE	FALSE	FALSE	FALSE	-5	0	-1	1.15625
FALSE	TRUE	TRUE	TRUE	TRUE	FALSE	FALSE	TRUE	-5	0	-1	1.21875
FALSE	TRUE	TRUE	TRUE	TRUE	FALSE	TRUE	FALSE	-5	0	-1	1.40625
FALSE	TRUE	TRUE	TRUE	TRUE	FALSE	TRUE	TRUE	-5	0	-1	1.46875
FALSE	TRUE	TRUE	TRUE	TRUE	TRUE	FALSE	FALSE	-5	0	-1	1.21875
FALSE	TRUE	TRUE	TRUE	TRUE	TRUE	FALSE	TRUE	-5	0	-1	1.28125
FALSE	TRUE	TRUE	TRUE	TRUE	TRUE	TRUE	FALSE	-5	0	-1	1.46875
FALSE	TRUE	TRUE	TRUE	TRUE	TRUE	TRUE	TRUE	-6	-1	-2	0.765625
TRUE	FALSE	FALSE	FALSE	FALSE	FALSE	FALSE	FALSE	1	NA	NA	1
TRUE	FALSE	FALSE	FALSE	FALSE	FALSE	FALSE	TRUE	-1	0	0	1.25
TRUE	FALSE	FALSE	FALSE	FALSE	FALSE	TRUE	FALSE	-3	0	0	1.0625
TRUE	FALSE	FALSE	FALSE	FALSE	FALSE	TRUE	TRUE	-4	0	-1	0.65625
TRUE	FALSE	FALSE	FALSE	FALSE	TRUE	FALSE	FALSE	-1	0	0	1.25
TRUE	FALSE	FALSE	FALSE	FALSE	TRUE	FALSE	TRUE	-1	0	0	2.25
TRUE	FALSE	FALSE	FALSE	FALSE	TRUE	TRUE	FALSE	-3	0	0	1.3125
TRUE	FALSE	FALSE	FALSE	FALSE	TRUE	TRUE	TRUE	-4	0	-1	0.78125
TRUE	FALSE	FALSE	FALSE	TRUE	FALSE	FALSE	FALSE	-4	0	0	1.03125
TRUE	FALSE	FALSE	FALSE	TRUE	FALSE	FALSE	TRUE	-4	0	0	1.15625
TRUE	FALSE	FALSE	FALSE	TRUE	FALSE	TRUE	FALSE	-5	0	-1	0.765625
TRUE	FALSE	FALSE	FALSE	TRUE	FALSE	TRUE	TRUE	-5	0	-1	0.828125
TRUE	FALSE	FALSE	FALSE	TRUE	TRUE	FALSE	FALSE	-4	0	0	1.15625
TRUE	FALSE	FALSE	FALSE	TRUE	TRUE	FALSE	TRUE	-4	0	0	1.28125
TRUE	FALSE	FALSE	FALSE	TRUE	TRUE	TRUE	FALSE	-5	0	-1	0.828125
TRUE	FALSE	FALSE	FALSE	TRUE	TRUE	TRUE	TRUE	-5	0	-1	0.890625
TRUE	FALSE	FALSE	TRUE	FALSE	FALSE	FALSE	FALSE	-1	-1	-1	0.75
TRUE	FALSE	FALSE	TRUE	FALSE	FALSE	FALSE	TRUE	-1	0	0	1.75
TRUE	FALSE	FALSE	TRUE	FALSE	FALSE	TRUE	FALSE	-3	0	0	1.1875
TRUE	FALSE	FALSE	TRUE	FALSE	FALSE	TRUE	TRUE	-4	0	-1	0.71875
TRUE	FALSE	FALSE	TRUE	FALSE	TRUE	FALSE	FALSE	-1	0	0	1.75
TRUE	FALSE	FALSE	TRUE	FALSE	TRUE	FALSE	TRUE	-1	0	0	2.75
TRUE	FALSE	FALSE	TRUE	FALSE	TRUE	TRUE	FALSE	-3	0	0	1.4375
TRUE	FALSE	FALSE	TRUE	FALSE	TRUE	TRUE	TRUE	-4	0	-1	0.84375
TRUE	FALSE	FALSE	TRUE	TRUE	FALSE	FALSE	FALSE	-4	0	0	1.09375
TRUE	FALSE	FALSE	TRUE	TRUE	FALSE	FALSE	TRUE	-4	0	0	1.21875
TRUE	FALSE	FALSE	TRUE	TRUE	FALSE	TRUE	FALSE	-5	0	-1	0.796875
TRUE	FALSE	FALSE	TRUE	TRUE	FALSE	TRUE	TRUE	-5	0	-1	0.859375
TRUE	FALSE	FALSE	TRUE	TRUE	TRUE	FALSE	FALSE	-4	0	0	1.21875
TRUE	FALSE	FALSE	TRUE	TRUE	TRUE	FALSE	TRUE	-4	0	0	1.34375
TRUE	FALSE	FALSE	TRUE	TRUE	TRUE	TRUE	FALSE	-5	0	-1	0.859375
TRUE	FALSE	FALSE	TRUE	TRUE	TRUE	TRUE	TRUE	-5	0	-1	0.921875
TRUE	FALSE	TRUE	FALSE	FALSE	FALSE	FALSE	FALSE	-2	0	0	1.125
TRUE	FALSE	TRUE	FALSE	FALSE	FALSE	FALSE	TRUE	-3	0	-1	0.8125
TRUE	FALSE	TRUE	FALSE	FALSE	FALSE	TRUE	FALSE	-4	-1	-1	0.78125
TRUE	FALSE	TRUE	FALSE	FALSE	FALSE	TRUE	TRUE	-4	0	-1	0.90625
TRUE	FALSE	TRUE	FALSE	FALSE	TRUE	FALSE	FALSE	-3	0	-1	0.8125
TRUE	FALSE	TRUE	FALSE	FALSE	TRUE	FALSE	TRUE	-3	0	-1	1.0625
TRUE	FALSE	TRUE	FALSE	FALSE	TRUE	TRUE	FALSE	-4	0	-1	0.90625
TRUE	FALSE	TRUE	FALSE	FALSE	TRUE	TRUE	TRUE	-5	-1	-2	0.515625
TRUE	FALSE	TRUE	FALSE	TRUE	FALSE	FALSE	FALSE	-4	0	0	1.28125
TRUE	FALSE	TRUE	FALSE	TRUE	FALSE	FALSE	TRUE	-5	-1	-1	0.703125
TRUE	FALSE	TRUE	FALSE	TRUE	FALSE	TRUE	FALSE	-5	0	-1	0.890625
TRUE	FALSE	TRUE	FALSE	TRUE	FALSE	TRUE	TRUE	-5	0	-1	0.953125
TRUE	FALSE	TRUE	FALSE	TRUE	TRUE	FALSE	FALSE	-4	0	0	1.40625
TRUE	FALSE	TRUE	FALSE	TRUE	TRUE	FALSE	TRUE	-5	0	-1	0.765625
TRUE	FALSE	TRUE	FALSE	TRUE	TRUE	TRUE	FALSE	-5	0	-1	0.953125
TRUE	FALSE	TRUE	FALSE	TRUE	TRUE	TRUE	TRUE	-5	0	-1	1.015625
TRUE	FALSE	TRUE	TRUE	FALSE	FALSE	FALSE	FALSE	-2	0	0	1.375
TRUE	FALSE	TRUE	TRUE	FALSE	FALSE	FALSE	TRUE	-3	0	-1	0.9375
TRUE	FALSE	TRUE	TRUE	FALSE	FALSE	TRUE	FALSE	-4	0	-1	0.84375
TRUE	FALSE	TRUE	TRUE	FALSE	FALSE	TRUE	TRUE	-4	0	-1	0.96875
TRUE	FALSE	TRUE	TRUE	FALSE	TRUE	FALSE	FALSE	-3	0	-1	0.9375
TRUE	FALSE	TRUE	TRUE	FALSE	TRUE	FALSE	TRUE	-3	0	-1	1.1875
TRUE	FALSE	TRUE	TRUE	FALSE	TRUE	TRUE	FALSE	-4	0	-1	0.96875
TRUE	FALSE	TRUE	TRUE	FALSE	TRUE	TRUE	TRUE	-5	0	-2	0.546875
TRUE	FALSE	TRUE	TRUE	TRUE	FALSE	FALSE	FALSE	-4	0	0	1.34375
TRUE	FALSE	TRUE	TRUE	TRUE	FALSE	FALSE	TRUE	-5	0	-1	0.734375
TRUE	FALSE	TRUE	TRUE	TRUE	FALSE	TRUE	FALSE	-5	0	-1	0.921875
TRUE	FALSE	TRUE	TRUE	TRUE	FALSE	TRUE	TRUE	-5	0	-1	0.984375
TRUE	FALSE	TRUE	TRUE	TRUE	TRUE	FALSE	FALSE	-4	0	0	1.46875
TRUE	FALSE	TRUE	TRUE	TRUE	TRUE	FALSE	TRUE	-5	0	-1	0.796875
TRUE	FALSE	TRUE	TRUE	TRUE	TRUE	TRUE	FALSE	-5	0	-1	0.984375
TRUE	FALSE	TRUE	TRUE	TRUE	TRUE	TRUE	TRUE	-5	0	-1	1.046875
TRUE	TRUE	FALSE	FALSE	FALSE	FALSE	FALSE	FALSE	-4	0	0	1.03125
TRUE	TRUE	FALSE	FALSE	FALSE	FALSE	FALSE	TRUE	-4	0	0	1.15625
TRUE	TRUE	FALSE	FALSE	FALSE	FALSE	TRUE	FALSE	-4	0	0	1.53125
TRUE	TRUE	FALSE	FALSE	FALSE	FALSE	TRUE	TRUE	-4	0	0	1.65625
TRUE	TRUE	FALSE	FALSE	FALSE	TRUE	FALSE	FALSE	-4	0	0	1.15625
TRUE	TRUE	FALSE	FALSE	FALSE	TRUE	FALSE	TRUE	-4	0	0	1.28125
TRUE	TRUE	FALSE	FALSE	FALSE	TRUE	TRUE	FALSE	-5	-1	-1	0.828125
TRUE	TRUE	FALSE	FALSE	FALSE	TRUE	TRUE	TRUE	-5	0	-1	0.890625
TRUE	TRUE	FALSE	FALSE	TRUE	FALSE	FALSE	FALSE	-4	0	0	2.03125
TRUE	TRUE	FALSE	FALSE	TRUE	FALSE	FALSE	TRUE	-5	-1	-1	1.078125
TRUE	TRUE	FALSE	FALSE	TRUE	FALSE	TRUE	FALSE	-5	0	-1	1.265625
TRUE	TRUE	FALSE	FALSE	TRUE	FALSE	TRUE	TRUE	-5	0	-1	1.328125
TRUE	TRUE	FALSE	FALSE	TRUE	TRUE	FALSE	FALSE	-5	0	-1	1.078125
TRUE	TRUE	FALSE	FALSE	TRUE	TRUE	FALSE	TRUE	-5	0	-1	1.140625
TRUE	TRUE	FALSE	FALSE	TRUE	TRUE	TRUE	FALSE	-5	0	-1	1.328125
TRUE	TRUE	FALSE	FALSE	TRUE	TRUE	TRUE	TRUE	-5	0	-1	1.390625
TRUE	TRUE	FALSE	TRUE	FALSE	FALSE	FALSE	FALSE	-4	0	0	1.09375
TRUE	TRUE	FALSE	TRUE	FALSE	FALSE	FALSE	TRUE	-4	0	0	1.21875
TRUE	TRUE	FALSE	TRUE	FALSE	FALSE	TRUE	FALSE	-5	-1	-1	0.796875
TRUE	TRUE	FALSE	TRUE	FALSE	FALSE	TRUE	TRUE	-5	0	-1	0.859375
TRUE	TRUE	FALSE	TRUE	FALSE	TRUE	FALSE	FALSE	-4	0	0	1.21875
TRUE	TRUE	FALSE	TRUE	FALSE	TRUE	FALSE	TRUE	-4	0	0	1.34375
TRUE	TRUE	FALSE	TRUE	FALSE	TRUE	TRUE	FALSE	-5	0	-1	0.859375
TRUE	TRUE	FALSE	TRUE	FALSE	TRUE	TRUE	TRUE	-5	0	-1	0.921875
TRUE	TRUE	FALSE	TRUE	TRUE	FALSE	FALSE	FALSE	-4	0	0	2.09375
TRUE	TRUE	FALSE	TRUE	TRUE	FALSE	FALSE	TRUE	-5	0	-1	1.109375
TRUE	TRUE	FALSE	TRUE	TRUE	FALSE	TRUE	FALSE	-5	0	-1	1.296875
TRUE	TRUE	FALSE	TRUE	TRUE	FALSE	TRUE	TRUE	-5	0	-1	1.359375
TRUE	TRUE	FALSE	TRUE	TRUE	TRUE	FALSE	FALSE	-5	0	-1	1.109375
TRUE	TRUE	FALSE	TRUE	TRUE	TRUE	FALSE	TRUE	-5	0	-1	1.171875
TRUE	TRUE	FALSE	TRUE	TRUE	TRUE	TRUE	FALSE	-5	0	-1	1.359375
TRUE	TRUE	FALSE	TRUE	TRUE	TRUE	TRUE	TRUE	-5	0	-1	1.421875
TRUE	TRUE	TRUE	FALSE	FALSE	FALSE	FALSE	FALSE	-4	0	0	1.28125
TRUE	TRUE	TRUE	FALSE	FALSE	FALSE	FALSE	TRUE	-4	0	0	1.40625
TRUE	TRUE	TRUE	FALSE	FALSE	FALSE	TRUE	FALSE	-4	0	0	1.78125
TRUE	TRUE	TRUE	FALSE	FALSE	FALSE	TRUE	TRUE	-4	0	0	1.90625
TRUE	TRUE	TRUE	FALSE	FALSE	TRUE	FALSE	FALSE	-4	0	0	1.40625
TRUE	TRUE	TRUE	FALSE	FALSE	TRUE	FALSE	TRUE	-4	0	0	1.53125
TRUE	TRUE	TRUE	FALSE	FALSE	TRUE	TRUE	FALSE	-5	0	-1	0.953125
TRUE	TRUE	TRUE	FALSE	FALSE	TRUE	TRUE	TRUE	-5	0	-1	1.015625
TRUE	TRUE	TRUE	FALSE	TRUE	FALSE	FALSE	FALSE	-5	0	-1	1.140625
TRUE	TRUE	TRUE	FALSE	TRUE	FALSE	FALSE	TRUE	-5	0	-1	1.203125
TRUE	TRUE	TRUE	FALSE	TRUE	FALSE	TRUE	FALSE	-5	0	-1	1.390625
TRUE	TRUE	TRUE	FALSE	TRUE	FALSE	TRUE	TRUE	-5	0	-1	1.453125
TRUE	TRUE	TRUE	FALSE	TRUE	TRUE	FALSE	FALSE	-5	0	-1	1.203125
TRUE	TRUE	TRUE	FALSE	TRUE	TRUE	FALSE	TRUE	-5	0	-1	1.265625
TRUE	TRUE	TRUE	FALSE	TRUE	TRUE	TRUE	FALSE	-5	0	-1	1.453125
TRUE	TRUE	TRUE	FALSE	TRUE	TRUE	TRUE	TRUE	-5	0	-1	1.515625
TRUE	TRUE	TRUE	TRUE	FALSE	FALSE	FALSE	FALSE	-4	0	0	1.34375
TRUE	TRUE	TRUE	TRUE	FALSE	FALSE	FALSE	TRUE	-4	0	0	1.46875
TRUE	TRUE	TRUE	TRUE	FALSE	FALSE	TRUE	FALSE	-5	0	-1	0.921875
TRUE	TRUE	TRUE	TRUE	FALSE	FALSE	TRUE	TRUE	-5	0	-1	0.984375
TRUE	TRUE	TRUE	TRUE	FALSE	TRUE	FALSE	FALSE	-4	0	0	1.46875
TRUE	TRUE	TRUE	TRUE	FALSE	TRUE	FALSE	TRUE	-4	0	0	1.59375
TRUE	TRUE	TRUE	TRUE	FALSE	TRUE	TRUE	FALSE	-5	0	-1	0.984375
TRUE	TRUE	TRUE	TRUE	FALSE	TRUE	TRUE	TRUE	-5	0	-1	1.046875
TRUE	TRUE	TRUE	TRUE	TRUE	FALSE	FALSE	FALSE	-5	0	-1	1.171875
TRUE	TRUE	TRUE	TRUE	TRUE	FALSE	FALSE	TRUE	-5	0	-1	1.234375
TRUE	TRUE	TRUE	TRUE	TRUE	FALSE	TRUE	FALSE	-5	0	-1	1.421875
TRUE	TRUE	TRUE	TRUE	TRUE	FALSE	TRUE	TRUE	-5	0	-1	1.484375
TRUE	TRUE	TRUE	TRUE	TRUE	TRUE	FALSE	FALSE	-5	0	-1	1.234375
TRUE	TRUE	TRUE	TRUE	TRUE	TRUE	FALSE	TRUE	-5	0	-1	1.296875
TRUE	TRUE	TRUE	TRUE	TRUE	TRUE	TRUE	FALSE	-5	0	-1	1.484375
TRUE	TRUE	TRUE	TRUE	TRUE	TRUE	TRUE	TRUE	-6	0	-2	0.7734375
