# Supplementary material for: Sample-efficient identification of high-dimensional antibiotic synergy with a normalized diagonal sampling design
Source: PLoS Comput Biol. 2022 Jul 18;18(7):e1010311. doi: 10.1371/journal.pcbi.1010311 (PMC9333450; doi:10.1371/journal.pcbi.1010311)
Supplement: S1 Data and Code — (ZIP) [file pcbi.1010311.s005.zip › Paper_supplement_data_code/Comparisons.R]

# To answer the question: what is the agreement between the synergies reported in figure 2 and figure 3?
library(ggplot2)

#027 = MIC-normalized; 024 = breakpoint-normalized
mics027 <- read.csv("MicNormalized/SynergyScores-MICNormalized.csv")
abxNames <- names(mics027)[1:8]
mics027 <- mics027[, c(abxNames, "emergentEffect", "loewe")]

mics024 <- read.csv("BreakpointNormalized/SynergyScores-BreakpointNormalized.csv")
mics024 <- mics024[, c(abxNames, "emergentEffect", "loewe")]

mics <- merge(mics024, mics027, by=abxNames, suffixes=c("_024", "_027"))
mics$numAbx <- apply(mics[,abxNames], 1, sum)
mics$facetLabel <- apply(mics[,abxNames], 1, function(x){paste(sum(x), "Drugs")})


# Six combinations had agreement in 'weak' emergent synergy according to both normalizations
# Four pairs, and two triples
# This is out of 18 'weak synergies' for 024 (breakpoint normalization) and 44 'weak synergies' for 027 (MIC normalization)
bothWeakSynergy <- mics$emergentEffect_024 < 0 & mics$emergentEffect_027 < 0
mics[which(bothWeakSynergy),]

mics024$weakSynergy <- mics024$emergentEffect < 0
mics027$weakSynergy <- mics027$emergentEffect < 0
mics024$bothWeakSynergy <- bothWeakSynergy
mics027$bothWeakSynergy <- bothWeakSynergy


# Highlight these in the plot
lowestEES024 <- as.matrix((mics024[,abxNames] * (mics024$weakSynergy + mics024$bothWeakSynergy))[which(mics024$weakSynergy), ])

pdf(paste0("breakpoint-lowestEmergence.pdf"), width=4.2, height=4.5)
image(1:ncol(lowestEES024), 1:nrow(lowestEES024), t(lowestEES024), col = c("#EBEBEB", #Color for absent abx
                                                                  "#595959", #Present abx, no agreement between normalizations
                                                                  "#30A4A8"), #Present and this synergy agrees between normalizations
      axes = FALSE, xlab="", ylab="")
axis(1, 1:ncol(lowestEES024), colnames(lowestEES024), las=2) #las=2 gives perpendicular x axis labels
title("Combinations with weak synergy\n(log ESS = -1)")
dev.off()


# Now for 027
lowestEES027 <- as.matrix((mics027[,abxNames] * (mics027$weakSynergy + mics027$bothWeakSynergy))[which(mics027$weakSynergy), ])

pdf(paste0("mic-lowestEmergence.pdf"), width=4.2, height=6.5)
image(1:ncol(lowestEES027), 1:nrow(lowestEES027), t(lowestEES027), col = c("#EBEBEB", #"#CCD2CD", #Color for absent abx
                                                                           "#595959", #Present abx, no agreement between normalizations
                                                                           "#30A4A8"),#"#6D84D9"), #Present and this synergy agrees between normalizations
      axes = FALSE, xlab="", ylab="")
axis(1, 1:ncol(lowestEES027), colnames(lowestEES027), las=2) #las=2 gives perpendicular x axis labels
title("Combinations with weak synergy\n(log ESS = -1)")
dev.off()


# Compare Loewe metrics
mics024$Normalization = "Breakpoint Normalized"
mics027$Normalization = "MIC Normalized"
mics <- rbind(mics024, mics027) # Stack for ggplot faceting
mics$numAbx <- apply(mics[,abxNames], 1, sum)
mics$facetLabel <- apply(mics[,abxNames], 1, function(x){paste(sum(x), "Drugs")})

## Label according to strength of synergy/antagonism as suggested by Chou 2006
mics$loeweScoreChou <- ifelse(mics$loewe < 0.1, "Very strong\nsynergism <0.1",
                              ifelse(mics$loewe < 0.3, "Strong synergism\n[0.1,0.3)",
                                     ifelse(mics$loewe < 0.7, "Synergism\n[0.3,0.7)",
                                            ifelse(mics$loewe < 0.85, "Moderate synergism\n[0.7,0.85)",
                                                   ifelse(mics$loewe < 0.9, "Slight synergism\n[0.85,0.9)",
                                                          ifelse(mics$loewe < 1.1, "Nearly additive\n[0.9,1.1)",
                                                                 ifelse(mics$loewe < 1.2, "Slight antagonism\n[1.1,1.2)",
                                                                        ifelse(mics$loewe < 1.45, "Moderate antagonism\n[1.2,1.45)",
                                                                               ifelse(mics$loewe < 3.3, "Antagonism\n[1.45,3.3)",
                                                                                      ifelse(mics$loewe < 10, "Strong antagonism\n[3.3,10)",
                                                                                             "Very strong\nantagonism >10"))))))))))
mics$loeweScoreChou <- factor(mics$loeweScoreChou, levels=c("Very strong\nsynergism <0.1",
                                                            "Strong synergism\n[0.1,0.3)",
                                                            "Synergism\n[0.3,0.7)",
                                                            "Moderate synergism\n[0.7,0.85)",
                                                            "Slight synergism\n[0.85,0.9)",
                                                            "Nearly additive\n[0.9,1.1)",
                                                            "Slight antagonism\n[1.1,1.2)",
                                                            "Moderate antagonism\n[1.2,1.45)",
                                                            "Antagonism\n[1.45,3.3)",
                                                            "Strong antagonism\n[3.3,10)",
                                                            "Very strong\nantagonism >10"))

pdf(paste0("LoeweDistChou.pdf"), width=6, height=6.5)
ggplot(mics[which(mics$numAbx > 1),], aes(loeweScoreChou, fill=loeweScoreChou)) + 
  geom_bar(color='black') + facet_grid(facetLabel~Normalization) + 
  ggtitle("Distribution of Loewe score by number of antibiotics in combination") + 
  geom_vline(xintercept=0, color='blue') + xlab("Loewe Score") + ylab("Count") +
  scale_x_discrete(guide=guide_axis(angle=45), drop=FALSE) +
  scale_fill_manual("legend", values = c("Very strong\nsynergism <0.1"="darkblue",
                                         "Strong synergism\n[0.1,0.3)"="blue",
                                         "Synergism\n[0.3,0.7)"="blue",
                                         "Moderate synergism\n[0.7,0.85)"="lightblue",
                                         "Slight synergism\n[0.85,0.9)"="lightblue",
                                         "Nearly additive\n[0.9,1.1)"="white",
                                         "Slight antagonism\n[1.1,1.2)"="pink",
                                         "Moderate antagonism\n[1.2,1.45)"="pink",
                                         "Antagonism\n[1.45,3.3)"="red",
                                         "Strong antagonism\n[3.3,10)"="red",
                                         "Very strong\nantagonism >10"="darkred"),
                    guide="none") +
  theme(axis.text.x = element_text(size=6))
dev.off()

# To answer the question "How many HSA-synergistic combinations (in figures 2 and 3) 
# are also Loewe-synergistic?" we will reproduce Figures 2b and 3b (synergistic combinations),
# this time colored by their Loewe synergy
is027WeakSyn <- mics$Normalization=="MIC Normalized" & mics$emergentEffect == -1
lowestEES027LoeweAgree <- as.matrix((mics[which(is027WeakSyn),
                                abxNames] * as.integer(mics[which(is027WeakSyn), "loeweScoreChou"])))
pdf(paste0("mic-lowestEmergence-loeweAgreement.pdf"), width=4.2, height=6.5)
image(1:ncol(lowestEES027LoeweAgree), 1:nrow(lowestEES027LoeweAgree), t(lowestEES027LoeweAgree), 
      col = c("#EBEBEB",
              "darkblue", "blue", "blue", "lightblue", "lightblue", "white", "pink", "pink", "red", "red", "darkred"),
      axes = FALSE, xlab="", ylab="",
      zlim=c(0, 11))
axis(1, 1:ncol(lowestEES027LoeweAgree), colnames(lowestEES027LoeweAgree), las=2) #las=2 gives perpendicular x axis labels
title("Combinations with weak synergy\n(log ESS = -1), MIC normalized")
dev.off()

pdf(paste0("legend_lowestEmergence_loeweAgreement.pdf"), width=4.2, height=4)
plot.new()
legend("center",
       c("Synergy","Slight to moderate synergy", "Nearly Additive", "Slight to moderate antagonism", "Antagonism"),
       fill = c("blue", "lightblue", "white", "pink", "red"), xpd = NA)
dev.off()

is024WeakSyn <- mics$Normalization=="Breakpoint Normalized" & mics$emergentEffect == -1
lowestEES024LoeweAgree <- as.matrix((mics[which(is024WeakSyn),
                                          abxNames] * as.integer(mics[which(is024WeakSyn), "loeweScoreChou"])))
pdf(paste0("breakpoint-lowestEmergence-loeweAgreement.pdf"), width=4.2, height=4.5)
image(1:ncol(lowestEES024LoeweAgree), 1:nrow(lowestEES024LoeweAgree), t(lowestEES024LoeweAgree), 
      col = c("#EBEBEB",
              "darkblue", "blue", "blue", "lightblue", "lightblue", "white", "pink", "pink", "red", "red", "darkred"),
      axes = FALSE, xlab="", ylab="",
      zlim=c(0, 11))
axis(1, 1:ncol(lowestEES024LoeweAgree), colnames(lowestEES024LoeweAgree), las=2) #las=2 gives perpendicular x axis labels
title("Combinations with weak synergy\n(log ESS = -1), breakpoint normalized")
dev.off()
