# Supplementary material for: Sample-efficient identification of high-dimensional antibiotic synergy with a normalized diagonal sampling design
Source: PLoS Comput Biol. 2022 Jul 18;18(7):e1010311. doi: 10.1371/journal.pcbi.1010311 (PMC9333450; doi:10.1371/journal.pcbi.1010311)
Supplement: S1 Data and Code — (ZIP) [file pcbi.1010311.s005.zip › Paper_supplement_data_code/MicNormalized/ABC-027_OD_data_combinedAndSingles.csv]

	X	AMP	ATM	CAZ	CHL	CIP	GEN	TMP	TOB	NAME	OD0.25h	OD0.5h	OD0.75h	OD1h	OD1.25h	OD1.5h	OD1.75h	OD2h	OD2.25h	OD2.5h	OD2.75h	OD3h	OD3.25h	OD3.5h	OD3.75h	OD4h	OD4.25h	OD4.5h	OD4.75h	OD5h	OD5.25h	OD5.5h	OD5.75h	OD6h	OD6.25h	OD6.5h	OD6.75h	OD7h	OD7.25h	OD7.5h	OD7.75h	OD8h	OD8.25h	OD8.5h	OD8.75h	OD9h	OD9.25h	OD9.5h	OD9.75h
1	1	-Inf	-Inf	-Inf	-Inf	-Inf	-Inf	-Inf	-Inf	Control	0.000506030701754394	1.26096491228072e-05	0.000185307017543862	0.000308114035087724	0.000936847885777054	0.00133333333333334	0.001	0.001	0.00155263157894737	0.00334868421052633	0.00557894736842106	0.00879605263157896	0.0150087719298246	0.0248552631578947	0.0400208333333333	0.0608481359649123	0.0885603070175439	0.122710526315789	0.159641447368421	0.199198464912281	0.238210526315789	0.27806798245614	0.31884100877193	0.346173245614035	0.359426535087719	0.369139254385965	0.379195175438596	0.387524122807018	0.395261083743842	0.399581688596491	0.403126096491228	0.405292696320703	0.406903667214012	0.411114035087719	0.413359649122807	0.415981359649123	0.420399122807018	0.424175697865353	0.427622807017544
2	2	7	-Inf	-Inf	-Inf	-Inf	-Inf	-Inf	-Inf	1_3	0.00366666666666667	0.00430697419000549	0.00433333333333333	0.00433333333333333	0.00446688560481664	0.00437335526315789	0.00411986863711001	0.00461293859649123	0.00499999999999999	0.00499999999999999	0.00524083196496989	0.00474780701754386	0.00433333333333333	0.00481030701754385	0.00506458675424192	0.00488486842105263	0.00418201754385964	0.0031231527093596	0.00299999999999999	0.00299999999999999	0.00302247807017543	0.00333333333333333	0.00299124247400108	0.00283470169677066	0.00299999999999999	0.00284619594964422	0.00266666666666666	0.00252741228070175	0.00263218390804597	0.00279200875752599	0.00243076081007115	0.00266666666666666	0.00266666666666666	0.00223700054734537	0.00225561029009304	0.00199999999999999	0.00127631578947368	0.00133333333333334	0.00156030701754386
3	3	6	-Inf	-Inf	-Inf	-Inf	-Inf	-Inf	-Inf	1_2	0.00415982484948001	0.00369512862616311	0.00318773946360152	0.00299999999999999	0.00299999999999999	0.00299999999999999	0.00333333333333333	0.00333333333333333	0.00266666666666666	0.00240296052631578	0.00281937602627257	0.00233333333333333	0.00199999999999999	0.00270723684210525	0.00279057017543859	0.00288925438596491	0.00290350877192981	0.00233333333333333	0.00236726874657908	0.00247313596491228	0.00198029556650245	0.00166666666666666	0.00199999999999999	0.00216447368421052	0.00200930487137383	0.00184948002189381	0.00166666666666666	0.00199999999999999	0.0025911330049261	0.00266666666666666	0.00210509031198685	0.00210727969348658	0.00233333333333333	0.00224083196496989	0.00199999999999999	0.00241105637657361	0.00266666666666666	0.00220744389709906	0.00166666666666666
4	4	5	-Inf	-Inf	-Inf	-Inf	-Inf	-Inf	-Inf	1_1	0.00216008771929824	0.00233333333333333	0.00266666666666666	0.00297368421052632	0.0028665568369028	0.00237328954570333	0.00212006578947368	0.00261348684210526	0.00289326765188834	0.00213377192982456	0.00190734649122807	0.00217131910235358	0.00207881773399014	0.0018563596491228	0.00173180076628352	0.00222478070175438	0.00228188286808976	0.002	0.00196271929824562	0.00166666666666666	0.00166666666666666	0.00148300438596491	0.00134320175438596	0.00200602079912424	0.00200383771929825	0.00168859649122807	0.00164860426929392	0.00199999999999999	0.00169896004378761	0.00146065573770491	0.00195339912280702	0.00177449370552819	0.00133333333333333	0.00152960526315789	0.002	0.002	0.00175697865353038	0.00126436781609194	0.00122824302134646
5	5	4	-Inf	-Inf	-Inf	-Inf	-Inf	-Inf	-Inf	1_0	0.00383991228070175	0.00334649122807017	0.00266666666666666	0.00235964912280701	0.00233333333333333	0.00233333333333333	0.00245320197044334	0.00294627192982455	0.00234811165845648	0.00166666666666666	0.0025183360700602	0.00274780701754386	0.00199999999999999	0.00223848684210525	0.00260197368421052	0.00255774493705528	0.00266666666666666	0.0022463054187192	0.00166666666666666	0.00166666666666666	0.00166666666666666	0.00166666666666666	0.00165790914066776	0.00133333333333333	0.00166118421052631	0.00166666666666666	0.00135307017543859	0.00213957307060754	0.00233333333333333	0.001415982484948	0.000999999999999987	0.00133333333333333	0.00106294471811712	0.000762999452654618	0.00125561029009304	0.00125177887246852	0.00124122807017543	0.00173410087719298	0.00177285166940339
6	6	3	-Inf	-Inf	-Inf	-Inf	-Inf	-Inf	-Inf	1_-1	0.000826468973091706	0.000679824561403505	0.000186403508771933	0.000307017543859641	0.00093267651888341	0.00133333333333333	0.00143092105263156	0.000999999999999987	0.000871373836891073	0.00133333333333333	0.00166666666666665	0.00191297208538587	0.0015950819672131	0.00133333333333333	0.00177923497267759	0.00276354679802954	0.00370771756978652	0.00399999999999999	0.00435846994535517	0.00503387978142075	0.00603715846994535	0.0080054734537493	0.00997377049180327	0.0124262295081967	0.0155095785440613	0.0199726775956284	0.026175697865353	0.0335035460992908	0.0423497267759563	0.0515491803278689	0.0589262295081967	0.0636081967213115	0.0660681942171304	0.064703825136612	0.0593639344262295	0.0521980360065466	0.0454622950819672	0.0413732895457033	0.0380218579234973
7	7	2	-Inf	-Inf	-Inf	-Inf	-Inf	-Inf	-Inf	1_-2	0.00133333333333334	0.00101315789473684	0.000519736842105263	2.63157894736846e-05	0	0.000293311403508776	0.00112006578947369	0.0018936403508772	0.00198686371100164	0.00373070607553366	0.00716721491228071	0.0123612479474548	0.0208157894736842	0.0338259441707718	0.0519111842105263	0.0772620614035088	0.110089217296114	0.144597587719298	0.178530377668309	0.210550082101806	0.237821820175439	0.263818281335523	0.290836622807017	0.313102353585112	0.326904057017544	0.332423245614035	0.335873563218391	0.339030701754386	0.343139573070607	0.348098522167488	0.353061850027367	0.357343185550082	0.360029057017544	0.362651888341543	0.366288998357964	0.369169129720854	0.372370614035088	0.376208538587849	0.37860153256705
8	8	1	-Inf	-Inf	-Inf	-Inf	-Inf	-Inf	-Inf	1_-3	0.00266666666666665	0.00202631578947367	0.00137280701754385	0.001	0.001	0.000706688596491212	0.000213464696223311	0	0.000333333333333324	0.000333333333333324	0.000609649122807009	0.00234044882320743	0.00570443349753692	0.0113256704980843	0.0203957307060755	0.0350482456140351	0.055007662835249	0.0798519736842105	0.108645320197044	0.140758620689655	0.174096880131363	0.206759868421053	0.238774493705528	0.267333333333333	0.288715380405036	0.304210526315789	0.317487684729064	0.326735632183908	0.33353673245614	0.339936951754386	0.347194307608101	0.354642036124795	0.359610837438424	0.362228243021346	0.365183908045977	0.368866995073892	0.372142857142857	0.374525136612022	0.377118421052632
9	9	0	-Inf	-Inf	-Inf	-Inf	-Inf	-Inf	-Inf	1_-4	0.00151973684210526	0.000359649122807009	0.000186403508771925	0.000614035087719294	0.000799890350877191	0.000706688596491225	0.000786732456140349	0.00156030701754386	0.00210673234811166	0.00313136288998357	0.00522258771929825	0.00868527640941434	0.0145175438596491	0.0233448275862069	0.0374583333333333	0.0584561403508772	0.0852928297755884	0.117475328947368	0.153241379310345	0.19176354679803	0.230290021929825	0.270485495347564	0.306945175438597	0.335483853311439	0.35684649122807	0.369381578947368	0.380620689655172	0.388788377192982	0.39467706622879	0.39855938697318	0.403154898741106	0.409455938697318	0.413452302631579	0.416985221674877	0.421653530377668	0.425919540229885	0.429127192982456	0.434222769567597	0.437934865900383
10	10	-1	-Inf	-Inf	-Inf	-Inf	-Inf	-Inf	-Inf	1_-5	0.00182675438596492	0.00232017543859648	0.00137280701754386	0.001	0.0012	0.000124590163934426	0.000236065573770495	0.00149753694581282	0.00210235358511221	0.00285573770491804	0.00501477832512315	0.00821674876847291	0.0139573070607553	0.0237398907103825	0.0373595628415301	0.0561527093596059	0.0801707717569786	0.1118	0.145684153005464	0.176982513661202	0.208262178434592	0.240949726775956	0.274560655737705	0.300666119321292	0.318343185550082	0.33120218579235	0.340644808743169	0.348803278688525	0.355895253682488	0.358539552645936	0.359261631089217	0.362707583196945	0.36835956284153	0.372613114754098	0.374806873977087	0.377477049180328	0.381268852459016	0.38418306010929	0.387425287356322
11	11	-2	-Inf	-Inf	-Inf	-Inf	-Inf	-Inf	-Inf	1_-6	0.001	0.000358552631578952	0.000185612300933556	0.000308114035087711	0.000801535087719291	0.00129495614035087	0.00203179824561403	0.00294892915980229	0.00432784184514002	0.00661842105263157	0.0113508771929824	0.0192850877192982	0.0310043931905546	0.0487427476737821	0.0742434210526316	0.106156798245614	0.140868969298246	0.178194627192982	0.217375	0.255079495614035	0.293770833333333	0.328239583333333	0.350434210526316	0.362810855263158	0.374451754385965	0.384478618421053	0.389923119165294	0.392094143404488	0.395807565789474	0.401466885604817	0.40519298245614	0.410083333333333	0.414464148877942	0.418446820175439	0.424047149122807	0.428137061403509	0.428182266009852	0.42975548245614	0.432956140350877
12	14	-Inf	-1	-Inf	-Inf	-Inf	-Inf	-Inf	-Inf	1_1	0.002	0.0023201754385965	0.0018530701754386	0.00135964912280702	0.00213300492610838	0.00204153005464481	0.00154898741105638	0.0018872468527641	0.002	0.002	0.00242036124794746	0.00266666666666666	0.00192829775588396	0.00166666666666666	0.0023896174863388	0.00266666666666666	0.002	0.0018	0.00197486338797814	0.00166666666666666	0.002	0.002	0.00101967213114754	0.00118117131910236	0.00131092896174864	0.00133333333333334	0.00133333333333334	0.00102732240437158	0.00138797814207651	0.00169016393442623	0.00126174863387979	0.00108688524590164	0.00133333333333334	0.002	0.002	0.00133333333333334	0.00133333333333334	0.00133333333333334	0.00133333333333334
13	15	-Inf	-2	-Inf	-Inf	-Inf	-Inf	-Inf	-Inf	1_0	0.00166666666666668	0.00198631636562671	0.00170833333333334	0.00102791461412151	0.00146524356869185	0.00195833333333334	0.00178453947368422	0.002	0.00145833333333334	0.001	0.00109046052631579	0.00158347016967708	0.00207662835249042	0.00209742747673782	0.0019375	0.00144444444444445	0.00104871373836891	0.00133333333333334	0.0015977011494253	0.000806239737274226	0.000333333333333338	0.000691297208538591	0.00100547345374932	0.00100383141762453	0.000666666666666677	0.000817434210526322	0.00162068965517242	0.00146984649122808	0.00137103825136613	0.00154495614035089	0.0010519978106185	0.000559386973180085	0.000599890530925023	0.00109250136836344	0.00133333333333334	0.00141105637657362	0.0014296661193213	0.00133333333333334	0.0015561029009305
14	16	-Inf	-3	-Inf	-Inf	-Inf	-Inf	-Inf	-Inf	1_-1	0.0038530701754386	0.00333333333333334	0.00233333333333334	0.00233333333333334	0.00266666666666668	0.00237383689107828	0.00245265462506843	0.00294572368421053	0.00289436234263821	0.00240131578947369	0.00190844298245614	0.00191789819376027	0.00207772304324029	0.00209633278598796	0.00193640350877193	0.00166666666666668	0.00138259441707718	0.00166666666666668	0.00229830322933772	0.00219462719298246	0.00235413245758074	0.00266666666666668	0.00232676518883416	0.00166830870279147	0.00165899122807019	0.00181828133552272	0.00137719298245615	0.00147071702244117	0.00166666666666668	0.00121072796934866	0.00128188286808977	0.00189217296113848	0.00166666666666668	0.00166666666666668	0.00141434044882321	0.000666666666666677	0.00114176245210729	0.00172961138478381	0.00177777777777779
15	17	-Inf	-4	-Inf	-Inf	-Inf	-Inf	-Inf	-Inf	1_-2	0.00133333333333333	0.00101370614035088	0.000520833333333327	0.000333333333333324	0.000597153804050351	0.000708812260536395	0.00076425438596491	0.00061083743842364	0.000770833333333331	0.000736179529282975	0.00057635467980295	0.000583333333333328	0.000743295019157085	0.000764094143404486	0.000541666666666663	0	9.7427476737821e-05	0.000874999999999999	0.001	0.001	0.0016863711001642	0.00235796387520525	0.00301642036124795	0.00465900383141762	0.00662944718117132	0.00953749315818281	0.0147175697865353	0.0225894909688013	0.0334269293924466	0.0489265350877193	0.0673054187192118	0.0900191570881226	0.117460317460317	0.149012588943623	0.181787629994527	0.219340448823207	0.253642036124795	0.279506294471812	0.309132675438596
16	18	-Inf	-5	-Inf	-Inf	-Inf	-Inf	-Inf	-Inf	1_-3	0.00117379385964912	0.001	0.00085361842105263	0.000360197368421044	0.000133004926108371	0.000916939890710382	0.00121565407772304	0.000446086480569232	0.000538040503557739	0.0015224043715847	0.00301477832512315	0.00547783251231528	0.00890601092896174	0.0135347564313081	0.0220737704918033	0.0358834154351396	0.0522676518883415	0.0724666666666667	0.0985081967213115	0.128383606557377	0.158227148330597	0.19076245210728	0.225207650273224	0.259255864702673	0.28807662835249	0.309781420765027	0.323453551912568	0.328420218579235	0.331727223131478	0.336826229508197	0.343116393442623	0.346868852459016	0.348598472449536	0.350860109289617	0.350790163934426	0.350720218579235	0.351846699399891	0.352813355227148	0.354195628415301
17	19	-Inf	-6	-Inf	-Inf	-Inf	-Inf	-Inf	-Inf	1_-4	0.00704667764964305	0.00034539473684211	0.000185063152114226	0	0	0.000295504385964917	0.000911184210526324	0.00189802631578948	0.00310526315789475	0.00588815789473685	0.0108859649122807	0.018780701754386	0.0303486842105263	0.0468481359649123	0.0703958333333333	0.101297149122807	0.137649122807018	0.17734100877193	0.218398026315789	0.260377192982456	0.302305921052631	0.339422149122807	0.367225877192982	0.380777412280702	0.388787280701754	0.399145833333333	0.406241228070175	0.409247807017544	0.412833333333333	0.415026864035088	0.418091557017544	0.42196004378763	0.424995614035088	0.428896929824561	0.433780701754386	0.438022988505747	0.441990679824561	0.446098135964912	0.450535303776683
18	20	-Inf	-7	-Inf	-Inf	-Inf	-Inf	-Inf	-Inf	1_-5	0.000642543859649119	0.00261834157056562	0.00303679297089511	0.00266666666666666	0.00273958333333333	0.00303782894736842	0.00308881578947368	0.00351370614035088	0.00421491228070175	0.00668201754385965	0.0103459429824561	0.014828399122807	0.0232657880285557	0.0358464912280702	0.0539253157605711	0.0782620614035088	0.107893640350877	0.141607456140351	0.176498084291188	0.214660087719298	0.253813596491228	0.291724780701754	0.323652412280702	0.338956140350877	0.351126096491228	0.362309210526316	0.371536184210526	0.378651888341544	0.3831875	0.387390257252326	0.392321271929825	0.396878837719298	0.400332785087719	0.404006578947368	0.410350877192982	0.416752192982456	0.421400109469075	0.427438048245614	0.43287225877193
19	21	-Inf	-8	-Inf	-Inf	-Inf	-Inf	-Inf	-Inf	1_-6	0.00067929708951126	1.26096491228072e-05	0.000148026315789476	2.52192982456144e-05	0.000333333333333338	0.00062828947368422	0.000666666666666677	0.000949013157894739	0.00188522789676003	0.0034122807017544	0.00620175438596492	0.0108991228070175	0.0174190005491488	0.0280098684210526	0.0449703947368421	0.0677713815789474	0.098984100877193	0.137078947368421	0.176064692982456	0.216990695128626	0.2586875	0.300547697368421	0.336797364085667	0.356564692982456	0.370169956140351	0.384638157894737	0.395513157894737	0.401219298245614	0.406098522167488	0.410859100877193	0.414491516146688	0.417583333333333	0.422517543859649	0.427004385964912	0.43159649122807	0.438707236842105	0.444582236842105	0.448593869731801	0.45302302631579
20	22	-Inf	-Inf	1	-Inf	-Inf	-Inf	-Inf	-Inf	1_3	0.0168662280701754	0.0131184210526316	0.0123333333333333	0.012640350877193	0.0113333333333333	0.00945792349726776	0.00833333333333335	0.00805628415300547	0.00823097974822114	0.00773879781420765	0.00733333333333333	0.00708702791461412	0.00707170224411604	0.00779453551912569	0.00783114754098361	0.00678489326765189	0.00566666666666667	0.00526666666666667	0.00597486338797815	0.00585027322404372	0.00500930487137384	0.00516502732240438	0.00532677595628416	0.00484808743169399	0.00373245614035088	0.004	0.00429508196721312	0.004	0.00455646481178396	0.005	0.0047383689107827	0.00433333333333333	0.00457814207650273	0.00433333333333333	0.0038772504091653	0.00361320240043644	0.00333333333333334	0.00437000547345376	0.00466666666666667
21	23	-Inf	-Inf	0	-Inf	-Inf	-Inf	-Inf	-Inf	1_2	0.00962383305875892	0.00230706075533661	0.00218585526315789	0.002	0.00233333333333333	0.00262719298245614	0.00278728070175439	0.00271929824561403	0.00266666666666666	0.00240010946907498	0.00190679824561404	0.00191954022988506	0.00241269841269841	0.00266666666666666	0.00226809210526315	0.002	0.00238486842105263	0.00266666666666666	0.00166666666666666	0.00127148330596606	0.00130925013683634	0.00136732456140351	0.002	0.00182977558839628	0.00166666666666666	0.002	0.002	0.00133333333333333	0.00103174603174603	0.0014610745614035	0.00166666666666666	0.00166666666666666	0.00193969298245614	0.00190109289617486	0.00166666666666666	0.002	0.002	0.00173672687465791	0.002
22	24	-Inf	-Inf	-1	-Inf	-Inf	-Inf	-Inf	-Inf	1_1	0.00517324561403509	0.00467982456140351	0.005	0.00469348659003831	0.00466666666666667	0.00466666666666667	0.00433333333333333	0.00461293859649123	0.00477247807017544	0.00473410087719298	0.00490789473684211	0.00491885964912281	0.00458826754385965	0.0040952380952381	0.004	0.004	0.00394956140350877	0.00366666666666667	0.00370333880678708	0.00360745614035088	0.00333333333333334	0.00351535087719299	0.00332457580733442	0.00316831140350877	0.00366119321291735	0.00402572523262179	0.0033535851122058	0.00280623973727423	0.00270114942528735	0.003	0.00328461959496442	0.00277723043240285	0.003	0.00357072368421052	0.00307772304324029	0.00233333333333334	0.00233333333333334	0.00226655719759169	0.0022264254385965
23	25	-Inf	-Inf	-2	-Inf	-Inf	-Inf	-Inf	-Inf	1_0	0.00249342105263157	0.00234649122807017	0.00233333333333333	0.00233333333333333	0.00253344298245613	0.00204002192982455	0.00176026272577996	0.00161293859649122	0.00198410087719298	0.00266666666666665	0.00224122807017543	0.002	0.00199999999999999	0.00176190476190476	0.00199999999999999	0.00222423245614035	0.00233333333333333	0.00233333333333333	0.00229666119321291	0.00180372807017543	0.00166666666666666	0.00184868421052631	0.002	0.00183168859649122	0.00166666666666666	0.00215380405035577	0.00202025177887246	0.00152709359605911	0.00133333333333334	0.001584017515052	0.002	0.00211220580186097	0.00166666666666666	0.00133333333333334	0.00158894362342638	0.00166666666666666	0.00118500273672687	0.001	0.00145285087719298
24	26	-Inf	-Inf	-3	-Inf	-Inf	-Inf	-Inf	-Inf	1_-1	0.00017324561403509	0.000320175438596496	0.000627192982456144	0.001	0.001	0.001	0.000879934210526315	0.000386973180076632	0.000439518336070062	0.000932565789473684	0.00133333333333334	0.00133333333333334	0.00125451559934319	0.000761513157894734	0.000666666666666663	0.000891078270388615	0.000615763546798027	0.000123152709359608	3.67324561403638e-05	0.000529830322933771	0.000689655172413789	0.001	0.000991242474001095	0.000498355263157895	0.000661193212917347	0.001	0.001	0.000612479474548449	0.00129934210526316	0.00174931581828134	0.00104871373836891	0.000888888888888888	0.00133333333333334	0.00123700054734538	0.001	0.001	0.00124137931034483	0.002	0.00222714833059661
25	27	-Inf	-Inf	-4	-Inf	-Inf	-Inf	-Inf	-Inf	1_-2	0.000506578947368415	0.000333333333333324	0	0	0	0	0.000118226600985219	0.000333333333333324	0.000666666666666663	0.00119517543859648	0.00227138157894737	0.00425068418171866	0.00809961685823754	0.0139747807017544	0.0238125	0.0394444444444444	0.0573826754385965	0.0808029556650246	0.111241379310345	0.14250548245614	0.173417624521073	0.207002736726875	0.240006020799124	0.270234649122807	0.294290093048714	0.309951754385965	0.321781609195402	0.328260416666667	0.335849480021894	0.342366174055829	0.345250684181719	0.347754789272031	0.351466666666667	0.355356869184455	0.358755737704918	0.360921729611385	0.362567049808429	0.365174603174603	0.367333333333333
26	28	-Inf	-Inf	-5	-Inf	-Inf	-Inf	-Inf	-Inf	1_-3	0.00117324561403509	0.001	0.001	0.00069298245614036	0.000399122807017541	0.000293859649122799	0.000574165298303233	0.001	0.00177339901477832	0.0025328947368421	0.00370552818828682	0.00694133771929825	0.0130087719298246	0.0223448275862069	0.0363448275862069	0.0556655701754386	0.0802577996715928	0.113070175438596	0.149495347564313	0.187351973684211	0.226680921052632	0.264141215106732	0.30069298245614	0.336111111111111	0.359108921729611	0.372111658456486	0.3838013136289	0.389484100877193	0.393796387520525	0.400636562671045	0.404474001094691	0.406111111111111	0.412270833333333	0.415956140350877	0.41871592775041	0.420323481116585	0.423542214912281	0.431147783251232	0.436604816639299
27	29	-Inf	-Inf	-6	-Inf	-Inf	-Inf	-Inf	-Inf	1_-4	0.000506841817186638	0.000653487095002741	0.000666666666666663	0.000360197368421044	0	0	0.000119321291735082	0.000612390350877188	0.00166666666666666	0.00193201754385965	0.00236622807017544	0.00484320175438596	0.00844389709906951	0.0140810071154899	0.0235899122807018	0.037256157635468	0.0548582375478927	0.0788330596606459	0.10871702244116	0.142306513409962	0.177185002736727	0.212626096491228	0.24783908045977	0.284462171052632	0.315540229885057	0.334496710526316	0.349698412698413	0.361418859649123	0.369791461412151	0.375724137931034	0.382620689655172	0.390289617486339	0.396337712096333	0.400411056376574	0.405108921729611	0.409391351943076	0.412091954022988	0.415904761904762	0.419224411603722
28	30	-Inf	-Inf	-7	-Inf	-Inf	-Inf	-Inf	-Inf	1_-5	0.000826754385964911	0.000680350301039952	0.000520525451559934	2.74122807017548e-05	0	0.000583470169677063	0.000666666666666663	0.000388706140350881	0.000770833333333331	0.00205701754385965	0.00514747807017545	0.00983470169677067	0.0155593869731801	0.0246288377192983	0.0384734537493158	0.057	0.0812121710526316	0.11176354679803	0.145850574712644	0.181617405582923	0.216712643678161	0.252291666666667	0.289339354132458	0.317092653508772	0.335702244116037	0.35007072368421	0.361827586206897	0.37024451754386	0.376251912568306	0.380399014778325	0.383354679802956	0.388287356321839	0.393665571975917	0.397740010946907	0.400422003284072	0.402488779419814	0.405607006020799	0.408047619047619	0.410557744937055
29	31	-Inf	-Inf	-8	-Inf	-Inf	-Inf	-Inf	-Inf	1_-6	0.000493158182813356	0.000666666666666663	0.000373289545703337	0	0.000133223684210528	0.000333333333333338	0	0.000559210526315786	0.00165076754385966	0.00259923245614035	0.00455263157894737	0.0085219298245614	0.0142543859649123	0.0235714285714286	0.039056376573618	0.0592977558839628	0.0852227695675972	0.117611842105263	0.153823754789272	0.192564692982456	0.230730811403509	0.269065681444992	0.30959934318555	0.343399122807018	0.368062397372742	0.38240350877193	0.38975697865353	0.396613026819923	0.402321271929825	0.405957307060755	0.407	0.407998357963875	0.411365079365079	0.41433826754386	0.417275956284153	0.41816310892173	0.419629994526546	0.422673234811166	0.42623973727422
30	32	-Inf	-Inf	-Inf	6	-Inf	-Inf	-Inf	-Inf	1_3	0.00384017515051998	0.00366666666666667	0.00333333333333333	0.00302796052631579	0.00320175438596491	0.003	0.003	0.00272258771929824	0.00233333333333333	0.00233333333333333	0.00224302134646962	0.002	0.002	0.00223574561403508	0.00206195175438596	0.00233333333333333	0.00295175438596491	0.00266666666666666	0.00196606458675424	0.00127960526315789	0.00133333333333333	0.00133333333333333	0.00133333333333333	0.00149780701754385	0.00134263820470716	0.00166666666666666	0.00197646414887794	0.00166666666666666	0.00196223316912972	0.00221182266009852	0.00143842364532019	0.00177394636015326	0.00226655719759167	0.00157416529830322	0.0010815544608648	0.00141105637657361	0.00190366721401204	0.00160372194854953	0.00133333333333333
31	33	-Inf	-Inf	-Inf	5	-Inf	-Inf	-Inf	-Inf	1_2	0.00282675438596492	0.003	0.0028530701754386	0.00235964912280702	0.00220010964912281	0.00170668859649124	0.00145339912280703	0.0019468201754386	0.00222697368421053	0.00173399014778326	0.00133333333333334	0.00183798576902025	0.00192118226600986	0.00166666666666668	0.00179605263157896	0.00210855263157895	0.00189709906951287	0.00154440789473685	0.00166666666666668	0.00166666666666668	0.00171381578947369	0.00214997263273126	0.00232346491228071	0.002	0.00134100877192983	0.001	0.001	0.001	0.00130103995621238	0.00166666666666668	0.00138040503557746	0.00155391351943077	0.00187739463601533	0.00176464148877943	0.00148464912280702	0.001	0.00124302134646963	0.00133333333333334	0.00133333333333334
32	34	-Inf	-Inf	-Inf	4	-Inf	-Inf	-Inf	-Inf	1_1	0.00301315789473685	0.00266666666666668	0.00266666666666668	0.00266666666666668	0.00220010964912281	0.00170668859649124	0.002	0.002	0.002440065681445	0.00319868637110017	0.0022406798245614	0.00124302134646962	0.00133333333333334	0.00109469074986317	0.000935307017543862	0.00111622807017545	0.00166666666666668	0.00166666666666668	0.0016288998357964	0.00133333333333334	0.00104714912280702	0.00166666666666668	0.00234320175438597	0.00266666666666668	0.00167817982456141	0.00102192982456141	0.000981937602627259	0.000808114035087725	0.000397920087575264	0.00112753147235906	0.00190695128626163	0.00166666666666668	0.00166666666666668	0.00156814449917899	0.00159113300492612	0.00166666666666668	0.00117982456140351	0.001	0.001
33	35	-Inf	-Inf	-Inf	3	-Inf	-Inf	-Inf	-Inf	1_0	0.00798574561403507	0.00769407894736841	0.00622660098522166	0.00505372807017543	0.00499999999999999	0.00529331140350875	0.0048799342105263	0.00410727969348658	0.00356030701754384	0.00306732348111657	0.00375932017543858	0.00399999999999999	0.00366666666666665	0.00366666666666665	0.00326864035087717	0.00299999999999999	0.00328234649122805	0.00278892543859648	0.00207443897099068	0.00286348684210525	0.00295292829775587	0.00233333333333331	0.00199999999999999	0.00183059210526315	0.00166666666666665	0.00117788724685276	0.00131524122807017	0.00166666666666666	0.00136567982456139	0.00112698412698412	0.00161959496442255	0.00166666666666665	0.00166666666666666	0.0015686918445539	0.00133333333333333	0.00133333333333333	0.00109031198686371	0.001	0.001
34	36	-Inf	-Inf	-Inf	2	-Inf	-Inf	-Inf	-Inf	1_-1	0.0025172981878089	0.00167872807017545	0.00118506315211423	0.000691337719298255	0.000531250000000008	0.000333333333333338	0.000577850877192986	0.001	0.000890350877192986	0.000666666666666677	0.000666666666666677	0.000666666666666677	0.000333333333333338	8.93640350877206e-05	0.000666666666666677	0.000898026315789477	0.001	0.001	0.000666666666666677	0.000871710526315794	0.00133333333333334	0.00114144736842106	0.000351973684210531	0.00084539473684211	0.00133333333333334	0.00133333333333334	0.00198464912280702	0.00215241228070176	0.00233333333333333	0.00266666666666666	0.00236787280701755	0.00220799124247401	0.00228508771929825	0.00233333333333333	0.00260526315789474	0.0035303776683087	0.004	0.00375164473684212	0.00424466338259442
35	37	-Inf	-Inf	-Inf	1	-Inf	-Inf	-Inf	-Inf	1_-2	0.000653508771929814	0.00164035087719298	0.00137280701754384	0.000692982456140346	0.000466885604816632	0.000373355263157886	0.000546600877192977	0.000333333333333336	0	0.00026589912280701	0.000425986842105256	0.000666666666666663	0.00174548440065681	0.00223848684210524	0.00286074561403507	0.00478872468527639	0.00663875205254514	0.0098045977011494	0.0144040570175438	0.0202211275314723	0.0280574712643678	0.0367963875205254	0.0472101806239737	0.0592077850877193	0.0708741105637657	0.082030701754386	0.0929195402298851	0.10176026272578	0.109456140350877	0.117005473453749	0.1246026272578	0.134	0.143137383689108	0.151978653530378	0.163545703338807	0.177382127192982	0.190390804597701	0.202884320175439	0.211952928297756
36	38	-Inf	-Inf	-Inf	0	-Inf	-Inf	-Inf	-Inf	1_-3	0.000493421052631572	0.00162719298245614	0.00166666666666666	0.00105263157894737	0.000866228070175438	0.000666666666666663	0.000333333333333324	5.31798245614021e-05	0.000106732348111656	0.000333333333333324	0.000852764094143399	0.00183881578947368	0.00274561403508772	0.00419321291735084	0.00659386973180076	0.00856578947368422	0.0116617405582923	0.0180701754385965	0.0263738368910783	0.0369205043859649	0.0485756578947368	0.0610864805692392	0.0742280701754386	0.086544061302682	0.0978741105637657	0.109241379310345	0.119272577996716	0.129215460526316	0.141151614668856	0.153939792008757	0.167603174603175	0.184111111111111	0.199520833333333	0.211078947368421	0.223916256157635	0.235062397372742	0.241751096491228	0.248548987411056	0.255180076628352
37	39	-Inf	-Inf	-Inf	-1	-Inf	-Inf	-Inf	-Inf	1_-4	0.000506578947368415	0.00065350877192982	0.001	0.000692982456140347	0.000133771929824558	0.000626710454296657	0.00133333333333333	0.00189364035087719	0.00221271929824561	0.00293311403508772	0.00470394736842105	0.00718311403508772	0.011200328407225	0.0173388157894737	0.0266283524904215	0.0405145046524357	0.0590870279146141	0.079719298245614	0.101429824561403	0.124509031198686	0.146254385964912	0.167258894362343	0.190464148877942	0.216923793859649	0.244360153256705	0.268445175438596	0.28699671592775	0.300264367816092	0.310918859649123	0.317922824302135	0.325372807017544	0.334111111111111	0.338766830870279	0.342385331143952	0.345122605363985	0.347313596491228	0.350816091954023	0.354401204159825	0.35580240831965
38	40	-Inf	-Inf	-Inf	-2	-Inf	-Inf	-Inf	-Inf	1_-5	0.00134649122807017	0.000679824561403505	0	0	0.000666666666666663	0.000959978070175439	0.000666666666666663	0.000387061403508764	0.000878289473684205	0.00159923245614035	0.00209210526315789	0.00359429824561404	0.00580372807017543	0.00923809523809524	0.0146354679802956	0.0229270833333333	0.0364824561403509	0.0557044334975369	0.0786836343732895	0.106776315789474	0.137102900930487	0.168467105263158	0.201569239189929	0.234280153508772	0.266649698960044	0.293613574165298	0.312604269293924	0.326101806239737	0.335816091954023	0.344797482211275	0.353456486042693	0.358660098522168	0.365111111111111	0.368333333333333	0.36807772304324	0.371482211275315	0.376889983579639	0.380067323481117	0.381666666666667
39	41	-Inf	-Inf	-Inf	-3	-Inf	-Inf	-Inf	-Inf	1_-6	0.000173508483853314	0.000319627192982461	0.000666666666666663	0.000361247947454848	0.000666666666666663	0.000666666666666663	0.000333333333333338	0.000610837438423643	0.00120833333333333	0.00193048713738369	0.00369458128078818	0.00691666666666667	0.0116628352490421	0.0190103995621237	0.0313333333333333	0.0484444444444444	0.0699151614668856	0.0972916666666667	0.127942528735632	0.160648604269294	0.192515599343186	0.222251231527094	0.254661740558292	0.282241379310345	0.301026272577997	0.316332785987958	0.330364532019704	0.341453201970443	0.350911330049261	0.358460526315789	0.362406677613574	0.366383141762452	0.373731800766283	0.380888341543514	0.385354679802956	0.39067706622879	0.396370005473454	0.401170224411604	0.404891447368421
40	42	-Inf	-Inf	-Inf	-Inf	-3	-Inf	-Inf	-Inf	1_3	0.00333333333333334	0.00301315789473685	0.003	0.00330701754385966	0.00366666666666667	0.00366666666666667	0.00321510673234812	0.00327704918032788	0.00333333333333334	0.00281092896174863	0.00233333333333334	0.00208702791461412	0.00159496442255063	0.00156393442622951	0.0023896174863388	0.00288177339901478	0.00266666666666666	0.00246666666666667	0.00233333333333334	0.00233333333333334	0.0023240284619595	0.002	0.00167322404371584	0.00215191256830601	0.00264473684210526	0.00219672131147541	0.00170491803278688	0.002	0.00255646481178396	0.00266666666666666	0.00240503557744938	0.00208674304418986	0.00233333333333334	0.00186010928961749	0.00110529187124932	0.00105346426623023	0.00133333333333334	0.002	0.00219562841530055
41	43	-Inf	-Inf	-Inf	-Inf	-4	-Inf	-Inf	-Inf	1_2	0.005	0.005	0.00496271929824561	0.00564144736842105	0.00546875	0.00537116228070175	0.00496655701754386	0.00433333333333333	0.00433333333333333	0.00406359649122807	0.00452709359605911	0.00474299835255354	0.00449890350877193	0.00424396929824561	0.00407072368421053	0.00433333333333333	0.00388377192982456	0.00333333333333333	0.00371162280701754	0.004	0.00330153508771931	0.00280811403508773	0.00266666666666666	0.00284539473684211	0.00333881578947368	0.00350109649122807	0.00333333333333333	0.003	0.003	0.003	0.00270120614035088	0.00220799124247401	0.00200000000000002	0.0024451754385965	0.00266666666666667	0.00223481116584566	0.00200000000000002	0.00250328947368422	0.00324466338259441
42	44	-Inf	-Inf	-Inf	-Inf	-5	-Inf	-Inf	-Inf	1_1	0.004	0.00463925438596491	0.00414638157894737	0.00494627192982457	0.00513300492610838	0.00504153005464481	0.00498029556650247	0.00405637657361796	0.00420470717022441	0.00414426229508197	0.00366666666666667	0.0041592775041051	0.00419016393442624	0.00343623426382048	0.00333333333333334	0.00354844006568145	0.0036256157635468	0.00313333333333334	0.003	0.003	0.00300875752599891	0.00350136836343733	0.00333989071038252	0.00269558101472996	0.00264422550629447	0.003	0.00270491803278688	0.003	0.003	0.00233333333333334	0.00233333333333334	0.00182622950819672	0.00108837970540098	0.00187650273224043	0.00312349726775957	0.00289289617486339	0.00212165848336061	0.00233333333333334	0.00213770491803279
43	45	-Inf	-Inf	-Inf	-Inf	-6	-Inf	-Inf	-Inf	1_0	0.00349396929824561	0.00366666666666667	0.00333333333333333	0.00333333333333333	0.00366666666666667	0.00366666666666667	0.00321107456140351	0.00328234649122807	0.003	0.00273026315789474	0.00366666666666667	0.0034096650192202	0.00275054824561403	0.00324396929824561	0.00333333333333333	0.00333333333333333	0.00327521929824561	0.00278179824561403	0.00233333333333333	0.00253837719298245	0.00330153508771929	0.00280811403508772	0.00168530701754386	0.00235745614035088	0.003	0.0028344298245614	0.00266666666666666	0.00266666666666666	0.00297865353037767	0.00266666666666666	0.00266666666666666	0.003	0.00271491228070175	0.0025548245614035	0.00260526315789473	0.00266666666666666	0.00240844298245613	0.00208497807017544	0.00257799671592775
44	46	-Inf	-Inf	-Inf	-Inf	-7	-Inf	-Inf	-Inf	1_-1	0.001	0.00196217105263158	0.00148135964912281	0.00105043859649123	0.000864909390444809	0.000371647509578548	0.000877741228070175	0.00123135964912281	0.001	0.000730263157894734	0.00057017543859649	0.000589912280701752	0.000417214912280704	0.000422697368421055	0.000333333333333338	0.000564144736842104	0.000666666666666663	0.000448464912280704	0.000378289473684214	0.000666666666666663	0.000301535087719303	0	0.000314692982456145	0	1.09649122807017e-05	0.000832236842105262	0.000674342105263154	0.000152412280701757	0.000645320197044331	0.000722587719298248	0.000632127192982453	0.000541460735859417	4.81663929939799e-05	0.000223684210526314	0.00121052631578948	0.00123519736842106	0.000483552631578951	0.000751505199781059	0.00124451754385965
45	47	-Inf	-Inf	-Inf	-Inf	-8	-Inf	-Inf	-Inf	1_-2	0.00083991228070176	0.000666666666666677	0.001	0.000694581280788186	0.000465243568691851	0.000375000000000006	0.000430921052631585	0.000555008210180632	0.000645833333333339	0.00159758771929826	0.00293804824561405	0.00441707717569788	0.00638314176245211	0.00955391351943076	0.0154791666666667	0.0232222222222222	0.0345101258894362	0.050625	0.0702528735632184	0.0938817733990148	0.12047619047619	0.149942528735632	0.180989600437876	0.20955938697318	0.237175438596491	0.266927083333333	0.291298850574713	0.306003289473684	0.315654644808743	0.323127192982456	0.3281986863711	0.3312030651341	0.3333995621237	0.335795840175151	0.339769567597154	0.343366174055829	0.347088669950739	0.350441337719298	0.353447181171319
46	48	-Inf	-Inf	-Inf	-Inf	-9	-Inf	-Inf	-Inf	1_-3	7.21279761064041e-18	0.000320175438596496	0.000666666666666677	0.000666666666666677	0.000533442982456148	0.00033333333333335	0.000905309250136845	0.00189144736842106	0.002	0.00226535087719298	0.00327467105263158	0.00525615763546798	0.00844389709906951	0.0133700054734538	0.0213991228070175	0.034256157635468	0.0504893267651888	0.0697730263157895	0.094031746031746	0.123594846491228	0.154351943076081	0.185651340996169	0.217420361247947	0.249776683087028	0.281198464912281	0.304579638752053	0.321008771929825	0.333493158182813	0.344823207443897	0.352471264367816	0.356409414340449	0.359980295566502	0.364004378762999	0.36859715380405	0.373775588396278	0.377959496442255	0.381187739463602	0.384044334975369	0.387
47	49	-Inf	-Inf	-Inf	-Inf	-10	-Inf	-Inf	-Inf	1_-4	0.00166666666666668	0.00166666666666668	0.0011875	0.000389162561576359	0.000201423097974825	0.000291187739463606	0.000117872807017546	0.000610837438423654	0.00133333333333334	0.00133333333333334	0.00260426929392447	0.00458333333333334	0.00742872807017545	0.0130667761357417	0.0213727422003284	0.033328399122807	0.0488815789473684	0.0697916666666667	0.0967356321839081	0.127454844006568	0.160006568144499	0.192788177339901	0.225060755336617	0.260858237547893	0.296339354132458	0.322988505747126	0.339340996168582	0.350331691297209	0.359691297208539	0.36530701754386	0.369813355227148	0.374406130268199	0.3787991242474	0.383647509578544	0.387095785440613	0.387899835796387	0.389140667761357	0.391377668308703	0.393888888888889
48	50	-Inf	-Inf	-Inf	-Inf	-11	-Inf	-Inf	-Inf	1_-5	0.000160087719298241	0.00065350877192982	0.00133333333333333	0.00102631578947368	0.000200328407224954	0.000291803278688517	0.00111787280701754	0.00133333333333333	0.00120470717022441	0.00218907103825136	0.00392775041050903	0.00614449917898193	0.0101220580186097	0.0164590163934426	0.0261863387978142	0.0407651888341543	0.0588852459016393	0.0833212917350848	0.114350819672131	0.14803606557377	0.182354098360656	0.218095785440613	0.254501639344262	0.29107881773399	0.321456830601093	0.339218579234973	0.35348087431694	0.362256830601093	0.366501363884343	0.372492896174863	0.376427322404372	0.379940534642662	0.385093989071038	0.387419672131147	0.389685245901639	0.392773595199127	0.392275956284153	0.392073344280241	0.393449180327869
49	51	-Inf	-Inf	-Inf	-Inf	-12	-Inf	-Inf	-Inf	1_-6	0.0006781987918726	1.20614035087721e-05	0.000148270181219113	0.000641995614035084	0.000666666666666663	0.000666666666666663	0.00112225877192983	0.0016156798245614	0.00221929824561403	0.00401535087719298	0.0079703947368421	0.0134188596491228	0.0215959429824561	0.0344084429824561	0.053016447368421	0.0789835526315789	0.111850877192982	0.14715899122807	0.183263157894737	0.223351973684211	0.264337719298246	0.303866228070175	0.334449561403509	0.352849780701754	0.367448464912281	0.377644736842105	0.384582236842105	0.387885964912281	0.391208333333333	0.393610745614035	0.396390350877193	0.401002736726875	0.404377192982456	0.408232456140351	0.41269298245614	0.415394088669951	0.41969024122807	0.42158826754386	0.422333333333333
50	52	-Inf	-Inf	-Inf	-Inf	-Inf	2	-Inf	-Inf	1_3	0.00365350877192983	0.00367982456140351	0.00318695175438596	0.003	0.00220010964912281	0.002	0.00221401204159825	0.00144188596491229	0.00133333333333334	0.00212938596491229	0.00233333333333334	0.00208210180623974	0.00233333333333334	0.00233333333333334	0.00206359649122807	0.00211001642036125	0.00166666666666666	0.00166666666666666	0.00163163656267104	0.00152796052631579	0.00168746579091406	0.00181992337164751	0.00198686371100164	0.00116748768472907	0.001	0.00115161466885605	0.0010219298245614	0.00166666666666666	0.00137000547345375	0.001	0.00128188286808977	0.00166666666666666	0.00193377120963328	0.00124028461959497	0.000747673782156538	0.00115654077723043	0.00166666666666666	0.00160372194854953	0.00111111111111111
51	53	-Inf	-Inf	-Inf	-Inf	-Inf	1	-Inf	-Inf	1_2	0.00505766062602965	0.00301206140350877	0.00333333333333333	0.00364199561403509	0.003	0.00240899122807017	0.00266666666666666	0.00266666666666666	0.00233333333333333	0.00260307017543859	0.00266666666666666	0.00266666666666666	0.003	0.00275603070175439	0.0025953947368421	0.00256469298245614	0.00239144736842105	0.0024484649122807	0.00228837719298245	0.00220504385964912	0.00266666666666666	0.00266666666666666	0.00233333333333333	0.00215460526315789	0.00233881578947368	0.00266666666666666	0.00234100877192982	0.00166666666666666	0.00197916666666667	0.00266666666666666	0.00206907894736842	0.00154132457580733	0.00190350877192982	0.00222368421052632	0.00239473684210526	0.00223481116584564	0.00251644736842105	0.0027516447368421	0.00251067323481116
52	54	-Inf	-Inf	-Inf	-Inf	-Inf	0	-Inf	-Inf	1_1	0.00181195175438596	0.00233333333333333	0.00218695175438596	0.00169353070175438	0.00179967159277504	0.00258360655737705	0.00323535851122058	0.00311275314723591	0.003	0.00326120218579235	0.00357963875205254	0.00357963875205254	0.00407158469945355	0.00433333333333333	0.004	0.004	0.00391789819376027	0.00313333333333333	0.00269180327868852	0.00318360655737705	0.00333333333333333	0.00316529830322934	0.003	0.003	0.00331089217296113	0.00319672131147541	0.00240983606557376	0.0021207650273224	0.00261211129296235	0.00266666666666666	0.00240491803278688	0.00266666666666666	0.00291162029459902	0.003	0.003	0.0029464480874317	0.00245499181669394	0.00237000547345374	0.00266666666666666
53	55	-Inf	-Inf	-Inf	-Inf	-Inf	-1	-Inf	-Inf	1_0	0.00700000000000001	0.00668035030103996	0.00670771756978654	0.00633333333333333	0.00533333333333333	0.00533333333333333	0.00533333333333333	0.00505537280701755	0.00522916666666666	0.00526425438596491	0.005	0.00474986316365627	0.00440996168582375	0.00466666666666667	0.00460372194854953	0.00411111111111111	0.00433333333333333	0.00433333333333333	0.00403448275862069	0.00452709359605911	0.00464696223316913	0.00415405701754386	0.00366666666666667	0.00399671052631579	0.00465790914066776	0.00388103070175438	0.00364367816091954	0.0038031798245614	0.0034087431693989	0.00333333333333333	0.00361466885604816	0.00389272030651341	0.00340010946907498	0.00309250136836344	0.00358511220580186	0.0035112205801861	0.003	0.00312698412698413	0.00344389709906951
54	56	-Inf	-Inf	-Inf	-Inf	-Inf	-2	-Inf	-Inf	1_-1	0.00117324561403509	0.000359649122807022	0.000333333333333338	0.000333333333333338	0.000333333333333338	0.000626096491228079	0.000213815789473687	0	0.000772304324028469	0.00126535087719299	0.00185057471264369	0.00258497807017545	0.00315654077723044	0.0046168582375479	0.00711567982456142	0.0112386425834702	0.01823973727422	0.0281628289473684	0.0416699507389163	0.0606913377192982	0.0838289473684211	0.110708333333333	0.14018475877193	0.171084838533114	0.202608648056924	0.233287978142077	0.263177083333333	0.290284619594964	0.314043311403509	0.332993431855501	0.344503837719298	0.352316912972085	0.361061403508772	0.367478927203065	0.369941981390257	0.373405701754386	0.375628415300546	0.378866995073892	0.382605363984674
55	57	-Inf	-Inf	-Inf	-Inf	-Inf	-3	-Inf	-Inf	1_-2	0.00166666666666668	0.00166666666666668	0.001	0.00069298245614036	0.000866447728516698	0.000666666666666677	0.000119868637110018	0.000892543859649124	0.00133333333333334	0.00133333333333334	0.00261083743842365	0.00484649122807017	0.00812151067323482	0.0135285087719298	0.0218212719298246	0.0347323481116585	0.0527543859649123	0.0778932676518883	0.108350877192982	0.140498631636563	0.175103448275862	0.211758620689655	0.24892008757526	0.283941434044882	0.31896600877193	0.343177887246853	0.357526315789474	0.370016420361248	0.38064367816092	0.387837438423645	0.393748768472906	0.399997807017544	0.401333333333333	0.402103995621237	0.407067323481117	0.407592227695676	0.406092105263158	0.408206140350877	0.411469074986316
56	58	-Inf	-Inf	-Inf	-Inf	-Inf	-4	-Inf	-Inf	1_-3	0.00931576057111478	0.000986863711001643	0.000185855263157897	0	0.000467105263157902	0.000666666666666677	0.00112061403508772	0.00161403508771931	0.00221381578947369	0.00346633825944172	0.0059857456140351	0.0101954022988506	0.0172539682539683	0.0287872807017544	0.0461387061403509	0.0687077850877193	0.0967861842105263	0.13090350877193	0.167655172413793	0.207659551176793	0.24828407224959	0.287291666666667	0.32465625	0.354192118226601	0.373891447368421	0.386614583333333	0.396965517241379	0.405703947368421	0.411920634920635	0.415355263157895	0.419586206896552	0.423459770114943	0.427184210526316	0.431692349726776	0.434624451754386	0.436674329501916	0.440128078817734	0.443490421455939	0.447168035030104
57	59	-Inf	-Inf	-Inf	-Inf	-Inf	-5	-Inf	-Inf	1_-4	0.000333333333333324	0.000333333333333324	0.0001469298245614	0.000640350877192978	0.001	0.000706622879036669	0.000333333333333324	0.000333333333333324	0.00121346469622332	0.00246600877192982	0.00455592105263158	0.00877558839627806	0.015752052545156	0.0262955043859649	0.0416053639846743	0.0626732456140351	0.0896776135741653	0.122986293859649	0.160166666666667	0.198430213464696	0.236717653508772	0.277625	0.315885964912281	0.343501915708812	0.36650548245614	0.381247807017544	0.3888013136289	0.396551724137931	0.40511767925561	0.411606557377049	0.416820723684211	0.421009852216749	0.425053639846743	0.429079495614035	0.431666666666667	0.433418719211823	0.437825944170772	0.443816091954023	0.447264367816092
58	60	-Inf	-Inf	-Inf	-Inf	-Inf	-6	-Inf	-Inf	1_-5	0.0119407894736842	0.000333333333333324	0.000187499999999995	0	0.000132127192982453	0.000333333333333324	0.000333333333333324	0.000889254385964912	0.00197916666666666	0.00319517543859649	0.00511896929824561	0.00858456486042693	0.0145593869731801	0.0238651315789474	0.0377291666666667	0.0555555555555556	0.0782121710526316	0.107929392446634	0.141310344827586	0.175284072249589	0.209415300546448	0.244599780701754	0.281377668308703	0.312746162280702	0.332377668308703	0.346285087719298	0.359045977011494	0.366365131578947	0.370998357963875	0.374098522167488	0.377688013136289	0.383191570881226	0.388731800766283	0.392167214912281	0.395089071038251	0.398489874110564	0.400187739463601	0.401507936507937	0.404780514504652
59	61	-Inf	-Inf	-Inf	-Inf	-Inf	-7	-Inf	-Inf	1_-6	0.000493421052631586	0.000986842105263159	0.000372807017543865	0	0.000600000000000003	0.00129180327868852	0.00154844006568144	0.00133333333333334	0.00240941434044883	0.00437814207650274	0.00576847290640395	0.00823152709359606	0.0128604269293924	0.0203814207650273	0.0319655737704918	0.0473136288998358	0.0663858784893268	0.093	0.12547650273224	0.160702732240437	0.195984674329502	0.23112131147541	0.269475409836066	0.304448087431694	0.326855263157895	0.340765027322404	0.35551912568306	0.366710382513661	0.374506819421713	0.380134206219313	0.383974822112753	0.390040916530278	0.396672131147541	0.401822950819672	0.405034915439171	0.407720130932897	0.409903278688525	0.41299671592775	0.416449180327869
60	62	-Inf	-Inf	-Inf	-Inf	-Inf	-Inf	1	-Inf	1_3	0.00499999999999999	0.00499999999999999	0.00485307017543858	0.00466666666666665	0.0044663382594417	0.00437486338797814	0.00421565407772304	0.00455391351943075	0.00499999999999999	0.00473879781420764	0.00475369458128078	0.00475409836065572	0.00426163108921729	0.00423060109289617	0.00394371584699452	0.00345155993431855	0.00370771756978652	0.00419999999999999	0.00397486338797813	0.00366666666666665	0.00399999999999999	0.003663929939792	0.00267978142076501	0.00233333333333333	0.00202240437158469	0.00246994535519125	0.00296174863387977	0.00299999999999999	0.00299999999999999	0.00246010928961747	0.0017382513661202	0.00175355191256829	0.00224495362793234	0.00226338797814207	0.00177158469945354	0.00166666666666665	0.00187814207650272	0.00199999999999999	0.00180437158469944
61	63	-Inf	-Inf	-Inf	-Inf	-Inf	-Inf	0	-Inf	1_2	0.00317324561403509	0.00203947368421053	0.0018530701754386	0.00166666666666666	0.00246655701754386	0.00325328947368422	0.00221381578947369	0.00172085385878489	0.00243914473684211	0.00266666666666666	0.00242543859649123	0.00241488779419814	0.00225506294471812	0.00223793859649123	0.0019358552631579	0.00144243421052632	0.002	0.00220997807017544	0.002	0.00180405035577449	0.00131089217296114	0.00118201754385965	0.00135084838533115	0.001831964969896	0.00199451754385965	0.00215350877192983	0.00233333333333334	0.00186074561403509	0.00166666666666666	0.00166666666666666	0.00138212719298246	0.00166666666666666	0.00166666666666666	0.00142911877394636	0.00192172961138478	0.002	0.00151833607006021	0.00126655719759169	0.00145210727969348
62	64	-Inf	-Inf	-Inf	-Inf	-Inf	-Inf	-1	-Inf	1_1	0.00799999999999999	0.0076798245614035	0.00703947368421052	0.00636015325670498	0.00633333333333333	0.00662664473684209	0.00588048245614034	0.00566666666666665	0.0058782894736842	0.00633333333333333	0.00648245614035087	0.00574822112753146	0.00566666666666665	0.00566666666666665	0.00533333333333333	0.00510964912280701	0.00461685823754788	0.00454276315789473	0.00499999999999999	0.00499999999999999	0.00466666666666665	0.00466666666666665	0.00467324561403507	0.00499999999999999	0.00467432950191569	0.00402900930487136	0.00397810618500273	0.00347126436781608	0.00366666666666665	0.00354351395730705	0.00305090311986863	0.00333333333333333	0.00333333333333333	0.00299999999999999	0.00299999999999999	0.00333333333333333	0.00309578544061302	0.00287301587301586	0.00233333333333333
63	65	-Inf	-Inf	-Inf	-Inf	-Inf	-Inf	-2	-Inf	1_0	0.00534701696770663	0.00468089764641489	0.00481226053639847	0.005	0.005	0.00529118773946361	0.00488232074438971	0.00466666666666667	0.00466666666666667	0.00413925438596491	0.00433333333333334	0.00408333333333334	0.00366666666666667	0.00413815789473685	0.00433333333333334	0.00433333333333334	0.00395175438596492	0.00366666666666667	0.00366666666666667	0.00366666666666667	0.004	0.004	0.00332840722495896	0.00267105263157895	0.00233333333333334	0.00248385331143952	0.00266666666666666	0.00253070175438597	0.00233333333333334	0.003	0.003	0.00189272030651341	0.00166666666666666	0.0017591680350301	0.00174822112753147	0.00192227695675972	0.00166666666666666	0.00133333333333334	0.00155555555555556
64	66	-Inf	-Inf	-Inf	-Inf	-Inf	-Inf	-3	-Inf	1_-1	0.000320702910488741	0.00130811403508771	0.00151864035087719	0.00102521929824561	0.000666666666666663	0.000666666666666663	0.000455244371224595	0.000384320175438588	0.000333333333333324	0.000603070175438592	0.000666666666666663	0.000666666666666663	0.00133333333333333	0.00157730263157894	0.00166666666666666	0.00166666666666666	0.00178179824561403	0.00233333333333333	0.00295504385964912	0.00328078817733989	0.00412499999999999	0.00514199561403508	0.00498187808896211	0.00520285087719298	0.00600548245614034	0.00633333333333333	0.00665899122807018	0.00715241228070176	0.00826929392446634	0.00974945175438596	0.010631636562671	0.011125	0.0116184210526316	0.012	0.0125438596491228	0.0137258771929825	0.0151831140350877	0.0163333333333333	0.016577850877193
65	67	-Inf	-Inf	-Inf	-Inf	-Inf	-Inf	-4	-Inf	1_-2	0.00133333333333334	0.00133333333333334	0.000703947368421055	2.52192982456144e-05	0.000135090609555191	0.000628352490421465	0.001	0.000717653508771938	0.000890350877192986	0.000936403508771933	0.000859649122807026	0.00133333333333334	0.00175054824561404	0.00248793859649124	0.00380811403508773	0.00502576754385966	0.00623245614035088	0.00798793859649123	0.0105581140350877	0.0134353070175439	0.016952850877193	0.0213936403508772	0.0265383771929825	0.0323234649122807	0.0380767543859649	0.0446535087719298	0.0518771929824561	0.0584671052631579	0.065679802955665	0.075718201754386	0.0859758771929825	0.0944618341570566	0.103133004926108	0.113236842105263	0.122833333333333	0.132060855263158	0.142680921052632	0.152114942528736	0.162223684210526
66	68	-Inf	-Inf	-Inf	-Inf	-Inf	-Inf	-5	-Inf	1_-3	0.00217324561403508	0.00103947368421053	0.000853070175438595	0.000973180076628353	0.000799890350877191	0.001	0.001	0.0012791461412151	0.00112205801860974	0.000135964912280701	9.21052631578923e-05	0.000585112205801856	0.000901477832512311	0.0019046052631579	0.00325657894736842	0.00567651888341543	0.00796880131362889	0.0109265350877193	0.0153618421052631	0.0208806787082649	0.0283508771929825	0.0369736842105263	0.0468640350877193	0.0590355774493705	0.073480021893815	0.0896798245614035	0.106665024630542	0.124540570175439	0.144781609195402	0.167364532019704	0.191088815789474	0.217387520525452	0.243296052631579	0.265785440613027	0.286202517788725	0.303776315789474	0.316835796387521	0.32820197044335	0.336842911877395
67	69	-Inf	-Inf	-Inf	-Inf	-Inf	-Inf	-6	-Inf	1_-4	0.00166666666666666	0.00166666666666666	0.00166666666666666	0.00166666666666666	0.00153366174055829	0.00104153005464481	0.000215654077723037	0.000276956759715373	0.0011023535851122	0.00133333333333333	0.00150738916256157	0.00298360655737705	0.00550191570881226	0.00940874316939891	0.0152338797814208	0.0243990147783251	0.0380623973727422	0.0556	0.0751814207650273	0.0997650273224044	0.13031693989071	0.16476245210728	0.199534426229508	0.2338035030104	0.268120765027322	0.296010928961749	0.314699453551913	0.33283606557377	0.355098360655738	0.37482131147541	0.391447540983607	0.402303278688525	0.406489907255865	0.408139890710383	0.410722404371585	0.415810382513661	0.417698907103825	0.417963327859879	0.419231693989071
68	70	-Inf	-Inf	-Inf	-Inf	-Inf	-Inf	-7	-Inf	1_-5	0.000506030701754386	0.000654585392641402	0.000814936847885775	0.000691844553913516	0.00053125	3.78289473684216e-05	0	0.000564692982456137	0.00121929824561403	0.0022061403508772	0.00434594298245614	0.00805701754385965	0.0134255903349808	0.0215570175438597	0.0338627127951675	0.0503289473684211	0.0721381578947368	0.100746710526316	0.133558839627805	0.169173245614035	0.207480263157895	0.24615899122807	0.284008771929825	0.316139254385965	0.337191885964912	0.356117324561403	0.376041666666667	0.386651888341543	0.392125	0.397390257252326	0.403217653508772	0.408381030701754	0.413237390350877	0.418449561403509	0.422447368421053	0.426320175438597	0.429700054734537	0.430921600877193	0.433137061403509
69	71	-Inf	-Inf	-Inf	-Inf	-Inf	-Inf	-8	-Inf	1_-6	0.000506578947368429	1.31578947368423e-05	0.000480263157894744	0.000666666666666677	0.00113355227148331	0.00133333333333334	0.001	0.001	0.001	0.00179769736842105	0.00370333880678709	0.00567543859649124	0.00929720853858786	0.014672149122807	0.0230800438596491	0.0370656814449918	0.0563201754385965	0.0813136288998358	0.111571271929825	0.146481116584565	0.182747126436782	0.221825944170772	0.263051450465244	0.301933223864258	0.334326754385965	0.356716475095785	0.372407894736842	0.382124794745484	0.391379310344828	0.399253420908593	0.404179529282978	0.407775219298246	0.410414887794198	0.41348166392994	0.415944718117132	0.421060207991242	0.426986842105263	0.431138706140351	0.434135741652983
80	84	5	-1	-Inf	-Inf	-Inf	-Inf	-Inf	-Inf	2_1	0.00216008771929824	0.00201315789473684	0.00218640350877193	0.00230651340996168	0.00166666666666666	0.00166666666666666	0.00154714912280701	0.00133333333333333	0.00177247807017544	0.002	0.00133333333333333	0.00133333333333333	0.0015112205801861	0.000762609649122804	0.000666666666666663	0.000666666666666663	0.00114942528735632	0.00220908593322386	0.00159551176792556	0.000805145046524355	0.00102083333333333	0.00133333333333333	0.00132017543859648	0.000500273672687459	0.000333333333333324	0.000818828680897645	0.00131143951833606	0.00133333333333333	0.000738916256157631	0.000666666666666663	0.000666666666666663	0.000775041050903117	0.00126721311475409	0.00157322404371584	0.00133333333333333	0.00133333333333333	0.00133333333333333	0.000936507936507936	0.000666666666666663
81	85	4	-2	-Inf	-Inf	-Inf	-Inf	-Inf	-Inf	2_0	0.00282675438596491	0.00268035030103995	0.00252052545155994	0.00233333333333334	0.00279879385964912	0.003	0.003	0.0032779605263158	0.00320833333333333	0.00366666666666667	0.00330482456140351	0.00183305966064587	0.00181992337164751	0.00256962719298246	0.00260372194854953	0.00211111111111111	0.002	0.00220853858784894	0.00229885057471265	0.002	0.002	0.002	0.00133333333333334	0.00133333333333334	0.00165790914066776	0.00136513157894737	0.00131034482758621	0.00160635964912281	0.002	0.002	0.002	0.00222605363984675	0.002	0.0017591680350301	0.00149644225506295	0.00166666666666666	0.00190366721401204	0.00166666666666666	0.00166666666666666
82	86	3	-3	-Inf	-Inf	-Inf	-Inf	-Inf	-Inf	2_-1	0.00333333333333333	0.00333333333333333	0.00333333333333333	0.00333333333333333	0.00299999999999999	0.00299999999999999	0.00323574561403508	0.00366666666666667	0.00345833333333333	0.00299999999999999	0.00342379385964912	0.00391680350301039	0.00399999999999999	0.00352818828680897	0.00360416666666666	0.00333333333333333	0.00266666666666666	0.00266666666666666	0.00266666666666666	0.00266666666666666	0.00266666666666666	0.00266666666666666	0.00299999999999999	0.00299999999999999	0.00267543859649123	0.00251589912280701	0.00202298850574713	0.00213651315789474	0.00262896174863388	0.00266666666666666	0.00238533114395183	0.00222605363984674	0.002	0.00218500273672688	0.00291844553913519	0.00299999999999999	0.00299999999999999	0.00293695175438596	0.00244389709906951
83	87	2	-4	-Inf	-Inf	-Inf	-Inf	-Inf	-Inf	2_-2	0.0038267543859649	0.00399999999999999	0.00337280701754385	0.00330701754385964	0.0031335522714833	0.00274671052631577	0.00333333333333333	0.00361293859649121	0.00333333333333333	0.00333333333333333	0.00299999999999999	0.00274780701754384	0.00284236453201969	0.00257182017543859	0.00239802631578946	0.00266666666666665	0.00271710526315788	0.00299999999999999	0.00333333333333333	0.00333333333333333	0.00266666666666666	0.00248440065681445	0.00265790914066775	0.00233333333333333	0.00233333333333333	0.00199999999999999	0.00231359649122806	0.00299999999999999	0.00270114942528734	0.00233333333333333	0.00233333333333333	0.00199999999999999	0.00172961138478379	0.00180733442802407	0.00158894362342638	0.00182977558839627	0.00233333333333333	0.00193256578947367	0.00166666666666666
84	88	1	-5	-Inf	-Inf	-Inf	-Inf	-Inf	-Inf	2_-3	0.0152324561403509	0.000652983032293373	0.000187500000000003	0.000305921052631583	0.000597587719298249	0.001	0.00145120614035088	0.00166666666666666	0.002	0.00252850877192982	0.0036951754385965	0.0056672140120416	0.00861302681992338	0.0135021929824561	0.021375	0.0335555555555556	0.050000548245614	0.0714679802955665	0.0977701149425287	0.129563218390805	0.163566666666667	0.191989035087719	0.215869184455391	0.233280701754386	0.244509031198686	0.250206140350877	0.256942528735632	0.264923793859649	0.258707170224412	0.239760810071155	0.222871921182266	0.211187739463601	0.20400109469075	0.200574013157895	0.200585245901639	0.20215654077723	0.203141762452107	0.203396825396825	0.203221127531472
85	89	0	-6	-Inf	-Inf	-Inf	-Inf	-Inf	-Inf	2_-4	0.000839912280701753	0.000347016967706627	0	0.000305921052631583	0.000333333333333338	0.000333333333333338	0.000333333333333338	0.00061129385964912	0.0013125	0.00305701754385966	0.00663322368421053	0.0113349753694581	0.0186858237547893	0.0304769736842105	0.0458511220580186	0.0668888888888889	0.0932609649122807	0.124096880131363	0.157747126436782	0.192423645320197	0.225771756978654	0.26103673245614	0.29396223316913	0.317607456140351	0.332430213464696	0.336991776315789	0.343655172413793	0.349228618421053	0.351591256830601	0.35792008757526	0.364324028461959	0.367298850574713	0.37199890530925	0.376666666666667	0.376918445539135	0.375388615216201	0.376903667214012	0.379587301587302	0.381557744937055
86	90	-1	-7	-Inf	-Inf	-Inf	-Inf	-Inf	-Inf	2_-5	0.00165350877192982	0.002	0.00170614035087719	0.000719298245614031	0.000200328407224954	0.000291803278688517	0.000902025177887241	0.00161029009304871	0.00243568691844553	0.00318907103825136	0.00510180623973727	0.00805464480874317	0.0122654625068418	0.020048087431694	0.0321344262295082	0.0489589490968801	0.0701346469622332	0.0975333333333333	0.130118032786885	0.164852459016393	0.200335519125683	0.236773399014778	0.27352131147541	0.304122605363985	0.324504371584699	0.340234972677596	0.355775956284153	0.366071038251366	0.373956284153006	0.381239344262295	0.387402732240437	0.39388306010929	0.399782869612657	0.404629508196721	0.409055737704918	0.414196721311475	0.418691803278689	0.421146688560482	0.424093989071038
87	91	-2	-8	-Inf	-Inf	-Inf	-Inf	-Inf	-Inf	2_-6	0.00183991228070175	0.00134649122807017	0.000666666666666663	0.000359649122807022	0	0.000293377120963332	0.001	0.00156030701754386	0.00265241228070175	0.00386622807017544	0.00579660087719298	0.00927467105263158	0.0155944170771757	0.0249133771929825	0.0394022988505747	0.062336070060208	0.0917947454844007	0.125736842105263	0.161384868421053	0.199446086480569	0.240083333333333	0.277377668308703	0.313227148330597	0.341405701754386	0.357518883415435	0.368414473684211	0.377331691297209	0.38376026272578	0.390558114035088	0.395336070060208	0.400421052631579	0.408444444444444	0.412829775588396	0.416007662835249	0.420222769567597	0.422068530701754	0.426022988505747	0.432012041598249	0.436029556650246
88	92	7	-Inf	1	-Inf	-Inf	-Inf	-Inf	-Inf	2_3	0.002	0.002	0.00214692982456141	0.00264035087719298	0.00286644772851669	0.00266666666666666	0.00221326754385965	0.00171984649122808	0.00166666666666668	0.00166666666666668	0.00175971538040504	0.00225232621784346	0.00225451559934318	0.00176151315789474	0.0016014254385965	0.00155829228243021	0.00171811713191023	0.0017889254385965	0.00137110016420362	0.00166666666666666	0.00195285087719298	0.00133333333333334	0.00100986842105263	0.00150328947368421	0.00199616858237548	0.00166666666666666	0.00198193760262726	0.00185823754789272	0.00106458675424193	0.00100000000000001	0.001	0.00100000000000001	0.001	0.00113628899835797	0.000924466338259455	0.00141721491228071	0.00142309797482212	0.000666666666666677	0.000895457033388072
89	93	6	-Inf	0	-Inf	-Inf	-Inf	-Inf	-Inf	2_2	0.000666666666666663	0.00194736842105262	0.00248026315789473	0.00297368421052631	0.00299999999999999	0.00241639344262294	0.00233333333333333	0.00205637657361794	0.00189764641488778	0.00192786885245901	0.00142036124794745	0.00166666666666666	0.00192829775588395	0.00189726775956283	0.00172295081967213	0.00178489326765188	0.00199999999999999	0.00179999999999999	0.00161639344262295	0.00118360655737704	0.00133333333333333	0.00116529830322933	0.000673224043715843	0.00115216201423097	0.00133333333333333	0.000999999999999987	0.000999999999999987	0.00133333333333333	0.00133333333333333	0.000999999999999987	0.000999999999999987	0.00091311475409835	0.000911620294599007	0.000930054644808732	0.000209836065573769	0.000212021857923498	0.00239071038251366	0.00370333880678708	0.00399999999999999
90	94	5	-Inf	-1	-Inf	-Inf	-Inf	-Inf	-Inf	2_1	0.00316063596491227	0.00333333333333333	0.00303728070175438	0.00297478070175437	0.00346874999999999	0.00337116228070175	0.00287774122807016	0.00238432017543859	0.00277631578947367	0.00299999999999999	0.0029031198686371	0.00266666666666665	0.00208388157894736	0.00233333333333333	0.0022626096491228	0.00199999999999999	0.00266666666666665	0.00266666666666665	0.00233333333333333	0.00233333333333333	0.00230153508771929	0.0018081140350877	0.00133333333333333	0.00151206140350876	0.001672149122807	0.00199999999999999	0.00232565789473684	0.00233333333333333	0.00264532019704432	0.00233333333333333	0.00143695175438596	0.001207991242474	0.00128508771929824	0.00155701754385964	0.0022719298245614	0.00246962233169128	0.00174177631578946	0.00175164473684209	0.00199999999999999
91	95	4	-Inf	-2	-Inf	-Inf	-Inf	-Inf	-Inf	2_0	0.00266666666666666	0.00266666666666666	0.00218640350877192	0.00199999999999999	0.00213300492610836	0.0020415300546448	0.00199999999999999	0.00227695675971537	0.00233333333333333	0.00207213114754097	0.00208702791461411	0.00257923497267759	0.00252326217843459	0.00199999999999999	0.00199999999999999	0.00178489326765188	0.00170771756978653	0.00199999999999999	0.00199999999999999	0.00199999999999999	0.00232404371584699	0.001831964969896	0.00133989071038251	0.00163765736179529	0.00231092896174863	0.00186338797814208	0.00137158469945356	0.00133333333333333	0.00133333333333334	0.00166666666666666	0.00166666666666666	0.00133333333333333	0.00108837970540098	0.00126338797814207	0.001	0.001	0.001	0.001	0.00119562841530054
92	96	3	-Inf	-3	-Inf	-Inf	-Inf	-Inf	-Inf	2_-1	0.0176074561403509	0.00568035030103996	0.00533333333333333	0.00502741228070175	0.00513212719298245	0.00533333333333333	0.00466666666666667	0.00466666666666667	0.00499999999999999	0.00473574561403509	0.0049095394736842	0.00491680350301039	0.00466666666666667	0.00443037280701754	0.00427083333333333	0.00422222222222221	0.00433333333333333	0.00433333333333333	0.00433333333333333	0.00433333333333333	0.00433333333333333	0.00433333333333333	0.00433880678708264	0.0045016447368421	0.0040087575259989	0.00366666666666667	0.00335632183908045	0.00366666666666667	0.00396278051450464	0.00399999999999999	0.00428133552271483	0.00366666666666667	0.00340010946907498	0.00366666666666667	0.00341475409836065	0.00299999999999999	0.00299999999999999	0.00299999999999999	0.00299999999999999
93	97	2	-Inf	-4	-Inf	-Inf	-Inf	-Inf	-Inf	2_-2	0.000493684788577712	0.000666666666666677	0.000333333333333338	0.000949561403508773	0.000531798245614043	3.83771929824567e-05	0.000121710526315791	0.000333333333333338	0.000557386051619997	0.000333333333333338	0.000622807017543865	0.00133333333333334	0.00124986271279517	0.001	0.00133333333333334	0.00156414473684211	0.00178179824561405	0.00298629385964913	0.00404440789473685	0.00474232456140351	0.00609375000000001	0.00757401315789474	0.0101628289473684	0.0149599780701754	0.0210789473684211	0.0296337719298246	0.0414667764964305	0.0574778325123153	0.0739824561403509	0.0896825396825397	0.104877192982456	0.114166666666667	0.116097427476738	0.110663925438597	0.101362938596491	0.0904484649122807	0.0791773399014778	0.0718223684210526	0.0668881578947369
94	98	1	-Inf	-5	-Inf	-Inf	-Inf	-Inf	-Inf	2_-3	0.000333333333333324	1.36836343732892e-05	0	0	0	0.000291666666666659	0.000784539473684208	0.000722495894909685	0.000874999999999995	0.00239035087719298	0.00487609649122807	0.00858456486042692	0.0145593869731801	0.0238565955117679	0.0384583333333333	0.0578888888888889	0.0824920634920635	0.111916666666667	0.142551724137931	0.178229885057471	0.214065681444992	0.250114942528736	0.285628899835796	0.30844061302682	0.318210526315789	0.324658442982456	0.331942528735632	0.333076206140351	0.332779781420765	0.335	0.338376026272578	0.342072796934866	0.344866447728517	0.34803667214012	0.349755336617406	0.351644225506295	0.354325670498084	0.354252192982456	0.354442255062945
95	99	0	-Inf	-6	-Inf	-Inf	-Inf	-Inf	-Inf	2_-4	0.000826754385964918	0.000679824561403518	0.000519736842105271	0.000333333333333338	0.000533442982456148	0.000333333333333338	0.000239737274220036	0.000946271929824564	0.00122752192982457	0.00153179824561404	0.00218421052631579	0.00317105263157896	0.00588212719298246	0.0105238095238095	0.0179584017515052	0.0293876096491228	0.0456030701754386	0.0692627257799672	0.0988270388615216	0.133327850877193	0.169417077175698	0.20768201754386	0.243411056376574	0.28328673245614	0.318939244663383	0.337767378215654	0.35411986863711	0.367008210180624	0.375310344827586	0.380045429666119	0.38404105090312	0.388219485495348	0.390952380952381	0.396772478070175	0.403911877394636	0.407829775588396	0.410019157088123	0.411867542419267	0.415358552631579
96	100	-1	-Inf	-7	-Inf	-Inf	-Inf	-Inf	-Inf	2_-5	0.000159539473684206	0.000333333333333324	0.000186644772851664	0.000306469298245606	0.000133223684210523	0.000333333333333324	0.000999999999999987	0.00127969348659003	0.00154605263157894	0.00226600985221674	0.00403728070175437	0.00626163108921728	0.0103525219298245	0.0184285714285714	0.0303388157894737	0.0478826754385965	0.0712395833333333	0.101053179824561	0.13516201423098	0.172428179824561	0.211478927203065	0.249433114035088	0.285336617405583	0.317328399122807	0.345421455938697	0.363019157088123	0.372728618421053	0.381208538587849	0.38888048245614	0.393888888888889	0.397050903119869	0.398451012588943	0.401509578544061	0.407685823754789	0.410364035087719	0.41283579638752	0.417006568144499	0.419218390804598	0.421105090311987
97	101	-2	-Inf	-8	-Inf	-Inf	-Inf	-Inf	-Inf	2_-6	0.000827302631578953	0.00035749588138386	0.000148270181219113	0.000333333333333338	0.000531250000000008	0.000628837719298255	0.001	0.00128234649122808	0.00199561403508773	0.00401535087719299	0.00749780701754387	0.0141902412280702	0.0246018671059857	0.0401359649122807	0.062825370675453	0.091344298245614	0.125242324561403	0.161916666666667	0.198301039956212	0.237326754385965	0.278877192982456	0.316815789473684	0.344577850877193	0.358801535087719	0.370792763157895	0.381479166666667	0.39052850877193	0.394068965517241	0.397520833333333	0.402529282977559	0.407355811403509	0.413588815789474	0.417094846491228	0.420002192982456	0.424201754385965	0.428320175438597	0.431183360700602	0.435176535087719	0.437646929824561
98	102	7	-Inf	-Inf	6	-Inf	-Inf	-Inf	-Inf	2_3	0.00401372872048325	0.00302631578947367	0.0032938596491228	0.00366666666666667	0.00306732348111658	0.00295846994535518	0.00333333333333333	0.00333333333333333	0.00299999999999999	0.00273879781420765	0.00266666666666666	0.00266666666666666	0.00266666666666666	0.00266666666666666	0.00299999999999999	0.00343021346469622	0.00304105090311987	0.00293333333333334	0.00297486338797813	0.00248306010928961	0.00232404371584699	0.002	0.002	0.00215191256830601	0.00233333333333334	0.00253005464480874	0.00233333333333333	0.002	0.002	0.00176994535519126	0.00173825136612022	0.00191311475409836	0.00166666666666668	0.00166666666666668	0.00166666666666668	0.00166666666666668	0.00166666666666668	0.00170333880678709	0.00219562841530055
99	103	6	-Inf	-Inf	5	-Inf	-Inf	-Inf	-Inf	2_2	0.00266666666666666	0.00202741228070176	0.00170723684210527	0.00194627192982456	0.00179967159277504	0.00170819672131147	0.002	0.00172304324028462	0.00133333333333333	0.00159453551912568	0.002	0.002	0.00159508196721311	0.000871710526315784	0.00105628415300545	0.00154844006568144	0.00166666666666666	0.00186666666666667	0.002	0.002	0.002	0.001831964969896	0.00133989071038251	0.00148554282596836	0.00197755883962781	0.00233333333333333	0.00233333333333334	0.00166666666666666	0.00166666666666666	0.00135683060109289	0.000404918032786888	0.000506819421713029	0.000999999999999987	0.00133333333333334	0.00179016393442623	0.0020535519125683	0.00212165848336061	0.00129617486338797	0.000804371584699452
100	104	5	-Inf	-Inf	4	-Inf	-Inf	-Inf	-Inf	2_1	0.00282675438596491	0.00396052631578948	0.00433333333333333	0.00371929824561403	0.00366666666666667	0.00366666666666667	0.00321326754385965	0.003	0.00310673234811166	0.00359978070175438	0.00390695128626163	0.00366666666666667	0.00325451559934318	0.00252302631578948	0.00233333333333334	0.00255829228243021	0.00338478379857691	0.00366666666666667	0.003	0.003	0.003	0.003	0.00298026315789474	0.00216337719298246	0.0016704980842912	0.00217733990147784	0.0023152709359606	0.00214176245210728	0.0017312534209086	0.00166666666666668	0.00195347564313083	0.00200000000000002	0.00200000000000002	0.00200000000000002	0.00200000000000002	0.00166666666666668	0.00166666666666668	0.0019304871373837	0.00189545703338807
101	105	4	-Inf	-Inf	3	-Inf	-Inf	-Inf	-Inf	2_0	0.00433333333333333	0.00401315789473683	0.00399999999999999	0.00369298245614034	0.00353333333333332	0.00362513661202184	0.00388177339901477	0.00338961748633879	0.0031023535851122	0.00333333333333333	0.00333333333333333	0.00284072249589491	0.00226163108921729	0.00223060109289617	0.00238961748633879	0.00266666666666665	0.00266666666666665	0.00286666666666665	0.00299999999999999	0.00281639344262294	0.00298139025725231	0.00250163934426229	0.00201311475409836	0.00218142076502732	0.00168859649122807	0.00133333333333333	0.00192349726775956	0.00233333333333333	0.00233333333333333	0.00189689034369885	0.00166666666666666	0.00208674304418985	0.00233333333333333	0.00159672131147541	0.00110529187124932	0.00138679759956356	0.00187814207650273	0.00199999999999999	0.00180437158469945
102	106	3	-Inf	-Inf	2	-Inf	-Inf	-Inf	-Inf	2_-1	0.00283991228070174	0.00298684210526315	0.00266666666666665	0.00236015325670497	0.00233333333333333	0.00233333333333333	0.00221381578947368	0.00199999999999999	0.00233333333333333	0.00259868421052631	0.00242543859649122	0.0021631089217296	0.00166666666666666	0.0019046052631579	0.00199999999999999	0.002	0.00194964422550628	0.00166666666666666	0.00170285087719298	0.002	0.00233333333333333	0.00233333333333333	0.0023251096491228	0.00199999999999999	0.002	0.00199999999999999	0.00168691844553913	0.00186074561403508	0.0019655172413793	0.0021247947454844	0.00204879385964911	0.00122331691297208	0.001	0.00157088122605364	0.00158839627805145	0.00149561403508771	0.0017591680350301	0.00199999999999999	0.00222605363984674
103	107	2	-Inf	-Inf	1	-Inf	-Inf	-Inf	-Inf	2_-2	0.001	0.00067927631578947	0.001	0.001	0.000666666666666663	7.67543859649119e-05	0	0.000282346491228063	0.000557386051619983	0.000603070175438592	0.000429824561403501	0.000666666666666663	0.00133333333333333	0.00157730263157894	0.00180811403508772	0.0025641447368421	0.00411513157894737	0.00575493421052631	0.00802631578947369	0.0119709906951286	0.0163125	0.0220120614035088	0.0293080724876442	0.0377050438596491	0.0464375	0.0554813596491228	0.0645208333333333	0.0732291666666667	0.0819704433497537	0.091219298245614	0.0979129720853859	0.101875	0.105899122807018	0.110118421052632	0.114780701754386	0.119216557017544	0.123915570175439	0.129096880131363	0.13377850877193
104	108	1	-Inf	-Inf	0	-Inf	-Inf	-Inf	-Inf	2_-3	0.00250684181718665	0.00201317957166392	0.00170723684210527	0.00102686403508772	0.000866776315789478	0.000666666666666677	0.000214012041598252	0	0.000105637657361797	0.000333333333333338	9.1557017543861e-05	8.16885964912292e-05	0.000744389709906959	0.00147400109469076	0.00252412280701754	0.00422660098522168	0.00706513409961685	0.0118423645320197	0.0182714833059661	0.0270355774493706	0.0377909140667761	0.0489956140350877	0.0608308702791461	0.0726546052631579	0.0828467432950192	0.0939780701754386	0.105496442255063	0.115752192982456	0.126205254515599	0.136673234811166	0.14688013136289	0.158254644808743	0.170209633278599	0.179302681992337	0.185946907498632	0.191860974274767	0.196329501915709	0.200968253968254	0.206117131910235
105	109	0	-Inf	-Inf	-1	-Inf	-Inf	-Inf	-Inf	2_-4	0	0.000320153761669404	0.000480021893814991	0.000666666666666663	0.0011335522714833	0.00133333333333333	0.00166666666666665	0.00166666666666665	0.00177285166940338	0.00279769736842104	0.00437000547345374	0.00659429824561402	0.0100389254385965	0.0151951754385965	0.023152162014231	0.0358360745614035	0.0526337719298245	0.071863711001642	0.0921335522714833	0.11302850877193	0.134209978070175	0.153077175697865	0.171701149425287	0.193062944718117	0.217686918445539	0.241741652983032	0.262523262178435	0.27586951754386	0.285413793103448	0.295298850574713	0.303651340996169	0.311993431855501	0.318720942982456	0.32496332785988	0.330656267104543	0.33440065681445	0.338355263157895	0.342269293924466	0.343333333333333
106	110	-1	-Inf	-Inf	-2	-Inf	-Inf	-Inf	-Inf	2_-5	0.000333333333333338	0.000653508771929834	0.000480263157894744	5.26315789473692e-05	0	0	0	0	0.000546052631578951	0.00153201970443351	0.00285197368421054	0.0048472906403941	0.00861247947454845	0.0152380952380952	0.0244879385964912	0.0374100877192983	0.0548275862068966	0.0761650219298246	0.100605263157895	0.127034482758621	0.153320175438596	0.180018062397373	0.208258771929825	0.238186644772852	0.266455592105263	0.290894736842105	0.307458128078818	0.317536184210526	0.331063492063492	0.339825396825397	0.347054734537493	0.354235358511221	0.356816091954023	0.361607006020799	0.365955043859649	0.368750410509031	0.371916256157636	0.374873563218391	0.377036124794746
107	111	-2	-Inf	-Inf	-3	-Inf	-Inf	-Inf	-Inf	2_-6	0.00116008771929824	0.00133333333333333	0.00118640350877193	0.000692982456140347	0.000532894736842099	0.000333333333333324	0.000120415982484945	0.000893640350877192	0.00144006568144499	0.00219956140350877	0.00379857690202517	0.00626370614035088	0.010280701754386	0.0173902572523262	0.0292222222222222	0.045766447368421	0.0678505747126437	0.0965087719298246	0.127456486042693	0.160186951754386	0.194588815789474	0.228065681444992	0.259833333333333	0.287436781609195	0.30911986863711	0.323216748768473	0.333292282430213	0.341290570175439	0.346993979200876	0.351296113847838	0.355185002736727	0.359777777777778	0.363895833333333	0.368631578947368	0.374073891625616	0.376990147783251	0.380450657894737	0.383	0.384135741652983
108	112	7	-Inf	-Inf	-Inf	-3	-Inf	-Inf	-Inf	2_3	0.00333333333333333	0.00333333333333333	0.00237012630422845	0.002	0.002	0.002	0.00278892543859649	0.003	0.00222368421052631	0.002	0.00223629385964912	0.002	0.00250109649122807	0.003	0.0025953947368421	0.00256469298245614	0.00239144736842105	0.0024484649122807	0.00228837719298245	0.00220504385964912	0.002	0.00142434210526316	0.00133333333333334	0.00169078947368421	0.00233333333333333	0.00233333333333333	0.00200767543859649	0.00215241228070175	0.00264583333333333	0.00252796052631579	0.00233333333333333	0.00266666666666666	0.00238157894736841	0.00177850877192982	0.002	0.0024696223316913	0.002	0.00133333333333333	0.00157799671592775
109	113	6	-Inf	-Inf	-Inf	-4	-Inf	-Inf	-Inf	2_2	0.00666666666666665	0.00666666666666665	0.00633333333333333	0.00571710526315788	0.00553124999999999	0.00503782894736841	0.00466666666666665	0.0052313596491228	0.00522368421052631	0.00473026315789472	0.00486042692939244	0.00533333333333333	0.00516557017543859	0.00417872807017543	0.00440405701754385	0.00489747807017543	0.00421710526315789	0.00388486842105262	0.00471162280701753	0.00479495614035087	0.00430153508771929	0.00380811403508771	0.00335197368421052	0.00384539473684209	0.00399451754385964	0.00333552631578946	0.00299999999999999	0.00281907894736841	0.002688013136289	0.00252796052631579	0.00233333333333334	0.00233333333333334	0.00204824561403509	0.00277850877192982	0.00354385964912279	0.00323481116584564	0.00222532894736842	0.00166666666666668	0.00191133004926109
110	114	5	-Inf	-Inf	-Inf	-5	-Inf	-Inf	-Inf	2_1	0.00566666666666667	0.00470449561403509	0.00433333333333334	0.00464144736842105	0.00386513157894737	0.00307675438596491	0.00357675438596492	0.00428226249313565	0.00422405271828666	0.00373026315789474	0.00380701754385965	0.00358991228070176	0.00375013728720483	0.00375643130815545	0.00340405701754387	0.00412828947368422	0.00394243421052632	0.00344901315789474	0.0032889254385965	0.00279550438596491	0.00272916666666667	0.00295065789473684	0.00263048245614035	0.00235635964912281	0.003	0.00316502192982457	0.00333333333333334	0.00302900930487138	0.00235471491228071	0.00233333333333334	0.00203508771929825	0.00233333333333334	0.00290257252326218	0.00288870614035088	0.00212390350877193	0.00209813596491228	0.00259113300492611	0.00233333333333334	0.00208881578947369
111	115	4	-Inf	-Inf	-Inf	-6	-Inf	-Inf	-Inf	2_0	0.00233333333333333	0.00233333333333333	0.00248026315789473	0.00266666666666665	0.00253344298245613	0.00233333333333333	0.00211951754385964	0.00205372807017543	0.00212171052631578	0.00140120415982484	0.00133333333333333	0.00158511220580185	0.00166666666666665	0.00190421455938696	0.00166666666666665	0.00144298245614034	0.00133333333333333	0.00133333333333333	0.00136891078270388	0.0018615216201423	0.00197865353037766	0.00148604269293923	0.00133333333333333	0.00133333333333333	0.00133333333333333	0.0014854953475643	0.00197810618500272	0.00199999999999999	0.00199999999999999	0.00199999999999999	0.0014351395730706	0.00122495894909688	0.00126765188834154	0.00166666666666665	0.00191954022988504	0.00166666666666665	0.00166666666666665	0.00166666666666665	0.00122112753147234
112	116	3	-Inf	-Inf	-Inf	-7	-Inf	-Inf	-Inf	2_-1	0.006390993959363	0.00498793859649123	0.00418506315211423	0.004	0.00413541666666667	0.00433333333333334	0.005	0.005	0.00544298245614036	0.00593640350877194	0.00566666666666668	0.00566666666666668	0.00600000000000001	0.00624396929824562	0.00566666666666668	0.00520394736842106	0.0057247807017544	0.00643640350877194	0.00595504385964913	0.00525657894736843	0.00463486842105264	0.00433333333333334	0.00466666666666668	0.00484539473684211	0.00466118421052633	0.00400219298245615	0.00431798245614036	0.00481907894736843	0.00468750000000001	0.00466666666666668	0.00436787280701755	0.00374931581828134	0.00333333333333334	0.00322368421052632	0.00366666666666668	0.00433333333333334	0.00433333333333334	0.00391502192982457	0.00366666666666668
113	117	2	-Inf	-Inf	-Inf	-8	-Inf	-Inf	-Inf	2_-2	0.00235964912280702	0.00102631578947369	0.000519736842105271	0.000640350877192992	0.000666666666666677	0.0003733552631579	0.000213267543859652	0.000280153508771934	0	0	9.26535087719312e-05	0.000333333333333338	0.00115789473684211	0.00262123700054735	0.00465679824561404	0.0075734649122807	0.0123869731800766	0.0197105263157895	0.0299819376026273	0.0441691297208539	0.0627982456140351	0.0870180623973728	0.112229166666667	0.140338259441708	0.167129934210526	0.181135964912281	0.18811658456486	0.198101973684211	0.209988505747126	0.211617405582923	0.212147235905857	0.221250136836344	0.228269736842105	0.228197044334975	0.228151067323481	0.226413793103448	0.22369298245614	0.225805692391899	0.226562123700055
114	118	1	-Inf	-Inf	-Inf	-9	-Inf	-Inf	-Inf	2_-3	0	0	0.000333333333333324	0.000333333333333324	0	0	0	0.000277049180327861	0.000871373836891073	0.00133333333333333	0.00259441707717569	0.00456486042692939	0.00702459016393442	0.0101767925561029	0.0160131147540984	0.0259474548440066	0.040144499178982	0.0584666666666667	0.0803573770491803	0.107649180327869	0.136918579234973	0.168591680350301	0.201233879781421	0.232237158469945	0.262320197044335	0.286661202185792	0.300835796387521	0.308929078014184	0.316234972677596	0.32015956284153	0.324093989071038	0.328608196721311	0.332782869612657	0.335962841530055	0.339475409836066	0.343267321331151	0.346358469945355	0.351146688560482	0.353311475409836
115	119	0	-Inf	-Inf	-Inf	-10	-Inf	-Inf	-Inf	2_-4	0.000506578947368415	1.31578947368418e-05	0.000627192982456136	0.001	0.000533661740558286	0.000625136612021853	0.000666666666666663	0.000666666666666663	0.00143568691844553	0.00245027322404371	0.00401477832512315	0.00623152709359606	0.00924028461959497	0.0143311475409836	0.0227967213114754	0.0364532019704434	0.0551366120218579	0.0775894909688013	0.105017486338798	0.139437158469945	0.175298360655738	0.208087575259989	0.239907103825137	0.274774493705528	0.307277595628415	0.327688524590164	0.33772131147541	0.347284153005464	0.358567375886525	0.36515956284153	0.368308743169399	0.372200763775232	0.376869945355191	0.38055956284153	0.383580327868852	0.387094380796508	0.391448087431694	0.393776683087028	0.395449180327869
116	120	-1	-Inf	-Inf	-Inf	-11	-Inf	-Inf	-Inf	2_-5	7.20181739614754e-18	0.000320723684210531	0.000666666666666677	0.000974780701754388	0.00113486842105263	0.00103837719298246	0.00133333333333333	0.00218037280701754	0.00266117517847336	0.00360307017543859	0.00624561403508772	0.0104890350877193	0.0170856672158155	0.0271885964912281	0.042828947368421	0.0639506578947368	0.0916387061403509	0.125902412280702	0.162551535087719	0.202938149972633	0.243927083333333	0.284689692982456	0.32494233937397	0.348482456140351	0.361503289473684	0.375805921052632	0.386838815789474	0.393705043859649	0.398765188834154	0.400469846491228	0.40687794198139	0.411916666666667	0.41290350877193	0.416787280701754	0.422385964912281	0.425196271929825	0.426699561403509	0.431769567597154	0.437934210526316
117	121	-2	-Inf	-Inf	-Inf	-12	-Inf	-Inf	-Inf	2_-6	0.000159539473684213	0.000973640856672159	0.00137390350877194	0.000694033935413255	0.000265788028555743	0.000373836891078276	0.000333333333333338	0.000612390350877202	0.00122769567597154	0.00126535087719299	0.00203289473684211	0.00400492610837439	0.006544061302682	0.0111773399014778	0.0193968253968254	0.0320274122807018	0.0494022988505747	0.0719862938596491	0.0995752599890531	0.131122807017544	0.165226600985222	0.201632183908046	0.235786535303777	0.269113300492611	0.30015763546798	0.320336617405583	0.334429824561403	0.345689107827039	0.354153256704981	0.360961685823755	0.36884345922277	0.373205801860974	0.3762030651341	0.382876299945265	0.388775588396278	0.392116037219485	0.396091954022988	0.400314723590586	0.403666666666667
118	122	7	-Inf	-Inf	-Inf	-Inf	2	-Inf	-Inf	2_3	0.00217350848385332	0.002	0.00170833333333334	0.00102791461412151	0.000930487137383689	0.00104214559386973	0.00145120614035088	0.0022216748768473	0.00222916666666667	0.002	0.00181937602627258	0.00108333333333334	0.00107620614035088	0.00109742747673782	0.001	0.001	0.000381578947368427	0.000875000000000013	0.00129885057471265	0.001	0.0013136288998358	0.001	0.00100547345374932	0.00133333333333334	0.00133333333333334	0.001	0.001	0.00133333333333334	0.00133333333333334	0.00121162280701755	0.001	0.000666666666666663	0.000133552271483305	0.000333333333333338	0.00083689107827039	0.000666666666666663	0.000429666119321294	0.000333333333333338	0.00077777777777778
119	123	6	-Inf	-Inf	-Inf	-Inf	1	-Inf	-Inf	2_2	0.00149423393739705	0.00134539473684211	0.00100000000000001	0.00161732456140352	0.00200000000000002	0.00200000000000002	0.00187753981328942	0.00166666666666668	0.00144298245614037	0.00166666666666668	0.00200000000000002	0.00200000000000002	0.00208401976935751	0.00233333333333334	0.00226206140350879	0.00200000000000002	0.00200000000000002	0.00178179824561405	0.00128790366721402	0.001	0.00103229337712097	0.00152521929824563	0.00166666666666668	0.00148793859649124	0.00132730263157895	0.001	0.001	0.00148604269293926	0.00166666666666668	0.00180592105263159	0.00229885057471265	0.00141557017543861	0.00071436403508773	0.000887609649122811	0.000394636015325688	0.000333333333333352	0.000850877192982461	0.00141831140350879	0.00142160087719299
120	124	5	-Inf	-Inf	-Inf	-Inf	0	-Inf	-Inf	2_1	0.00582675438596492	0.00600000000000001	0.0055202850877193	0.00533333333333334	0.00533333333333334	0.0050405701754386	0.00488048245614035	0.00494581280788178	0.00443914473684211	0.00466666666666667	0.00524122807017545	0.00474822112753147	0.00466666666666667	0.00466666666666667	0.00433333333333334	0.00410946907498632	0.00428297755883964	0.00420997807017544	0.004	0.004	0.00368910782703886	0.004	0.00432457580733444	0.004	0.004	0.00417952928297757	0.004	0.00352709359605912	0.00333333333333334	0.00379166666666667	0.004	0.00366666666666667	0.00366666666666667	0.00376245210727969	0.004	0.0039184455391352	0.00342583470169678	0.003	0.00277394636015326
121	125	4	-Inf	-Inf	-Inf	-Inf	-1	-Inf	-Inf	2_0	0.00598793859649123	0.00633333333333333	0.00666666666666667	0.00697482211275315	0.00700000000000001	0.00640899122807017	0.00621107456140351	0.00571765350877193	0.00555701754385965	0.0056030701754386	0.00566666666666667	0.00540953947368421	0.00466666666666667	0.00466666666666667	0.00452498627127952	0.00376864035087719	0.00366666666666667	0.0034484649122807	0.00371209633278599	0.00379495614035088	0.00266666666666666	0.00305043859649122	0.004	0.00382127192982456	0.00332785087719298	0.003	0.003	0.003	0.003	0.003	0.003	0.00354111842105263	0.00361896929824561	0.00244517543859649	0.00212280701754386	0.0021359649122807	0.00192501368363437	0.00241831140350877	0.00291173245614035
122	126	3	-Inf	-Inf	-Inf	-Inf	-2	-Inf	-Inf	2_-1	0.00350657894736842	0.00365350877192982	0.00366666666666667	0.00336015325670497	0.00346655701754386	0.00366666666666667	0.00366666666666667	0.00310837438423646	0.00289418859649123	0.0031984649122807	0.00357456140350877	0.00333333333333333	0.0028232074438971	0.00309539473684211	0.00326918859649122	0.003	0.0029496442255063	0.00266666666666666	0.00263048245614035	0.00194143404488232	0.00133333333333333	0.00151535087719298	0.00235960591133004	0.00333333333333333	0.00267763157894737	0.0011798245614035	0.000373836891078262	0.000666666666666663	0.000965517241379311	0.000875205254515598	0.000382127192982448	0.000333333333333324	0.000603174603174598	0.000191570881226052	0.000666666666666663	0.000918445539135194	0.000425834701696763	0.000266557197591673	0.000226053639846737
123	127	2	-Inf	-Inf	-Inf	-Inf	-3	-Inf	-Inf	2_-2	0.000160635964912276	0.000333333333333324	0.000185063152114218	0	0.000135416666666663	0.000628837719298241	0.00145559210526315	0.00166666666666666	0.00155263157894736	0.00307894736842105	0.00567927631578948	0.00990460526315789	0.0169297089511257	0.0280241228070175	0.0444294343767161	0.0653092105263158	0.092327850877193	0.124286184210526	0.156710454296661	0.1876875	0.21249451754386	0.233382675438597	0.25046600877193	0.264052631578947	0.278104166666667	0.286320175438597	0.289310307017544	0.292	0.292	0.288666666666667	0.28747149122807	0.285995614035088	0.286904057017544	0.288787280701754	0.291122807017544	0.294530701754386	0.297841817186645	0.301928179824561	0.305382127192982
124	128	1	-Inf	-Inf	-Inf	-Inf	-4	-Inf	-Inf	2_-3	0.000160087719298241	0.000333333333333324	0.00048026315789473	0.000973684210526316	0.000666666666666663	0.000374863387978134	0.000215106732348106	0.000277049180327861	0.00153804050355774	0.0025224043715847	0.00334811165845649	0.0058111658456486	0.00986042692939244	0.016920218579235	0.0287448087431694	0.0455073891625616	0.0664679802955665	0.0932666666666667	0.124017486338798	0.157151912568306	0.190595511767926	0.222609836065574	0.255560655737705	0.284566120218579	0.305833333333333	0.319398907103825	0.329234972677596	0.335322404371585	0.341283687943262	0.347594653573377	0.350974822112753	0.354114020731042	0.358536612021858	0.36324262295082	0.367806873977087	0.371827059465357	0.373724043715847	0.375590038314176	0.37884043715847
125	129	0	-Inf	-Inf	-Inf	-Inf	-5	-Inf	-Inf	2_-4	0.000333333333333338	1.31578947368423e-05	0	0.000306469298245619	0.000466338259441709	0.000666666666666663	0.000547149122807017	0.000333333333333338	0.000666666666666663	0.000932017543859649	0.00170114942528736	0.00316995614035088	0.00497974822112753	0.00885057471264368	0.0157571271929825	0.0252583470169677	0.0397816091954023	0.0621655701754386	0.0884285714285714	0.117214364035088	0.151043859649123	0.189166666666667	0.226242324561404	0.262106732348112	0.297584564860427	0.324168306010929	0.341956688596491	0.352948002189381	0.360689144736842	0.369747126436782	0.37693475877193	0.382983579638752	0.388491228070175	0.390429118773946	0.393727422003284	0.397144736842105	0.400387978142076	0.405067323481117	0.408249042145594
126	130	-1	-Inf	-Inf	-Inf	-Inf	-6	-Inf	-Inf	2_-5	0.00017324561403509	0	0.000627192982456144	0.00130651340996169	0.000866776315789478	8.00438596491239e-05	0.000213815789473687	0	0.000211622807017547	0.00119846491228071	0.00185087719298247	0.00334044882320745	0.00554789272030652	0.00923684210526317	0.0165604816639299	0.0277209429824561	0.0437312534209086	0.0656222587719298	0.0943881578947369	0.128108374384236	0.164417077175698	0.203592105263158	0.243735632183908	0.284106732348112	0.319621710526316	0.346741652983032	0.365331691297209	0.377931034482759	0.388275862068965	0.393458333333333	0.397894909688013	0.402884510125889	0.406555555555556	0.409484649122807	0.414885245901639	0.418407772304324	0.419907498631637	0.42240065681445	0.426264254385965
127	131	-2	-Inf	-Inf	-Inf	-Inf	-7	-Inf	-Inf	2_-6	0.00049342105263158	0.000666666666666676	0.000333333333333338	2.63157894736846e-05	0.000333333333333338	0.000333333333333338	0.001	0.00155409836065574	0.00187137383689107	0.00259453551912568	0.00469622331691298	0.00986863711001643	0.0152441160372195	0.0237672131147541	0.0350693989071038	0.049367816091954	0.0719207650273224	0.100186644772852	0.133143169398907	0.168553005464481	0.202974316939891	0.237263820470717	0.273181420765027	0.30276026272578	0.323815300546448	0.33927868852459	0.350196721311475	0.35816393442623	0.364504091653028	0.368079781420765	0.370308743169399	0.373273867975996	0.376958469945355	0.379613114754098	0.381351912568306	0.384880523731587	0.386845901639344	0.386553366174056	0.389507103825137
128	132	7	-Inf	-Inf	-Inf	-Inf	-Inf	1	-Inf	2_3	0.00166666666666666	0.00198684210526315	0.00214692982456139	0.00202631578947367	0.00186699507389162	0.00166666666666666	0.00166666666666666	0.00138961748633879	0.00133333333333333	0.00159453551912568	0.00199999999999999	0.00199999999999999	0.00166666666666666	0.00166666666666666	0.0016103825136612	0.00111822660098522	0.000707650273224039	0.000999999999999987	0.00164153005464479	0.00170054644808742	0.00134262295081966	0.00149863163656266	0.00166010928961748	0.00151450465243568	0.0010224043715847	0.000666666666666663	0.000666666666666663	0.000666666666666663	0.000666666666666663	0.000666666666666663	0.000666666666666663	0.00108674304418984	0.00157814207650273	0.00166666666666666	0.00143825136612021	0.0012798690671031	0.000788524590163927	0.000370005473453739	0.000862295081967198
129	133	6	-Inf	-Inf	-Inf	-Inf	-Inf	0	-Inf	2_2	0.00633333333333333	0.00633333333333333	0.00537061403508771	0.00469188596491228	0.00480175727622185	0.00529501915708812	0.00533333333333333	0.00505098684210525	0.00522368421052631	0.00499999999999999	0.00499999999999999	0.00474342105263158	0.00433333333333333	0.00433333333333333	0.00399999999999999	0.00423081140350876	0.00399999999999999	0.00399999999999999	0.00428837719298245	0.00379495614035087	0.00363486842105263	0.00333333333333333	0.00333333333333333	0.00333333333333333	0.00333333333333333	0.00333333333333333	0.00300767543859648	0.00299999999999999	0.00331198686371099	0.00319462719298245	0.00270120614035087	0.00279187259747391	0.00328516694033935	0.00322149122807017	0.00245614035087718	0.00233333333333333	0.00259155701754386	0.00266666666666666	0.00266666666666666
130	134	5	-Inf	-Inf	-Inf	-Inf	-Inf	-1	-Inf	2_1	0.00550657894736843	0.00501315789473685	0.0047061403508772	0.00494736842105264	0.00580043859649123	0.00570614035087719	0.00478708264915162	0.00471984649122807	0.00466666666666667	0.00466666666666667	0.00514692982456141	0.00441420765027323	0.004	0.004	0.00346381578947369	0.00422495894909689	0.00456359649122807	0.00378872468527641	0.00403776683087028	0.00413596491228071	0.00328618421052632	0.00285032894736842	0.0030207991242474	0.00383662280701754	0.004	0.00319868637110016	0.00266666666666666	0.00295019157088123	0.00303229337712097	0.00266666666666666	0.00237985769020252	0.00210673234811166	0.00166666666666666	0.00186371100164204	0.00259155701754386	0.00224904214559388	0.002	0.00240284619594965	0.00266666666666666
131	135	4	-Inf	-Inf	-Inf	-Inf	-Inf	-2	-Inf	2_0	0.000666666666666663	0.000986842105263159	0.00148026315789472	0.00166666666666665	0.00139956212370004	0.00158758923668314	0.00178673245614034	0.00143969298245613	0.00133333333333333	0.00133333333333333	0.00124028461959495	0.000999999999999987	0.00115763546798029	0.00166666666666665	0.00193475877192981	0.00189162561576353	0.00199999999999999	0.00157785087719297	0.00103776683087027	0.00153070175438595	0.00164309210526314	0.00133333333333333	0.000999999999999987	0.000830043859649114	0.000996168582375466	0.0011559934318555	0.00164860426929391	0.00180842911877393	0.00169896004378761	0.00120580186097426	0.000999999999999999	0.00122003284072249	0.000727422003284067	0.000765188834154349	0.00099999999999999	0.000582785087719297	0.000576902025177886	0.000597153804050351	0.000104542966611929
132	136	3	-Inf	-Inf	-Inf	-Inf	-Inf	-3	-Inf	2_-1	0.00250657894736842	0.00265350877192982	0.00270614035087719	0.00172030651340996	0.00133333333333333	0.00133333333333334	0.00157236842105263	0.00255921052631579	0.00256085526315789	0.00180240831964971	0.00142528735632184	0.00191831140350877	0.00225561029009305	0.00176260964912282	0.001	0.00122331691297208	0.00204980842911878	0.00212424740010947	0.002	0.00180514504652436	0.00133333333333334	0.00151395730706075	0.00166008771929826	0.00133333333333334	0.00165900383141762	0.00166666666666667	0.00166666666666666	0.00166666666666667	0.00136945812807882	0.00154351395730706	0.00133333333333334	0.000550082101806234	0.0012672131147541	0.0021464480874317	0.00141434044882321	0.00107827038861522	0.00109578544061303	0.001	0.001
133	137	2	-Inf	-Inf	-Inf	-Inf	-Inf	-4	-Inf	2_-2	0.000160087719298248	0.000333333333333338	0.000666666666666677	0.000360153256704986	8.33123774646756e-18	0	0.000427631578947366	0.000279605263157899	0.000650767543859654	0.00186425834701696	0.00190804597701148	0.00166666666666666	0.00166666666666666	0.00166666666666666	0.002064039408867	0.00211001642036124	0.00204980842911876	0.00233333333333333	0.00229775588396277	0.00199999999999999	0.00135416666666666	0.00184729064039409	0.00266008771929824	0.00233333333333333	0.00200766283524903	0.00184783798576901	0.00166666666666666	0.00213793103448275	0.00233333333333333	0.00208702791461412	0.00223152709359606	0.00210837438423645	0.00179890710382513	0.00209344262295081	0.00258565955117679	0.00315654077723042	0.00390421455938697	0.00473015873015873	0.00589107827038861
134	138	1	-Inf	-Inf	-Inf	-Inf	-Inf	-5	-Inf	2_-3	0.000519736842105264	0.000320175438596496	0.0001469298245614	2.68199233716468e-05	0.000133223684210523	0.000333333333333324	0.000666666666666663	0.000666666666666663	0.000227521929824555	0	0.000758771929824559	0.00150355774493705	0.00174451754385965	0.00271264367816092	0.00392282430213465	0.00522368421052631	0.00648275862068965	0.00838048245614035	0.0112134646962233	0.0147536945812808	0.01888013136289	0.0238062397372742	0.0301118421052632	0.0384953475643131	0.0475210727969349	0.0568620689655172	0.0672068965517242	0.0795862068965517	0.0935829228243021	0.108730706075534	0.124986863711002	0.142459770114943	0.159433497536946	0.176609195402299	0.194103448275862	0.211484400656814	0.228268199233716	0.241	0.250899288451013
135	139	0	-Inf	-Inf	-Inf	-Inf	-Inf	-6	-Inf	2_-4	0	0	0	0	0	0	0.000119868637110013	0.000333333333333324	0.000333333333333324	0.000865131578947367	0.00218500273672688	0.00342324561403509	0.00513957307060755	0.0083360745614035	0.0135723684210526	0.0218215654077723	0.0332302631578947	0.0491461412151067	0.0683196271929825	0.0914915161466886	0.118379310344828	0.149211822660099	0.183683087027915	0.221434592227696	0.259894736842105	0.290792556102901	0.313524122807017	0.329993431855501	0.34616091954023	0.364347016967707	0.379212917350848	0.389214912280702	0.397992884510126	0.404296661193213	0.409733990147783	0.415815544608648	0.423157894736842	0.430472039473684	0.433696223316913
136	140	-1	-Inf	-Inf	-Inf	-Inf	-Inf	-7	-Inf	2_-5	0.00100000000000001	0.000678728070175449	0.000370126304228451	0.000308662280701759	0.000270833333333346	0.00037116228070176	0.000877741228070188	0.000666666666666665	0.00132894736842105	0.00307894736842106	0.00448519736842106	0.00746655701754385	0.0130087719298246	0.0216354166666667	0.0341381578947368	0.0510230263157895	0.0736458333333333	0.102643640350877	0.135101973684211	0.171608552631579	0.211036184210526	0.251058114035088	0.288286184210526	0.321259868421053	0.347552631578947	0.365799342105263	0.379792763157895	0.391200657894737	0.4034375	0.412302083333333	0.418390350877193	0.422376026272578	0.425565789473684	0.430785087719298	0.434087719298246	0.437417077175698	0.443356907894737	0.445	0.444510673234811
137	141	-2	-Inf	-Inf	-Inf	-Inf	-Inf	-8	-Inf	2_-6	0.000333333333333338	1.37061403508774e-05	0.000186644772851672	0.000612938596491237	0.000466557017543867	8.00438596491239e-05	0.000786184210526322	0.00183881578947369	0.00231743421052632	0.00353179824561405	0.00621929824561405	0.0101885964912281	0.017077850877193	0.0276190476190476	0.0431855500821018	0.0648598795840175	0.0941412151067324	0.129205043859649	0.166267104542967	0.204916666666667	0.242397478070175	0.280732348111658	0.316809523809524	0.342041666666667	0.35684345922277	0.369043859649123	0.3802008757526	0.385807334428024	0.391321271929825	0.396955665024631	0.40194298245614	0.408326765188834	0.414777777777778	0.417479714912281	0.41994262295082	0.424897099069513	0.429111658456486	0.431535303776683	0.435279146141215
148	154	-Inf	-1	-1	-Inf	-Inf	-Inf	-Inf	-Inf	2_1	0.00283991228070175	0.00266666666666666	0.00296052631578947	0.00333333333333333	0.00353311439518336	0.0036271279516749	0.00354660087719298	0.00333333333333333	0.00344006568144499	0.00366666666666667	0.00366666666666667	0.00366666666666667	0.00292118226600984	0.00266666666666666	0.00333333333333333	0.00310837438423644	0.00305145046524356	0.00354440789473684	0.00337110016420361	0.0032719298245614	0.00295285087719297	0.00251699561403508	0.00265679824561403	0.00233333333333333	0.00200383141762451	0.00166666666666666	0.00229720853858784	0.00266666666666666	0.00206458675424192	0.00233333333333333	0.00262014230979748	0.00222003284072249	0.00172742200328407	0.00199999999999999	0.00199999999999999	0.00208388157894736	0.00233333333333333	0.00166666666666666	0.00166666666666666
149	155	-Inf	-2	-2	-Inf	-Inf	-Inf	-Inf	-Inf	2_0	0.002	0.002	0.00151973684210527	0.00133333333333334	0.00133333333333334	0.00133333333333334	0.00111767925561029	0.00161029009304872	0.00212862616310893	0.00192786885245902	0.0015944170771757	0.00208743169398907	0.00178489326765189	0.000769398907103832	0.000610382513661211	0.000333333333333338	0.000707717569786544	0.001	0.000691803278688534	0.001	0.00165737704918034	0.00133333333333334	0.00100655737704918	0.001	0.000689071038251375	0.000333333333333338	0.000333333333333338	0.000666666666666677	0.000666666666666677	0.000563387978142085	0.000333333333333338	8.68852459016406e-05	0.000333333333333338	0.000333333333333338	0.000333333333333338	0.000666666666666677	0.000455191256830608	0.000333333333333338	0.000920218579234978
150	156	-Inf	-3	-3	-Inf	-Inf	-Inf	-Inf	-Inf	2_-1	0.00531907894736843	0.00534703947368422	0.00566666666666668	0.00597313596491229	0.00566666666666668	0.00537390350877194	0.00545265462506843	0.00594572368421053	0.00578947368421053	0.00506798245614036	0.005	0.005	0.00474493705528189	0.0047624521072797	0.005	0.00522368421052632	0.00495010964912281	0.00466666666666668	0.00466666666666668	0.00466666666666668	0.00466666666666668	0.00448494800218939	0.00433333333333334	0.00433333333333334	0.00400602079912425	0.00415325670498085	0.00433333333333334	0.00419430760810072	0.004	0.00366666666666668	0.00338259441707718	0.00333333333333334	0.00360307017543861	0.00357088122605365	0.00307827038861522	0.00291899288451013	0.00290695128626164	0.00279934210526317	0.00310727969348659
151	157	-Inf	-4	-4	-Inf	-Inf	-Inf	-Inf	-Inf	2_-2	0.00865131578947368	0.00402631578947369	0.004	0.0046140350877193	0.00413322368421053	0.00374671052631579	0.0034265350877193	0.00271984649122807	0.00266666666666666	0.00266666666666666	0.00266666666666666	0.0024143404488232	0.00192105263157895	0.00190530925013684	0.00206469298245614	0.00233333333333333	0.00228188286808976	0.002	0.00196223316912972	0.00146962233169129	0.001	0.00118336070060208	0.00166666666666666	0.00166666666666666	0.00133717105263157	0.000844298245614034	0.000981937602627258	0.00133333333333333	0.00103229337712096	0.00120580186097427	0.00128680897646414	0.001	0.000455043859649116	0	0.000257799671592768	0.000417077175697858	0.00042324561403508	0.000666666666666663	0.000666666666666663
152	158	-Inf	-5	-5	-Inf	-Inf	-Inf	-Inf	-Inf	2_-3	0.000506578947368421	0.000333333333333338	0.000480263157894738	0.000359649122807022	5.53744242577818e-18	0.000291803278688531	0.000666666666666663	0.000666666666666663	0.00076902025177887	0.00126120218579235	0.00133333333333334	0.00157963875205254	0.00221510673234812	0.00346120218579236	0.00550218579234974	0.00783908045977012	0.0126147540983607	0.0205960591133005	0.0317289617486339	0.0469092896174863	0.0651125683060109	0.0902446633825944	0.119273224043716	0.149709359605911	0.184053551912568	0.220289617486339	0.252256830601093	0.28572131147541	0.318641571194763	0.341868306010929	0.352402732240437	0.355780687397709	0.359713661202186	0.354526775956284	0.354685245901639	0.361666666666667	0.362724043715847	0.365293377120963	0.366297267759563
153	159	-Inf	-6	-6	-Inf	-Inf	-Inf	-Inf	-Inf	2_-4	0.000173245614035083	0	0.0001469298245614	0.000333333333333324	0.000200109649122802	0.000293311403508764	0.000333333333333324	0.000333333333333324	0.00110581140350877	0.00186513157894737	0.00218421052631579	0.00367543859649123	0.00662719298245614	0.0108095238095238	0.0186896551724138	0.0308360745614035	0.0472697368421053	0.0709293924466338	0.100493705528188	0.134209429824561	0.169349753694581	0.207228070175439	0.245016420361248	0.281273574561404	0.311343732895457	0.330074986316366	0.349291187739464	0.361814449917898	0.369712643678161	0.374712096332786	0.377569239189929	0.383331691297209	0.385079365079365	0.389868421052632	0.397756431308155	0.402251778872468	0.40103667214012	0.402267651888342	0.407836622807018
154	160	-Inf	-7	-7	-Inf	-Inf	-Inf	-Inf	-Inf	2_-5	0.000826754385964911	0.000359649122807022	0.000186403508771933	0	0.000133223684210528	0.000626163108921727	0.000427631578947366	0	0.000877941981390256	0.0018640350877193	0.00294298245614035	0.00467378215654078	0.00737110016420361	0.0127598684210526	0.0215394736842105	0.0351636562671045	0.0540837438423645	0.0796354166666667	0.112047149122807	0.149029556650246	0.186377192982456	0.225592105263158	0.265958333333333	0.301588943623426	0.330008210180624	0.35165350877193	0.368372194854953	0.379367324561403	0.387747126436782	0.393497536945813	0.397422697368421	0.402213464696223	0.406967105263158	0.412007662835249	0.417628899835796	0.420423245614035	0.421111658456486	0.423134646962233	0.427915708812261
155	161	-Inf	-8	-8	-Inf	-Inf	-Inf	-Inf	-Inf	2_-6	0.000159539473684206	0.000652960526315785	0.000519978106184996	2.68640350877186e-05	0	0.000293311403508764	0.00112006578947368	0.00133333333333333	0.00143969298245613	0.00219868637110016	0.00379660087719298	0.00676628352490421	0.0116074561403509	0.0189523809523809	0.0304035087719298	0.0477664473684211	0.0706239035087719	0.100719846491228	0.134272030651341	0.169761513157895	0.20812205801861	0.245766447368421	0.282669950738916	0.31415350877193	0.338136288998358	0.354530377668309	0.365953399122807	0.375118226600985	0.381912828947368	0.385380952380952	0.388290093048714	0.391906951286262	0.394605363984674	0.397823207443897	0.401576754385965	0.403835796387521	0.407034482758621	0.411091954022988	0.414228243021346
156	164	-Inf	-1	-Inf	4	-Inf	-Inf	-Inf	-Inf	2_1	0.003	0.00267982456140351	0.00233333333333334	0.00202631578947369	0.00120032840722496	0.001	0.00211787280701755	0.00233333333333334	0.00166666666666666	0.00140546448087432	0.00157963875205254	0.00157963875205254	0.0012616310892173	0.001	0.00105628415300547	0.00154844006568144	0.00166666666666666	0.00126710454296661	0.000666666666666663	0.00103387978142077	0.00166666666666666	0.00149863163656267	0.00100655737704918	0.001	0.00131092896174864	0.00180327868852459	0.002	0.00121311475409836	0.001	0.00123005464480875	0.001	0.000753409710856517	0.0012448087431694	0.00193005464480874	0.00143825136612022	0.001	0.00142295081967213	0.002	0.00160874316939891
157	165	-Inf	-2	-Inf	3	-Inf	-Inf	-Inf	-Inf	2_0	0.00316008771929823	0.00333333333333331	0.00285307017543858	0.00236015325670496	0.00233333333333331	0.00233333333333331	0.00233333333333331	0.00233333333333331	0.00233333333333331	0.00233333333333331	0.00233333333333331	0.00233333333333331	0.00225548245614033	0.00223754789272029	0.00233333333333331	0.002109649122807	0.00204980842911876	0.00212390350877191	0.00199999999999999	0.00199999999999999	0.00231198686371099	0.00236124794745483	0.00232675438596489	0.00199999999999999	0.00167432950191571	0.00184783798576901	0.00166666666666665	0.00166666666666666	0.0019638752052545	0.00212315270935959	0.00233333333333331	0.00222495894909686	0.00199999999999999	0.00190640394088669	0.00166666666666665	0.00141160372194854	0.00142911877394635	0.0012063492063492	0.00111220580186097
158	166	-Inf	-3	-Inf	2	-Inf	-Inf	-Inf	-Inf	2_-1	0.0158881578947368	0.00566666666666667	0.00552083333333334	0.00533333333333333	0.00466666666666667	0.0040831964969896	0.00411787280701754	0.00461129385964912	0.0045625	0.00459758771929825	0.00475712719298245	0.0042495894909688	0.00351340996168582	0.00347258771929824	0.00372916666666667	0.00355555555555555	0.00290241228070176	0.00254187192118227	0.00340229885057472	0.00419376026272579	0.00433333333333334	0.00433333333333334	0.00399452654625069	0.00366666666666667	0.00366666666666667	0.00366666666666667	0.00366666666666667	0.00386348684210526	0.00366666666666667	0.00354460864805692	0.00333333333333334	0.00310727969348658	0.0038664477285167	0.00414802631578947	0.00341475409836066	0.00348987411056377	0.00352490421455939	0.00266666666666666	0.00266666666666666
159	167	-Inf	-4	-Inf	1	-Inf	-Inf	-Inf	-Inf	2_-2	0.00566666666666667	0.00566666666666667	0.00518750000000001	0.00438916256157636	0.00420142309797483	0.00429166666666667	0.00456907894736843	0.00444499178981938	0.00389583333333334	0.00366666666666667	0.00348574561403509	0.003	0.003	0.00276409414340449	0.00272916666666667	0.00322222222222223	0.00295128626163109	0.00245833333333334	0.00266666666666666	0.00266666666666666	0.00198029556650246	0.00166666666666666	0.00199452654625069	0.00166666666666666	0.0013421052631579	0.00118256578947369	0.001	0.00133333333333334	0.00133333333333334	0.00087828947368421	0.000103995621237	0	0.000266557197591684	0	0	0	0.000237000547345378	0.000396381578947372	0.000666666666666663
160	168	-Inf	-5	-Inf	0	-Inf	-Inf	-Inf	-Inf	2_-3	0.00117324561403509	0.000680350301039952	0.000666666666666663	5.5829228243021e-05	0.000131910235358508	0.000624999999999995	0.000430921052631576	0	0.000104166666666668	0.000597587719298243	0.000666666666666663	0.000916803503010399	0.00230651340996167	0.00380514504652435	0.00637499999999999	0.0104444444444444	0.0161127531472359	0.0244166666666667	0.0344942528735632	0.0463169129720854	0.0595320197044335	0.0728325123152709	0.0841204159824849	0.0951226053639847	0.106789473684211	0.117650219298246	0.128494252873563	0.140412828947368	0.153019672131148	0.166741228070175	0.181669403393541	0.195789272030651	0.208330596606459	0.219460864805692	0.229028461959496	0.236754789272031	0.243414340448823	0.249567434210526	0.254227695675971
161	169	-Inf	-6	-Inf	-1	-Inf	-Inf	-Inf	-Inf	2_-4	0.00149342105263158	0.00166666666666666	0.00103947368421053	0.000359649122807022	0.000333333333333338	4.15300546448094e-05	0.000666666666666663	0.00122058018609743	0.00153804050355775	0.0025224043715847	0.00350738916256157	0.00473770491803278	0.00602517788724686	0.00894754098360656	0.0145109289617486	0.0229688013136289	0.0348571428571429	0.0497333333333333	0.0662382513661202	0.0843103825136612	0.103418032786885	0.12472140120416	0.144404371584699	0.160992337164751	0.17728306010929	0.195191256830601	0.212404371584699	0.224404371584699	0.23479781420765	0.24431912568306	0.252187978142076	0.260143715846994	0.266782869612657	0.271086338797814	0.275179234972678	0.280022404371585	0.284089617486339	0.286593322386426	0.287760655737705
162	170	-Inf	-7	-Inf	-2	-Inf	-Inf	-Inf	-Inf	2_-5	0.00201315789473685	0.00166666666666668	0.00137280701754387	0.000693486590038323	0.000133223684210528	0.000333333333333338	0.000666666666666677	0.000387520525451566	0.000333333333333338	0.0008640350877193	0.00142543859649124	0.00242200328407226	0.0044696223316913	0.00742763157894737	0.0121030701754386	0.0193628899835796	0.0309447181171319	0.0475592105263158	0.0673673245614035	0.0919146141215107	0.118872807017544	0.147103070175439	0.175802083333333	0.202567049808429	0.229978106185003	0.260850877192982	0.2864017515052	0.302759868421053	0.315770114942529	0.32499671592775	0.332601425438596	0.339543513957307	0.343078947368421	0.344812260536398	0.347530377668309	0.349081140350877	0.349574165298303	0.3516004378763	0.352892720306513
163	171	-Inf	-8	-Inf	-3	-Inf	-Inf	-Inf	-Inf	2_-6	0.000839648544755634	0.000666666666666677	0.000333333333333338	2.52192982456144e-05	0.000269736842105267	0.000961622807017546	0.00145524437122461	0.00194901315789474	0.00244261394838002	0.00347587719298247	0.0063421052631579	0.0105657894736842	0.01733607907743	0.0286765350877193	0.0458996710526316	0.0679764254385965	0.0956842105263158	0.128351425438596	0.163281798245614	0.199072249589491	0.234645833333333	0.27115899122807	0.30422130697419	0.325564692982456	0.338453947368421	0.348978070175439	0.358520833333333	0.365828947368421	0.370807881773399	0.373498903508772	0.376158182813355	0.379333333333333	0.382995614035088	0.385335526315789	0.388447368421053	0.392785087719298	0.395957785087719	0.398684729064039	0.403378289473684
164	174	-Inf	-1	-Inf	-Inf	-5	-Inf	-Inf	-Inf	2_1	0.00482675438596491	0.00468035030103996	0.0041871921182266	0.00430592105263157	0.00433333333333333	0.00462506841817187	0.00511822660098522	0.00505537280701755	0.005	0.005	0.00424287280701754	0.00374986316365627	0.00366666666666667	0.00366666666666667	0.0042703886152162	0.004	0.00371546052631579	0.00420853858784893	0.00470114942528736	0.00480623973727422	0.00429392446633825	0.00348739035087719	0.003	0.00316502192982456	0.00300875752599891	0.003	0.0033103448275862	0.00333333333333333	0.00362896174863388	0.00387794198139026	0.00338533114395183	0.00333333333333333	0.00333333333333333	0.00333333333333333	0.00333333333333333	0.00333333333333333	0.00333333333333333	0.00266666666666666	0.00266666666666666
165	175	-Inf	-2	-Inf	-Inf	-6	-Inf	-Inf	-Inf	2_0	0.00166666666666666	0.00166666666666666	0.00181359649122807	0.00230701754385964	0.0022	0.002	0.002	0.00227704918032786	0.00256431308155446	0.00233333333333333	0.00242036124794745	0.00266666666666666	0.00233333333333333	0.00210273224043716	0.00233333333333333	0.00233333333333333	0.002	0.002	0.00205027322404372	0.00285027322404372	0.00331472359058565	0.0024983606557377	0.00233333333333333	0.00233333333333333	0.0020219298245614	0.00166666666666666	0.00166666666666666	0.00187978142076503	0.00166666666666666	0.00166666666666666	0.00140503557744936	0.00124659028914347	0.00124480874316939	0.000736612021857921	0.000771958537915982	0.00105346426623022	0.00154480874316939	0.00162999452654625	0.00133333333333333
166	176	-Inf	-3	-Inf	-Inf	-7	-Inf	-Inf	-Inf	2_-1	0.00249342105263157	0.00266666666666666	0.00281359649122807	0.00330701754385964	0.00340021929824561	0.003	0.003	0.00271984649122807	0.00277302631578947	0.00326600985221674	0.00333333333333333	0.00282868089764641	0.00225451559934318	0.00247619047619048	0.00312938596491228	0.0032171052631579	0.00261521620142309	0.00254440789473684	0.00296271929824562	0.00266666666666666	0.00271381578947368	0.00314997263273125	0.00265679824561403	0.00250301039956212	0.00332565789473684	0.003	0.00236945812807881	0.00219188596491228	0.00230103995621236	0.00233333333333333	0.00204707170224412	0.00233333333333333	0.00233333333333333	0.00243130815544608	0.00266666666666666	0.00258292282430213	0.00233333333333333	0.00166666666666666	0.00166666666666666
167	177	-Inf	-4	-Inf	-Inf	-8	-Inf	-Inf	-Inf	2_-2	0.000320175438596496	0.000986842105263159	0.00148026315789474	0.00166666666666668	0.002	0.002	0.00221546052631579	0.00227704918032787	0.00187137383689109	0.00207213114754099	0.00224630541871921	0.002	0.00166666666666666	0.00143606557377049	0.00127704918032788	0.00100000000000001	0.00104098360655739	0.00153311439518337	0.00164153005464481	0.00114972677595629	0.000657377049180338	0.000333333333333345	0.000660109289617496	0.00148549534756432	0.00166666666666666	0.00166666666666667	0.00196174863387978	0.00166666666666666	0.00222313147845063	0.00407978142076503	0.00526174863387978	0.00617348608837971	0.00813551912568305	0.0112262295081967	0.0149322404371585	0.019974904528096	0.0271398907103825	0.0372868089764641	0.0504775956284153
168	178	-Inf	-5	-Inf	-Inf	-9	-Inf	-Inf	-Inf	2_-3	0.00349342105263156	0.00334649122807016	0.00299999999999999	0.00330701754385963	0.00346655701754384	0.00337335526315788	0.00321326754385963	0.00328015350877191	0.00322697368421051	0.00273399014778324	0.00275932017543858	0.00299999999999999	0.00307881773399013	0.00333333333333331	0.00326864035087717	0.00299999999999999	0.00299999999999999	0.00299999999999999	0.00259210526315788	0.00219704433497536	0.00269024122807017	0.00299999999999999	0.00267653508771928	0.0028303229337712	0.00266666666666665	0.00217763157894735	0.00231527093596057	0.00247478070175437	0.00266666666666665	0.00253968253968252	0.0020470717022441	0.00244608648056922	0.00266666666666665	0.00247071702244115	0.00199999999999999	0.00175041050903119	0.00199999999999999	0.00206896551724137	0.00233333333333331
169	179	-Inf	-6	-Inf	-Inf	-10	-Inf	-Inf	-Inf	2_-4	0.000333333333333338	1.31578947368423e-05	0	0.000307017543859654	0.000666666666666677	0.000666666666666677	0.00078653530377669	0.0012796052631579	0.0017728516694034	0.00226589912280702	0.00379385964912281	0.00676245210727969	0.0110377668308703	0.0164214559386973	0.0268571428571429	0.0424956140350877	0.061007662835249	0.0860614035087719	0.116825944170772	0.151597701149425	0.187870279146141	0.222816885964912	0.258533661740558	0.295166666666667	0.324622879036672	0.339381578947368	0.350487684729064	0.360287356321839	0.366976973684211	0.372443530701754	0.376314176245211	0.378866995073892	0.383878489326765	0.388467980295566	0.390425287356322	0.394454844006568	0.398428571428571	0.402319672131147	0.405228618421053
170	180	-Inf	-7	-Inf	-Inf	-11	-Inf	-Inf	-Inf	2_-5	0.000839912280701753	0.00034649122807018	0.000480021893814998	0.000666666666666663	0.00020010964912281	0	0.000333333333333338	0.00061239035087719	0.000772304324028459	0.00126535087719299	0.00227467105263158	0.00425822368421053	0.00679967159277505	0.0102324561403509	0.0172719298245614	0.028696223316913	0.0439425287356322	0.06419978106185	0.0898368910782704	0.120470717022441	0.154393541324576	0.188500548245614	0.222152709359606	0.258293859649123	0.293130268199234	0.318226425438596	0.336255610290093	0.350324013157895	0.361349753694581	0.367738916256158	0.371824302134647	0.375865573770492	0.380070607553366	0.386248494800219	0.393108921729611	0.397568144499179	0.399996168582375	0.402174603174603	0.406115489874111
171	181	-Inf	-8	-Inf	-Inf	-12	-Inf	-Inf	-Inf	2_-6	0.0541447368421052	0.0490526315789474	0.0498421052631579	0.0464291187739463	0.0474665570175438	0.0470810071154899	0.0426600877192982	0.0365960591133005	0.0307487684729064	0.0262719298245614	0.0187675438596491	0.00963108921729612	0.00337383689107827	0.000381578947368419	0.00229550438596491	0.00924356869184455	0.0193787629994526	0.0388689692982456	0.0650186403508772	0.0972660098522167	0.134223684210526	0.171258771929825	0.209966557017544	0.247770662287904	0.284881773399015	0.313934210526316	0.329180623973727	0.339730263157895	0.352666666666667	0.363203612479475	0.371983552631579	0.379983579638752	0.386030701754386	0.39048275862069	0.396649151614669	0.404396929824561	0.409315818281336	0.41400109469075	0.418701149425287
172	184	-Inf	-1	-Inf	-Inf	-Inf	0	-Inf	-Inf	2_1	0.00684046052631578	0.00666666666666665	0.00599999999999999	0.00569353070175437	0.00566666666666665	0.00537486338797812	0.00566666666666665	0.00566666666666665	0.00566666666666665	0.0054054644808743	0.00482594417077175	0.00457963875205253	0.00433333333333331	0.00410290093048712	0.00399999999999999	0.00399999999999999	0.00395894909688012	0.00346666666666665	0.00302513661202185	0.00333333333333331	0.00332457580733441	0.00283196496989599	0.00233989071038249	0.00248554282596834	0.00266666666666665	0.00286338797814206	0.00266666666666665	0.00212076502732239	0.00261211129296234	0.00266666666666665	0.00240491803278687	0.00233333333333331	0.00233333333333331	0.00259672131147539	0.00233333333333331	0.00199999999999999	0.00199999999999999	0.0022966611932129	0.00180437158469945
173	185	-Inf	-2	-Inf	-Inf	-Inf	-1	-Inf	-Inf	2_0	0.009	0.00932017543859649	0.0087061403508772	0.00771929824561404	0.00746655701754387	0.00766666666666667	0.00754679802955666	0.00761293859649123	0.00800000000000001	0.00746820175438598	0.00666666666666667	0.00666666666666667	0.00658839627805145	0.00633333333333334	0.00593596059113301	0.00566666666666667	0.00566666666666667	0.00566666666666667	0.00566666666666667	0.0054712643678161	0.00531198686371101	0.005	0.00467378215654078	0.005	0.005	0.00451425438596492	0.00402134646962234	0.00366666666666667	0.00366666666666667	0.00366666666666667	0.00366666666666667	0.00389162561576355	0.00339901477832513	0.003	0.0032528735632184	0.003	0.00276190476190476	0.003	0.00322313596491229
174	186	-Inf	-3	-Inf	-Inf	-Inf	-2	-Inf	-Inf	2_-1	0.00634649122807017	0.00664035087719298	0.0071469298245614	0.00641228070175438	0.00653311439518336	0.0066271279516749	0.00587993421052631	0.00566666666666667	0.00621346469622331	0.00640021929824561	0.00581390257252325	0.00533333333333333	0.00541215106732348	0.00566666666666667	0.00560142543859649	0.00555829228243021	0.00571811713191023	0.00578892543859649	0.00566666666666667	0.00566666666666667	0.00530975877192982	0.00481633771929824	0.00465679824561403	0.00433333333333333	0.00400383141762451	0.00433333333333333	0.00464860426929392	0.00466666666666667	0.00436562671045429	0.00387246852764093	0.00366666666666667	0.00355336617405583	0.00333333333333333	0.00299999999999999	0.00299999999999999	0.00366666666666667	0.00342309797482211	0.00273617952928297	0.00322879036672139
175	187	-Inf	-4	-Inf	-Inf	-Inf	-3	-Inf	-Inf	2_-2	0.00117350848385331	0.001	0.00133333333333333	0.00133333333333333	0.001	0.001	0.000666666666666663	0.00122167487684728	0.00189583333333333	0.00140284619594964	0.00109031198686371	0.000833333333333328	0.000590460526315784	0.00056923918992884	0.0010623973727422	0.00111129385964912	0.000285087719298238	0.000208333333333328	0.000333333333333324	0.000333333333333324	0.0006863711001642	0.00117898193760262	0.00133880678708264	0.00166666666666666	0.00166666666666666	0.00196770662287903	0.00357252326217843	0.00507553366174056	0.00744006568144499	0.0112171052631579	0.0161466885604817	0.0234904214559387	0.033464148877942	0.0465342090859332	0.0633158182813355	0.0847307060755337	0.108850027367269	0.134065681444992	0.160888888888889
176	188	-Inf	-5	-Inf	-Inf	-Inf	-4	-Inf	-Inf	2_-3	0.000160635964912283	0.000654585392641416	0.000518640350877201	0.000333333333333338	0.000135416666666669	3.78289473684216e-05	0.000788925438596489	0.00156469298245614	0.00177631578947368	0.00280921052631578	0.00491461412151067	0.00787534321801208	0.011922697368421	0.0185701754385965	0.0297883771929825	0.0464375	0.0685296052631579	0.0969769736842105	0.129588815789474	0.162481359649123	0.196559210526316	0.230139254385965	0.261137061403509	0.290163377192982	0.314492324561403	0.328139254385965	0.335915570175439	0.343457236842105	0.34711986863711	0.348832236842105	0.351195175438596	0.352376026272578	0.354710526315789	0.356892543859649	0.358	0.356628899835796	0.360173793859649	0.365091557017544	0.36559934318555
177	189	-Inf	-6	-Inf	-Inf	-Inf	-5	-Inf	-Inf	2_-4	0.00065350877192982	0.000679824561403505	0.000372807017543857	0.000307017543859641	0.000333333333333324	0.00121346469622331	0.00169353070175438	0.00261348684210526	0.00388013136288998	0.00486622807017544	0.0076485745614035	0.0126135741652983	0.0207339901477833	0.0327724780701754	0.0491992337164751	0.0726885964912281	0.102780514504652	0.136652960526316	0.17227850877193	0.211430213464696	0.25074451754386	0.286890350877193	0.318915570175439	0.345635467980296	0.364202850877193	0.377026315789474	0.389251231527094	0.394475095785441	0.396773946360153	0.401527868852459	0.406293859649123	0.409122605363985	0.413659003831418	0.418314692982456	0.422986863711002	0.426919540229885	0.428423645320197	0.43048275862069	0.434844006568144
178	190	-Inf	-7	-Inf	-Inf	-Inf	-6	-Inf	-Inf	2_-5	0.00115982484948003	0.00133333333333334	0.001	0.000693530701754395	0.00020010964912281	0.000293311403508776	0.000213815789473687	0.000279605263157899	0.00131743421052632	0.00279769736842105	0.00521929824561405	0.00843201754385965	0.0143327850877193	0.0236666666666667	0.0378626163108922	0.0575216201423098	0.0820213464696223	0.113908442982456	0.150267104542967	0.18950548245614	0.229311403508772	0.269789819376026	0.305451559934319	0.334237938596491	0.3594017515052	0.377864035087719	0.389827038861522	0.398334975369458	0.40275822368421	0.403957307060755	0.405569078947368	0.403001642036125	0.402603174603175	0.408479714912281	0.414260109289617	0.418882868089765	0.423666666666667	0.4216026272578	0.424252873563218
179	191	-Inf	-8	-Inf	-Inf	-Inf	-7	-Inf	-Inf	2_-6	0.00135964912280702	0.00034649122807018	0	0.000307017543859641	0.000666666666666663	0.000373355263157899	0.000786732456140349	0.00128015350877193	0.00121346469622332	0.00273070607553366	0.00494462719298246	0.00718062397372742	0.0121842105263158	0.0207728516694034	0.0329407894736842	0.0502160087719298	0.0740870279146141	0.104930921052632	0.139536945812808	0.176187192118227	0.212552631578947	0.251635467980296	0.288974780701754	0.320689655172414	0.34912225877193	0.364381578947368	0.375305418719212	0.384364035087719	0.389074986316366	0.393863711001642	0.396620142309797	0.398779419813903	0.40199725877193	0.406576354679803	0.412395730706075	0.41608210180624	0.41630701754386	0.421292282430213	0.425725779967159
180	194	-Inf	-1	-Inf	-Inf	-Inf	-Inf	-1	-Inf	2_1	0.00516008771929824	0.00501315789473683	0.00385307017543858	0.00335964912280701	0.00346710526315789	0.00425342090859332	0.00445339912280701	0.00410727969348658	0.00422697368421052	0.00399999999999999	0.00366666666666665	0.00391940789473683	0.00392118226600984	0.00366666666666665	0.00393486590038313	0.00344188596491227	0.00305090311986863	0.00333333333333333	0.00299999999999999	0.00299999999999999	0.00299999999999999	0.00299999999999999	0.00333333333333333	0.00333333333333333	0.0030054734537493	0.00284564860426928	0.00266666666666665	0.0028064692982456	0.00299999999999999	0.00287411056376572	0.00266666666666665	0.00233333333333333	0.00233333333333333	0.0024298245614035	0.00241050903119868	0.00191831140350876	0.0021502192982456	0.00299999999999999	0.00277285166940338
181	195	-Inf	-2	-Inf	-Inf	-Inf	-Inf	-2	-Inf	2_0	0.010905701754386	0.00803947368421053	0.00703947368421053	0.00666666666666667	0.00620010964912282	0.00570668859649123	0.00533333333333334	0.00533333333333334	0.00533333333333334	0.00533333333333334	0.00457401315789474	0.00408100711548988	0.00425438596491229	0.004	0.00406469298245615	0.00433333333333334	0.00394854953475643	0.00345559210526316	0.00366666666666667	0.00386371100164204	0.00397642543859649	0.00348330596606459	0.00300986842105263	0.00333333333333334	0.00300383771929825	0.0025109649122807	0.00233333333333334	0.00280811403508772	0.00269896004378763	0.00220580186097428	0.00228680897646415	0.00233333333333334	0.00233333333333334	0.00209852216748769	0.00259113300492611	0.003	0.00251315789473685	0.00226382047071703	0.00222879036672141
182	196	-Inf	-3	-Inf	-Inf	-Inf	-Inf	-3	-Inf	2_-1	0.00366666666666665	0.00366666666666665	0.00318640350877191	0.00299999999999999	0.00299999999999999	0.00270614035087719	0.00278708264915161	0.00299999999999999	0.00299999999999999	0.00299999999999999	0.00324028461959495	0.00299999999999999	0.00299999999999999	0.00299999999999999	0.00266666666666666	0.00266666666666666	0.0027175697865353	0.00299999999999999	0.0026294471811713	0.00233333333333333	0.00266666666666666	0.00248385331143951	0.00232456140350876	0.00216858237547892	0.0020054734537493	0.00233333333333333	0.00233333333333333	0.00186019736842105	0.00166666666666666	0.00179255610290092	0.00228516694033935	0.00211111111111111	0.00112499999999999	0.001	0.00125615763546797	0.00174876847290639	0.002	0.00166666666666666	0.00189381499726326
183	197	-Inf	-4	-Inf	-Inf	-Inf	-Inf	-4	-Inf	2_-2	0.0056781987918726	0.00533333333333333	0.00518506315211422	0.005	0.00519791666666667	0.005	0.00478892543859649	0.005	0.005	0.005	0.00490296052631579	0.00466666666666667	0.0048344298245614	0.00508936403508772	0.00452412280701754	0.0042313596491228	0.00439144736842105	0.0044484649122807	0.00424342105263157	0.00387171052631579	0.00403179824561404	0.00414144736842105	0.00398135964912281	0.00348793859649122	0.00300548245614035	0.00316776315789474	0.003	0.00297149122807017	0.00395833333333334	0.00419462719298245	0.00340241228070175	0.00312534209085933	0.00304824561403509	0.00333333333333333	0.00387719298245614	0.00390147783251232	0.0039248903508772	0.00341831140350877	0.00342200328407224
184	198	-Inf	-5	-Inf	-Inf	-Inf	-Inf	-5	-Inf	2_-3	0.00117243272926963	0.001	0.00051839648544755	0.000333333333333324	0.000135416666666663	0.000333333333333324	0.000666666666666663	0.000383771929824553	0.000776315789473682	0.00154036243822076	0.00209703947368421	0.00259046052631579	0.00266666666666666	0.00315570175438596	0.00407127192982456	0.00410197368421053	0.00517434210526315	0.00709100877192982	0.00884838533114396	0.0110252192982456	0.013623973727422	0.0178684210526316	0.0231864035087719	0.0290142543859649	0.03678125	0.0464827586206897	0.0571762767710049	0.0701231527093596	0.084375	0.101485745614035	0.120022988505747	0.139480811403509	0.16056798245614	0.182282346491228	0.205996168582375	0.228614035087719	0.247833333333333	0.265137609649123	0.280195175438596
185	199	-Inf	-6	-Inf	-Inf	-Inf	-Inf	-6	-Inf	2_-4	0	0.000320175438596496	0.000627192982456144	0.001	0.00119989017023614	0.000706622879036681	0.000333333333333338	0.000613486842105272	0.00110673234811166	0.0021326754385965	0.00370394736842106	0.00567597153804051	0.00945484400656816	0.0151003289473684	0.0225708812260536	0.0330614035087719	0.0474674329501916	0.0657763157894737	0.087234649122807	0.113761904761905	0.143865679824561	0.176856359649123	0.213446271929825	0.251725779967159	0.286405701754386	0.315607456140351	0.337592775041051	0.353486590038314	0.370536398467433	0.385977049180328	0.397641447368421	0.407808976464149	0.416624521072797	0.423609100877193	0.429244663382594	0.436004926108374	0.442159277504105	0.446896551724138	0.452615763546798
186	200	-Inf	-7	-Inf	-Inf	-Inf	-Inf	-7	-Inf	2_-5	0.00150684181718665	0.00133333333333334	0.00133333333333334	0.000722587719298255	0.000131578947368423	0.000624521072796944	0.000882320744389714	0.000666666666666677	0.00133333333333334	0.00159703947368422	0.00278489326765188	0.00525	0.00801806239737275	0.0136337719298246	0.0220915570175439	0.0345504385964912	0.0522631578947369	0.0736502463054187	0.0997367268746579	0.130966557017544	0.165752052545156	0.201220032840722	0.23672249589491	0.274015350877193	0.303164203612479	0.320182266009852	0.335580186097427	0.351350877192982	0.364169129720854	0.372822660098522	0.379931034482759	0.385632183908046	0.390065681444992	0.393980842911877	0.396673782156541	0.399644225506294	0.40256267104543	0.404711001642036	0.406777777777778
187	201	-Inf	-8	-Inf	-Inf	-Inf	-Inf	-8	-Inf	2_-6	0.00153289473684211	0.00034649122807018	0.000186403508771933	0	0	0.000293311403508776	0.000333333333333338	0.000613486842105261	0.00121346469622332	0.00246469622331691	0.00403728070175438	0.00600930487137384	0.0101228070175439	0.0169622331691297	0.0275427631578947	0.0432006578947368	0.0643420908593322	0.0916644736842105	0.124128078817734	0.160778325123153	0.198266447368421	0.238702244116037	0.279122807017544	0.317047071702244	0.348436403508772	0.365493421052632	0.379512315270936	0.393536184210526	0.404655172413793	0.410785440613027	0.415100711548987	0.419892172961138	0.422785635964912	0.427341543513957	0.435200328407225	0.440251231527094	0.441243421052631	0.444222769567597	0.448392446633826
196	212	-Inf	-Inf	1	6	-Inf	-Inf	-Inf	-Inf	2_3	0.00318640350877193	0.00202631578947369	0.00133333333333333	0.00133333333333334	0.00133333333333333	0.00104002192982456	0.00121346469622331	0.00127960526315789	0.000772851669403401	0.001	0.00175916803503011	0.002	0.00225451559934319	0.00176151315789474	0.00126864035087719	0.001	0.000666666666666677	0.000876847290640398	0.000963267543859651	0.000666666666666677	0.00104597701149425	0.00130213464696224	0.000991242474001095	0.000834701696770661	0.000672149122807027	0.001	0.00131359649122806	0.00147290640394089	0.00106896551724138	0.000874657909140667	0.000951286261631089	0.000666666666666677	0.000666666666666677	0.000903667214012045	0.000922276956759718	0.000829775588396273	0.00133333333333334	0.00133333333333333	0.00133333333333333
197	213	-Inf	-Inf	0	5	-Inf	-Inf	-Inf	-Inf	2_2	0.00432017543859648	0.00402631578947367	0.00403947368421052	0.00336015325670497	0.00266666666666665	0.00266666666666665	0.00299999999999999	0.00327960526315789	0.00322752192982455	0.00273410087719297	0.00224122807017543	0.00199999999999999	0.00207839912280701	0.00233333333333333	0.00299999999999999	0.00299999999999999	0.00233333333333333	0.00254351395730705	0.00299999999999999	0.00280372807017542	0.00197755883962779	0.00166666666666665	0.00200875752599889	0.00250164473684209	0.00233880678708264	0.00202572523262177	0.00197974822112752	0.00227914614121509	0.00266666666666665	0.00220799124247399	0.00199999999999999	0.00233333333333333	0.00233333333333333	0.00199999999999999	0.00174438970990694	0.00158511220580185	0.00133333333333333	0.0017334428024083	0.00199999999999999
198	214	-Inf	-Inf	-1	4	-Inf	-Inf	-Inf	-Inf	2_1	0.000826754385964911	0.001	0.00148026315789473	0.00166666666666666	0.00186622807017544	0.00196052631578948	0.00133333333333333	0.000773026315789469	0.000666666666666663	0.000933114035087719	0.00133333333333333	0.00133333333333333	0.001	0.00123864258347016	0.0016015325670498	0.00133333333333333	0.00105090311986864	0.00133333333333333	0.001	0.000803179824561401	0.000976973684210527	0.000483853311439512	0.000350877192982447	0.00133716475095785	0.00166666666666666	0.00117898193760262	0.001	0.001	0.000401204159824842	0.00045922276956759	0.000951833607006021	0.0011111111111111	0.0009375	0.000666666666666663	0.000666666666666663	0.00116420361247947	0.00142489035087719	0.00126546250684181	0.00145429666119321
199	215	-Inf	-Inf	-2	3	-Inf	-Inf	-Inf	-Inf	2_0	0.00549342105263158	0.00598684210526316	0.00533333333333333	0.00502631578947369	0.00506688596491228	0.00437335526315789	0.00387993421052632	0.00366666666666667	0.00377302631578947	0.004	0.0037593201754386	0.00374767378215654	0.00384236453201971	0.00357142857142857	0.00360197368421052	0.00333333333333333	0.0033847837985769	0.00345559210526315	0.00366666666666667	0.00386371100164204	0.00369024122807017	0.004	0.00366666666666667	0.00349698960043787	0.00333333333333333	0.00333333333333333	0.00333333333333333	0.00252521929824561	0.00233333333333333	0.00292063492063492	0.00304707170224412	0.00277449370552819	0.00260536398467433	0.00266666666666666	0.00240899122807017	0.00233333333333333	0.00233333333333333	0.00233333333333333	0.0025615763546798
200	216	-Inf	-Inf	-3	2	-Inf	-Inf	-Inf	-Inf	2_-1	0.0051735084838533	0.00499999999999999	0.00433333333333333	0.00433333333333333	0.00466666666666667	0.00466666666666667	0.00433333333333333	0.00405582922824301	0.00433333333333333	0.00433333333333333	0.00381937602627257	0.00333333333333333	0.00333333333333333	0.00356923918992884	0.00339583333333333	0.00344444444444444	0.00366666666666667	0.00345833333333333	0.00299999999999999	0.00299999999999999	0.00298029556650245	0.00266666666666666	0.00267214012041598	0.0031647509578544	0.00365736179529283	0.00333333333333333	0.00302353585112205	0.00286371100164203	0.00266666666666666	0.00266666666666666	0.00238533114395183	0.00266666666666666	0.00266666666666666	0.00224083196496989	0.00225177887246852	0.00274438970990695	0.00299999999999999	0.00299999999999999	0.00299999999999999
201	217	-Inf	-Inf	-4	1	-Inf	-Inf	-Inf	-Inf	2_-2	0.000506578947368429	0.000653508771929834	0.000813596491228076	0.001	0.00146655701754387	0.00166666666666668	0.000759868421052634	0.000613486842105272	0.001	0.000467980295566507	9.26535087719312e-05	0.000585659551176801	0.00092105263157895	0.00090530925013684	0.00179605263157896	0.00255811403508773	0.00305145046524357	0.00396655701754387	0.00548440065681446	0.00765188834154353	0.0101650219298246	0.0139835796387521	0.0187949561403509	0.0250361247947455	0.0326014254385965	0.041780701754386	0.0519540229885058	0.0618289473684211	0.070784345922277	0.0799622331691297	0.0894028461959497	0.0979168035030104	0.104663925438596	0.109689655172414	0.113653530377668	0.117420361247947	0.121614035087719	0.12595894909688	0.130392446633826
202	218	-Inf	-Inf	-5	0	-Inf	-Inf	-Inf	-Inf	2_-3	0.00119956140350878	0.000333333333333338	0.00114692982456141	0.00164035087719298	0.00053344298245614	4.0021929824562e-05	0.000906798245614035	0.0018936403508772	0.00166666666666666	0.00166666666666666	0.002	0.00225232621784346	0.0035701754385965	0.00528790366721401	0.00858223684210527	0.0136973684210526	0.0206442255062945	0.0306436403508772	0.0422775041050903	0.055183908045977	0.0693739035087719	0.0836174055829228	0.0962269736842105	0.107908593322386	0.119578399122807	0.129802631578947	0.139620689655172	0.151485745614035	0.165396825396825	0.180875205254516	0.197418171866448	0.213495347564313	0.227962719298246	0.239871921182266	0.249231527093596	0.25583908045977	0.261524122807018	0.267834154351396	0.272830322933771
203	219	-Inf	-Inf	-6	-1	-Inf	-Inf	-Inf	-Inf	2_-4	0.00149342105263157	0.00166666666666666	0.00103995621237	0.000666666666666663	0.000533442982456134	4.0503557744936e-05	0.000119321291735082	0.000333333333333324	0	0.000265350877192975	0.00118311403508772	0.00216995614035087	0.0029775588396278	0.00494956140350877	0.00817543859649122	0.0134597701149425	0.0221954022988506	0.0346453201970443	0.0494362342638205	0.0652917350848385	0.0821237000547345	0.100854166666667	0.12023645320197	0.138146381578947	0.155080459770115	0.172163377192982	0.19047947454844	0.210641995614035	0.229960591133005	0.246325123152709	0.257931034482759	0.26528087431694	0.274675424192666	0.283542966611932	0.289442255062945	0.294860974274767	0.299329501915709	0.303047619047619	0.306448823207444
204	220	-Inf	-Inf	-7	-2	-Inf	-Inf	-Inf	-Inf	2_-5	0.00166666666666666	0.00198629385964912	0.002	0.00169353070175438	0.000401315789473682	0	0.000119321291735087	5.42763157894745e-05	0.000666666666666663	0.000666666666666663	0.000850574712643677	0.00208826754385966	0.0036464148877942	0.00585440613026821	0.0101018062397373	0.017359649122807	0.0288300438596491	0.0446704980842912	0.0636617405582923	0.0871195175438596	0.112118421052632	0.137631089217296	0.163118969298246	0.189905856595512	0.218305418719212	0.24732183908046	0.275543513957307	0.297254515599343	0.312019157088123	0.322829228243021	0.3323973727422	0.340986863711002	0.346364035087719	0.350386973180077	0.356060755336617	0.359657361795293	0.360906951286262	0.363131030701754	0.366130268199234
205	221	-Inf	-Inf	-8	-3	-Inf	-Inf	-Inf	-Inf	2_-6	0.000680350301039959	1.31795716639211e-05	0.000146381578947371	0.000639802631578957	0.000866776315789478	0.000373836891078276	0	0.000279057017543864	0.000772304324028469	0.001	0.00160800438596492	0.00308826754385966	0.00587739463601534	0.0102736726874658	0.0172083333333333	0.0285862068965517	0.0447088122605364	0.0657422003284072	0.0918724685276409	0.122609195402299	0.154726874657909	0.188473135964912	0.219720853858785	0.24846875	0.277214559386973	0.299859649122807	0.316255610290093	0.328382127192982	0.33871921182266	0.344600985221675	0.349027914614122	0.354965027322404	0.360070607553366	0.365891625615764	0.370108921729611	0.371371100164204	0.375329501915709	0.379793650793651	0.381224411603722
206	222	-Inf	-Inf	1	-Inf	-3	-Inf	-Inf	-Inf	2_3	0.00749342105263158	0.00734649122807017	0.00718640350877193	0.00730651340996168	0.00653344298245613	0.00516008771929824	0.00545285087719297	0.00622587719298245	0.00645504385964912	0.00626546250684182	0.00566666666666666	0.00541502192982455	0.00492227695675971	0.00466666666666666	0.00473070607553365	0.00477668308702791	0.00499999999999999	0.00479091406677613	0.00429775588396278	0.004	0.004	0.00381937602627258	0.00366666666666667	0.00383305966064587	0.00367432950191571	0.00351450465243568	0.00333333333333333	0.00313793103448276	0.00333333333333333	0.00321018062397372	0.00328243021346469	0.003	0.003	0.00323989071038251	0.003	0.00307827038861522	0.00262068965517241	0.002	0.00244553913519431
207	223	-Inf	-Inf	0	-Inf	-4	-Inf	-Inf	-Inf	2_2	0.00399999999999999	0.00399999999999999	0.00381359649122806	0.00430701754385964	0.00419978106185002	0.00399999999999999	0.00366666666666667	0.00366666666666667	0.00399999999999999	0.00373355263157894	0.00324028461959496	0.00274767378215654	0.00266666666666666	0.00266666666666666	0.00273190789473684	0.00322495894909687	0.0036152162014231	0.00312225877192982	0.00303776683087027	0.00353070175438596	0.00361951754385965	0.00263267543859648	0.00233333333333333	0.00250328947368421	0.00233716475095785	0.00266666666666666	0.00235139573070607	0.00247509578544061	0.00266666666666666	0.0025391351943076	0.00262014230979748	0.00233333333333333	0.00206075533661739	0.00233333333333333	0.0025911330049261	0.00249890350877193	0.002	0.00206951286261631	0.00233333333333333
208	224	-Inf	-Inf	-1	-Inf	-5	-Inf	-Inf	-Inf	2_1	0.00249342105263157	0.00298684210526315	0.00318640350877192	0.00299999999999999	0.00299999999999999	0.00299999999999999	0.00266666666666666	0.00266666666666666	0.00277302631578947	0.00299999999999999	0.00266666666666666	0.00241392543859649	0.00217569786535303	0.00166666666666666	0.00173180076628352	0.00199999999999999	0.00233333333333333	0.00233333333333333	0.00203673245614034	0.00252983032293377	0.00262068965517241	0.00181743421052631	0.00199999999999999	0.00216831140350876	0.0020054734537493	0.00251231527093596	0.00264696223316913	0.00166666666666666	0.0013672687465791	0.00179255610290092	0.00228516694033935	0.00222222222222221	0.00172916666666666	0.00157017543859649	0.00133333333333333	0.00133333333333334	0.0015751096491228	0.00140120415982485	0.00143951833607006
209	225	-Inf	-Inf	-2	-Inf	-6	-Inf	-Inf	-Inf	2_0	0.00501315789473684	0.00498684210526315	0.00499999999999999	0.00499999999999999	0.00513300492610837	0.00504057017543859	0.00521381578947368	0.00499999999999999	0.00466666666666667	0.00440131578947368	0.00366666666666667	0.00416995614035087	0.00533333333333333	0.00485823754789272	0.00399999999999999	0.00422386425834701	0.00433333333333333	0.00454331140350877	0.00463054187192118	0.00394188596491228	0.00364473684210526	0.00333333333333333	0.00300822368421052	0.00333333333333333	0.00333333333333333	0.00317978142076502	0.00331304824561403	0.00286097427476737	0.00266666666666666	0.00304105090311987	0.00366666666666667	0.00355665024630542	0.00306359649122806	0.0032375478927203	0.00325506294471811	0.00308114035087718	0.00333333333333333	0.00326655719759167	0.00277394636015325
210	226	-Inf	-Inf	-3	-Inf	-7	-Inf	-Inf	-Inf	2_-1	0.00549342105263156	0.00502736726874657	0.00404105090311985	0.00397258771929824	0.00366666666666665	0.00337493158182811	0.00423645320197043	0.00438870614035086	0.00456249999999998	0.00433333333333331	0.00333333333333331	0.00358347016967705	0.00425670498084289	0.00376370614035086	0.00372916666666665	0.00444444444444443	0.00361787280701753	0.00291625615763545	0.00266666666666665	0.00247258771929823	0.00231308155446084	0.00217952928297754	0.00233333333333331	0.00233333333333331	0.00265790914066775	0.00266666666666665	0.00235632183908044	0.00219682017543858	0.00199999999999999	0.00233333333333331	0.00233333333333331	0.00210782703886151	0.00206666666666665	0.00190695128626162	0.00191857923497267	0.00166666666666665	0.00166666666666666	0.00199999999999999	0.00222276956759714
211	227	-Inf	-Inf	-4	-Inf	-8	-Inf	-Inf	-Inf	2_-2	0.00202306425041187	0.00133333333333334	0.00103679297089512	0.000358004385964918	0.000135416666666669	0.000333333333333338	0.00100000000000001	0.00071765350877194	0.000552631578947377	0.00153947368421053	0.00147258771929825	0.00100000000000001	0.00150109649122808	0.00224396929824562	0.00273793859649124	0.00323135964912282	0.00456578947368422	0.00632127192982456	0.00969298245614035	0.0148706140350877	0.0212708333333333	0.0312214912280702	0.0453563596491228	0.0641491228070176	0.0859462719298246	0.112269736842105	0.139259868421053	0.166563596491228	0.194145833333333	0.217297697368421	0.237319627192982	0.255221674876847	0.271600877192982	0.28468201754386	0.2945	0.301651888341543	0.306582236842105	0.308836622807018	0.309333333333333
212	228	-Inf	-Inf	-5	-Inf	-9	-Inf	-Inf	-Inf	2_-3	0.000320175438596489	0.000986842105263159	0.001	0.001	0.001	0.001	0.00133333333333333	0.00133333333333333	0.00177285166940339	0.00253179824561403	0.00346052631578947	0.00567378215654077	0.00880295566502463	0.0129463601532567	0.0200114942528736	0.0312587719298246	0.046176245210728	0.0663004385964912	0.0913924466338259	0.121229885057471	0.154494252873563	0.187912280701754	0.220498084291188	0.255	0.288523262178434	0.315525219298246	0.334898193760263	0.34332183908046	0.347452850877193	0.351900219298246	0.354848932676519	0.357650246305419	0.360605911330049	0.363467980295566	0.366436781609195	0.368569786535304	0.370761904761905	0.374575409836066	0.378785087719298
213	229	-Inf	-Inf	-6	-Inf	-10	-Inf	-Inf	-Inf	2_-4	0.000506578947368421	0.000333333333333338	0.000480263157894738	0.000666666666666663	0.000400656814449915	0	0.000569078947368425	0.00127704918032787	0.00153804050355775	0.00226120218579236	0.00317405582922824	0.00514449917898194	0.00905035577449372	0.0148950819672131	0.02374043715847	0.0366896551724138	0.0536803278688525	0.0758555008210181	0.104401092896175	0.139069945355191	0.173946448087432	0.206423645320197	0.239554098360656	0.279049808429119	0.313210382513661	0.330295081967213	0.343967213114754	0.358404371584699	0.369344244408074	0.375032786885246	0.378118579234973	0.380693944353519	0.383890710382514	0.389366120218579	0.394512568306011	0.398761047463175	0.402691803278688	0.404886699507389	0.408231693989071
214	230	-Inf	-Inf	-7	-Inf	-11	-Inf	-Inf	-Inf	2_-5	0.000160087719298248	0.000333333333333338	0.000333333333333338	0.000333333333333338	0.00020120614035088	0	0.000784893267651895	0.00127796052631579	0.00197916666666668	0.00345942982456142	0.00578563596491229	0.00900109469074988	0.0138927203065134	0.0227258771929825	0.0356179529282978	0.0524444444444444	0.0750657894736842	0.104346469622332	0.137448275862069	0.173004926108374	0.208379310344828	0.242703399122807	0.278388615216201	0.311237938596491	0.333983032293377	0.347769188596491	0.360091954022988	0.369320723684211	0.376214207650273	0.379821565407772	0.38263601532567	0.389061302681992	0.394932129173508	0.398832512315271	0.402007115489874	0.404133004926108	0.40756267104543	0.411650793650794	0.413668308702791
215	231	-Inf	-Inf	-8	-Inf	-12	-Inf	-Inf	-Inf	2_-6	0.000679824561403512	0.000333333333333338	0.000146929824561406	0.000640350877192979	0.00133333333333334	0.00104002192982456	0.00123973727422003	0.00166666666666666	0.00166666666666666	0.00246436403508772	0.00427750410509032	0.00651315789473685	0.010200328407225	0.0165773026315789	0.0268114035087719	0.0424121510673235	0.0633399122807018	0.0915747126436782	0.125718201754386	0.161814449917898	0.197793103448276	0.236216748768473	0.275990147783251	0.313103995621237	0.346321271929825	0.367921729611385	0.382447368421053	0.394233169129721	0.401816091954023	0.408421455938697	0.41304105090312	0.414885964912281	0.417477832512315	0.418525998905309	0.420278051450465	0.424319102353585	0.428504385964912	0.432269736842105	0.43356048166393
216	232	-Inf	-Inf	1	-Inf	-Inf	2	-Inf	-Inf	2_3	0.00285307017543859	0.00201315789473683	0.0022938596491228	0.00266666666666665	0.00253344298245613	0.00204002192982455	0.00187993421052631	0.00194682017543859	0.00177339901477832	0.00173399014778325	0.00133333333333333	0.00158565955117679	0.00233333333333333	0.00233333333333333	0.00193530701754385	0.00166666666666666	0.00171811713191023	0.00178892543859648	0.00166666666666666	0.00186371100164204	0.00228618421052631	0.00166666666666666	0.00168640350877193	0.00216365626710453	0.00134100877192982	0.00133333333333333	0.00133333333333333	0.001	0.00160207991242474	0.002	0.00199999999999999	0.0021127531472359	0.00206085526315788	0.00166666666666666	0.00192446633825944	0.00224958949096879	0.00151315789473683	0.001	0.001
217	233	-Inf	-Inf	0	-Inf	-Inf	1	-Inf	-Inf	2_2	0.00766666666666667	0.00766666666666667	0.00700000000000001	0.00669407894736842	0.00686787280701755	0.00666666666666667	0.00666666666666667	0.00638870614035089	0.005875	0.00659758771929825	0.00681907894736843	0.00633333333333334	0.00633333333333334	0.00633333333333334	0.0059375	0.00544444444444445	0.00538212719298246	0.00566666666666667	0.00563218390804598	0.00533333333333334	0.00531308155446087	0.005	0.005	0.005	0.005	0.00469846491228071	0.00402298850574713	0.00366666666666667	0.00366666666666667	0.00378872468527641	0.00343732895457034	0.00322550629447182	0.00326666666666667	0.00366666666666667	0.00391857923497268	0.00374493705528188	0.004	0.00387301587301588	0.00311056376573618
218	234	-Inf	-Inf	-1	-Inf	-Inf	0	-Inf	-Inf	2_1	0.00617350848385331	0.00599999999999999	0.00585331143951833	0.00535969247666117	0.00539956212370004	0.00441337719298245	0.00378653530377667	0.00427960526315789	0.00366666666666665	0.00340076754385964	0.00381499726327312	0.00308114035087718	0.00274506578947367	0.00299999999999999	0.00266666666666665	0.002890899122807	0.00289912280701753	0.00233333333333333	0.00270333880678708	0.00299999999999999	0.00271162280701753	0.00333333333333333	0.00331581828133552	0.00249863163656266	0.00233333333333333	0.00199999999999999	0.002	0.00233333333333333	0.00233333333333333	0.00199999999999999	0.00171538040503557	0.00199999999999999	0.00199999999999999	0.00199999999999999	0.00251122058018609	0.00266666666666665	0.00218421052631578	0.00193267651888341	0.00189364035087718
219	235	-Inf	-Inf	-2	-Inf	-Inf	-1	-Inf	-Inf	2_0	0.00533333333333333	0.00565350877192982	0.00518695175438596	0.005	0.00453344298245614	0.00433333333333333	0.00445265462506841	0.00466666666666667	0.00456102900930487	0.00380263157894737	0.004	0.00425123152709359	0.004	0.00376299945265463	0.00360307017543859	0.00333333333333333	0.00328407224958949	0.003	0.00270169677066229	0.003	0.003	0.00281992337164751	0.00266009852216749	0.0024991789819376	0.00266666666666666	0.00266666666666666	0.00266666666666666	0.00266666666666666	0.00207334428024083	0.00154406130268199	0.00161521620142309	0.00189217296113848	0.00113245758073344	0.00133333333333334	0.00183798576902025	0.00207827038861522	0.00233333333333333	0.002	0.00177777777777778
220	236	-Inf	-Inf	-3	-Inf	-Inf	-2	-Inf	-Inf	2_-1	0.00233333333333333	0.00201370614035087	0.00166666666666666	0.00166666666666666	0.00179989035087719	0.00229331140350876	0.00266666666666666	0.00238697318007662	0.00222697368421052	0.00199999999999999	0.00175932017543859	0.00225232621784345	0.00266666666666666	0.00266666666666666	0.00226864035087718	0.00177521929824561	0.00171765350877193	0.00199999999999999	0.00229611384783798	0.00199999999999999	0.00233333333333333	0.00233333333333333	0.00165681444991789	0.00150274122807017	0.00166666666666666	0.00168910782703885	0.00101809210526315	0.00114121510673234	0.00133333333333333	0.0012063492063492	0.00128626163108921	0.00144608648056923	0.00139463601532566	0.00123535851122057	0.000999999999999987	0.00141707717569786	0.00166666666666666	0.000999999999999987	0.000999999999999987
221	237	-Inf	-Inf	-4	-Inf	-Inf	-3	-Inf	-Inf	2_-2	0.000506578947368421	0.000333333333333338	0.000333333333333338	0.000640350877192979	0.000532894736842105	3.9956212370006e-05	0.000360197368421053	0.00127969348659004	0.002	0.00226600985221675	0.00303728070175439	0.00602192982456141	0.0106124794745484	0.0167669956140351	0.0270268199233716	0.0420921052631579	0.0617996715927751	0.0891228070175439	0.120794407894737	0.155010946907499	0.188712643678161	0.219200109649123	0.247095785440613	0.271920504385965	0.300010399562124	0.319118226600985	0.332507389162562	0.343871162280702	0.344503010399562	0.346081554460865	0.349659003831418	0.350222222222222	0.351604166666667	0.353956140350877	0.355691297208539	0.356483552631579	0.361417763157895	0.365870279146141	0.367348111658456
222	238	-Inf	-Inf	-5	-Inf	-Inf	-4	-Inf	-Inf	2_-3	0	0.000321252059308077	0.000481603514552445	0.00035851122058019	0.00053125	0.000628837719298243	0.00045559210526316	0.000666666666666663	0.00121929824561403	0.00274561403508772	0.00524890350877193	0.00872368421052633	0.0150950027457441	0.0259353070175439	0.0410252608456892	0.0611798245614035	0.0880526315789474	0.120504385964912	0.154558839627805	0.189148026315789	0.223622807017544	0.259149122807018	0.293470394736842	0.321960526315789	0.340809210526316	0.352479166666667	0.36152850877193	0.366916256157635	0.3705	0.372584564860427	0.376723684210526	0.380545504385965	0.383428179824561	0.384888157894737	0.386298245614035	0.389456140350877	0.393141762452107	0.395339912280702	0.397313596491228
223	239	-Inf	-Inf	-6	-Inf	-Inf	-5	-Inf	-Inf	2_-4	0.00101315789473685	0.000346491228070181	0.000480263157894744	0.000666666666666677	0.000199561403508775	0.000293859649122811	0.000666666666666677	0.000106359649122809	0.000654057017543865	0.00239956212370006	0.00394627192982457	0.00567650273224044	0.00886842105263158	0.0152463054187192	0.0248991228070175	0.0387569786535304	0.0586798245614035	0.086432402846196	0.118794745484401	0.154877192982456	0.192195723684211	0.230808662280702	0.270061302681992	0.305243421052632	0.339409961685824	0.366530377668309	0.380017543859649	0.387892720306513	0.39632183908046	0.399049261083744	0.400527093596059	0.403353037766831	0.406696223316913	0.407765188834154	0.410065789473684	0.414750957854406	0.415243568691845	0.419848385331144	0.425248494800219
224	240	-Inf	-Inf	-7	-Inf	-Inf	-6	-Inf	-Inf	2_-5	0.000506578947368421	0.000333333333333338	0.000146929824561406	0.000333333333333338	0.000333333333333338	0.000333333333333338	0.000452850877192984	0.000666666666666663	0.00110581140350877	0.00159923245614035	0.00251754385964913	0.00425889436234264	0.00737110016420361	0.0122839912280702	0.0200875752599891	0.0322785087719298	0.0496496989600438	0.0748453947368421	0.106569078947368	0.14236288998358	0.181529282977559	0.222258771929825	0.263060207991242	0.303274767378216	0.337643640350877	0.360690749863164	0.375160372194855	0.383899835796387	0.391183908045977	0.39725	0.403033388067871	0.407328407224959	0.411492063492063	0.416388706140351	0.420531147540984	0.42540065681445	0.429352490421456	0.433000547345375	0.436597587719298
225	241	-Inf	-Inf	-8	-Inf	-Inf	-7	-Inf	-Inf	2_-6	0.001	0.001	0.00085361842105263	0.000666666666666663	0.000466227347611196	0.000373836891078262	0.000214012041598243	0	0.000877941981390252	0.0018640350877193	0.00209155701754386	0.00358949096880131	0.00711056376573618	0.0122736726874658	0.0192063492063492	0.0299117324561404	0.0452052545155993	0.0653996710526316	0.0918385331143952	0.123373355263158	0.157101806239737	0.191091954022988	0.224133004926108	0.259274220032841	0.29344170771757	0.318246305418719	0.334364035087719	0.345355774493706	0.356193212917351	0.36383908045977	0.368973180076628	0.373646962233169	0.377403940886699	0.382263820470717	0.387189928845101	0.392116037219485	0.396567049808429	0.400314723590586	0.403444444444444
226	242	-Inf	-Inf	1	-Inf	-Inf	-Inf	1	-Inf	2_3	0.00422807017543858	0.00699999999999999	0.0041781798245614	0.00130646929824561	0.00179989035087719	0.00199999999999999	0.00133333333333333	0.00105427631578946	0.00166666666666665	0.00219736842105261	0.00199999999999999	0.0014975369458128	0.00166666666666665	0.00166666666666665	0.00133333333333333	0.00155665024630541	0.00199999999999999	0.00179111842105262	0.00166666666666665	0.00186129385964911	0.00166666666666665	0.00148659003831416	0.00166009852216747	0.00149917898193759	0.00166666666666666	0.00118171866447727	0.000999999999999987	0.00180405035577449	0.00170333880678707	0.00154406130268198	0.00161521620142308	0.00177449370552818	0.00173289545703337	0.00124028461959496	0.001	0.00133333333333333	0.00157088122605363	0.00166666666666666	0.00166666666666665
227	243	-Inf	-Inf	0	-Inf	-Inf	-Inf	0	-Inf	2_2	0.00232127192982456	0.00266666666666666	0.00266666666666666	0.0032828947368421	0.00299999999999999	0.00240996168582375	0.00266666666666666	0.00294901315789474	0.00322368421052631	0.00299999999999999	0.00276315789473684	0.00325657894736841	0.00333333333333333	0.00308936403508772	0.00333333333333333	0.00333333333333333	0.00294188596491227	0.00244846491228071	0.00233333333333334	0.00253837719298246	0.00266666666666666	0.00266666666666666	0.00264802631578947	0.00197587719298246	0.00167214912280701	0.0021655701754386	0.00200767543859649	0.00166666666666667	0.00197865353037767	0.00233333333333334	0.00233333333333334	0.00187479406919276	0.00138149972632732	0.00177850877192982	0.00227192982456141	0.002	0.002	0.00233333333333334	0.00233333333333334
228	244	-Inf	-Inf	-1	-Inf	-Inf	-Inf	-1	-Inf	2_1	0.0105197368421052	0.009359649122807	0.00885307017543858	0.00866666666666666	0.00866666666666666	0.00866666666666666	0.00854660087719297	0.00833333333333332	0.00799999999999998	0.00773355263157893	0.00724067982456139	0.00699999999999998	0.00741215106732347	0.00742817982456139	0.00713793103448274	0.00633333333333332	0.00576847290640393	0.00612280701754384	0.00629660087719296	0.00599999999999998	0.00566666666666665	0.00566666666666665	0.00566666666666665	0.00549835526315788	0.00500547345374929	0.00451260964912279	0.00464696223316912	0.00466666666666665	0.00436732456140349	0.00433333333333331	0.00433333333333331	0.00366666666666665	0.00339627805145046	0.00376299945265461	0.00399999999999998	0.00433333333333331	0.00409195402298849	0.00326546250684181	0.0032271483305966
229	245	-Inf	-Inf	-2	-Inf	-Inf	-Inf	-2	-Inf	2_0	0.00266666666666666	0.00266666666666668	0.00266666666666666	0.00235800438596492	0.00239583333333333	0.00229550438596492	0.00278892543859649	0.00271765350877194	0.00233333333333334	0.00233333333333334	0.00233333333333334	0.00233333333333334	0.00208388157894738	0.00208936403508772	0.002	0.002	0.00233333333333334	0.0025515350877193	0.00262171052631579	0.00233333333333334	0.00233333333333334	0.00252521929824562	0.00198135964912281	0.0013092105263158	0.00167214912280703	0.0021655701754386	0.00168201754385966	0.00151425438596492	0.00289583333333334	0.00327741228070176	0.00217269736842105	0.00220799124247401	0.00228508771929825	0.00200000000000002	0.00200000000000002	0.00166666666666668	0.00166666666666668	0.00208497807017545	0.00233333333333334
230	246	-Inf	-Inf	-3	-Inf	-Inf	-Inf	-3	-Inf	2_-1	0.00399999999999999	0.00432017543859647	0.00399999999999999	0.00369298245614034	0.00366666666666665	0.00366666666666665	0.00378673245614034	0.00455938697318006	0.00456030701754384	0.00380131362889982	0.00333333333333331	0.00358607456140349	0.00399999999999999	0.00376151315789472	0.00366666666666665	0.00366666666666665	0.00333333333333331	0.00333333333333331	0.00329660087719296	0.00319649698960042	0.00335632183908044	0.00348410087719296	0.00299124247400108	0.00266666666666665	0.00266666666666665	0.00299999999999999	0.00331362889983578	0.00266666666666665	0.00266666666666665	0.00254077723043238	0.00204816639299397	0.00244444444444442	0.00266666666666665	0.00199999999999999	0.00199999999999999	0.00258497807017542	0.00233333333333331	0.0022654625068418	0.00222714833059659
231	247	-Inf	-Inf	-4	-Inf	-Inf	-Inf	-4	-Inf	2_-2	0.000159539473684213	0.000333333333333338	0.000186951754385968	0	0.000200439319055467	0.000292829775588401	0.000238642583470173	0.000945723684210529	0.000894362342638208	0.00040131578947369	0.000424890350877199	0.000666666666666677	0.000744389709906959	0.001	0.000936507936507939	0.00111293859649124	0.00171592775041052	0.00158223684210527	0.00166666666666668	0.00205592105263159	0.002	0.00181992337164752	0.00167323481116586	0.00216584564860427	0.00233333333333334	0.00218171866447729	0.00231140350877194	0.00247071702244117	0.00266666666666668	0.00278927203065135	0.00328188286808977	0.00366666666666668	0.0042008757525999	0.00409304871373837	0.00433333333333334	0.00507827038861522	0.00533333333333334	0.00645922276956761	0.00766666666666667
232	248	-Inf	-Inf	-5	-Inf	-Inf	-Inf	-5	-Inf	2_-3	0.00181359649122808	0.00265350877192982	0.00203947368421053	0.00135964912280702	0.00113300492610838	0.00104153005464481	0.000980295566502469	0.000333333333333338	0.00020470717022441	0.000666666666666663	0.00142036124794746	0.00240437158469945	0.00340503557744937	0.00412786885245902	0.00450218579234973	0.00554844006568144	0.00716420361247948	0.00913333333333333	0.0107923497267759	0.0139857923497268	0.0187595628415301	0.02368035030104	0.0292546448087432	0.0361012588943623	0.0445967213114754	0.0543989071038251	0.0642349726775956	0.0751256830601093	0.0887486338797814	0.103431693989071	0.119494535519126	0.137214754098361	0.154171849427169	0.170974863387978	0.188118032786885	0.205696174863388	0.220799453551913	0.233620142309797	0.245441530054645
233	249	-Inf	-Inf	-6	-Inf	-Inf	-Inf	-6	-Inf	2_-4	0.00899505766062603	0.000640394088669947	0.000371710526315787	0.000307565789473676	0.000800438596491226	0.00070614035087719	0.000546052631578942	0.000894736842105263	0.00121381578947368	0.00193322386425835	0.00379934210526315	0.00651724137931035	0.00963492063492064	0.014296052631579	0.0216381578947368	0.0326332236842105	0.0470855263157895	0.0644967105263158	0.0855823754789272	0.111991242474001	0.142256157635468	0.175523026315789	0.212104166666667	0.249447728516694	0.28609649122807	0.31796875	0.339948549534756	0.355352521929825	0.373126984126984	0.39305975877193	0.406988505747126	0.413579638752053	0.420914473684211	0.428520218579235	0.432366228070175	0.435091954022989	0.439525451559934	0.444910782703886	0.451085385878489
234	250	-Inf	-Inf	-7	-Inf	-Inf	-Inf	-7	-Inf	2_-5	0.001	0.00132017543859648	0.00118640350877193	0.000385964912280694	0	0.000291803278688517	0.000784539473684208	0.001	0.000435686918445532	0.000666666666666663	0.00226108374384237	0.00398522167487684	0.0062863387978142	0.0094072249589491	0.0153464480874317	0.025495894909688	0.038688013136289	0.0561333333333333	0.0783071038251366	0.105533333333333	0.137983606557377	0.172765188834154	0.207214207650273	0.241055737704918	0.27256376573618	0.299950819672131	0.320527093596059	0.338276595744681	0.355918032786885	0.367985792349727	0.376901639344262	0.386796174863388	0.391469721767594	0.394226229508197	0.39975956284153	0.40436170212766	0.40905737704918	0.411370005473454	0.412253551912568
235	251	-Inf	-Inf	-8	-Inf	-Inf	-Inf	-8	-Inf	2_-6	0.000160087719298241	0.0012938596491228	0.00133333333333333	0.00102631578947367	0.000866228070175429	0.000960043787629983	0.00145339912280701	0.00166666666666666	0.00243969298245613	0.00319956140350877	0.00488925438596491	0.00810252192982455	0.0122791461412151	0.0193876096491228	0.0302222222222222	0.046527640941434	0.0685172413793103	0.0982280701754386	0.133571271929825	0.168874110563766	0.208003289473684	0.250904761904762	0.292691844553914	0.329441885964912	0.359349206349206	0.376929824561404	0.387998357963875	0.402295566502463	0.415714912280702	0.422629447181171	0.427328947368421	0.431222222222222	0.433540777230432	0.435955665024631	0.438200328407225	0.442326754385965	0.447919540229885	0.452012041598248	0.455575259989053
246	262	-Inf	-Inf	-Inf	6	-3	-Inf	-Inf	-Inf	2_3	0.00601315789473685	0.00566666666666667	0.00533333333333334	0.00502631578947369	0.00453289473684211	0.00403947368421053	0.004	0.00428015350877194	0.00389326765188834	0.00340021929824562	0.00375971538040504	0.00425274122807018	0.00392105263157895	0.0034280240831965	0.00326819923371648	0.00322478070175439	0.00305090311986864	0.00312280701754386	0.003	0.0028031798245614	0.00266666666666666	0.00266666666666666	0.003	0.00316858237547893	0.00300547345374932	0.00266666666666666	0.00298029556650247	0.003	0.00270060207991242	0.00233333333333334	0.00233333333333334	0.00255555555555556	0.00233333333333334	0.00242982456140351	0.00241050903119869	0.00216912972085386	0.00166666666666666	0.00173453749315818	0.00222714833059661
247	263	-Inf	-Inf	-Inf	5	-4	-Inf	-Inf	-Inf	2_2	0.00349342105263157	0.00398684210526315	0.00348026315789473	0.00335964912280701	0.00366666666666667	0.00396052631578948	0.00399999999999999	0.00371984649122807	0.00355975877192983	0.0038664477285167	0.00433333333333333	0.00382841530054645	0.00366666666666667	0.00366666666666667	0.00339857456140351	0.00366666666666667	0.00361513157894737	0.00333333333333334	0.00333333333333334	0.00293859649122808	0.00233333333333334	0.00270065789473684	0.003	0.003	0.003	0.00251067323481118	0.00201754385964913	0.00233333333333333	0.00263437328954571	0.00266666666666666	0.00266666666666668	0.00211330049261084	0.00233333333333333	0.00223481116584565	0.002	0.00266666666666666	0.00242309797482212	0.002	0.00222879036672141
248	264	-Inf	-Inf	-Inf	4	-5	-Inf	-Inf	-Inf	2_1	0.00301315789473683	0.00298684210526315	0.00299999999999999	0.00299999999999999	0.00266666666666665	0.00237335526315789	0.00233333333333333	0.00261302681992336	0.00256048166392993	0.0020674342105263	0.00175932017543859	0.002	0.00233333333333333	0.00257182017543858	0.00266666666666665	0.00244225506294471	0.00205090311986863	0.00233333333333333	0.00292653508771929	0.00233333333333333	0.00168965517241379	0.002	0.00233333333333333	0.00216502192982455	0.00167214012041598	0.00115405701754386	0.00133333333333333	0.00152709359605911	0.00133333333333334	0.00166666666666666	0.00223590585659551	0.002	0.0017296113847838	0.00166666666666666	0.00166666666666666	0.00166666666666666	0.00166666666666666	0.00206743421052632	0.00233333333333333
249	265	-Inf	-Inf	-Inf	3	-6	-Inf	-Inf	-Inf	2_0	0.00349287280701754	0.0033470394736842	0.00370723684210525	0.00333333333333333	0.00313300492610837	0.00362513661202186	0.00321565407772304	0.00272304324028462	0.00289764641488779	0.00266666666666666	0.00284072249589491	0.00333333333333333	0.00292841530054644	0.00266666666666666	0.00266666666666666	0.00245155993431855	0.00229228243021346	0.0022	0.00233333333333334	0.00233333333333333	0.00200928961748634	0.00216529830322933	0.002	0.0018188761593017	0.00231089217296114	0.00299999999999999	0.00270491803278688	0.00154609929078014	0.0016120218579235	0.00233333333333334	0.00207158469945355	0.00175340971085653	0.002	0.002	0.002	0.00227978142076502	0.00221167484997272	0.00166666666666666	0.00166666666666666
250	266	-Inf	-Inf	-Inf	2	-7	-Inf	-Inf	-Inf	2_-1	0.00282730263157893	0.00299999999999999	0.00233333333333333	0.00233333333333333	0.00253124999999999	0.00233333333333333	0.00187774122807016	0.00138432017543859	0.00155701754385964	0.00133333333333333	0.00119407894736842	0.00166666666666665	0.00124931356397583	0.00124451754385964	0.00199999999999999	0.00176864035087718	0.00139144736842104	0.00166666666666665	0.00133333333333333	0.00112828947368421	0.00130153508771929	0.00119188596491228	0.00133333333333333	0.00133333333333333	0.00166666666666665	0.00166666666666665	0.00134100877192982	0.00133333333333333	0.00102083333333332	0.000999999999999993	0.000999999999999989	0.000415570175438594	0.000285635964912273	0.000445175438596484	0.000666666666666663	0.000765350877192976	0.000999999999999998	0.00124835526315789	0.000999999999999987
251	267	-Inf	-Inf	-Inf	1	-8	-Inf	-Inf	-Inf	2_-2	0.000320175438596496	0.000986842105263159	0.00114692982456141	0.00133333333333334	0.00139956212370006	0.001	0.000213267543859652	0	0.000666666666666677	0.000666666666666677	0.000426382047071709	0.000666666666666677	0.000745484400656822	0.000761513157894744	0.000268092105263162	0.000449917898193767	0.00171811713191024	0.00221107456140351	0.00281773399014779	0.00478947368421053	0.00678453947368422	0.00943530701754387	0.0130789473684211	0.0171962719298246	0.0219616858237548	0.0283399014778325	0.0366748768472906	0.0450766283524904	0.0525478927203065	0.0602463054187192	0.0682090859332239	0.0761461412151067	0.0834827586206897	0.0895155993431855	0.0946535303776683	0.0990043859649123	0.103435686918446	0.10795894909688	0.112392446633826
252	268	-Inf	-Inf	-Inf	0	-9	-Inf	-Inf	-Inf	2_-3	0.00065350877192982	0.00196052631578948	0.0021469298245614	0.00171929824561403	0.000932017543859641	0.000333333333333324	0.000666666666666663	0.000386513157894729	0.000106359649122804	0.000599780701754381	0.001	0.00125274122807017	0.00223645320197045	0.00347697368421052	0.00499233716475096	0.00812862616310891	0.0125090311986864	0.0180701754385965	0.0268081140350877	0.0380492610837438	0.0499320175438596	0.062935960591133	0.0762364532019704	0.0893760964912281	0.102191023535851	0.112722587719298	0.123252873563218	0.135016420361248	0.146551535087719	0.158717569786535	0.173456140350877	0.189	0.202967159277504	0.216645320197044	0.227701149425287	0.236061951754386	0.242954022988506	0.248746579091407	0.25348385331144
253	269	-Inf	-Inf	-Inf	-1	-10	-Inf	-Inf	-Inf	2_-4	0.00118640350877193	0.000986842105263159	0.001	0.000692982456140347	0.000333333333333338	0.000627192982456137	0.000333333333333338	5.31798245614043e-05	0.00088048245614035	0.00213300492610838	0.00318640350877193	0.00442404371584699	0.00771052631578947	0.0131023535851122	0.020703399122807	0.0317323481116585	0.0456491228070175	0.0620613026819923	0.0798440065681445	0.0993640350877193	0.118158442982456	0.136530153508772	0.157051450465244	0.175628289473684	0.197157088122605	0.22364367816092	0.245912280701754	0.262111111111111	0.275192665571976	0.284628899835796	0.29292227695676	0.30247947454844	0.309543513957307	0.313454844006568	0.317399122807017	0.321256704980843	0.324461412151067	0.327417077175698	0.329457580733443
254	270	-Inf	-Inf	-Inf	-2	-11	-Inf	-Inf	-Inf	2_-5	0.00166666666666665	0.00102736726874657	0.0003743842364532	0	0.000396381578947369	0.001	0.000763546798029559	0.000889254385964914	0.001875	0.00233333333333333	0.00284758771929823	0.00458401751505199	0.00761302681992336	0.0120296052631579	0.019375	0.0315555555555555	0.0470411184210526	0.0653415435139573	0.0873908045977012	0.11261951754386	0.138719759168035	0.164155993431855	0.18895675971538	0.215409539473684	0.243167487684729	0.266395833333333	0.281091954022988	0.292079495614035	0.30440284619595	0.313342638204707	0.318480021893815	0.322313628899836	0.3258	0.329356869184455	0.333007650273224	0.335744937055282	0.337187739463601	0.339047619047619	0.341112205801861
255	271	-Inf	-Inf	-Inf	-3	-12	-Inf	-Inf	-Inf	2_-6	0.0106996155958265	0.000986863711001643	0.000333333333333338	0.000333333333333338	0.000866228070175443	0.000372807017543865	0	0.000561403508771938	0.00132072368421053	0.00279967159277504	0.00489254385964913	0.00835632183908047	0.0147619047619048	0.0248311403508772	0.0398777412280702	0.0609237938596491	0.0870921052631579	0.11775548245614	0.150977011494253	0.185559934318555	0.219709906951286	0.254155701754386	0.287916666666667	0.314340996168582	0.335535087719298	0.350104166666667	0.358421455938697	0.365938596491228	0.373222222222222	0.378610745614035	0.382965517241379	0.385679802955665	0.389730263157895	0.395322404371585	0.398699561403509	0.40183908045977	0.405769020251779	0.408823754789272	0.412042692939245
256	272	-Inf	-Inf	-Inf	6	-Inf	2	-Inf	-Inf	2_3	0.00517269736842105	0.00467874794069193	0.00466666666666667	0.00466666666666667	0.00433333333333333	0.00374232456140351	0.00354440789473684	0.00333333333333333	0.00333333333333333	0.00360307017543859	0.00366666666666667	0.00340953947368421	0.00324931356397583	0.00275548245614035	0.00233333333333333	0.00256469298245614	0.00266666666666666	0.00266666666666666	0.00237876299945265	0.00266666666666666	0.00296820175438595	0.00305043859649122	0.00333333333333333	0.00297587719298245	0.00267214912280701	0.00316557017543859	0.00365899122807017	0.00318062397372741	0.0026875	0.00266666666666666	0.00266666666666666	0.00199999999999999	0.00199999999999999	0.00222149122807017	0.00199999999999999	0.00209868421052631	0.00207498631636562	0.00233333333333333	0.00233333333333333
257	273	-Inf	-Inf	-Inf	5	-Inf	1	-Inf	-Inf	2_2	0.00616008771929825	0.00633333333333334	0.00618640350877194	0.00600000000000001	0.00519956140350878	0.005	0.00512006578947369	0.00533333333333334	0.00545394736842106	0.00473399014778326	0.00409265350877194	0.00433333333333334	0.00433333333333334	0.00433333333333334	0.00460153256704982	0.00455811403508773	0.00471756978653532	0.00457894736842106	0.00396326754385965	0.00386316365626711	0.00433333333333334	0.00433333333333334	0.004	0.00383168859649124	0.00366666666666668	0.00415435139573071	0.00464696223316914	0.00372039473684211	0.00333333333333334	0.00379255610290094	0.0034296661193213	0.00333333333333334	0.003875	0.004	0.00374384236453203	0.0037483552631579	0.00375822368421054	0.00353092501368364	0.00322714833059661
258	274	-Inf	-Inf	-Inf	4	-Inf	0	-Inf	-Inf	2_1	0.00850712719298245	0.00833333333333333	0.00833333333333333	0.00833333333333333	0.00820032840722495	0.00770819672131146	0.00721565407772304	0.00699999999999999	0.00743568691844553	0.00740546448087431	0.00649261083743841	0.00599999999999999	0.00566666666666665	0.00543585526315789	0.00533333333333333	0.00533333333333333	0.00529228243021346	0.00439999999999999	0.00399999999999999	0.00436721311475409	0.00432404371584699	0.00399999999999999	0.00399999999999999	0.00399999999999999	0.00337821565407772	0.00353005464480873	0.00392349726775955	0.00366666666666665	0.00338797814207649	0.00333333333333333	0.00333333333333333	0.00299999999999999	0.00251038251366119	0.00259672131147541	0.00279016393442622	0.00266666666666665	0.00266666666666665	0.00266666666666665	0.00247103825136611
259	275	-Inf	-Inf	-Inf	3	-Inf	-1	-Inf	-Inf	2_0	0.00664035087719298	0.00701315789473683	0.00688157894736841	0.0101491228070175	0.0134627192982456	0.0104912280701754	0.00766666666666665	0.0071063596491228	0.00809429824561402	0.00953311439518335	0.0084407894736842	0.00699999999999999	0.00550877192982455	0.00404542966611931	0.00326096491228069	0.00433333333333333	0.00412719298245613	0.00299999999999999	0.00262889983579637	0.00174122807017543	0.000690241228070185	0.00136732456140351	0.00131253420908593	0.000666666666666669	0.00099616858237548	0.000844006568144504	0.000350877192982461	0.000666666666666663	0.000666666666666675	0.000333333333333338	0.000333333333333338	0.000779967159277502	0.00072742200328408	0.000234811165845652	0.00025822368421053	0.000666666666666663	0.00091023535851122	0.000666666666666666	0.000437876299945272
260	276	-Inf	-Inf	-Inf	2	-Inf	-2	-Inf	-Inf	2_-1	0.00115953947368422	0.00133333333333334	0.00166666666666667	0.00227960526315789	0.00220032840722496	0.00141639344262296	0.00100000000000001	0.00072304324028463	0.000666666666666677	0.00092786885245903	0.00100000000000001	0.00124630541871922	0.001	0.000769188596491235	0.00100000000000001	0.00121510673234812	0.00133333333333334	0.00113333333333334	0.0013584699453552	0.00166666666666667	0.000990710382513662	0.000834701696770668	0.00132677595628416	0.00084779050736498	0.000977558839627807	0.00166666666666667	0.00137158469945356	0.000212765957446826	2.27504718160893e-18	0.000769945355191268	0.00100000000000001	0.00108674304418987	0.00108852459016394	0.00126338797814208	0.00145683060109289	0.00127978142076503	0.001	0.000666666666666677	0.000471038251366127
261	277	-Inf	-Inf	-Inf	1	-Inf	-3	-Inf	-Inf	2_-2	0.00117379385964912	0.001	0.000707236842105266	0.000333333333333338	0.000133004926108376	0.000333333333333338	0.000548987411056376	0.000610290093048723	0.00076902025177888	0.001	0.00108702791461412	0.00157963875205254	0.00207158469945355	0.00233333333333333	0.00283551912568304	0.00431198686371099	0.0053743842364532	0.00666666666666666	0.0102010928961749	0.013951912568306	0.0181114754098361	0.0245205254515599	0.0319016393442623	0.0405586470267321	0.0499069512862616	0.059655737704918	0.0691967213114754	0.0795602836879433	0.0896830601092896	0.0983191256830601	0.106187978142077	0.112867430441899	0.117536612021858	0.121226229508197	0.125845901639344	0.131362841530055	0.1373284233497	0.142779234972678	0.149267759562842
262	278	-Inf	-Inf	-Inf	0	-Inf	-4	-Inf	-Inf	2_-3	0.00116008771929825	0.00133333333333334	0.00118640350877193	0.00069298245614036	0.000200000000000003	0	0.000236065573770495	0.000943623426382049	0.00123097974822113	0.00126120218579235	0.00117405582922825	0.00265188834154352	0.00414340448823208	0.0053584699453552	0.00806065573770492	0.0117208538587849	0.0173645320197044	0.0261333333333333	0.0366032786885246	0.0485901639344262	0.0608992884510126	0.0737125683060109	0.0865027322404372	0.0988330596606459	0.111097427476738	0.121398907103825	0.130349726775956	0.138256830601093	0.14639661756683	0.155959083469722	0.165827586206897	0.176081833060556	0.186651366120219	0.195312568306011	0.202876704855428	0.210090710382514	0.21360218579235	0.216219672131148	0.218586206896552
263	279	-Inf	-Inf	-Inf	-1	-Inf	-5	-Inf	-Inf	2_-4	0.000826754385964911	0.001	0.000187192118226604	0	0.000798793859649121	0.00129173508483854	0.00121510673234812	0.000722039473684207	0.000874999999999999	0.00186184210526316	0.00309046052631579	0.004584017515052	0.00735632183908046	0.0117933114035088	0.0187916666666667	0.0294444444444444	0.0428947368421053	0.0584646962233169	0.0760114942528736	0.0952357456140351	0.11443623426382	0.133155446086481	0.15151943076081	0.168442434210526	0.185044334975369	0.205030701754386	0.224747126436782	0.242171600877193	0.25547728516694	0.26267597153804	0.269220032840722	0.276284072249589	0.2826	0.287930487137384	0.293104371584699	0.298058018609743	0.300283524904215	0.301984126984127	0.304001642036125
264	280	-Inf	-Inf	-Inf	-2	-Inf	-6	-Inf	-Inf	2_-5	0.000160087719298241	0.000333333333333324	0.000333333333333324	2.63157894736835e-05	0.000466885604816632	0.000666666666666663	0.000666666666666663	0.000946820175438597	0.00144006568144499	0.00193311403508772	0.00294581280788177	0.00492829775588396	0.008376026272578	0.0137669956140351	0.0218338815789474	0.0347487684729064	0.0520065681444992	0.0727094298245614	0.0970394088669951	0.122868421052632	0.147535635964912	0.173251096491228	0.201895833333333	0.231210526315789	0.26011877394636	0.286353037766831	0.305998357963875	0.320927203065134	0.333461412151067	0.342756431308155	0.350681992337165	0.357252873563218	0.36387684729064	0.366825944170772	0.368773399014778	0.374337719298246	0.377794745484401	0.380014230979748	0.382706075533662
265	281	-Inf	-Inf	-Inf	-3	-Inf	-7	-Inf	-Inf	2_-6	0.000826754385964911	0.0013201754385965	0.00133333333333334	0.00102681992337165	0.000666666666666663	0.000373355263157899	0.000213815789473687	0.000279605263157899	0.000772478070175436	0.00179769736842105	0.00346052631578948	0.00567378215654077	0.00870443349753695	0.0145690789473684	0.0236792556102901	0.0380663377192982	0.0588511220580186	0.08496875	0.116938596491228	0.152833607006021	0.189705528188287	0.227530701754386	0.265621784345922	0.299925013683634	0.328048245614035	0.351690749863164	0.370543513957307	0.382768472906404	0.391885057471264	0.397416666666667	0.398951286261631	0.402882868089765	0.409380952380952	0.41433826754386	0.417786338797814	0.42116310892173	0.424315818281336	0.426867542419267	0.429452850877193
266	282	-Inf	-Inf	-Inf	6	-Inf	-Inf	1	-Inf	2_3	0.00415982484948001	0.00401370614035087	0.00337328954570333	0.00330646929824561	0.00313322368421052	0.00333333333333333	0.00354714912280701	0.00333333333333333	0.00310581140350876	0.0028015350877193	0.00257456140350877	0.00258552631578947	0.00299999999999999	0.00323809523809523	0.00306458675424192	0.00333333333333333	0.00299999999999999	0.00279002192982456	0.00299999999999999	0.00299999999999999	0.00299999999999999	0.00299999999999999	0.00299178981937602	0.0028344298245614	0.00299999999999999	0.0031798245614035	0.00299999999999999	0.00266666666666666	0.00296546052631578	0.00287520525451559	0.00238212719298245	0.00199999999999999	0.00199999999999999	0.00233333333333333	0.00207814207650272	0.00208155446086479	0.00257416529830323	0.00266666666666666	0.00289326765188833
267	283	-Inf	-Inf	-Inf	5	-Inf	-Inf	0	-Inf	2_2	0.00550684181718663	0.00533333333333331	0.00581226053639845	0.00538925438596489	0.00453508771929823	0.00462452107279692	0.00488232074438969	0.00466666666666665	0.00456304824561402	0.00433333333333331	0.00433333333333331	0.00408333333333331	0.00374274767378214	0.00423574561403507	0.00427138157894735	0.00377796052631577	0.00399999999999998	0.00420799124247398	0.00396606458675422	0.00327960526315787	0.00299999999999997	0.00282101806239735	0.00199999999999999	0.00216447368421052	0.00265736179529281	0.00266666666666665	0.00235686918445537	0.00199999999999999	0.00229556650246305	0.00266666666666665	0.00266666666666665	0.00255938697318006	0.00233333333333331	0.00209250136836342	0.00233333333333332	0.00292227695675969	0.00242966611932128	0.00166666666666666	0.00188888888888888
268	284	-Inf	-Inf	-Inf	4	-Inf	-Inf	-1	-Inf	2_1	0.006	0.00632017543859649	0.00633333333333333	0.00602686403508772	0.00586677631578948	0.00595949644225507	0.00590530925013683	0.00605427631578947	0.00578872468527642	0.00559868421052632	0.00590844298245613	0.00516420361247948	0.00474438970990695	0.005	0.00466666666666667	0.00444334975369459	0.00461740558292283	0.00433333333333334	0.004	0.004	0.00435413245758074	0.00466666666666667	0.00432676518883416	0.004	0.004	0.00366666666666667	0.00366666666666667	0.00413738368910783	0.00433333333333334	0.00445593869731801	0.00466666666666667	0.00489217296113848	0.00439956212370006	0.00366666666666667	0.00366666666666667	0.00358839627805145	0.00357088122605364	0.00366666666666667	0.00344444444444445
269	285	-Inf	-Inf	-Inf	3	-Inf	-Inf	-2	-Inf	2_0	0.00483936403508772	0.00402416254805053	0.00385197368421053	0.00366666666666667	0.00346875	0.00366666666666667	0.00321107456140351	0.00271765350877193	0.00289035087719298	0.0023969298245614	0.00243021346469622	0.00292366831411313	0.003	0.003	0.003	0.003	0.00294188596491228	0.00266666666666666	0.00228837719298245	0.002	0.00203179824561404	0.00194956140350877	0.00168530701754386	0.00235745614035088	0.00233333333333333	0.00200219298245614	0.00166666666666666	0.00133333333333333	0.00164532019704433	0.00133333333333333	0.000735745614035083	0.00112534209085933	0.00190350877192982	0.00166666666666666	0.00193859649122807	0.00190147783251232	0.00115021929824561	0.00108497807017544	0.00133333333333333
270	286	-Inf	-Inf	-Inf	2	-Inf	-Inf	-3	-Inf	2_-1	0.00266666666666666	0.00266666666666666	0.00251973684210526	0.00263984674329502	0.00233333333333333	0.00204002192982456	0.00154714912280701	0.00133333333333333	0.0014391447368421	0.00140120415982484	0.00133333333333333	0.00108168859649123	0.000511220580186094	0.000237390350877187	0.000730706075533659	0.00122331691297208	0.0013831417624521	0.0014575807334428	0.00129775588396277	0.001	0.001	0.001	0.001	0.001	0.00132567049808428	0.00166666666666666	0.00166666666666666	0.00166666666666666	0.00166666666666666	0.00178981937602627	0.002	0.002	0.00226721311475409	0.00276010928961749	0.003	0.0038232074438971	0.00480842911877395	0.00506349206349207	0.00577887246852764
271	287	-Inf	-Inf	-Inf	1	-Inf	-Inf	-4	-Inf	2_-2	0.00233333333333334	0.00233333333333334	0.00185331143951834	0.00166666666666668	0.00120010964912281	0.001	0.001	0.001	0.000666666666666677	0.000135964912280704	0.000424890350877199	0.00116995614035088	0.000666666666666677	0.00042927631578948	0.00133333333333334	0.00177996715927751	0.002	0.002	0.00310673234811166	0.00458456486042693	0.00608319649698961	0.00823519736842106	0.0107060755336617	0.0138294956140351	0.01727969348659	0.0213963815789474	0.0251581828133552	0.0295137061403509	0.0346387520525452	0.0394417077175698	0.044440065681445	0.0491989071038251	0.0528697318007663	0.0558916256157636	0.0588472906403941	0.0623711001642036	0.0658544061302682	0.0685238095238095	0.0708927203065134
272	288	-Inf	-Inf	-Inf	0	-Inf	-Inf	-5	-Inf	2_-3	0.000839912280701753	0.000666666666666663	0.000519736842105263	0.000640350877192979	0.001	0.001	0.000333333333333338	5.31798245614043e-05	0.000333333333333338	0.000599780701754384	0.00118609742747674	0.00217131910235359	0.00274548440065681	0.00323848684210527	0.00492763157894737	0.0071247947454844	0.0104116037219485	0.0147774122807018	0.0205665024630542	0.0285526315789474	0.037828399122807	0.0483739035087719	0.0592269736842105	0.0705756578947368	0.0825708812260537	0.0945878489326765	0.10591789819376	0.116310344827586	0.126053092501368	0.135756431308155	0.145116037219486	0.155159277504105	0.166269293924466	0.178129720853859	0.190960591133005	0.204264802631579	0.217576354679803	0.229668308702791	0.240575807334428
273	289	-Inf	-Inf	-Inf	-1	-Inf	-Inf	-6	-Inf	2_-4	0.00150684181718664	0.00165348709500274	0.00133333333333333	0.00041241076331685	0.000399562123700052	0	0.000453201970443343	0.000946271929824561	0.00131855500821018	0.00279769736842105	0.00342583470169677	0.00366666666666665	0.00554879385964911	0.00900274122807016	0.013247947454844	0.0188059210526316	0.027109649122807	0.0387980295566503	0.05284017515052	0.0693991228070175	0.087921600877193	0.10832183908046	0.129701149425287	0.150558839627805	0.171741105637657	0.193587848932676	0.216068418171866	0.238793859649123	0.259885057471264	0.278053639846743	0.293871921182266	0.30776245210728	0.320757127192982	0.331637657361795	0.339500821018062	0.345808429118774	0.352469298245614	0.358339901477833	0.363950657894737
274	290	-Inf	-Inf	-Inf	-2	-Inf	-Inf	-7	-Inf	2_-5	0.00167982456140351	0.00165350877192982	0.001	0.000692982456140347	0.000532894736842105	3.9956212370006e-05	0.000573464912280705	0.00156030701754386	0.00187938596491228	0.00286622807017544	0.00485197368421053	0.00634429824561404	0.00920032840722497	0.0153388157894737	0.0239616858237548	0.0373990147783251	0.0554203612479475	0.0768947368421053	0.102206688596491	0.128533661740558	0.157335526315789	0.186850574712644	0.218586754241927	0.251946820175439	0.285627805145046	0.313291118421053	0.330408866995074	0.345164203612479	0.361912280701754	0.373882868089765	0.385223684210526	0.394333333333333	0.396874110563766	0.399762999452655	0.400255610290093	0.403490131578947	0.410068965517241	0.412734537493158	0.41231855500821
275	291	-Inf	-Inf	-Inf	-3	-Inf	-Inf	-8	-Inf	2_-6	0.000840175150519977	0.000986293859649123	0.000666666666666663	0.000666666666666663	0.000333333333333338	4.21455938697324e-05	0.000784539473684208	0.001	0.0014375	0.00219430760810072	0.00336124794745485	0.00608333333333334	0.0106628352490421	0.0177744937055282	0.0284166666666667	0.0435555555555556	0.0641023535851122	0.0902083333333333	0.119505747126437	0.151121510673235	0.183614121510673	0.215096880131363	0.247006020799124	0.27655938697318	0.29896113847838	0.312698412698413	0.326054734537493	0.338180623973727	0.345766830870279	0.351248903508772	0.355125342090859	0.357655172413793	0.361265462506842	0.365980842911877	0.368925561029009	0.369333333333333	0.369333333333333	0.370125889436234	0.370444078947368
286	302	-Inf	-Inf	-Inf	-Inf	-3	2	-Inf	-Inf	2_3	0.0041469298245614	0.00466666666666667	0.00485331143951833	0.00466666666666667	0.00426699561403509	0.00366666666666667	0.0035719759168035	0.00372094298245614	0.00343897099069512	0.00340131578947368	0.00348355263157894	0.0032516447368421	0.00307772304324027	0.00309594298245613	0.00299999999999999	0.00322331691297208	0.00366666666666667	0.0034575807334428	0.00299999999999999	0.00299999999999999	0.00297920087575259	0.00266666666666666	0.00266666666666666	0.00283278508771929	0.00299999999999999	0.00251480263157894	0.0026447728516694	0.00266666666666666	0.00207224958949096	0.00187684729064039	0.00166666666666666	0.00254972677595628	0.00299999999999999	0.00257361795292829	0.00258565955117679	0.00299999999999999	0.00252490421455938	0.00193650793650793	0.00211220580186097
287	303	-Inf	-Inf	-Inf	-Inf	-4	1	-Inf	-Inf	2_2	0.00282675438596492	0.0033201754385965	0.00333333333333333	0.00333333333333334	0.0032	0.00241639344262296	0.00221530054644809	0.00227695675971539	0.00200000000000001	0.002	0.0021592775041051	0.00142036124794746	0.00081007115489875	0.00110273224043717	0.00127704918032788	0.00143021346469624	0.00133333333333334	0.000933333333333333	0.000716939890710379	0.00133333333333334	0.000990695128626177	0.000498360655737705	0.00098688524590164	0.00115216201423099	0.00102189381499726	0.000469945355191258	0.000666666666666675	0.000879781420765026	0.00038843426077469	0.000666666666666667	0.00118992884510127	0.00133333333333334	0.00108852459016394	0.00140327868852459	0.00166666666666667	0.000893989071038253	0.000333333333333338	3.66120218579364e-05	0.000333333333333338
288	304	-Inf	-Inf	-Inf	-Inf	-5	0	-Inf	-Inf	2_1	0.00617324561403507	0.00599999999999999	0.00566666666666665	0.00597258771929824	0.00606907894736841	0.00566666666666665	0.00556978653530376	0.0054440789473684	0.00556249999999998	0.00533333333333331	0.00499999999999999	0.00499999999999999	0.00507662835249041	0.00533333333333331	0.00499999999999999	0.00477777777777777	0.00461787280701753	0.00454187192118225	0.00466666666666665	0.00466666666666665	0.00464696223316912	0.00415405701754384	0.00367214012041597	0.00399999999999999	0.00432457580733441	0.00399999999999999	0.00337931034482757	0.00253015350877191	0.00292459016393441	0.00354460864805691	0.00305199781061849	0.00310727969348658	0.00333333333333331	0.00290749863163655	0.00241488779419812	0.00233333333333331	0.00257033388067869	0.00226984126984125	0.00177723043240283
289	305	-Inf	-Inf	-Inf	-Inf	-6	-1	-Inf	-Inf	2_0	0.00365350877192982	0.00431964969896004	0.00385416666666666	0.00305582922824301	0.00286808976464148	0.00266666666666666	0.00290241228070175	0.00388834154351395	0.00379166666666666	0.00306907894736841	0.00342379385964912	0.00366666666666667	0.00366666666666667	0.00343076081007115	0.00293749999999999	0.00266666666666666	0.00238204707170224	0.00245833333333333	0.00263218390804597	0.00252709359605911	0.00229392446633825	0.00148768472906403	0.00167214012041598	0.00199999999999999	0.00199999999999999	0.00215076754385964	0.00264367816091954	0.00253015350877193	0.00203770491803278	0.00233333333333333	0.00233333333333333	0.00199999999999999	0.00173344280240831	0.00166666666666666	0.00191844553913518	0.00192227695675971	0.00142966611932129	0.00139638157894737	0.00188943623426381
290	306	-Inf	-Inf	-Inf	-Inf	-7	-2	-Inf	-Inf	2_-1	0.00134649122807017	0.000359649122807009	0.0001469298245614	0.000333333333333324	0.00113322368421052	0.0016266447368421	0.00121346469622331	0.001	0.001	0.001	0.000666666666666663	0.000918859649122807	0.000843201754385963	0.000333333333333324	0.000795840175150515	0.00110910087719298	0.001	0.001	0.001	0.000803728070175437	0.000644225506294467	0.000515350877192976	0.000666666666666663	0.000498355263157888	5.47345374931566e-06	0	0.00219157088122605	0.00550410509031198	0.00636781609195402	0.00612534209085933	0.00661795292829774	0.00666666666666667	0.00693650793650794	0.00819188596491228	0.00892227695675972	0.00850355774493705	0.00800000000000001	0.00766666666666667	0.00744024122807017
291	307	-Inf	-Inf	-Inf	-Inf	-8	-3	-Inf	-Inf	2_-2	0	0	0.000146929824561406	0.000640350877192992	0.00020010964912281	0	0.000333333333333338	5.31798245614043e-05	0.000439692982456147	0.000932676518883418	0.000759320175438604	0.00125232621784346	0.00207881773399015	0.00280952380952381	0.00312938596491229	0.00411622807017545	0.00620580186097428	0.0088108552631579	0.0128179824561404	0.0194252873563218	0.027828399122807	0.0394674329501916	0.0554046052631579	0.0766414887794198	0.100808114035088	0.127074561403509	0.155582922824302	0.183112938596491	0.209621784345922	0.239285714285714	0.267411056376574	0.292186644772852	0.313214559386973	0.325626163108922	0.33497149122807	0.342671592775041	0.347124794745484	0.351816091954023	0.355949096880131
292	308	-Inf	-Inf	-Inf	-Inf	-9	-4	-Inf	-Inf	2_-3	0.000159539473684213	0.000652960526315786	0.00114668856048166	0.00133333333333333	0.00113322368421052	0.00133333333333333	0.00154660087719297	0.00133333333333333	0.00154605263157894	0.00253201970443348	0.00479660087719298	0.00776628352490421	0.0117839912280702	0.0181428571428571	0.0288114035087719	0.0437510964912281	0.0635493421052632	0.0901200657894737	0.120827038861522	0.15424725877193	0.189314176245211	0.224184210526316	0.259395730706076	0.294683662280702	0.325732895457033	0.347706622879037	0.362565789473684	0.372361247947455	0.378579495614035	0.383269841269841	0.388768472906404	0.391897099069513	0.394360153256705	0.401136288998358	0.406985745614035	0.409249589490969	0.411673234811166	0.414954022988506	0.41687684729064
293	309	-Inf	-Inf	-Inf	-Inf	-10	-5	-Inf	-Inf	2_-4	0.000999999999999987	0.000680350301039952	0.000145833333333329	0.000333333333333324	0.000201423097974817	0	0.000117872807017541	0.00061083743842364	0.00187499999999998	0.00312609649122805	0.00393804824561402	0.00616748768472905	0.0114827586206896	0.0195796387520525	0.0314791666666667	0.0473333333333333	0.0678177339901478	0.0944166666666667	0.126045977011494	0.160036124794745	0.193614121510673	0.226707717569786	0.263077175697865	0.298210727969349	0.323280701754386	0.338618421052632	0.350448275862069	0.359987390350877	0.366289617486339	0.370428728070175	0.374865353037767	0.378750957854406	0.382465790914067	0.386129173508484	0.388340448823207	0.391466338259442	0.394185002736727	0.395648574561403	0.397891078270389
294	310	-Inf	-Inf	-Inf	-Inf	-11	-6	-Inf	-Inf	2_-5	0.00117353102690828	0.000999999999999987	0.000333333333333331	2.63157894736846e-05	0	0.000291803278688517	0.000569078947368411	0.00127704918032786	0.00187137383689106	0.00259453551912568	0.00408702791461411	0.00556486042692938	0.00912076502732239	0.0159173508483853	0.0247967213114754	0.0384532019704433	0.0571806239737274	0.0809333333333333	0.110017486338798	0.142784699453552	0.176622404371585	0.210767925561029	0.247508196721311	0.285452459016393	0.316986863711002	0.335765027322404	0.347873563218391	0.358624113475177	0.366846994535519	0.373572677595628	0.378427322404372	0.38152131147541	0.38618439716312	0.390506010928962	0.394123497267759	0.397827059465357	0.400358469945355	0.403146688560482	0.405115846994535
295	311	-Inf	-Inf	-Inf	-Inf	-12	-7	-Inf	-Inf	2_-6	0.000853070175438588	0.000333333333333324	0.0001469298245614	0.000640350877192978	0.001	0.001	0.000879934210526315	0.000666666666666663	0.00132019704433498	0.0025320197044335	0.0041299342105263	0.00684729064039409	0.0116140350877193	0.0189622331691297	0.0303388157894737	0.0476578947368421	0.0713174603174603	0.102230811403509	0.137241379310345	0.174384236453202	0.213956688596491	0.255435686918446	0.294043859649123	0.327853311439518	0.357769736842105	0.378782894736842	0.390990147783251	0.397980263157895	0.405182266009852	0.409637657361795	0.411240284619595	0.411892172961138	0.41315076754386	0.417811165845649	0.423395730706076	0.427167487684729	0.429127192982456	0.431875205254516	0.434496989600438
296	312	-Inf	-Inf	-Inf	-Inf	-3	-Inf	1	-Inf	2_3	0.00250603070175438	0.00169082921471719	0.00229654036243823	0.00328297755883962	0.0030625	0.00266666666666666	0.00278892543859649	0.00271765350877193	0.00222368421052631	0.002	0.002	0.002	0.0019159802306425	0.00191118421052632	0.00207084019769357	0.00210197368421053	0.002	0.002	0.002	0.00220504385964912	0.00196820175438597	0.00147478070175439	0.00168530701754387	0.002	0.00232785087719298	0.002	0.00167434210526317	0.00184729064039409	0.00166666666666666	0.00147235905856596	0.00166666666666668	0.00166666666666666	0.00138103070175439	0.00166666666666667	0.00193859649122807	0.002	0.002	0.00166666666666666	0.00142160087719299
297	313	-Inf	-Inf	-Inf	-Inf	-4	-Inf	0	-Inf	2_2	0.00698684210526316	0.00701315789473685	0.00570614035087719	0.00471929824561403	0.00480043859649123	0.005	0.00521326754385965	0.00527969348659003	0.0048936403508772	0.00466666666666667	0.00433333333333333	0.00408059210526316	0.00433333333333333	0.00433333333333333	0.004	0.00377521929824561	0.00366666666666667	0.00366666666666667	0.00333333333333333	0.00352983032293377	0.00364367816091954	0.00315076754385965	0.00266666666666666	0.00266666666666666	0.00299452654625069	0.00251231527093596	0.00233333333333333	0.00266666666666666	0.00266666666666666	0.00245922276956759	0.00238149972632731	0.00222222222222222	0.00172916666666666	0.00185964912280701	0.00258949096880131	0.00258497807017544	0.00233333333333333	0.00293212917350849	0.00289381499726327
298	314	-Inf	-Inf	-Inf	-Inf	-5	-Inf	-1	-Inf	2_1	0.0171271929824561	0.00468035030103996	0.00414583333333334	0.00463925438596491	0.00486787280701755	0.00379146141215107	0.0032154605263158	0.003	0.00322916666666667	0.00326425438596492	0.00309046052631579	0.00333333333333334	0.00333333333333334	0.00333333333333334	0.0029375	0.00288888888888889	0.003	0.00279146141215107	0.003	0.00280623973727422	0.003	0.003	0.00232785987958402	0.002	0.00232457580733443	0.00251589912280702	0.00264367816091954	0.00313651315789474	0.00274110563765736	0.0022112753147236	0.002	0.00210727969348659	0.00233333333333334	0.00224067982456141	0.00225191256830602	0.002	0.00152490421455939	0.00133333333333334	0.00133333333333334
299	315	-Inf	-Inf	-Inf	-Inf	-6	-Inf	-2	-Inf	2_0	0.00516008771929825	0.00597368421052632	0.00600000000000001	0.00569298245614035	0.00533333333333333	0.00533333333333333	0.00476354679802956	0.0046103825136612	0.005	0.00473879781420765	0.00442036124794745	0.00466666666666667	0.00466666666666667	0.00489726775956284	0.00527704918032787	0.00456978653530377	0.00370771756978653	0.0042	0.00466666666666667	0.00448306010928961	0.00431472359058565	0.00383497267759563	0.004	0.00433333333333333	0.00402192982456141	0.004	0.00429508196721311	0.00409289617486338	0.00366666666666667	0.00356355701036552	0.00333333333333333	0.00308674304418985	0.00333333333333333	0.00326338797814207	0.00277195853791598	0.00244026186579378	0.003	0.00362999452654625	0.00333333333333333
300	316	-Inf	-Inf	-Inf	-Inf	-7	-Inf	-3	-Inf	2_-1	0.00665350877192983	0.00764035087719298	0.0068530701754386	0.00697318007662836	0.00706688596491228	0.00637335526315789	0.00611951754385965	0.00577504105090312	0.00556085526315789	0.00533333333333333	0.00490789473684211	0.00466666666666667	0.00507827038861522	0.00533333333333333	0.00533333333333333	0.00533333333333333	0.0049496442255063	0.00445668859649122	0.004	0.004	0.00397755883962781	0.00366666666666667	0.00366666666666667	0.00349863163656267	0.00333333333333333	0.00284649122807018	0.00235358511220581	0.003	0.00270114942528737	0.00212479474548441	0.00233333333333334	0.00233333333333334	0.00260317460317461	0.003	0.00274493705528188	0.00266666666666667	0.00290749863163657	0.00306677613574165	0.00310727969348659
301	317	-Inf	-Inf	-Inf	-Inf	-8	-Inf	-4	-Inf	2_-2	0.000160087719298241	0.000333333333333324	0	0.000305921052631571	0	0	0.000666666666666663	0.000388706140350869	0.000104166666666664	0.000597587719298241	0.000666666666666663	0.000666666666666663	0.000743295019157085	0.000763706140350875	0.0005407772304324	0.000222222222222216	0.000333333333333324	0.000124794745484397	0.000367816091954015	0.000666666666666663	0.000333333333333324	0.000512609649122801	0.000666666666666663	0.000666666666666663	0.000666666666666663	0.000182565789473679	0	0	0.000295628415300539	0.000666666666666663	0.000385331143951825	0.000107279693486587	0.000866447728516693	0.00185166940339354	0.00233333333333333	0.00374438970990695	0.0049480021893815	0.00592063492063492	0.00789107827038862
302	318	-Inf	-Inf	-Inf	-Inf	-9	-Inf	-5	-Inf	2_-3	0.000480263157894737	0.0013201754385965	0.000853070175438595	0.000973684210526316	0.00133333333333334	0.00133333333333334	0.00121510673234812	0.000445901639344267	0.000333333333333338	0.000855737704918035	0.00142036124794746	0.00191297208538588	0.0017383689107827	0.00223060109289618	0.00272295081967213	0.00321510673234812	0.00408210180623974	0.00506666666666667	0.00643387978142077	0.00840109289617486	0.0110651340996169	0.0145114754098361	0.0189344262295082	0.0236415300546448	0.0294254385964912	0.0378524590163934	0.0466065573770492	0.0558579234972678	0.0667326786688489	0.077911074740862	0.0904690749863164	0.104515548281506	0.119010928961749	0.133834972677596	0.148157119476268	0.161443535188216	0.17492131147541	0.190210180623974	0.206260109289617
303	319	-Inf	-Inf	-Inf	-Inf	-10	-Inf	-6	-Inf	2_-4	0.000346491228070181	0.000320175438596496	0.000480263157894744	0.000359649122807023	0.000199561403508775	0.000293859649122811	0.000453749315818288	0.000666666666666677	0.000773399014778332	0.00126644736842106	0.00209304871373837	0.00309155701754387	0.00506140350877194	0.00776518883415435	0.0112528735632184	0.0165888157894737	0.0248374384236453	0.0370175438596491	0.0512282430213465	0.0684791666666667	0.0901973684210526	0.116570881226054	0.146228070175439	0.17795785440613	0.211616858237548	0.24595894909688	0.277484400656814	0.30481798245614	0.325009852216749	0.342494800218938	0.361836343732895	0.375888888888889	0.386416666666667	0.395254385964912	0.400894909688013	0.406738916256158	0.411659539473684	0.415678708264915	0.420831964969896
304	320	-Inf	-Inf	-Inf	-Inf	-11	-Inf	-7	-Inf	2_-5	0.000506315211422289	0.000333333333333324	0.000666666666666663	0.000358552631578939	0	0.000589912280701751	0.00091008771929824	0.00133333333333333	0.00244261394838	0.00374561403508771	0.00634210526315789	0.0103092105263158	0.0165859417902251	0.0266918445539135	0.0408793859649123	0.0609506578947368	0.0860054824561403	0.11549451754386	0.150330592105263	0.188564144736842	0.227166666666667	0.265683662280702	0.30271600877193	0.329730811403509	0.347844298245614	0.365112390350877	0.381738605161999	0.391738916256158	0.400303179824561	0.40771811713191	0.412649122807018	0.419083333333333	0.424846195949644	0.428445723684211	0.432985197368421	0.437353618421053	0.439773399014778	0.443675438596491	0.447867324561404
305	321	-Inf	-Inf	-Inf	-Inf	-12	-Inf	-8	-Inf	2_-6	0.000826754385964904	0.00164035087719298	0.00133333333333333	0.000412280701754391	0	0.000293377120963332	0.000999999999999996	0.00155938697318007	0.00243969298245613	0.00293267651888341	0.00379660087719299	0.00651644736842104	0.0109458128078818	0.0180542763157895	0.0289540229885057	0.0450921052631579	0.0663136288998358	0.0946842105263158	0.13008826754386	0.167070607553366	0.204931034482759	0.246518092105263	0.288367268746579	0.325946820175439	0.355693486590038	0.374297208538588	0.389389162561576	0.400688596491228	0.410123700054734	0.418266009852217	0.423140667761357	0.428111111111111	0.431708333333333	0.434824561403509	0.441252873563218	0.447660087719298	0.449633771929825	0.450808429118774	0.453348111658456
316	332	-Inf	-Inf	-Inf	-Inf	-Inf	2	1	-Inf	2_3	0.00316008771929824	0.00301315789473684	0.00285331143951834	0.00266666666666667	0.003	0.00270717022441161	0.002	0.002	0.002	0.002	0.00233333333333334	0.00258497807017544	0.00233333333333334	0.00209594298245614	0.002	0.00177668308702792	0.00161685823754789	0.0015424192665572	0.00163108921729612	0.00113847837985769	0.0010207991242474	0.00151370614035088	0.00133333333333333	0.00133333333333334	0.00133333333333333	0.000848135964912286	0.000978106185002738	0.00166666666666668	0.00196387520525452	0.00166666666666667	0.00138423645320196	0.00133333333333333	0.00133333333333333	0.0014263820470717	0.0014143404488232	0.00158839627805145	0.00157088122605364	0.00139682539682539	0.00188943623426383
317	333	-Inf	-Inf	-Inf	-Inf	-Inf	1	0	-Inf	2_2	0.00367982456140351	0.00301368363437328	0.00247916666666667	0.00266666666666666	0.00233333333333333	0.00233333333333334	0.00266666666666666	0.00238916256157635	0.00222916666666666	0.00226425438596491	0.00242379385964913	0.00266666666666666	0.00259003831417624	0.00209742747673782	0.002	0.00222222222222222	0.00238204707170225	0.00245833333333333	0.00229885057471264	0.002	0.00201970443349754	0.00251231527093596	0.00266666666666666	0.00266666666666666	0.00234210526315789	0.002	0.00293103448275862	0.00286348684210526	0.00177978142076504	0.00187828947368421	0.0019480021893815	0.002	0.002	0.00218500273672688	0.00241488779419813	0.00158894362342638	0.00133333333333334	0.00133333333333334	0.00111056376573618
318	334	-Inf	-Inf	-Inf	-Inf	-Inf	0	-1	-Inf	2_1	0.0031735084838533	0.00268037280701753	0.00281249999999999	0.00299999999999999	0.00253475643130814	0.00233333333333333	0.00233333333333333	0.00233333333333333	0.00233333333333333	0.00233333333333333	0.00233333333333333	0.00208333333333332	0.0022567049808429	0.0022359058565955	0.00172916666666665	0.00177777777777776	0.00195128626163108	0.00166666666666665	0.00173563218390803	0.00233333333333333	0.00231362889983579	0.00217898193760262	0.00232785987958401	0.00199999999999999	0.00199999999999999	0.0018494800218938	0.00166666666666665	0.00213628899835795	0.00233333333333333	0.0018782894736842	0.00138533114395182	0.00244061302681991	0.00266666666666665	0.00148166392993978	0.000748221127531466	0.000744389709906948	0.00147400109469074	0.00166666666666665	0.00144407894736841
319	335	-Inf	-Inf	-Inf	-Inf	-Inf	-1	-2	-Inf	2_0	0.00668035030103996	0.00601423097974823	0.00595785440613027	0.0060279605263158	0.00633333333333334	0.00633333333333334	0.00598029556650247	0.00505592105263158	0.00420723684210527	0.0044029605263158	0.00524302134646963	0.00525000000000001	0.00466666666666667	0.00466666666666667	0.0046047149122807	0.00433333333333334	0.00433333333333334	0.00433333333333334	0.004	0.00380646929824561	0.00398029556650247	0.00366666666666667	0.00333825944170773	0.00383114035087719	0.00432402846195951	0.00418281335522715	0.00338040503557746	0.00253070175438597	0.00292446633825944	0.00345484400656815	0.00310509031198687	0.003	0.00326655719759169	0.00290749863163656	0.00266666666666666	0.00258894362342638	0.00209633278598796	0.00212588943623427	0.00266666666666666
320	336	-Inf	-Inf	-Inf	-Inf	-Inf	-2	-3	-Inf	2_-1	0.00583991228070174	0.00534649122807016	0.00499999999999998	0.00499999999999998	0.00499999999999998	0.00499999999999998	0.00521565407772302	0.00499999999999998	0.00466666666666665	0.004927868852459	0.00533333333333331	0.00484153005464479	0.00392829775588394	0.00389726775956282	0.00433333333333331	0.0041182266009852	0.00404105090311985	0.00433333333333331	0.0042830601092896	0.00366666666666665	0.00366666666666665	0.00349863163656265	0.00267978142076501	0.00266666666666665	0.00235573770491801	0.00233333333333332	0.00292349726775954	0.00299999999999997	0.00272131147540982	0.00256338797814206	0.00207158469945354	0.00199999999999999	0.00199999999999999	0.00199999999999999	0.00245683060109288	0.0023863387978142	0.00245519125683059	0.0022966611932129	0.00180437158469945
321	337	-Inf	-Inf	-Inf	-Inf	-Inf	-3	-4	-Inf	2_-2	0.00083991228070176	0.00130701754385965	0.000519736842105271	2.63157894736846e-05	0.000800218938149979	0.001	0.000666666666666677	0.000666666666666677	0.00121346469622332	0.00166666666666668	0.00142638204707171	0.00191899288451013	0.00258784893267653	0.00233333333333334	0.00239857456140352	0.00266666666666668	0.003	0.00363322368421053	0.00403776683087028	0.00453070175438597	0.0057138157894737	0.00633333333333334	0.0070296052631579	0.00867982456140351	0.00999233716475095	0.011311986863711	0.012927750410509	0.014992337164751	0.0178385331143952	0.0208927203065134	0.0246278051450465	0.02923973727422	0.0339983579638752	0.0391822660098522	0.0450935960591133	0.0520926535087719	0.0607175697865353	0.0687788724685276	0.076431855500821
322	338	-Inf	-Inf	-Inf	-Inf	-Inf	-4	-5	-Inf	2_-3	0.00117324561403509	0.000679824561403505	0.001	0.001	0.000400219298245612	0	0.000119321291735087	5.42763157894745e-05	0	0.000265350877192986	0.000424890350877185	0.000415021929824564	0.000822112753147231	0.00180811403508772	0.00285745614035089	0.00500656814449918	0.00729885057471265	0.0102545155993432	0.0146891078270389	0.0200049261083744	0.0262911877394636	0.0335526315789474	0.0421379310344828	0.0526546052631579	0.0641494252873563	0.0772521929824562	0.0919879584017515	0.108620614035088	0.126366174055829	0.145382594417077	0.166991789819376	0.189093989071038	0.208882868089765	0.226737274220033	0.243498084291188	0.258035030103996	0.270605363984674	0.281587301587302	0.293679802955665
323	339	-Inf	-Inf	-Inf	-Inf	-Inf	-5	-6	-Inf	2_-4	0.00017324561403509	0.000319649698960049	0.000771756978653536	0.00163925438596491	0.00140241228070175	0.000416529830322938	0.000903119868637109	0.00133333333333334	0.001875	0.00312609649122808	0.00342379385964913	0.0046672140120416	0.00779310344827587	0.0116962719298246	0.0183125	0.0288888888888889	0.0421792763157895	0.0589244663382594	0.0796551724137931	0.1050625	0.135064039408867	0.168874657909141	0.202705528188287	0.236386513157895	0.270071154898741	0.296332236842105	0.314241379310345	0.330990679824561	0.350511220580186	0.367206349206349	0.377834701696771	0.386509578544061	0.393666666666667	0.39755829228243	0.401267213114754	0.406116037219485	0.41104214559387	0.41431746031746	0.415666666666667
324	340	-Inf	-Inf	-Inf	-Inf	-Inf	-6	-7	-Inf	2_-5	0.000173245614035083	0.000320175438596483	0.000666666666666663	0.000359649122807009	0.000333333333333324	0.000333333333333324	0.00045339912280701	0.000946820175438597	0.00143969298245613	0.00246469622331691	0.00446326754385965	0.00768527640941434	0.0129458128078818	0.0198095238095238	0.0300054824561403	0.0466502192982456	0.0694449917898194	0.0977532894736842	0.130350877192982	0.166247947454844	0.205172149122807	0.245285714285714	0.283053728070175	0.317525998905309	0.345792763157895	0.363960526315789	0.380088669950739	0.396253289473684	0.406386425834702	0.41331746031746	0.419435139573071	0.424578544061303	0.430659003831418	0.436862616310892	0.440940789473684	0.447924466338259	0.454367816091954	0.45535632183908	0.459825944170772
325	341	-Inf	-Inf	-Inf	-Inf	-Inf	-7	-8	-Inf	2_-6	7.21279761064041e-18	0.000320175438596496	0.000333333333333338	2.68640350877197e-05	0.000333333333333338	0.000626163108921739	0.000785987958401758	0.00127905701754386	0.00166666666666666	0.00219736842105262	0.00345778508771929	0.00592282430213464	0.0101882868089765	0.016792008757526	0.0270504385964912	0.0414794745484401	0.0598834154351396	0.0837373903508772	0.113311986863711	0.147207785087719	0.183268199233717	0.220478927203065	0.257152709359606	0.293108374384236	0.322585526315789	0.338911877394636	0.353030701754386	0.367180076628353	0.378896551724138	0.387226053639847	0.3929978106185	0.398735084838533	0.404337712096333	0.410504105090312	0.414432950191571	0.417469622331691	0.420662835249042	0.423170224411604	0.426666666666667
346	364	5	-1	-1	-Inf	-Inf	-Inf	-Inf	-Inf	3_1	0.00416008771929825	0.00369298245614036	0.00351973684210527	0.00333333333333334	0.00353344298245615	0.00333333333333334	0.00333333333333334	0.00361293859649124	0.003	0.00273410087719299	0.00266666666666668	0.0029184455391352	0.00333333333333334	0.00309578544061303	0.00266666666666668	0.00266666666666668	0.00266666666666668	0.00245723684210527	0.002	0.00219540229885058	0.00264532019704435	0.00251425438596492	0.00267378215654079	0.003	0.00267378215654079	0.00284758771929825	0.00266666666666668	0.00186206896551725	0.00166666666666668	0.0021233552631579	0.00233333333333334	0.00189162561576355	0.00139901477832513	0.00185385878489328	0.00258620689655173	0.00217569786535305	0.00166666666666668	0.002	0.00222313596491229
347	365	4	-2	-2	-Inf	-Inf	-Inf	-Inf	-Inf	3_0	0.0043563975837452	0.00366666666666667	0.00318506315211422	0.003	0.00280208333333333	0.003	0.00333333333333333	0.00333333333333333	0.00389035087719298	0.00366666666666667	0.00256962719298245	0.00233333333333333	0.00308388157894737	0.00333333333333333	0.003	0.00276864035087719	0.00233333333333333	0.0018969298245614	0.00162171052631579	0.00174342105263158	0.002	0.002	0.00201864035087719	0.00233333333333333	0.00265570175438596	0.00216557017543859	0.00200767543859649	0.00184758771929825	0.00166666666666666	0.002	0.00170120614035087	0.00154132457580733	0.00133333333333333	0.00155701754385964	0.002	0.00190147783251232	0.00192489035087719	0.00191502192982456	0.00166666666666666
348	366	3	-3	-3	-Inf	-Inf	-Inf	-Inf	-Inf	3_-1	0.00331907894736842	0.00398629385964913	0.0045202850877193	0.00463980263157895	0.00466666666666667	0.00437486338797814	0.00433333333333333	0.00461029009304871	0.00433333333333333	0.00433333333333333	0.00433333333333333	0.00408702791461412	0.00433333333333333	0.00410252192982456	0.00333333333333333	0.00354844006568144	0.00366666666666667	0.00386666666666667	0.00433333333333333	0.00396612021857923	0.00299071038251366	0.00266666666666666	0.00332021857923497	0.00366666666666667	0.00304488232074439	0.00253005464480874	0.00233333333333333	0.00212056737588652	0.00261202185792349	0.00266666666666666	0.00240491803278688	0.00242007637752318	0.00266666666666666	0.00259672131147541	0.00233333333333333	0.00222622950819671	0.00166666666666666	0.00166666666666666	0.00166666666666666
349	367	2	-4	-4	-Inf	-Inf	-Inf	-Inf	-Inf	3_-2	0.00132017543859649	0.00166666666666666	0.00185307017543859	0.00136015325670499	0.00133333333333334	0.0016266447368421	0.00166666666666666	0.00194581280788177	0.00177247807017543	0.00173410087719298	0.00166666666666666	0.00166666666666666	0.00166666666666666	0.00166666666666666	0.00166666666666666	0.00166666666666666	0.00166666666666666	0.00124671052631579	0.001	0.0011959496442255	0.00133333333333333	0.00169736842105263	0.00232457580733442	0.002	0.00167214912280701	0.00169298245614034	0.00102025177887247	0.000666666666666677	0.00126436781609196	0.00179146141215106	0.00171546052631579	0.00133333333333333	0.00106349206349206	0.00133333333333333	0.00133333333333333	0.00117022441160371	0.000907498631636562	0.00113355227148331	0.00166666666666666
350	368	1	-5	-5	-Inf	-Inf	-Inf	-Inf	-Inf	3_-3	0.000826206140350869	0.000679846238330583	0.000853618421052623	0.000666666666666663	0	0	0.000785987958401749	0.000999999999999989	0.000666666666666663	0.000666666666666663	0.000999999999999991	0.00125123152709359	0.00141105637657361	0.00190366721401203	0.00279365079365078	0.00400274122807017	0.00581444991789818	0.00812883771929824	0.0124553913519431	0.0188634868421052	0.0274991789819376	0.0404022988505747	0.0562758620689655	0.0782922824302135	0.10552380952381	0.133883962780514	0.157657894736842	0.175042692939245	0.181223316912972	0.179053639846743	0.175181171319102	0.163412151067323	0.155061850027367	0.154054187192118	0.152324028461959	0.149452107279693	0.146241379310345	0.145207443897099	0.145333333333333
351	369	0	-6	-6	-Inf	-Inf	-Inf	-Inf	-Inf	3_-4	0.000666666666666663	0.000347039473684215	0.000186644772851672	0.000306469298245619	0.000933114035087719	0.00133333333333334	0.00145285087719299	0.00250548245614035	0.00365076754385966	0.00459923245614035	0.00740350877192982	0.0126118421052631	0.0207247807017544	0.0332380952380953	0.0522293377120963	0.0788746579091407	0.11124192665572	0.147081688596491	0.185307060755337	0.22099451754386	0.256285087719298	0.292154351395731	0.324793103448276	0.348536184210526	0.363492063492063	0.370021929824561	0.373565407772304	0.37772359058566	0.379965460526316	0.380333333333333	0.381186951754386	0.383333333333333	0.383333333333333	0.383717105263158	0.386963387978142	0.389985769020252	0.393685823754789	0.39659934318555	0.396786535303777
352	370	-1	-7	-7	-Inf	-Inf	-Inf	-Inf	-Inf	3_-5	0.000666666666666677	0.000346491228070181	7.7834303330012e-18	0.000306469298245619	0.000799671592775047	0.001	0.000880482456140355	0.000666666666666677	0.0011056376573618	0.00186403508771929	0.00270114942528735	0.00416995614035087	0.00680295566502463	0.0109463601532567	0.0174879385964912	0.0281538040503558	0.044448275862069	0.0668322368421053	0.0954564860426929	0.129758771929825	0.165732456140351	0.204894736842105	0.244633223684211	0.282605363984674	0.318572523262178	0.347190710382514	0.365391447368421	0.373308155446086	0.382378289473684	0.388374384236453	0.389	0.393653530377668	0.399570175438596	0.401191570881226	0.402686918445539	0.406072368421053	0.407814207650273	0.411400109469075	0.4127969348659
353	371	-2	-8	-8	-Inf	-Inf	-Inf	-Inf	-Inf	3_-6	0.000517298187808897	0.000963815789473672	0.00118506315211421	0.000382675438596482	0.000333333333333324	0.000333333333333324	0.000577850877192972	0.0018470394736842	0.00266228070175438	0.00441228070175438	0.00734594298245614	0.0120855263157895	0.0206798245614035	0.0332538377192982	0.0500646929824561	0.0747521929824561	0.107808114035088	0.144274122807018	0.181570175438596	0.220172149122807	0.260496710526316	0.300189692982456	0.330820175438596	0.350743421052632	0.363448464912281	0.374472587719298	0.38452850877193	0.385152412280702	0.388770833333333	0.397496710526316	0.401298793859649	0.404125342090859	0.40975	0.414899122807018	0.416912280701754	0.419553366174056	0.425540021929825	0.423908442982456	0.423155993431856
354	374	5	-1	-Inf	4	-Inf	-Inf	-Inf	-Inf	3_1	0.00366666666666665	0.00334701696770662	0.00318719211822659	0.00269407894736841	0.00246546052631578	0.00295840175150519	0.00309688013136288	0.00238870614035087	0.00220833333333332	0.00266666666666665	0.00224287280701754	0.00199999999999999	0.00199999999999999	0.00176370614035086	0.00199999999999999	0.00222222222222221	0.0022845394736842	0.00179146141215105	0.00203448275862068	0.00233333333333333	0.00164641488779418	0.00133333333333333	0.00133333333333333	0.00133333333333333	0.00165790914066774	0.00215076754385964	0.00233333333333333	0.00233333333333333	0.00203721948549534	0.00245539135194307	0.00266666666666665	0.00145101258894361	0.00126666666666666	0.00199999999999999	0.00199999999999999	0.00166666666666665	0.00142911877394635	0.00166666666666665	0.00188943623426381
355	375	4	-2	-Inf	3	-Inf	-Inf	-Inf	-Inf	3_0	0.00833333333333333	0.00801370614035087	0.00770833333333333	0.00733333333333333	0.00766666666666667	0.00766666666666667	0.00666666666666667	0.00666666666666667	0.0065625	0.00580569239189929	0.00566666666666667	0.00566666666666667	0.00559003831417624	0.00486152162014231	0.00439583333333333	0.00466666666666667	0.00456923918992884	0.00399999999999999	0.00363218390804597	0.00333333333333333	0.00299999999999999	0.00299999999999999	0.00333880678708264	0.00350191570881226	0.00300930487137383	0.00266666666666666	0.00297646414887793	0.00299999999999999	0.00299999999999999	0.00266666666666666	0.00266666666666666	0.00299999999999999	0.00273344280240832	0.00233333333333333	0.00208155446086479	0.00225561029009304	0.00223700054734537	0.00239627805145046	0.00244407894736842
356	376	3	-3	-Inf	2	-Inf	-Inf	-Inf	-Inf	3_-1	0.00149287280701755	0.00166666666666666	0.00199999999999999	0.00230646929824561	0.00233333333333333	0.00233333333333333	0.00176464148877941	0.00133333333333333	0.00143568691844553	0.00140546448087432	0.00133333333333334	0.00133333333333334	0.00166666666666666	0.00166666666666666	0.00166666666666666	0.00188177339901477	0.00137438423645319	0.00146666666666666	0.00197486338797813	0.00148306010928961	0.000990710382513662	0.00066666666666667	0.000993442622950821	0.00163775231860337	0.00137821565407771	0.00153005464480874	0.00133333333333333	0.00112056737588652	0.00161202185792349	0.00146010928961748	0.001	0.00117348608837971	0.00142185792349726	0.00126338797814207	0.001	0.00133333333333333	0.00133333333333333	0.000666666666666675	0.000862295081967212
357	377	2	-4	-Inf	1	-Inf	-Inf	-Inf	-Inf	3_-2	0.00815953947368421	0.00833333333333333	0.00785361842105264	0.00766666666666667	0.00746600877192982	0.0070811403508772	0.00676135741652983	0.00633333333333333	0.00589473684210527	0.00593201754385965	0.00585057471264368	0.00608168859649123	0.00625506294471812	0.00623754789272031	0.00666666666666667	0.00599561403508772	0.0050498903508772	0.00554296661193213	0.00592775041050904	0.00513760964912281	0.00502192982456141	0.00551505199781062	0.00565021929824561	0.00483196496989601	0.0040120415982485	0.004	0.00368746579091407	0.00333333333333333	0.00363163656267104	0.004	0.00371592775041051	0.00366666666666667	0.00366666666666667	0.00357088122605364	0.00358839627805145	0.00333333333333333	0.00309304871373837	0.00306633771929825	0.00355938697318007
358	378	1	-5	-Inf	0	-Inf	-Inf	-Inf	-Inf	3_-3	0.00134649122807016	0.000359649122807008	0.000666666666666649	0.00127969348659002	0.000999999999999987	0.000707170224411599	0.000547149122807012	0.000333333333333324	0.000227695675971532	0	0.000609649122807009	0.00158511220580185	0.00174493705528186	0.00247587719298244	0.00406414473684208	0.00500492610837437	0.00640284619594962	0.0101365131578947	0.0154703947368421	0.0228604269293924	0.0332149122807017	0.0462785087719298	0.0605553728070175	0.0735342090859332	0.0848675424192666	0.0968640350877193	0.109140120415982	0.122232456140351	0.136333333333333	0.14811986863711	0.161015899122807	0.17563711001642	0.188679824561404	0.199869731800766	0.208649151614669	0.212234649122807	0.216408319649699	0.221933771209633	0.223
359	379	0	-6	-Inf	-1	-Inf	-Inf	-Inf	-Inf	3_-4	0.000320175438596496	0.000986842105263159	0.000666666666666677	0.000666666666666677	0.000866556836902805	0.000666666666666677	0.000453399122807024	0.00122697368421053	0.00288013136288999	0.00386622807017544	0.00546326754385966	0.00893760262725781	0.0146732348111658	0.0240082236842105	0.0380191570881226	0.0542006578947368	0.0728790366721401	0.0940762061403509	0.115232456140351	0.135942528735632	0.155229166666667	0.173428179824561	0.191071271929825	0.212138478379858	0.235482456140351	0.254449561403509	0.268863711001642	0.280785440613027	0.292827038861522	0.30149781420765	0.307867324561404	0.313906951286262	0.319325670498084	0.321392543859649	0.323106732348112	0.327504105090312	0.331215106732348	0.333735632183908	0.334912972085386
360	380	-1	-7	-Inf	-2	-Inf	-Inf	-Inf	-Inf	3_-5	0.0135	0.000333333333333324	0.000145833333333329	0.000639254385964908	0.001	0.000416529830322926	0.000569078947368416	0.00155592105263158	0.00210416666666667	0.00312609649122806	0.00554276315789474	0.00900109469074987	0.0139961685823755	0.0218229166666667	0.034125	0.0515555555555555	0.0719111842105263	0.0950098522167487	0.120459770114943	0.145881773399015	0.169970491803279	0.194143092105263	0.21996223316913	0.246247807017544	0.268307608100711	0.281197916666667	0.291494252873563	0.302806469298246	0.312367268746579	0.317675971538041	0.321688013136289	0.327524904214559	0.332532019704434	0.334944627192982	0.335918579234973	0.338214559386973	0.341900383141762	0.34531746031746	0.346889436234264
361	381	-2	-8	-Inf	-3	-Inf	-Inf	-Inf	-Inf	3_-6	0.00117324561403509	0.001	0.000479166666666668	0.000361247947454848	0.000402846195949642	0	0.000117872807017546	0.000610837438423643	0.00120833333333333	0.0021951754385965	0.0036951754385965	0.00616748768472906	0.0100996168582375	0.0159693486590038	0.0261458333333333	0.042	0.0625741652983032	0.087125	0.115241379310345	0.146486042692939	0.175651888341543	0.20064039408867	0.228295566502463	0.253743295019157	0.272052631578947	0.285951754385965	0.298091954022988	0.310533442982456	0.319692349726776	0.325518640350877	0.328688013136289	0.331084291187739	0.335598795840175	0.340350848385331	0.344510673234811	0.347721948549535	0.351133004926108	0.353189144736842	0.354222769567597
362	384	5	-1	-Inf	-Inf	-5	-Inf	-Inf	-Inf	3_1	0.00333333333333334	0.00301260964912281	0.00318561230093356	0.00330811403508773	0.0036030701754386	0.004	0.004	0.00371773750686436	0.00322405271828666	0.003	0.003	0.003	0.003	0.00275643130815545	0.00266666666666666	0.00289747807017544	0.00333333333333334	0.00333333333333334	0.00333333333333334	0.00333333333333334	0.003	0.00280866228070175	0.00264857456140351	0.00251151315789474	0.003	0.00283497807017544	0.00201537616694124	0.00151450465243569	0.00195723684210527	0.00247181171319103	0.00207017543859649	0.00154166666666667	0.00161795292829775	0.00177796052631579	0.002	0.00190186403508772	0.0014088669950739	0.00158223684210526	0.00157785087719298
363	385	4	-2	-Inf	-Inf	-6	-Inf	-Inf	-Inf	3_0	0.00249396929824561	0.0020252192982456	0.00233333333333331	0.00233333333333331	0.00233333333333331	0.00233333333333331	0.00221107456140349	0.00256469298245612	0.003109649122807	0.00306359649122806	0.00299999999999999	0.00299999999999999	0.00258278508771928	0.00233333333333331	0.00307072368421051	0.00333333333333331	0.00255043859649121	0.00178179824561402	0.00171162280701754	0.00199999999999999	0.00163486842105262	0.00133333333333333	0.00133333333333333	0.00115460526315789	0.00100548245614035	0.00149890350877192	0.0019923245614035	0.0015142543859649	0.00102134646962233	0.00133333333333333	0.00133333333333333	0.00158374519494782	0.00228516694033933	0.00199999999999999	0.00199999999999999	0.00213706140350875	0.00166666666666665	0.00133333333333333	0.00133333333333333
364	386	3	-3	-Inf	-Inf	-7	-Inf	-Inf	-Inf	3_-1	0.00566666666666665	0.00502631578947367	0.00514692982456139	0.00594736842105262	0.00666666666666665	0.00608306010928961	0.0057845394736842	0.00627704918032785	0.00579529282977558	0.00507213114754097	0.00533333333333331	0.00533333333333331	0.00499999999999999	0.00499999999999999	0.00499999999999999	0.00499999999999999	0.00466666666666665	0.00466666666666665	0.00497486338797813	0.00466666666666665	0.00433333333333331	0.00433333333333331	0.00400655737704917	0.00433333333333331	0.00464426229508195	0.00453005464480873	0.00403825136612021	0.00405464480874315	0.00561156573922529	0.00571366120218577	0.00407158469945354	0.00375340971085651	0.00424480874316938	0.00386010928961747	0.00333333333333331	0.00366666666666665	0.00324371584699452	0.00270333880678707	0.00339125683060108
365	387	2	-4	-Inf	-Inf	-8	-Inf	-Inf	-Inf	3_-2	0.00566666666666667	0.00534541460735859	0.0051482701812191	0.00564148877941981	0.00553125	0.00533333333333333	0.00487774122807017	0.00410197368421052	0.00499999999999999	0.00499999999999999	0.00433333333333333	0.00459046052631579	0.00458264689730917	0.00433333333333333	0.00426249313563975	0.00376864035087719	0.00411622807017543	0.00466666666666667	0.00395457033388067	0.00366666666666667	0.00366666666666667	0.00366666666666667	0.00366666666666667	0.00366666666666667	0.00366118421052631	0.00349890350877193	0.00366666666666667	0.00384729064039408	0.00366666666666667	0.00399999999999999	0.00399999999999999	0.00354111842105263	0.00304769736842104	0.00299999999999999	0.00299999999999999	0.00276535087719298	0.00299999999999999	0.00258168859649122	0.00257839912280701
366	388	1	-5	-Inf	-Inf	-9	-Inf	-Inf	-Inf	3_-3	0.000666666666666663	0.000986842105263159	0.000853070175438595	0.000359649122807009	0.000466557017543853	0.000373355263157886	0.000213464696223311	0.000279605263157887	0.00110618500273672	0.00133333333333333	0.00151754385964912	0.00250355774493705	0.00315654077723043	0.0046168582375479	0.00757635467980296	0.0120131578947368	0.0188467432950191	0.0291118421052631	0.0435977011494253	0.0620114942528736	0.0844220032840723	0.109741228070175	0.13848385331144	0.170666666666667	0.192410509031199	0.2005625	0.205559934318555	0.21251724137931	0.220620614035088	0.223506578947368	0.218704980842912	0.207399014778325	0.195308702791461	0.185835796387521	0.181241379310345	0.180666666666667	0.180428571428571	0.181525136612022	0.182779605263158
367	389	0	-6	-Inf	-Inf	-10	-Inf	-Inf	-Inf	3_-4	0.000160900604063704	1.20614035087855e-05	0.000814936847885783	0.00130866228070175	0.00113541666666666	0.00133333333333333	0.00133333333333333	0.00161622807017543	0.00233333333333333	0.00287369577155409	0.00467927631578947	0.00864747807017544	0.0139269632070291	0.0225570175438596	0.035280701754386	0.0529210526315789	0.0765877192982456	0.105310307017544	0.137846743295019	0.173173245614035	0.208024083196497	0.243623903508772	0.278006578947368	0.303400219298246	0.326186951754386	0.339484400656814	0.344297638660077	0.350346469622332	0.355458333333333	0.359974780701754	0.363126436781609	0.364164473684211	0.36419024122807	0.367240131578947	0.370333333333333	0.37	0.373364035087719	0.378928179824561	0.381401864035088
368	390	-1	-7	-Inf	-Inf	-11	-Inf	-Inf	-Inf	3_-5	0	0	0.00048026315789473	0.000973180076628353	0.000666666666666663	0.000373355263157886	0.000333333333333324	0.000333333333333324	0.000666666666666663	0.00119846491228069	0.00142543859649122	0.00242324561403509	0.0052938596491228	0.00971428571428572	0.0172271483305966	0.0283876096491228	0.043734649122807	0.065632183908046	0.093863711001642	0.128072368421053	0.162881773399015	0.198712719298246	0.236779419813903	0.277616776315789	0.313267104542967	0.335356869184455	0.354665024630542	0.368845648604269	0.378609195402299	0.385962780514505	0.389235905856595	0.393222769567597	0.394349206349206	0.398343201754386	0.40447837985769	0.408333333333333	0.409778325123153	0.412134646962233	0.418503289473684
369	391	-2	-8	-Inf	-Inf	-12	-Inf	-Inf	-Inf	3_-6	0.000320175438596489	0.000986842105263159	0.001	0.00130701754385964	0.0012	0.000708196721311472	0.000784893267651886	0.00127704918032786	0.00197372742200328	0.00318907103825136	0.00543513957307061	0.00839080459770116	0.0130038314176245	0.0212786885245902	0.0344677595628415	0.052367816091954	0.0753399014778325	0.1046	0.137834972677596	0.173736612021858	0.207604816639299	0.239943169398907	0.274201092896175	0.304747540983607	0.325521929824561	0.340355191256831	0.352748633879781	0.36068306010929	0.367283687943262	0.370721767594108	0.37364148877942	0.378447354064375	0.383849180327869	0.388226229508197	0.390789416257501	0.392933987997818	0.39560218579235	0.398370005473454	0.399449180327869
370	394	5	-1	-Inf	-Inf	-Inf	0	-Inf	-Inf	3_1	0.00349342105263156	0.00366666666666665	0.00385307017543858	0.00366666666666665	0.00366666666666665	0.00337335526315788	0.00321381578947367	0.00327914614121509	0.00322752192982455	0.003265899122807	0.00309210526315788	0.00282977558839627	0.00266666666666666	0.00266666666666666	0.0030641447368421	0.00355756578947367	0.00361631089217295	0.00312335526315788	0.00299999999999999	0.00319594964422549	0.00299999999999999	0.00281798245614034	0.00266666666666666	0.00283470169677066	0.00332785087719298	0.00284649122807016	0.00204050355774492	0.00186074561403509	0.0019655172413793	0.00212479474548439	0.00233333333333333	0.00255610290093048	0.00233333333333333	0.00242911877394635	0.00266666666666666	0.00258511220580186	0.00209250136836344	0.00173344280240831	0.00199999999999999
371	395	4	-2	-Inf	-Inf	-Inf	-1	-Inf	-Inf	3_0	0.00850657894736842	0.00833333333333333	0.00737390350877193	0.00700000000000001	0.00700000000000001	0.00641434044882321	0.00554734537493158	0.00505427631578948	0.00477230432402846	0.005	0.005	0.005	0.00517788724685276	0.00419266557197592	0.00366666666666667	0.00388998357963875	0.00433333333333333	0.00412445175438597	0.00370169677066229	0.004	0.00431253420908593	0.004	0.00366009852216749	0.0034991789819376	0.00366666666666667	0.00336343732895457	0.00268859649122807	0.00294143404488233	0.00333333333333333	0.00354406130268199	0.00333333333333333	0.003	0.00273289545703339	0.00266666666666667	0.00291899288451013	0.00258839627805145	0.00209578544061304	0.00239627805145047	0.00288888888888889
372	396	3	-3	-Inf	-Inf	-Inf	-2	-Inf	-Inf	3_-1	0.00233333333333333	0.00265296052631577	0.00299999999999999	0.00330646929824561	0.00299999999999999	0.00241337719298245	0.00233333333333333	0.00261293859649121	0.00310581140350876	0.00306743421052631	0.00224122807017543	0.002	0.00266666666666665	0.00266666666666665	0.00233333333333333	0.00233333333333333	0.00233333333333333	0.00233333333333333	0.00266666666666665	0.00286293859649121	0.00235581140350877	0.00248440065681445	0.00298357963875204	0.00250109649122807	0.00233935413245757	0.002359649122807	0.00199999999999999	0.00213902572523262	0.00233333333333333	0.00199999999999999	0.00171546052631579	0.00211056376573617	0.00287301587301586	0.00247478070175438	0.0014896174863388	0.00182977558839627	0.00257416529830322	0.00319868637110016	0.00266666666666665
373	397	2	-4	-Inf	-Inf	-Inf	-3	-Inf	-Inf	3_-2	0.00233333333333333	0.00265350877192981	0.00281359649122806	0.0026934865900383	0.00233333333333333	0.0026266447368421	0.00254714912280701	0.00177412280701754	0.00133333333333333	0.00159923245614035	0.00175877192982456	0.00225177887246852	0.00225506294471811	0.00176206140350877	0.00166666666666666	0.00144243421052631	0.00128297755883962	0.00120997807017543	0.00136951754385964	0.00147071702244115	0.00133333333333333	0.00133333333333333	0.00133333333333333	0.00150136836343732	0.00133881578947368	0.00117952928297755	0.000999999999999988	0.00113957307060755	0.00163218390804597	0.00166666666666666	0.00138204707170224	0.00133333333333333	0.0016031746031746	0.000904057017543849	0.000156284153005463	0.000748221127531459	0.00148166392993979	0.00126655719759167	0.00122642543859648
374	398	1	-5	-Inf	-Inf	-Inf	-4	-Inf	-Inf	3_-3	0.000506578947368422	0.000333333333333338	0.0001469298245614	0.000333333333333324	0.000466557017543858	0.000373355263157888	0.000547149122807017	0.000892543859649124	0.001	0.00126546250684182	0.00236781609195402	0.00408826754385964	0.00621072796934865	0.0101365131578947	0.0159605911330049	0.0249129720853859	0.039176245210728	0.0582391899288451	0.0804455391351943	0.106440065681445	0.137208333333333	0.173518883415435	0.205048245614035	0.232652435686918	0.258268199233716	0.273470717022441	0.282983032293377	0.289965517241379	0.29044170771757	0.282906403940887	0.273402298850575	0.262390804597701	0.253925683060109	0.252946994535519	0.257199233716475	0.260959496442255	0.26323754789272	0.266047619047619	0.268334975369458
375	399	0	-6	-Inf	-Inf	-Inf	-5	-Inf	-Inf	3_-4	0.00100000000000001	0.00100000000000001	0.000187500000000009	1.38777878078145e-17	0.000131910235358513	0.000333333333333338	0.000784539473684222	0.00155500821018064	0.00266666666666667	0.00293048713738369	0.00454187192118226	0.00825	0.0146360153256705	0.0246617405582923	0.039375	0.0592222222222222	0.0838253968253968	0.114083333333333	0.147747126436782	0.18184236453202	0.215006568144499	0.248862068965517	0.281945812807882	0.304103448275862	0.316471264367816	0.325225506294472	0.332670498084291	0.337014778325123	0.340068965517241	0.343396929824561	0.346073344280241	0.350406130268199	0.354532567049808	0.357221674876847	0.360680897646415	0.363233169129721	0.364711001642036	0.366981390257252	0.368555921052632
376	400	-1	-7	-Inf	-Inf	-Inf	-6	-Inf	-Inf	3_-5	0.00150712719298245	0.00101370614035088	0.000666666666666663	0.000666666666666663	0.000133004926108371	4.15300546448076e-05	0.000666666666666663	0.000943623426382047	0.00164039408866994	0.00311693989071038	0.00459441707717569	0.00705747126436782	0.0119306010928962	0.0190202517788725	0.0304114754098361	0.046743842364532	0.0667192118226601	0.0937333333333333	0.127451366120219	0.162185792349727	0.195244663382594	0.228093048713738	0.263187978142076	0.298255864702673	0.323345922276957	0.338688524590164	0.351081967213115	0.361719672131148	0.369793780687398	0.374469398907104	0.378832240437158	0.38268087431694	0.385381342062193	0.388489617486339	0.391475409836066	0.393107103825137	0.39472504091653	0.397553366174056	0.399920218579235
377	401	-2	-8	-Inf	-Inf	-Inf	-7	-Inf	-Inf	3_-6	0.00065350877192982	0.001	0.00070614035087719	0.000333333333333324	0.000799890350877191	0.000706688596491225	0.000213464696223311	0.000279605263157887	0.00154570333880678	0.00253179824561403	0.00346052631578948	0.00617733990147782	0.0108609742747674	0.0172298850574713	0.0274597701149425	0.0432763157894737	0.0646896551724138	0.0923563596491228	0.123789819376026	0.158459770114943	0.194472906403941	0.227940789473684	0.261136288998358	0.292333333333333	0.315701149425287	0.332239035087719	0.347026272577997	0.358620689655172	0.367691885964912	0.376677083333333	0.384628352490421	0.391742200328407	0.398949096880131	0.406456486042693	0.411862068965517	0.415945812807882	0.422095238095238	0.428369945355191	0.434010964912281
378	404	5	-1	-Inf	-Inf	-Inf	-Inf	-1	-Inf	3_1	0.00415982484948003	0.00401423097974822	0.00414559386973181	0.00402796052631579	0.00373684210526316	0.00333333333333334	0.00311767925561029	0.00333333333333334	0.00312609649122808	0.0024029605263158	0.00233333333333334	0.00283333333333334	0.003	0.00276425438596492	0.00266666666666668	0.00266666666666668	0.00266666666666668	0.00266666666666668	0.00266666666666668	0.00247313596491229	0.00233333333333334	0.00251231527093597	0.00233333333333334	0.00233333333333334	0.00233333333333334	0.00233333333333334	0.00264313081554462	0.00219736842105264	0.002	0.0019096880131363	0.00205254515599343	0.00255938697318009	0.00259989053092502	0.0022408319649699	0.002	0.00241105637657363	0.00266666666666668	0.00227038861521621	0.00177777777777779
379	405	4	-2	-Inf	-Inf	-Inf	-Inf	-2	-Inf	3_0	0.00317324561403507	0.00299999999999999	0.00281359649122806	0.00299999999999999	0.00253344298245612	0.00204050355774492	0.00245285087719296	0.00266666666666665	0.00256102900930485	0.0025986842105263	0.00233333333333331	0.00208155446086479	0.00192172961138477	0.00166666666666665	0.00199999999999999	0.00199999999999999	0.00138368910782703	0.00208662280701753	0.00270285087719297	0.00280405035577448	0.00297807017543858	0.002484649122807	0.00166666666666665	0.00149863163656266	0.0016606458675424	0.0019736842105263	0.00170717022441159	0.00152741228070175	0.00193103448275861	0.00187520525451559	0.00166666666666665	0.00177668308702791	0.00199999999999999	0.00233333333333331	0.0020782703886152	0.00166666666666665	0.00190749863163655	0.00206677613574164	0.00233333333333331
380	406	3	-3	-Inf	-Inf	-Inf	-Inf	-3	-Inf	3_-1	0.0038267543859649	0.00432017543859647	0.00403947368421051	0.00366666666666665	0.00380043859649121	0.00399999999999999	0.00354660087719297	0.00361302681992336	0.00454605263157893	0.00473399014778324	0.00424067982456139	0.00399999999999999	0.00399999999999999	0.00376151315789472	0.00393486590038313	0.00366666666666665	0.00299999999999999	0.00299999999999999	0.00266666666666665	0.00266666666666665	0.00299999999999999	0.00299999999999999	0.00299999999999999	0.00299999999999999	0.00267214012041597	0.00266666666666665	0.00298029556650245	0.00219353070175437	0.00199999999999999	0.00245922276956758	0.00238149972632729	0.00266666666666665	0.00293749999999999	0.00257017543859647	0.00207717569786534	0.00241502192982454	0.00266666666666665	0.00293212917350847	0.00266666666666665
381	407	2	-4	-Inf	-Inf	-Inf	-Inf	-4	-Inf	3_-2	0.00401368363437329	0.00334651290499725	0.00314668856048166	0.00364030752333882	0.004	0.00429331140350877	0.00478653530377668	0.00472039473684211	0.005	0.00553179824561404	0.00533333333333333	0.00508114035087719	0.00484320175438597	0.00409484649122807	0.00406458675424193	0.00433333333333333	0.00371710526315789	0.00378981937602627	0.00392665571975917	0.00352960526315789	0.00402247807017544	0.00433333333333333	0.00366666666666667	0.00349863163656267	0.00333333333333333	0.00315380405035577	0.00333333333333333	0.00366666666666667	0.00336781609195402	0.003207991242474	0.00328461959496442	0.00311056376573618	0.00333333333333333	0.00357033388067871	0.00333333333333333	0.003	0.00324122807017543	0.00366666666666667	0.00343969298245614
382	408	1	-5	-Inf	-Inf	-Inf	-Inf	-5	-Inf	3_-3	0.00132017543859649	0.00102631578947367	0.000519736842105257	0.000640350877192978	0.000866447728516685	0.000960461285008225	0.000666666666666663	0.000106359649122806	0.000106732348111656	0.000866228070175437	0.000666666666666663	0.000666666666666663	0.000999999999999987	0.000999999999999997	0.00133333333333334	0.00110837438423645	0.00171811713191023	0.00242214912280702	0.00225779967159277	0.00146929824561403	0.00135690789473685	0.00148300438596491	0.00100986842105262	0.00167324561403508	0.002	0.00264532019704433	0.00426108374384237	0.00542528735632183	0.00630103995621237	0.00771592775041049	0.0100541871921182	0.0130131362889983	0.0159688013136289	0.0208489326765189	0.0275336617405583	0.0365120614035088	0.0488199233716475	0.0640996168582375	0.0824849480021894
383	409	0	-6	-Inf	-Inf	-Inf	-Inf	-6	-Inf	3_-4	0.00116008771929825	0.00165350877192984	0.00166666666666668	0.000745614035087729	0	0.000293311403508776	0.00145339912280703	0.0019468201754386	0.00221271929824562	0.00293267651888342	0.00385197368421054	0.00534263820470718	0.00780623973727423	0.0117142857142857	0.0173037280701754	0.0251546052631579	0.036055829228243	0.050421052631579	0.0682697368421053	0.0904581280788177	0.116367324561404	0.146251778872469	0.179053728070175	0.215222769567597	0.25171600877193	0.28465350877193	0.313006568144499	0.333758771929825	0.348794745484401	0.361253968253968	0.372297755883963	0.38136288998358	0.389685823754789	0.397548440065681	0.402758771929825	0.40700328407225	0.411673234811166	0.417034482758621	0.422825944170772
384	410	-1	-7	-Inf	-Inf	-Inf	-Inf	-7	-Inf	3_-5	0.000333333333333324	0.000652983032293373	0.000187499999999995	0	0.000263820470717021	0.000666666666666663	0.000666666666666663	0.000666666666666663	0.00154166666666666	0.00305701754385964	0.00502850877192983	0.00725068418171867	0.0109961685823755	0.017871921182266	0.0282291666666667	0.0418888888888889	0.0595254515599343	0.083375	0.113712643678161	0.149059113300493	0.185477832512315	0.222244663382594	0.259388615216201	0.292716475095785	0.317605263157895	0.334792763157895	0.351551724137931	0.36721600877193	0.379132786885246	0.386915570175439	0.39332402846196	0.397858237547893	0.401266009852217	0.406684181718664	0.411095785440613	0.412721948549535	0.415185002736727	0.416396381578947	0.417112205801861
385	411	-2	-8	-Inf	-Inf	-Inf	-Inf	-8	-Inf	3_-6	0.000333333333333338	0.000333333333333338	0.000187192118226604	0	0.000132127192982458	0.000625068418171876	0.00123645320197045	0.00166666666666668	0.00189583333333334	0.00245942982456141	0.00396655701754387	0.00766776135741653	0.0129195402298851	0.019780701754386	0.0313958333333333	0.0496666666666667	0.0727324561403509	0.101804597701149	0.13551724137931	0.171889254385965	0.207730706075534	0.241900383141762	0.278049808429119	0.31040625	0.332983032293377	0.347618421052632	0.359137931034483	0.368654057017544	0.375849480021894	0.379553913519431	0.38363601532567	0.388862616310892	0.393066666666667	0.395984674329502	0.399681967213115	0.403823207443897	0.404333333333333	0.404904761904762	0.408447181171319
394	422	7	-Inf	1	6	-Inf	-Inf	-Inf	-Inf	3_3	0.0041595394736842	0.00433333333333333	0.00418695175438596	0.00399999999999999	0.00379967159277503	0.00399999999999999	0.0038823207443897	0.00338970990695128	0.00343568691844553	0.00366666666666665	0.00382594417077175	0.00333333333333333	0.00307158469945354	0.00356376573617952	0.00399999999999999	0.00356978653530377	0.00304105090311986	0.00353333333333332	0.00330819672131147	0.00281639344262294	0.00266666666666665	0.00283470169677065	0.00299999999999999	0.00251445717403163	0.00233333333333333	0.0021967213114754	0.00199999999999999	0.00166666666666666	0.00166666666666666	0.00187322404371584	0.00259508196721311	0.00249289617486339	0.00175504637206765	0.00206994535519126	0.00233333333333333	0.00233333333333333	0.0021216584833606	0.00199999999999999	0.00219562841530054
395	423	6	-Inf	0	5	-Inf	-Inf	-Inf	-Inf	3_2	0.005	0.00467982456140351	0.00437280701754386	0.004	0.004	0.004	0.004	0.0037203947368421	0.00377285166940339	0.00373410087719298	0.00324122807017544	0.00350355774493705	0.00358839627805145	0.00309578544061303	0.003064039408867	0.00333333333333334	0.00295019157088123	0.00245723684210527	0.00236945812807882	0.00266666666666666	0.00233333333333334	0.00251425438596491	0.00332621784345923	0.003	0.00267378215654078	0.00251425438596491	0.00264532019704433	0.00266666666666666	0.00266666666666666	0.003	0.00271702244116037	0.00255829228243021	0.00233333333333334	0.0020935960591133	0.00233333333333334	0.002	0.002	0.00233333333333334	0.00211019736842106
396	424	5	-Inf	-1	4	-Inf	-Inf	-Inf	-Inf	3_1	0.002	0.00167982456140352	0.00166666666666668	0.00166666666666668	0.00213322368421053	0.00204050355774494	0.00154714912280702	0.00161247947454845	0.00166666666666668	0.00166666666666668	0.00166666666666668	0.0019184455391352	0.002	0.00176206140350878	0.00160252192982457	0.00110946907498633	0.000717022441160381	0.00120997807017544	0.00163048245614036	0.00133333333333334	0.00133333333333334	0.00133333333333334	0.00167489035087719	0.002	0.00167268746579092	0.002	0.002	0.00166666666666668	0.00196551724137931	0.002	0.00114638157894738	0.000666666666666672	0.0012061403508772	0.00190421455938697	0.00141160372194855	0.000666666666666677	0.000666666666666677	0.00106677613574165	0.00155938697318009
397	425	4	-Inf	-2	3	-Inf	-Inf	-Inf	-Inf	3_0	0.00166666666666666	0.00134651290499725	0.001	0.000693025809994518	0.00113355227148331	0.0016266447368421	0.00154679802955665	0.00133333333333333	0.00143951833607006	0.00193256578947367	0.00199999999999999	0.00174780701754385	0.00158826754385964	0.00133333333333333	0.00146250684181719	0.00177576754385964	0.00128289473684211	0.001	0.00133333333333333	0.0015296052631579	0.000977521929824562	0.000666666666666663	0.00133333333333334	0.00133333333333333	0.00100602079912425	0.001	0.0019392446633826	0.002	0.00110344827586207	0.001	0.00128461959496443	0.00122276956759715	0.001	0.0014296661193213	0.00166666666666666	0.000918445539135194	0.000184210526315788	0.000400656814449921	0.000893640350877192
398	426	3	-Inf	-3	2	-Inf	-Inf	-Inf	-Inf	3_-1	0.00298684210526315	0.00333333333333333	0.00266666666666665	0.00266666666666665	0.00233333333333333	0.00204002192982456	0.00188048245614034	0.00194627192982456	0.002	0.00173410087719298	0.00157456140350877	0.000829775588396284	0.000411603721948552	0.00114254385964912	0.00206458675424193	0.00233333333333333	0.00189928845101258	0.00112335526315789	0.00173903508771929	0.00252928297755883	0.00197755883962779	0.00148464912280702	0.000991242474001096	0.000666666666666669	0.000338815789473689	0.000179529282977561	0.000626163108921726	0.00127914614121511	0.00196551724137931	0.00208333333333333	0.00138204707170224	0.00111056376573618	0.0016031746031746	0.00142927631578947	0.00090109289617486	0.000918445539135197	0.00138916256157636	0.00166666666666666	0.00144024122807018
399	427	2	-Inf	-4	1	-Inf	-Inf	-Inf	-Inf	3_-2	0	0.000320175438596483	0.000813596491228062	0.000999999999999987	0.000333333333333324	4.00219298245603e-05	0.000452850877192975	0.00122587719298245	0.00133333333333333	0.0010674342105263	0.000999999999999987	0.000748221127531466	0.00074493705528188	0.00123793859649122	0.00160207991242474	0.00155756578947368	0.00138368910782703	0.00166666666666666	0.00192763157894736	0.00113738368910782	0.000689107827038857	0.000999999999999987	0.00133333333333333	0.00150136836343732	0.00133881578947368	0.00117952928297755	0.000999999999999987	0.000945812807881768	0.00163218390804597	0.00187499999999999	0.00166666666666666	0.00133333333333333	0.00106349206349205	0.00109594298245613	0.00158852459016393	0.00191844553913518	0.00190749863163655	0.00199999999999999	0.00199999999999999
400	428	1	-Inf	-5	0	-Inf	-Inf	-Inf	-Inf	3_-3	0.011594298245614	0.000333333333333324	0.000187499999999995	0	0.000465460526315782	0.000666666666666663	0.000666666666666663	0.000666666666666663	0.000666666666666663	0.00172368421052631	0.00284758771929824	0.0030831964969896	0.00330651340996169	0.00575109649122807	0.00931249999999999	0.0124444444444444	0.01859375	0.0281707717569786	0.0391954022988506	0.0517044334975369	0.0648387978142076	0.0771485745614035	0.0881149425287356	0.0983004385964912	0.10848275862069	0.118499451754386	0.127298850574713	0.13559375	0.146736179529283	0.161051450465244	0.174210727969349	0.184134099616858	0.19199890530925	0.199129934210526	0.203608196721311	0.207116037219485	0.211091954022988	0.213777777777778	0.216557744937055
401	429	0	-Inf	-6	-1	-Inf	-Inf	-Inf	-Inf	3_-4	0.00266666666666666	0.00266666666666666	0.00203947368421053	0.00135964912280702	0.000533661740558292	4.15300546448094e-05	0.000784539473684208	0.00127704918032787	0.00133333333333334	0.00159453551912568	0.0025944170771757	0.0045648604269294	0.00716858237547893	0.0106142076502732	0.0155672131147541	0.0247323481116585	0.0380191256830601	0.0546590038314176	0.0721628415300547	0.0889431693989071	0.107399453551913	0.127382594417077	0.145750819672131	0.162782156540777	0.18023825136612	0.197978142076503	0.215289617486339	0.233180327868852	0.247790507364975	0.254215846994536	0.259498907103825	0.266287506819422	0.271937704918033	0.27587650273224	0.278493989071038	0.282534642662302	0.286390710382514	0.288553366174056	0.291898360655738
402	430	-1	-Inf	-7	-2	-Inf	-Inf	-Inf	-Inf	3_-5	0.00116008771929825	0.00101315789473684	0.000372807017543857	0	0.000133223684210528	4.0021929824562e-05	0.000119868637110018	0.000892543859649124	0.00133333333333334	0.00133333333333334	0.00227631578947369	0.00425889436234264	0.00770443349753695	0.0128505747126437	0.0208702791461412	0.0342675438596491	0.0523754789272031	0.0730054824561404	0.0954367816091954	0.120942528735632	0.147755336617406	0.172169956140351	0.195370005473454	0.221666666666667	0.248941981390257	0.269210526315789	0.281551724137931	0.295333333333333	0.309930921052632	0.319060307017544	0.325395730706075	0.331417077175698	0.335540229885057	0.339935960591133	0.344862068965517	0.34707881773399	0.34852380952381	0.351908743169399	0.355449013157895
403	431	-2	-Inf	-8	-3	-Inf	-Inf	-Inf	-Inf	3_-6	0.000159824849480024	0.000652960526315799	0.000187500000000003	0	0.000798576902025184	0.001	0.00111787280701755	0.00161083743842366	0.00177083333333334	0.00226382047071703	0.00420853858784895	0.00841666666666667	0.0148927203065134	0.0241899288451013	0.038375	0.0584444444444445	0.0832972085385879	0.110958333333333	0.140942528735632	0.172873563218391	0.201789819376026	0.229868637110016	0.25724083196497	0.277268199233716	0.292720853858785	0.305128626163109	0.313980295566502	0.319696223316913	0.325213464696223	0.330095394736842	0.333406677613574	0.336429118773946	0.339465790914067	0.342221674876847	0.344673782156541	0.346155446086481	0.346903667214012	0.348918445539135	0.350445175438596
404	432	7	-Inf	1	-Inf	-3	-Inf	-Inf	-Inf	3_3	0.0058267543859649	0.0056798245614035	0.00455921052631578	0.00399999999999999	0.00446655701754385	0.00408004385964911	0.00388013136288997	0.00366666666666665	0.00333333333333333	0.00306743421052631	0.00309210526315788	0.00333333333333333	0.00292172961138477	0.00266666666666665	0.00333333333333333	0.00378070175438596	0.00333333333333333	0.00291447368421051	0.00263054187192117	0.0025287356321839	0.00297865353037766	0.00266666666666666	0.00234756431308155	0.00299999999999999	0.00299999999999999	0.00299999999999999	0.002688013136289	0.00186206896551724	0.00166666666666666	0.00199999999999999	0.00228297755883962	0.00189162561576354	0.00139901477832513	0.00142692939244664	0.00166666666666666	0.00158784893267652	0.0010952380952381	0.00106393442622951	0.00177960526315789
405	433	6	-Inf	0	-Inf	-4	-Inf	-Inf	-Inf	3_2	0.002	0.002	0.0021469298245614	0.00233333333333333	0.00253366174055829	0.00233333333333334	0.00166666666666666	0.00166666666666666	0.002	0.002	0.00208702791461412	0.00233333333333333	0.00219016393442623	0.00166666666666666	0.00172295081967213	0.002	0.002	0.002	0.002	0.00218360655737705	0.00232404371584699	0.00166392993979201	0.00100655737704917	0.000999999999999987	0.00131089217296114	0.00133333333333333	0.00133333333333334	0.000999999999999992	0.001	0.00123005464480875	0.00099999999999999	0.00150710382513662	0.00224495362793235	0.00159672131147541	0.00110491803278689	0.00166666666666666	0.00145519125683059	0.000999999999999987	0.00119562841530054
406	434	5	-Inf	-1	-Inf	-5	-Inf	-Inf	-Inf	3_1	0.00250657894736841	0.00233333333333333	0.00199999999999999	0.00169353070175438	0.00199999999999999	0.00199999999999999	0.00166666666666666	0.00166666666666666	0.00199999999999999	0.00226535087719298	0.00190844298245613	0.00141543513957307	0.00174438970990695	0.00199999999999999	0.0016030701754386	0.00177996715927751	0.00204926108374384	0.00191557017543859	0.00196496989600437	0.00186129385964911	0.00168746579091406	0.002	0.00199343185550081	0.0015008210180624	0.00165899122807017	0.00148494800218938	0.00166666666666666	0.0021959496442255	0.00170333880678708	0.00145593869731801	0.00166666666666666	0.00189217296113847	0.00166666666666666	0.00157361795292829	0.00133333333333333	0.000666666666666666	0.000904214559386977	0.00139627805145046	0.00144444444444445
407	435	4	-Inf	-2	-Inf	-6	-Inf	-Inf	-Inf	3_0	0.00800000000000001	0.00768037280701755	0.00766666666666667	0.00736124794745484	0.00753475643130816	0.00733333333333333	0.00733333333333333	0.00733333333333333	0.00710416666666666	0.0070695128626163	0.00648604269293925	0.00625	0.00633333333333333	0.00633333333333333	0.00600000000000001	0.00577777777777778	0.00595128626163109	0.00566666666666667	0.00533333333333333	0.00513957307060755	0.00466666666666667	0.00466666666666667	0.00498905309250137	0.00416858237547893	0.004	0.00448385331143952	0.00435686918445539	0.00433333333333333	0.00462889983579639	0.004	0.00371866447728517	0.00455938697318007	0.00406677613574166	0.00366666666666667	0.00417022441160372	0.00433333333333333	0.00385933223864258	0.00333333333333333	0.00333333333333333
408	436	3	-Inf	-3	-Inf	-7	-Inf	-Inf	-Inf	3_-1	0.004	0.0043201754385965	0.00414692982456141	0.00402631578947369	0.004	0.004	0.00433333333333334	0.00461348684210528	0.00456030701754387	0.00406732348111659	0.00375932017543861	0.004	0.00425451559934319	0.00423809523809524	0.00393530701754386	0.00344188596491229	0.00371811713191025	0.0037889254385965	0.00333333333333334	0.00333333333333334	0.00335690789473685	0.00366666666666668	0.00333333333333334	0.00350301039956213	0.00399616228070176	0.00366666666666668	0.00335139573070608	0.00285855263157895	0.00266666666666668	0.003	0.003	0.00266666666666668	0.00266666666666668	0.003	0.003	0.00266666666666668	0.00266666666666668	0.00306896551724138	0.00356157635467981
409	437	2	-Inf	-4	-Inf	-8	-Inf	-Inf	-Inf	3_-2	0.000347016967706621	0	0	0	0.000133223684210528	4.05035577449376e-05	0	0.000279057017543864	0.000333333333333338	0.000333333333333338	9.1557017543861e-05	0.000333333333333338	0.00058894362342638	0.000570333880678707	0.000730263157894734	0.001	0.00166666666666666	0.00187575259989053	0.00166666666666666	0.00166666666666666	0.00237493158182814	0.00318037280701755	0.00367323481116584	0.00466447368421052	0.0063103448275862	0.0087593201754386	0.0118467432950192	0.0161008771929825	0.0215303776683087	0.0295862068965517	0.0402134646962233	0.0531377049180328	0.0679469074986316	0.0837372742200329	0.0992364532019704	0.112997263273125	0.121371647509579	0.124730158730159	0.122103995621237
410	438	1	-Inf	-5	-Inf	-9	-Inf	-Inf	-Inf	3_-3	0.000680350301039952	1.37061403508768e-05	0.000333333333333324	0.000639802631578943	0.000799890350877191	0.001	0.00157236842105263	0.00227960526315789	0.0024391447368421	0.0031984649122807	0.00470175438596491	0.00717982456140351	0.0110389254385965	0.0164285714285714	0.0252813355227148	0.0396113847837986	0.0597000547345375	0.0839188596491228	0.113420361247947	0.146739035087719	0.178771929824561	0.2096026272578	0.237735632183908	0.261551535087719	0.283735084838533	0.299811403508772	0.310615216201423	0.317973180076628	0.319632127192982	0.320458128078818	0.321520285087719	0.322442255062945	0.324952380952381	0.328151315789474	0.332786338797814	0.335585112205802	0.337019157088123	0.339339901477832	0.342906403940887
411	439	0	-Inf	-6	-Inf	-10	-Inf	-Inf	-Inf	3_-4	0.00236184210526316	0.00198629385964912	0.00152028508771929	0.000720394736842101	0.000200328407224954	0.000291803278688517	0.000451012588943616	0.000389709906951278	0.0011023535851122	0.00211693989071038	0.00292775041050903	0.00489819376026272	0.00945409836065573	0.0157898193760263	0.0252426229508197	0.0403136288998358	0.0591806239737274	0.0827333333333333	0.110633879781421	0.14351912568306	0.177227148330597	0.20892227695676	0.242214207650273	0.278379159847245	0.308054187192118	0.325355191256831	0.336568306010929	0.343961202185792	0.351345335515548	0.35715956284153	0.360308743169399	0.364868852459016	0.370762684124386	0.375016393442623	0.377475409836066	0.379773770491803	0.381180032733224	0.383146688560482	0.384920218579235
412	440	-1	-Inf	-7	-Inf	-11	-Inf	-Inf	-Inf	3_-5	0.000160635964912283	1.2081274025261e-05	0.000185307017543862	0.000308114035087724	0.000468750000000007	0.000666666666666677	0.000455592105263165	0.000666666666666677	0.00199561403508773	0.00401535087719299	0.00710837438423646	0.0120840197693575	0.0201787280701754	0.0329857456140351	0.0501825657894737	0.07515625	0.107792763157895	0.143480263157895	0.178929824561404	0.215532894736842	0.251987938596491	0.290502192982456	0.32650548245614	0.347637061403509	0.362137061403509	0.372485745614035	0.383459429824561	0.393648026315789	0.395688013136289	0.394498903508772	0.397160635964912	0.400336070060208	0.407701754385965	0.413449561403509	0.416631578947368	0.422628899835796	0.425140899122807	0.428947916666667	0.435868637110016
413	441	-2	-Inf	-8	-Inf	-12	-Inf	-Inf	-Inf	3_-6	0.00316008771929824	0.00333333333333333	0.00255921052631579	0.00138596491228069	0.000866666666666671	0.000374863387978148	0.000118032786885248	0.000610290093048711	0.00153804050355775	0.00226120218579234	0.00368144499178981	0.00688341543513956	0.0120755336617406	0.0208426229508197	0.0347491803278689	0.0542495894909688	0.078632183908046	0.108	0.14160218579235	0.178369398907104	0.212243568691844	0.244451366120219	0.279534426229508	0.30836179529283	0.327233716475096	0.340748633879781	0.353043715846995	0.361256830601093	0.367448990725586	0.373800872885979	0.378949644225506	0.384620840152755	0.390026229508197	0.395366120218579	0.400052373158756	0.403090710382514	0.40660218579235	0.409589617486339	0.41264367816092
414	442	7	-Inf	1	-Inf	-Inf	2	-Inf	-Inf	3_3	0.00434649122807016	0.00399999999999999	0.0041469298245614	0.00464035087719297	0.00466666666666665	0.00437280701754385	0.00387958401751504	0.00338651315789473	0.00333333333333333	0.00333333333333333	0.00375986842105262	0.00399999999999999	0.00392105263157894	0.00366666666666665	0.00366666666666665	0.00389162561576353	0.00366666666666665	0.00387794198139025	0.00399999999999999	0.00360526315789473	0.00330975877192982	0.00299999999999999	0.00269786535303776	0.00383662280701754	0.00432950191570881	0.002688013136289	0.00233333333333333	0.003	0.00299999999999999	0.00312753147235906	0.00304652435686917	0.00255336617405583	0.00206075533661741	0.00156814449917899	0.00159155701754386	0.00166666666666667	0.00142309797482212	0.00147235905856596	0.002
415	443	6	-Inf	0	-Inf	-Inf	1	-Inf	-Inf	3_2	0.00398684210526317	0.00433333333333334	0.00370833333333334	0.00333333333333334	0.00313191023535852	0.00304166666666667	0.003	0.0027224958949097	0.00245833333333334	0.00252850877192983	0.00242379385964913	0.00266666666666668	0.00266666666666668	0.00243076081007116	0.003	0.003	0.00195128626163109	0.00145833333333334	0.00233333333333334	0.00233333333333334	0.00166666666666668	0.00166666666666668	0.002	0.002	0.002	0.00215076754385965	0.00295402298850575	0.00266666666666668	0.00177978142076504	0.00221162280701755	0.00171866447728518	0.00133333333333334	0.00159989053092502	0.00166666666666668	0.00141488779419815	0.00174438970990696	0.00223700054734538	0.00160361842105264	0.00111056376573618
416	444	5	-Inf	-1	-Inf	-Inf	0	-Inf	-Inf	3_1	0.00233333333333333	0.00233333333333333	0.002	0.00169298245614036	0.00133333333333334	0.00162719298245614	0.00212041598248495	0.00177302631578948	0.000893092105263162	0.00093322386425835	0.0014265350877193	0.00166666666666666	0.00158771929824562	0.00133333333333334	0.00126809210526316	0.00122495894909688	0.00138486842105263	0.00124411603721949	0.001	0.00119736842105264	0.00166666666666666	0.00166666666666667	0.00132293377120964	0.001	0.000670498084291197	0.000688013136288995	0.00064912280701754	0.00128352490421456	0.00166666666666668	0.00179419813902572	0.00171319102353586	0.000773399014778323	0.000605911330049267	0.00109852216748769	0.00133333333333334	0.001	0.001	0.00166666666666666	0.00166666666666667
417	445	4	-Inf	-2	-Inf	-Inf	-1	-Inf	-Inf	3_0	0.00417324561403508	0.00432017543859649	0.00448026315789473	0.00405263157894736	0.00353289473684211	0.00362719298245614	0.00333333333333333	0.00333333333333333	0.00377339901477832	0.00373355263157894	0.00399999999999999	0.00425274122807017	0.00392105263157894	0.0034280240831965	0.00306513409961686	0.00355811403508772	0.00389819376026272	0.00333333333333333	0.00337055281882868	0.00346984649122807	0.00333333333333334	0.00315051997810619	0.00299122807017544	0.00266666666666667	0.00233880678708266	0.00297536945812807	0.00364696223316913	0.00352686403508772	0.00303393541324576	0.00233333333333334	0.00233333333333333	0.00288888888888889	0.00266666666666668	0.00309649122807018	0.00333333333333333	0.00266666666666667	0.00266666666666666	0.00293212917350849	0.00266666666666667
418	446	3	-Inf	-3	-Inf	-Inf	-2	-Inf	-Inf	3_-1	0.00433333333333333	0.00401315789473683	0.00366666666666667	0.00336019736842105	0.00333333333333333	0.00362609649122807	0.00366666666666667	0.00366666666666667	0.00356085526315789	0.00306787082649151	0.00342543859649122	0.00391844553913519	0.00399999999999999	0.00399999999999999	0.00360252192982456	0.00310946907498631	0.0030503557744937	0.00354331140350877	0.00329714912280701	0.00299999999999999	0.00299999999999999	0.00281798245614034	0.00266666666666666	0.00283470169677066	0.00299999999999999	0.00366666666666667	0.00397974822112752	0.00319376026272577	0.00240229885057471	0.00233333333333333	0.00261795292829775	0.00266666666666666	0.00266666666666666	0.00276245210727969	0.00325548245614034	0.00325177887246852	0.00324083196496989	0.00366666666666667	0.00321455938697317
419	447	2	-Inf	-4	-Inf	-Inf	-3	-Inf	-Inf	3_-2	0.00133333333333334	0.000692982456140347	0.000186403508771933	0.000307017543859641	0.001	0.00129379461834158	0.001	0.001	0.000893267651888345	0.00040021929824562	0.000852764094143413	0.0015856595511768	0.00174548440065682	0.00176151315789474	0.00166666666666667	0.00211658456486043	0.003	0.00321107456140351	0.00337110016420361	0.0038640350877193	0.00438048245614036	0.00518366228070176	0.00600986842105264	0.00684320175438596	0.00865134099616859	0.0120919540229885	0.0164860426929392	0.0223180076628352	0.0295155993431855	0.0398549534756431	0.0541778872468528	0.070632183908046	0.0873284072249589	0.103288998357964	0.11652052545156	0.125004385964912	0.127243568691845	0.124304871373837	0.118234811165846
420	448	1	-Inf	-5	-Inf	-Inf	-4	-Inf	-Inf	3_-3	0.000826206140350876	0.00163925438596491	0.00181304824561403	0.00169353070175438	0.000734649122807015	4.05701754385954e-05	0	0	0	0.000265350877192975	0.00194252873563218	0.00367324561403509	0.00595949644225506	0.0106130268199234	0.0180114942528736	0.0299298245614035	0.047578399122807	0.0714438970990695	0.100528735632184	0.13483826754386	0.168447368421053	0.202265462506842	0.237176535087719	0.266575259989053	0.291704980842912	0.31492337164751	0.330167487684729	0.335278051450465	0.339544608648057	0.341415435139573	0.341814449917898	0.343779967159277	0.346300438596491	0.349145593869732	0.350078270388615	0.351657361795293	0.352186097427477	0.354199013157895	0.357712643678161
421	449	0	-Inf	-6	-Inf	-Inf	-5	-Inf	-Inf	3_-4	0.000506841817186638	0.000333333333333324	0.000666666666666663	0.000360197368421044	0.000133223684210523	0.000333333333333324	0.000666666666666663	0.000945723684210526	0.000561029009304866	0.000333333333333324	0.00136622807017544	0.00333991228070175	0.00538861521620143	0.00856267104542967	0.0143508771929825	0.0233563218390805	0.0375095785440613	0.0565725232621784	0.0788500273672687	0.106414340448823	0.137706075533662	0.170057565789474	0.201073891625616	0.232131030701754	0.264168582375479	0.288104166666667	0.304343185550082	0.315614583333333	0.324683087027915	0.333463054187192	0.340773399014778	0.346532240437158	0.350470169677066	0.354837438423645	0.360532567049808	0.36403776683087	0.366570881226054	0.369460317460317	0.37155938697318
422	450	-1	-Inf	-7	-Inf	-Inf	-6	-Inf	-Inf	3_-5	0.000159539473684213	0.000333333333333338	0.000333333333333338	0.000333333333333338	0.000533772652388805	4.05035577449376e-05	0.000119321291735087	0.000891447368421054	0.00143897099069514	0.00193201754385965	0.0028497807017544	0.00433825944170772	0.00669950738916257	0.0113700054734538	0.019	0.0306913377192983	0.0468226600985222	0.0669418859649123	0.0922068965517241	0.123845394736842	0.158101806239737	0.191911877394636	0.225073891625616	0.256610837438424	0.286532019704433	0.310609742747674	0.327921052631579	0.34115982484948	0.350413245758073	0.358226053639847	0.363152162014231	0.366627257799672	0.371737274220033	0.374318007662835	0.377766283524904	0.382823207443897	0.385233716475096	0.387755336617406	0.393666666666667
423	451	-2	-Inf	-8	-Inf	-Inf	-7	-Inf	-Inf	3_-6	0.00172432729269632	0.000642543859649119	0.00051839648544755	2.46710526315783e-05	0.000468749999999993	0.000666666666666663	0.000544407894736836	0.00118037280701754	0.00243859649122807	0.00414254385964912	0.00720668859649122	0.0126759868421053	0.0215959429824561	0.0344084429824561	0.0531589912280702	0.0796502192982456	0.111517543859649	0.147916666666667	0.188019736842105	0.228070175438596	0.266845394736842	0.305825657894737	0.339524122807018	0.360076754385965	0.373126096491228	0.383150219298246	0.39152850877193	0.397981359649123	0.401583333333333	0.403888157894737	0.40705701754386	0.410128078817734	0.414280701754386	0.418228070175439	0.422719298245614	0.427628899835796	0.430399122807018	0.433594846491228	0.436311986863711
424	452	7	-Inf	1	-Inf	-Inf	-Inf	1	-Inf	3_3	0.00499999999999998	0.00531962719298244	0.00566666666666665	0.00566666666666665	0.00533333333333331	0.00533333333333331	0.00533333333333331	0.00505637657361793	0.00446195949644224	0.00373879781420765	0.00399999999999999	0.00375369458128077	0.00366666666666665	0.00389709906951285	0.00366666666666667	0.00345155993431855	0.00333333333333333	0.00333333333333333	0.00366666666666665	0.00403387978142075	0.00399124247400108	0.00349863163656266	0.00333333333333333	0.00366666666666667	0.00366666666666667	0.00353005464480874	0.00303825136612022	0.00278743169398907	0.00299999999999999	0.00289672131147541	0.00292841530054644	0.00308688524590163	0.00308837970540097	0.00286010928961749	0.00256174863387978	0.00244043715846994	0.00278832515002727	0.00296332785987959	0.00247103825136612
425	453	6	-Inf	0	-Inf	-Inf	-Inf	0	-Inf	3_2	0.00166666666666667	0.0013454146073586	0.00133333333333334	0.00133333333333334	0.00166666666666666	0.00196217105263158	0.00178892543859649	0.00143530701754386	0.00133333333333333	0.00187280701754386	0.00233333333333334	0.00207633168588688	0.002	0.00248793859649123	0.0022626096491228	0.00153837719298246	0.00139144736842106	0.00166666666666666	0.0016217105263158	0.00153837719298246	0.00203179824561404	0.00214144736842106	0.00198135964912281	0.0018453947368421	0.002	0.00183442982456141	0.00134100877192983	0.00181907894736842	0.002	0.00180537280701755	0.002	0.00187465790914067	0.00195175438596491	0.00188815789473685	0.00139473684210527	0.00133333333333334	0.00133333333333334	0.00133333333333334	0.00133333333333334
426	454	5	-Inf	-1	-Inf	-Inf	-Inf	-1	-Inf	3_1	0.00233333333333334	0.00233333333333334	0.00233333333333334	0.00233333333333334	0.00233333333333334	0.00233333333333334	0.00245285087719299	0.00294627192982457	0.0025608552631579	0.00206787082649153	0.00190789473684212	0.0019184455391352	0.00215570175438597	0.00266666666666667	0.00260262725779967	0.00210964912280703	0.00200000000000002	0.00220942982456141	0.00266666666666668	0.00227695675971538	0.00162397372742201	0.00100000000000001	0.0013530701754386	0.00249972632731254	0.00201532567049809	0.00181882868089765	0.00231143951833608	0.00186206896551725	0.00166666666666668	0.00212315270935962	0.00233333333333334	0.00189162561576355	0.00139901477832513	0.00157307060755338	0.00158620689655173	0.00166666666666668	0.00166666666666668	0.0013968253968254	0.00144389709906952
427	455	4	-Inf	-2	-Inf	-Inf	-Inf	-2	-Inf	3_0	0.00964035087719299	0.0103333333333333	0.0102938596491228	0.011280701754386	0.0110662287903667	0.0100800438596491	0.00933333333333335	0.00905372807017545	0.00922714833059662	0.00900000000000001	0.0082408319649699	0.00800000000000001	0.00766666666666668	0.00742817982456142	0.00720394736842106	0.00621784345922278	0.00600000000000001	0.00600000000000001	0.00566666666666668	0.00566666666666668	0.00533333333333334	0.00515106732348112	0.00498248494800219	0.00416529830322934	0.00334429824561404	0.00366666666666668	0.00398026315789474	0.00366666666666668	0.00366666666666668	0.00320799124247401	0.00271538040503559	0.003	0.00272961138478381	0.00223700054734538	0.00174438970990696	0.00141488779419815	0.00190789473684211	0.00240076754385966	0.00289381499726328
428	456	3	-Inf	-3	-Inf	-Inf	-Inf	-3	-Inf	3_-1	0.00233333333333334	0.00201423097974822	0.00166666666666668	0.00166666666666668	0.002	0.00229118773946361	0.00188232074438971	0.00360855263157895	0.00410361842105264	0.0024873903508772	0.00275697865353038	0.00325	0.00284783798576902	0.00209758771929826	0.00206195175438598	0.00233333333333334	0.00228508771929825	0.00220799124247401	0.00233333333333334	0.00213980263157896	0.00198029556650248	0.00166666666666668	0.00200492610837439	0.00233333333333334	0.00200930487137385	0.00200000000000002	0.00169020251778874	0.00133333333333335	0.00133333333333334	0.00154515599343186	0.00161412151067324	0.00133333333333334	0.00133333333333334	0.00175916803503012	0.00200000000000002	0.00151122058018611	0.00100000000000001	0.000792556102900942	0.00133333333333335
429	457	2	-Inf	-4	-Inf	-Inf	-Inf	-4	-Inf	3_-2	0.00384017515051998	0.00366666666666667	0.00385361842105263	0.00397313596491228	0.00379989035087719	0.00312151067323481	0.00288067870826492	0.00294572368421053	0.00277230432402846	0.003	0.00366666666666667	0.00366666666666667	0.00325561029009304	0.003	0.00326973684210526	0.003	0.00233333333333333	0.0019151614668856	0.00203557744937055	0.00252818828680897	0.00266666666666666	0.00284703947368421	0.00299343185550082	0.00250054824561403	0.00168199233716475	0.00166666666666666	0.00197810618500274	0.002	0.002	0.00166666666666666	0.00138423645320196	0.002	0.00226710454296661	0.00166666666666666	0.0014143404488232	0.00125506294471811	0.001	0.00133333333333333	0.00133333333333333
430	458	1	-Inf	-5	-Inf	-Inf	-Inf	-5	-Inf	3_-3	0.000333333333333338	1.37061403508774e-05	0.000186644772851672	0.000306469298245619	0	0	0.000786732456140358	0.001	0.00110635964912281	0.00159934318555009	0.00166666666666668	0.00166666666666668	0.00192160087719299	0.00190476190476191	0.00179605263157896	0.00210855263157895	0.00271765350877194	0.00321107456140351	0.00333333333333334	0.00372697368421053	0.00433333333333334	0.00451644736842106	0.00469622331691299	0.00600548245614036	0.00764915161466886	0.00879967159277505	0.0109095394736842	0.0133727422003284	0.0158382675438597	0.019015873015873	0.022384236453202	0.0271275314723591	0.0334137931034483	0.0414696223316913	0.0491228070175439	0.0566732348111659	0.0650410509031199	0.0730459770114943	0.0826699507389163
431	459	0	-Inf	-6	-Inf	-Inf	-Inf	-6	-Inf	3_-4	0	0.000642543859649132	0.000814936847885783	0.000382675438596496	0.000468750000000007	0.000962171052631581	0.000666666666666677	0.000666666666666677	0.000890350877192986	0.00120702910488743	0.00272149122807018	0.00443804824561405	0.00692147171883582	0.0111118421052632	0.0174024122807018	0.0257291666666667	0.0374100877192983	0.0533037280701755	0.0719080459770115	0.0944572368421053	0.122367816091954	0.153422149122807	0.187248903508772	0.22138048245614	0.253094846491228	0.285620689655172	0.311962108731466	0.326914614121511	0.341395833333333	0.355481359649123	0.368402298850575	0.378926535087719	0.386665570175439	0.391899122807017	0.395298850574713	0.399010964912281	0.406105263157895	0.412673245614035	0.415627192982456
432	460	-1	-Inf	-7	-Inf	-Inf	-Inf	-7	-Inf	3_-5	0.000480263157894737	0.001	0.00118640350877193	0.00130701754385964	0.00133333333333333	0.00104153005464481	0.00145136612021857	0.00194362342638205	0.00276902025177887	0.0035224043715847	0.00476847290640394	0.00797044334975369	0.0125270935960591	0.0193562841530055	0.0300218579234973	0.0458620689655172	0.0655139573070608	0.0894666666666667	0.119350819672131	0.152668852459016	0.186299397920088	0.219273224043716	0.250586885245902	0.281035577449371	0.304703338806787	0.322661202185792	0.343021857923497	0.361300546448087	0.375845608292417	0.386649754500818	0.393211275314724	0.397954173486088	0.403114754098361	0.405806557377049	0.407245499181669	0.411037704918033	0.41405737704918	0.41595956284153	0.419505747126437
433	461	-2	-Inf	-8	-Inf	-Inf	-Inf	-8	-Inf	3_-6	0.000346491228070173	0	0.000146381578947378	0.000333333333333338	0.000133004926108376	0.000626096491228079	0.00121381578947369	0.001	0.000666666666666663	0.000666666666666663	0.00160919540229886	0.00308826754385966	0.0054696223316913	0.00937547892720308	0.0145646929824561	0.0228106185002737	0.0367312534209086	0.0584122807017544	0.0848341543513957	0.11499725877193	0.151109649122807	0.191622807017544	0.232641447368421	0.272787082649152	0.312209085933224	0.343831147540984	0.367400219298246	0.382919540229885	0.389689144736842	0.396453201970443	0.406219298245614	0.414326765188834	0.418094298245614	0.421911877394636	0.429336070060208	0.433144736842105	0.437830601092896	0.442867542419267	0.443869731800766
444	472	7	-Inf	-Inf	6	-3	-Inf	-Inf	-Inf	3_3	0.00282675438596491	0.00332017543859649	0.003	0.00269298245614035	0.00253333333333333	0.00204153005464481	0.002	0.002	0.0021023535851122	0.00259453551912568	0.00224630541871921	0.00150738916256157	0.00133333333333333	0.0015639344262295	0.002	0.00178489326765189	0.00133333333333333	0.00153333333333333	0.002	0.002	0.000990695128626164	0.000498360655737712	0.000660109289617482	0.000666666666666669	0.000978106185002738	0.00113661202185792	0.00133333333333333	0.00154644808743169	0.00161156573922531	0.00133333333333333	0.00107170224411604	0.001	0.001	0.001	0.00122804146208401	0.00133333333333333	0.00112185792349727	0.001	0.001
445	473	6	-Inf	-Inf	5	-4	-Inf	-Inf	-Inf	3_2	0.00250657894736843	0.00233333333333334	0.002	0.0016935307017544	0.00186677631578948	0.00166666666666667	0.00145265462506842	0.00166666666666668	0.00189436234263821	0.00166666666666667	0.00157510964912281	0.00133333333333334	0.00148877941981391	0.002	0.00133333333333334	0.00155665024630542	0.00195073891625616	0.00145778508771929	0.00136836343732895	0.00186129385964913	0.002	0.00181992337164752	0.00166009852216748	0.00133333333333333	0.00165899122807019	0.002	0.00137719298245615	0.00133333333333333	0.00133333333333334	0.001	0.00128188286808976	0.00155883962780515	0.00106622879036672	0.000759715380405043	0.00125232621784345	0.001	0.001	0.0012703886152162	0.001
446	474	5	-Inf	-Inf	4	-5	-Inf	-Inf	-Inf	3_1	0.00398631636562671	0.00433333333333333	0.00370662287903666	0.00363980263157895	0.00333333333333333	0.00304002192982455	0.00299999999999999	0.00299999999999999	0.00299999999999999	0.00246820175438596	0.00275877192982456	0.00350438596491228	0.00333333333333333	0.00285714285714285	0.00260207991242474	0.00255719759168035	0.00261631089217296	0.00233333333333333	0.00207334428024082	0.00266666666666666	0.00266666666666666	0.00266666666666666	0.00265845648604269	0.00216557017543859	0.00199999999999999	0.00215350877192981	0.0026464148877942	0.00233333333333333	0.0020345394736842	0.00187520525451559	0.00166666666666666	0.00199999999999999	0.00199999999999999	0.00199999999999999	0.00199999999999999	0.00174822112753147	0.00199999999999999	0.00166666666666666	0.00189326765188834
447	475	4	-Inf	-Inf	3	-6	-Inf	-Inf	-Inf	3_0	0.00516035145524436	0.00533333333333333	0.00570455793520043	0.00533333333333333	0.00413486842105262	0.00433333333333333	0.00454495614035087	0.00405107084019768	0.00399999999999999	0.00399999999999999	0.00390350877192981	0.00366666666666665	0.00299999999999999	0.00324356869184455	0.00366666666666665	0.00320504385964911	0.00266666666666665	0.00266666666666665	0.00299999999999999	0.00340899122807016	0.00399999999999999	0.00380866228070174	0.00298190789473683	0.00284484649122806	0.00333333333333333	0.00316831140350876	0.00299999999999999	0.00284783798576901	0.00235471491228069	0.00233333333333333	0.00233333333333333	0.00233333333333333	0.00233333333333333	0.00188870614035086	0.00139528508771929	0.00152960526315789	0.00225779967159277	0.00283114035087718	0.00208881578947367
448	476	3	-Inf	-Inf	2	-7	-Inf	-Inf	-Inf	3_-1	0.00483991228070176	0.00466666666666667	0.00466666666666667	0.00497368421052632	0.00466666666666667	0.00466666666666667	0.00421346469622332	0.0037203947368421	0.00433333333333334	0.00433333333333334	0.0040921052631579	0.00408155446086481	0.00366666666666667	0.00342911877394636	0.00287192118226601	0.00210964912280702	0.002	0.00241885964912281	0.00233333333333334	0.00213793103448276	0.00233333333333334	0.00233333333333334	0.00200711548987411	0.00233333333333334	0.00298576902025178	0.00281907894736842	0.002688013136289	0.00219540229885058	0.002	0.0021233552631579	0.00205035577449371	0.00222495894909689	0.00226765188834155	0.00233333333333334	0.00233333333333334	0.00225451559934319	0.002	0.002	0.002
449	477	2	-Inf	-Inf	1	-8	-Inf	-Inf	-Inf	3_-2	0.000666666666666663	0.000666666666666663	0.000813596491228062	0.000999999999999987	0.000732895457033385	0.000333333333333324	0.000786732456140335	0.000999999999999999	0.000560481663929934	0.000333333333333324	9.26535087719273e-05	0.000586074561403493	0.00141215106732347	0.00166666666666666	0.00166666666666666	0.00166666666666666	0.00199999999999999	0.00221018062397371	0.002703399122807	0.00319649698960042	0.00406896551724136	0.00609359605911328	0.00906130268199232	0.0126798245614035	0.0162950191570881	0.0205657894736842	0.0257635467980296	0.0324269293924466	0.0398234649122807	0.048464148877942	0.0568385331143952	0.0642222222222222	0.0719299397920087	0.0800673234811166	0.087911877394636	0.0938234649122807	0.0970229885057471	0.100741776315789	0.105256704980843
450	478	1	-Inf	-Inf	0	-9	-Inf	-Inf	-Inf	3_-3	0.000506030701754394	1.2081274025261e-05	0.000481603514552451	0.000666666666666677	0.000333333333333338	0.000333333333333338	0.000666666666666677	0.000384320175438602	0.000890350877192986	0.00147587719298247	0.00172149122807018	0.00292379385964913	0.00500274574409666	0.00795614035087721	0.0117792421746293	0.0176743421052632	0.0258870614035088	0.0369035087719298	0.0492266009852217	0.0625361842105263	0.0772236842105263	0.0912313596491228	0.104503289473684	0.117646929824561	0.130142543859649	0.142474780701754	0.154800438596491	0.16940065681445	0.185	0.199365079365079	0.21187225877193	0.221926535087719	0.231379385964912	0.238565789473684	0.244929824561404	0.250418859649123	0.254291735084839	0.257843201754386	0.261293859649123
451	479	0	-Inf	-Inf	-1	-10	-Inf	-Inf	-Inf	3_-4	0.0107280701754386	0.000333333333333324	0.00114583333333333	0.00102741228070175	0.000333333333333324	4.15982484947991e-05	0.000333333333333338	0.00061129385964912	0.001	0.00152850877192982	0.00302850877192982	0.00525068418171867	0.00794636015325671	0.0123629385964912	0.0195208333333333	0.03	0.0441792763157895	0.0602988505747126	0.0769770114942529	0.095696223316913	0.114061202185792	0.131428728070175	0.147836343732895	0.163280701754386	0.180351395730706	0.197578399122807	0.214885057471264	0.229806469298246	0.238775041050903	0.244309797482211	0.250220032840722	0.256513409961686	0.261132457580733	0.265259868421053	0.269430054644809	0.272391351943076	0.274379310344828	0.275253968253968	0.277001642036125
452	480	-1	-Inf	-Inf	-2	-11	-Inf	-Inf	-Inf	3_-5	0.000827302631578946	0.00067927631578947	0	0.000308114035087724	0.000666666666666663	0.000666666666666663	0.00112225877192982	0.0016156798245614	0.00255263157894735	0.00407894736842103	0.00605263157894736	0.00853947368421052	0.0134259868421052	0.0227900219298246	0.0363338815789474	0.0544632675438596	0.0757894736842105	0.10034649122807	0.129319078947368	0.158430921052632	0.186479166666667	0.214987938596491	0.244785087719298	0.272960526315789	0.296525219298246	0.311642543859649	0.322172149122807	0.331172149122807	0.339389162561576	0.345997807017544	0.351620065789474	0.35641790225151	0.359948002189381	0.363004385964912	0.364605263157895	0.366059210526316	0.369324013157895	0.373175697865353	0.374177631578947
453	481	-2	-Inf	-Inf	-3	-12	-Inf	-Inf	-Inf	3_-6	0.00117324561403509	0.000359649122807022	0.000146929824561406	0.000333333333333338	0.000333333333333338	0.000626644736842115	0.00078653530377669	0.0015592105263158	0.00254570333880679	0.00353179824561405	0.00579584017515053	0.00876535087719298	0.0135155993431856	0.0221030701754386	0.0348662280701754	0.0538741105637657	0.0790767543859649	0.109574712643678	0.142311403508772	0.178207443897099	0.213494252873563	0.245331691297209	0.278157088122605	0.304399014778325	0.32184100877193	0.331845648604269	0.339644736842105	0.348985221674877	0.35535632183908	0.359669403393541	0.364464148877942	0.368774122807018	0.37316310892173	0.37648166392994	0.379967159277504	0.382822660098522	0.384815789473684	0.386134868421053	0.387348111658456
454	482	7	-Inf	-Inf	6	-Inf	2	-Inf	-Inf	3_3	0.00316008771929824	0.00333333333333333	0.00318640350877192	0.00299999999999999	0.00333333333333333	0.00333333333333333	0.00299999999999999	0.00271984649122807	0.00222697368421052	0.00199999999999999	0.00199999999999999	0.00199999999999999	0.00233333333333333	0.00233333333333333	0.00206469298245613	0.00255811403508772	0.00299999999999999	0.00278892543859649	0.00266666666666666	0.00266666666666666	0.00266666666666666	0.00248330596606458	0.00199999999999999	0.00216967706622878	0.00233333333333333	0.00199999999999999	0.00199999999999999	0.00166666666666666	0.00196770662287903	0.00266666666666666	0.00266666666666666	0.00266666666666666	0.00266666666666666	0.00256869184455391	0.00207565789473683	0.00199999999999999	0.00199999999999999	0.00166666666666666	0.00166666666666666
455	483	6	-Inf	-Inf	5	-Inf	1	-Inf	-Inf	3_2	0.00201315789473684	0.00198631636562671	0.0018128078817734	0.002	0.00186787280701754	0.00166666666666666	0.00145155993431855	0.00138870614035087	0.00122916666666666	0.001	0.000666666666666663	0.000416529830322936	0.000590038314176243	0.000569627192982455	0.001125	0.00166666666666666	0.00133333333333333	0.00133333333333333	0.001	0.001	0.00131308155446086	0.001	0.00100547345374932	0.00133333333333333	0.00165790914066776	0.00118256578947368	0.000689655172413789	0.000469846491228071	0.000666666666666675	0.000877941981390256	0.000385331143951837	0.000107827038861533	0.000600000000000009	0.001	0.001	0.000921729611384784	0.000429118773946362	0.000333333333333338	0.000556102900930486
456	484	5	-Inf	-Inf	4	-Inf	0	-Inf	-Inf	3_1	0.00433333333333333	0.00369298245614035	0.00348026315789473	0.0039736842105263	0.00340065681444991	0.003	0.00311787280701754	0.00333333333333333	0.00356431308155446	0.00254972677595628	0.00242036124794745	0.00315927750410509	0.00259496442255063	0.00233333333333333	0.00272295081967212	0.00278489326765188	0.00233333333333333	0.00253311439518336	0.00297486338797813	0.00248306010928961	0.00232404371584699	0.002	0.00167322404371584	0.00215216201423098	0.00264426229508195	0.00233333333333333	0.00262841530054645	0.00266666666666666	0.00238843426077468	0.00289672131147541	0.00240491803278688	0.00208674304418985	0.00257814207650272	0.00233333333333333	0.00210491803278688	0.00233333333333333	0.00233333333333333	0.00233333333333333	0.00252896174863387
457	485	4	-Inf	-Inf	3	-Inf	-1	-Inf	-Inf	3_0	0.00632017543859649	0.00666666666666667	0.0065202850877193	0.00633333333333333	0.00579967159277504	0.00629276315789473	0.00654714912280702	0.00577504105090312	0.00556102900930487	0.00533333333333333	0.00542528735632184	0.00566666666666667	0.00533333333333333	0.00533333333333333	0.00566666666666667	0.00566666666666667	0.00528297755883962	0.005	0.00473891625615763	0.00533333333333333	0.0059561403508772	0.00515131578947368	0.00433333333333333	0.00433333333333333	0.00433333333333333	0.00415355191256831	0.00433333333333333	0.00419430760810071	0.004	0.00366666666666667	0.00395120614035088	0.00433333333333333	0.00379385964912281	0.00366666666666667	0.00366666666666667	0.00350438596491228	0.003	0.00240010946907498	0.00266666666666666
458	486	3	-Inf	-Inf	2	-Inf	-2	-Inf	-Inf	3_-1	0.00365460526315789	0.00367874794069193	0.00318506315211421	0.00299999999999999	0.00299999999999999	0.00299999999999999	0.0032110745614035	0.00271765350877193	0.00233333333333333	0.00233333333333333	0.00233333333333333	0.00259046052631579	0.00233333333333333	0.00257785087719298	0.00259582646897309	0.00187061403508771	0.00199999999999999	0.00221820175438596	0.00233333333333333	0.0021282894736842	0.00203179824561402	0.00233333333333333	0.00231469298245613	0.00217872807017543	0.00233333333333333	0.00216776315789473	0.00167434210526315	0.00166666666666666	0.00135416666666666	0.00180569239189929	0.00229879385964912	0.00187445175438596	0.00195230263157894	0.00233333333333333	0.00233333333333333	0.00199999999999999	0.00148330596606458	0.00124835526315789	0.00124506578947368
459	487	2	-Inf	-Inf	1	-Inf	-3	-Inf	-Inf	3_-2	0.00083991228070176	2.63157894736846e-05	0.000293859649122811	0.000973684210526317	0.0012	0.001	0.000548440065681453	0.000333333333333338	0.000333333333333338	7.21311475409847e-05	8.70279146141228e-05	0.000579638752052554	0.000333333333333338	0.000563934426229517	0.0013896174863388	0.00166666666666668	0.00166666666666668	0.00166666666666668	0.0023584699453552	0.00303387978142077	0.00368527640941435	0.00500655737704918	0.00632021857923498	0.00778907103825137	0.00957894736842106	0.0123497267759563	0.0156939890710383	0.0192950819672131	0.0237823240589198	0.0289039825422804	0.0345446086480569	0.0411276595744681	0.0477606557377049	0.0541027322404372	0.0592804146208402	0.063974904528096	0.0696595628415301	0.0749967159277504	0.0792316939890711
460	488	1	-Inf	-Inf	0	-Inf	-4	-Inf	-Inf	3_-3	0.000840175150519983	0.000666666666666677	0.001	0.000694627192982465	0	0.000582375478927212	0.00111767925561029	0.00105592105263158	0.000666666666666677	0.000930372807017547	0.00166666666666668	0.00241666666666668	0.00356157635467981	0.0050405701754386	0.0077669956140351	0.0114429824561404	0.0170087719298246	0.024535851122058	0.0338144499178982	0.046031798245614	0.0592183908045977	0.072832512315271	0.0850985221674877	0.0952850877192982	0.106452654625068	0.117343732895457	0.127195949644226	0.137052631578947	0.146615763546798	0.156551724137931	0.167177339901478	0.178252873563218	0.188597701149425	0.196110016420361	0.20076245210728	0.205288451012589	0.209703338806787	0.213899835796387	0.217666666666667
461	489	0	-Inf	-Inf	-1	-Inf	-5	-Inf	-Inf	3_-4	0.00116008771929824	0.00165350877192982	0.0018530701754386	0.00135964912280701	0.000533114395183355	4.00219298245603e-05	0.000453201970443343	0.000946271929824561	0.000772851669403391	0.00153179824561403	0.00294417077175698	0.00417105263157894	0.00680623973727422	0.0109566885964912	0.0174331140350877	0.0269370552818829	0.0396644736842105	0.0561461412151067	0.0740625	0.0937827038861522	0.114540229885057	0.13344170771757	0.152025725232622	0.172222769567597	0.193425438596491	0.217869731800766	0.24234649122807	0.26107881773399	0.275436781609195	0.287298850574713	0.297359058565955	0.303884868421053	0.308496442255063	0.314533661740558	0.320245210727969	0.324393541324576	0.328149122807017	0.333007675438596	0.33680240831965
462	490	-1	-Inf	-Inf	-2	-Inf	-6	-Inf	-Inf	3_-5	0.000506578947368435	0.000653508771929835	0.00100000000000001	0.000693530701754396	0.000333333333333352	4.05035577449393e-05	0.000119321291735092	0.000891447368421056	0.000894362342638218	0.000932017543859652	0.00194133771929826	0.00342160087719299	0.00621072796934867	0.0103739035087719	0.0170021929824561	0.0284729064039409	0.0438429118773946	0.0626967706622879	0.0843388067870827	0.108660645867542	0.13512315270936	0.161199013157895	0.185661740558292	0.210970394736842	0.237911877394636	0.262226425438596	0.279321291735085	0.290694078947368	0.302430213464696	0.313673234811166	0.321620689655172	0.327298360655738	0.332136836343733	0.334891625615764	0.338099616858238	0.342214559386973	0.345187739463602	0.347587301587302	0.35000328407225
463	491	-2	-Inf	-Inf	-3	-Inf	-7	-Inf	-Inf	3_-6	0.00117350848385331	0.00132015376166942	0.00118695175438597	0.000693530701754395	0.00020010964912281	0	0	0.000279057017543864	0.00154460864805693	0.00226535087719299	0.00260800438596492	0.00433991228070177	0.00721072796934867	0.0116070060207991	0.0189385964912281	0.0305862068965517	0.0474252873563218	0.0689512862616311	0.0951346469622332	0.126055281882868	0.158726874657909	0.190308662280702	0.219021346469622	0.246467653508772	0.273593869731801	0.294344846491228	0.308119321291735	0.318947916666667	0.327124794745484	0.333688013136289	0.340518883415435	0.346073224043716	0.351403940886699	0.356411056376574	0.360856595511768	0.362901477832512	0.364379310344828	0.368365079365079	0.372447181171319
464	492	7	-Inf	-Inf	6	-Inf	-Inf	1	-Inf	3_3	0.00447861842105264	0.00531962719298247	0.00581304824561404	0.00538706140350878	0.00466666666666667	0.0049584699453552	0.0053136288998358	0.00522058018609744	0.00540941434044883	0.00607213114754099	0.0054055829228243	0.00417405582922825	0.00440491803278689	0.00466666666666667	0.00455409836065574	0.004	0.0036256157635468	0.00313333333333334	0.00302513661202186	0.00333333333333334	0.00333333333333334	0.00366940339354133	0.004	0.00336224768139662	0.003	0.00319672131147542	0.003	0.00266666666666666	0.00294544462629569	0.00353989071038252	0.00373825136612022	0.00349289617486339	0.00275504637206765	0.00266666666666666	0.00289508196721312	0.00266666666666666	0.00224331696672122	0.002	0.002
465	493	6	-Inf	-Inf	5	-Inf	-Inf	0	-Inf	3_2	0.00482701812191104	0.00532072368421054	0.00485197368421053	0.00435855263157895	0.00419846491228071	0.00370504385964912	0.00366666666666667	0.0033843201754386	0.00310928061504668	0.0036030701754386	0.00357017543859649	0.00333333333333334	0.00324986271279517	0.003	0.003	0.003	0.00266666666666666	0.00266666666666666	0.00266666666666666	0.00246195949644226	0.00233333333333334	0.00233333333333334	0.00231521142229545	0.00217872807017544	0.00267214912280702	0.0028344298245614	0.00266666666666666	0.00266666666666666	0.00204269293924467	0.00247203947368421	0.00296496989600438	0.00254166666666667	0.00261842105263158	0.00255482456140351	0.00178947368421053	0.00209813596491228	0.00259155701754386	0.00233333333333334	0.00233333333333334
466	494	5	-Inf	-Inf	4	-Inf	-Inf	-1	-Inf	3_1	0.00483991228070176	0.00466666666666667	0.00448026315789473	0.00435964912280701	0.0045328947368421	0.00462671045429666	0.00466666666666667	0.00466666666666667	0.00456030701754386	0.00406688596491228	0.0037593201754386	0.004	0.00366666666666667	0.0034281798245614	0.00366666666666667	0.00411548987411056	0.00394909688013137	0.00345614035087719	0.00403673245614035	0.00452983032293377	0.00433333333333333	0.00396770662287903	0.00333333333333333	0.00333333333333333	0.00366119321291735	0.00348739035087719	0.00366666666666667	0.004	0.00370065789473684	0.00287465790914067	0.00266666666666666	0.00311111111111111	0.00333333333333333	0.00347400109469075	0.00325561029009304	0.00308168859649123	0.00333333333333333	0.00333333333333333	0.00287903667214012
467	495	4	-Inf	-Inf	3	-Inf	-Inf	-2	-Inf	3_0	0.0028267543859649	0.00299999999999999	0.00251973684210524	0.00171929824561402	0.00133333333333331	0.00162513661202184	0.00199999999999999	0.0017230432402846	0.00123097974822111	0.000999999999999987	0.00133333333333331	0.00157963875205253	0.00133333333333331	0.00110273224043714	0.00133333333333331	0.00133333333333331	0.00104105090311985	0.00153333333333331	0.00166666666666665	0.00129945355191255	0.00100930487137382	0.00150163934426228	0.00133989071038249	0.000818828680897631	0.00131143951833605	0.00119672131147539	0.000999999999999987	0.00112021857923496	0.00133333333333331	0.0015635570103655	0.00133333333333331	0.00133333333333331	0.00133333333333331	0.000999999999999987	0.000999999999999987	0.000719672131147524	0.000999999999999987	0.00129672131147539	0.00119540229885056
468	496	3	-Inf	-Inf	2	-Inf	-Inf	-3	-Inf	3_-1	0.00449342105263157	0.00434649122807017	0.00433333333333333	0.00464035087719297	0.00480021893814996	0.00441337719298245	0.00421326754385964	0.00427969348659003	0.00389381499726326	0.00366666666666665	0.00366666666666665	0.00341392543859648	0.00366666666666665	0.00366666666666665	0.00333333333333333	0.00333333333333333	0.00338423645320196	0.00366666666666665	0.00322313596491227	0.00213683634373289	0.00237931034482758	0.00318226600985221	0.00299124247400108	0.00266666666666666	0.00299452654625069	0.00284594298245613	0.00266666666666666	0.00313957307060755	0.00303399122807016	0.00233333333333333	0.00261795292829775	0.00266666666666666	0.00266666666666666	0.00290366721401203	0.00241105637657362	0.00241502192982457	0.0029080459770115	0.00293256578947367	0.00243951833607006
469	497	2	-Inf	-Inf	1	-Inf	-Inf	-4	-Inf	3_-2	0.001	0.000678747940691924	0.001	0.001	0.000333333333333324	0.000333333333333324	0.000788925438596489	0.00128234649122806	0.000780701754385963	6.35964912280684e-05	9.68801313628874e-05	0.000590334980779786	0.00150109649122806	0.002	0.00207072368421053	0.00302576754385964	0.004	0.0046546052631579	0.00655811403508772	0.00923026315789474	0.0118574561403509	0.0148179824561404	0.0185570175438596	0.0242993421052632	0.0300657894736842	0.0361524122807018	0.0428925438596491	0.0501337719298246	0.0579704433497537	0.0650805921052632	0.0712867324561404	0.077504105090312	0.0845614035087719	0.0906754385964912	0.0952368421052631	0.100220032840722	0.10543201754386	0.109516447368421	0.113712643678161
470	498	1	-Inf	-Inf	0	-Inf	-Inf	-5	-Inf	3_-3	0.001	0.00131964969896005	0.00185385878489327	0.00136074561403509	0.000534539473684218	4.15982484948008e-05	0.000118226600985223	5.53728070175447e-05	0.000437500000000006	0.000930921052631582	0.001	0.0017504105090312	0.00248659003831418	0.00323629385964913	0.00458333333333334	0.00655555555555556	0.00929276315789474	0.0132939244663383	0.018448275862069	0.0250504385964912	0.0337586206896552	0.0446420361247947	0.0564701696770662	0.0687922149122807	0.0804652435686918	0.092983552631579	0.105068965517241	0.116685855263158	0.128514504652436	0.138652435686918	0.148293377120963	0.157823207443897	0.166866666666667	0.176248494800219	0.184867759562842	0.191116037219485	0.19627969348659	0.200507936507937	0.204448823207444
471	499	0	-Inf	-Inf	-1	-Inf	-Inf	-6	-Inf	3_-4	0.00234649122807018	0.00135964912280702	0.000853070175438595	0.000666666666666663	0	0.000293311403508776	0.00145339912280702	0.00166666666666666	0.00133333333333334	0.00159934318555008	0.00209265350877193	0.00283798576902026	0.00455263157894737	0.00800383141762453	0.0127116228070176	0.0194879385964912	0.0292862616310892	0.0424544956140351	0.059064039408867	0.0780788177339902	0.0984177631578947	0.12091789819376	0.142404605263158	0.162962780514505	0.185156798245614	0.208651315789474	0.232133004926108	0.254274122807017	0.273170771756979	0.288315818281335	0.30083689107827	0.311255062944718	0.32084375	0.328477832512315	0.335609195402299	0.342004926108374	0.347190789473684	0.35195894909688	0.356163656267105
472	500	-1	-Inf	-Inf	-2	-Inf	-Inf	-7	-Inf	3_-5	0.000346491228070166	0.000640350877192965	0.00096052631578946	0.00133333333333333	0.00153311439518335	0.00162712795167489	0.00166666666666665	0.00138651315789473	0.00177339901477831	0.00226644736842104	0.0032791461412151	0.00551395730706075	0.00847290640394087	0.0121463815789474	0.0185729166666666	0.0288407224958949	0.042415982484948	0.0604429824561403	0.0824794745484401	0.106535087719298	0.132629934210526	0.159951754385965	0.187905701754386	0.217543859649123	0.248099616858238	0.275487684729064	0.296926108374384	0.311352490421456	0.323859332238643	0.337188286808976	0.347495894909688	0.355919540229885	0.363633825944171	0.369083743842365	0.374244663382594	0.379673245614035	0.384371647509579	0.388083743842364	0.391496989600438
473	501	-2	-Inf	-Inf	-3	-Inf	-Inf	-8	-Inf	3_-6	0.00149315818281335	0.00166666666666666	0.00137547892720306	0.000694627192982452	0	0.000291187739463594	0.000333333333333324	5.59210526315774e-05	0.000873903508771925	0.00212445175438596	0.00369458128078817	0.00591666666666666	0.00950355774493706	0.0158695175438597	0.0256726973684211	0.0405493421052632	0.0602675438596491	0.0853141762452107	0.115171866447729	0.14652576754386	0.177241379310345	0.20720197044335	0.235967159277504	0.265375	0.290229337712096	0.307483305966065	0.320768472906404	0.330583333333333	0.339062397372742	0.343183908045977	0.347193760262726	0.352406130268199	0.355999452654625	0.358370005473454	0.360592227695676	0.363721948549535	0.366659003831418	0.368062944718117	0.368333333333333
484	512	7	-Inf	-Inf	-Inf	-3	2	-Inf	-Inf	3_3	0.00567982456140351	0.00501315789473685	0.00481335522714833	0.00408059210526316	0.00433333333333333	0.00491899288451013	0.00433333333333333	0.00433333333333333	0.00456102900930487	0.00406798245614035	0.00390844298245614	0.00366666666666667	0.00366666666666667	0.00342927631578947	0.00306359649122807	0.00311001642036125	0.00290038314176246	0.0025424192665572	0.00270224411603723	0.003	0.003	0.00281962719298246	0.00266666666666666	0.00266666666666667	0.00266666666666666	0.00281853070175439	0.003	0.00252905701754386	0.0020361247947455	0.00233333333333334	0.00205090311986864	0.00177486338797815	0.00280131362889984	0.00290695128626164	0.0019096880131363	0.00158839627805146	0.00133333333333335	0.00106349206349208	0.00177887246852764
485	513	6	-Inf	-Inf	-Inf	-4	1	-Inf	-Inf	3_2	0.00249342105263158	0.00266666666666666	0.00251973684210526	0.00264035087719298	0.00279989035087719	0.00270668859649122	0.00266666666666666	0.00294627192982455	0.00310618500273672	0.00306743421052631	0.0029078947368421	0.00291844553913519	0.00299999999999999	0.00276245210727969	0.00233333333333333	0.00210964912280702	0.002	0.002	0.00196387520525452	0.00186206896551725	0.00233333333333334	0.00233333333333333	0.00200711548987411	0.00216666666666666	0.00232621784345922	0.002	0.00168801313628901	0.00133333333333334	0.00133333333333334	0.00166666666666668	0.00166666666666668	0.002	0.002	0.0020935960591133	0.00258620689655172	0.00192118226600985	0.00142857142857143	0.00133333333333334	0.00155646929824561
486	514	5	-Inf	-Inf	-Inf	-5	0	-Inf	-Inf	3_1	0.00317324561403508	0.00299999999999999	0.00333333333333333	0.00302741228070174	0.00266666666666666	0.00295840175150519	0.00333333333333333	0.00277741228070175	0.00233333333333333	0.00233333333333333	0.00199999999999999	0.00250027367268746	0.00266666666666666	0.00219407894736841	0.00193749999999999	0.00166666666666666	0.00166666666666666	0.00187520525451559	0.00233333333333333	0.0021392543859649	0.00166666666666666	0.00166666666666666	0.0020054734537493	0.00249835526315789	0.00266666666666666	0.00184923245614034	0.00104597701149424	0.00166666666666666	0.00196278051450464	0.00166666666666666	0.00166666666666666	0.00177449370552818	0.00199999999999999	0.00157361795292829	0.00133333333333333	0.00133333333333333	0.00133333333333333	0.0016031746031746	0.00111056376573617
487	515	4	-Inf	-Inf	-Inf	-6	-1	-Inf	-Inf	3_0	0.00950712719298247	0.00869407894736844	0.00833333333333334	0.00833333333333334	0.00740065681444993	0.00700000000000001	0.00733333333333334	0.00705637657361796	0.00646195949644227	0.00573879781420766	0.00566666666666668	0.00566666666666668	0.00580983606557378	0.00610252192982457	0.00588743169398908	0.00576354679802956	0.00504105090311987	0.00493333333333335	0.00533333333333334	0.00533333333333334	0.00498142076502733	0.00416529830322934	0.00367322404371586	0.00348554282596837	0.00397755883962781	0.00486338797814208	0.00437158469945356	0.00366666666666668	0.00338797814207651	0.00323005464480875	0.00326174863387979	0.00266666666666668	0.00266666666666668	0.003	0.00254316939890711	0.00233333333333334	0.00254500818330607	0.00262950819672132	0.00213770491803279
488	516	3	-Inf	-Inf	-Inf	-7	-2	-Inf	-Inf	3_-1	0.00383991228070175	0.00398684210526315	0.00366666666666667	0.00397318007662834	0.00386677631578947	0.00337335526315789	0.00288048245614034	0.00238706140350877	0.00287828947368421	0.00359879584017515	0.00324137931034482	0.00274835526315789	0.00307772304324027	0.00333333333333333	0.00266666666666666	0.00266666666666666	0.00328352490421455	0.00279091406677613	0.00266666666666666	0.00266666666666666	0.00266666666666666	0.00266666666666666	0.00233333333333333	0.00266611932129173	0.00299999999999999	0.00269567597153803	0.0026447728516694	0.00266666666666666	0.00207224958949096	0.00233333333333333	0.00261576354679803	0.00166666666666666	0.00139945355191257	0.00209344262295081	0.00258565955117679	0.00307827038861521	0.00309578544061302	0.0026031746031746	0.00233333333333333
489	517	2	-Inf	-Inf	-Inf	-8	-3	-Inf	-Inf	3_-2	0.000320175438596489	0.00034649122807018	0.000666666666666663	0.00158771929824561	0.000866776315789473	8.00438596491223e-05	0.000333333333333338	0.000613486842105261	0.000666666666666663	0.000666666666666663	0.00127796052631579	0.00225232621784346	0.003	0.0037159277504105	0.00538815789473684	0.00857346491228069	0.0132326217843459	0.0192883771929825	0.02823973727422	0.0414417077175698	0.0596803728070175	0.0819846743295019	0.104816885964912	0.128811165845649	0.153470942982456	0.171381578947368	0.179467980295566	0.185646929824561	0.192848932676519	0.197431855500821	0.200387520525452	0.203573617952928	0.209269736842105	0.212666666666667	0.212151067323481	0.210582922824302	0.209116228070175	0.208930487137384	0.208895457033388
490	518	1	-Inf	-Inf	-Inf	-9	-4	-Inf	-Inf	3_-3	0.00117379385964912	0.001	0.001	0.00130646929824561	0.00120065789473684	0.000414473684210519	0.000119321291735082	0.000612390350877188	0.00133333333333333	0.00133333333333333	0.00118390804597701	0.00267324561403509	0.00497974822112753	0.00790038314176246	0.0130246305418719	0.021359649122807	0.0344128289473684	0.0535571975916803	0.0777619047619048	0.107526315789474	0.140600877192982	0.176598795840175	0.211534539473684	0.24291680350301	0.272311439518336	0.301122605363985	0.324730706075534	0.339142309797482	0.349667761357416	0.355456486042693	0.360174055829228	0.365323481116585	0.369491228070175	0.372624521072797	0.376275314723591	0.38132402846196	0.383775041050903	0.385930372807018	0.390593869731801
491	519	0	-Inf	-Inf	-Inf	-10	-5	-Inf	-Inf	3_-4	0.000493158182813349	0.00098682042833608	0.00085361842105263	0.000360197368421044	0.000466557017543853	0.000666666666666663	0.000214012041598243	0.000279057017543852	0.00110563765736179	0.00159868421052631	0.00194133771929824	0.00367324561403509	0.00662178434592228	0.0112736726874658	0.0182719298245614	0.0292495894909688	0.0452260536398467	0.0658270388615216	0.0919080459770115	0.12391680350301	0.158830870279146	0.193959429824561	0.226426929392447	0.258464364035088	0.291478927203065	0.317893092105263	0.333119321291735	0.342752192982456	0.352610837438424	0.360390804597701	0.367569786535304	0.372415300546448	0.375735084838533	0.379798576902025	0.384027914614122	0.386860974274767	0.391091954022988	0.394650793650794	0.397113847837986
492	520	-1	-Inf	-Inf	-Inf	-11	-6	-Inf	-Inf	3_-5	0.000480263157894737	0.001	0.001	0.00130701754385965	0.000866447728516693	0.000373355263157899	0.000786732456140349	0.00127969348659004	0.00143951833607006	0.00219846491228071	0.00327796052631579	0.00576918859649124	0.0106124794745484	0.0174824561403509	0.0282741228070175	0.0444121510673235	0.0650311986863711	0.0930311986863711	0.126644736842105	0.163130268199234	0.201126436781609	0.238456486042693	0.277007662835249	0.315128289473684	0.347999452654625	0.366672149122807	0.377605911330049	0.38831855500821	0.395592105263158	0.401210727969349	0.405228243021346	0.406666666666667	0.409351943076081	0.413726327312534	0.41940065681445	0.42291173245614	0.423425287356322	0.425337171052632	0.42780240831965
493	521	-2	-Inf	-Inf	-Inf	-12	-7	-Inf	-Inf	3_-6	0.001	0.001	0.000666666666666663	0.000360197368421057	0.000866995073891625	0.000373903508771934	0.000213815789473687	0.00055829228243021	0.000650767543859654	0.00133333333333334	0.00242543859649123	0.00417733990147783	0.00744937055281883	0.013093201754386	0.0208086622807017	0.0337159277504105	0.0531340996168582	0.07896875	0.111010964912281	0.14867597153804	0.189795292829776	0.22868201754386	0.267411056376574	0.307434592227696	0.338323481116585	0.35856267104543	0.372806787082649	0.380674876847291	0.386287356321839	0.390375	0.396651340996169	0.401660098522167	0.407031746031746	0.411432950191571	0.415121710526316	0.421148877941981	0.425111658456486	0.427067323481117	0.430022988505747
494	522	7	-Inf	-Inf	-Inf	-3	-Inf	1	-Inf	3_3	0.00533333333333331	0.00597258771929824	0.00618695175438595	0.00538706140350875	0.00499999999999999	0.00470723684210525	0.0044526546250684	0.00494572368421052	0.00478947368421051	0.00406798245614034	0.00399999999999999	0.00399999999999999	0.00392172961138477	0.00366666666666665	0.00379474548440064	0.004109649122807	0.0039501096491228	0.00366666666666665	0.00329720853858783	0.00299999999999999	0.00368859649122806	0.00399999999999999	0.00367489035087718	0.00399999999999999	0.00399999999999999	0.00366666666666665	0.00335413245758071	0.00366666666666665	0.00426327312534207	0.00366666666666665	0.00338259441707716	0.00344334975369456	0.00366666666666665	0.00380842911877393	0.0030782703886152	0.00308100711548986	0.00309304871373836	0.00306633771929823	0.00378544061302681
495	523	6	-Inf	-Inf	-Inf	-4	-Inf	0	-Inf	3_2	0.00649342105263157	0.00634649122807017	0.00599999999999999	0.00599999999999999	0.00540065681444991	0.00441639344262294	0.00466666666666665	0.00466666666666665	0.00466666666666665	0.00466666666666665	0.00466666666666665	0.00466666666666665	0.00426163108921729	0.00376939890710381	0.00333333333333333	0.00333333333333333	0.0033743169398907	0.00366666666666665	0.00359125683060108	0.00266666666666666	0.00234262295081967	0.00249863163656267	0.00233333333333334	0.002	0.002	0.00246994535519126	0.00266666666666666	0.00209289617486339	0.00138843426077469	0.00176994535519126	0.002	0.00149318057828697	0.0012448087431694	0.00147322404371584	0.00154316939890711	0.00161320240043645	0.0015448087431694	0.00166666666666666	0.00147103825136612
496	524	5	-Inf	-Inf	-Inf	-5	-Inf	-1	-Inf	3_1	0.00633333333333333	0.00601315789473683	0.00599999999999999	0.00569298245614035	0.00566666666666667	0.00566666666666667	0.00533333333333333	0.00505363984674329	0.00489381499726327	0.00466666666666667	0.00433333333333333	0.00483881578947368	0.00599999999999999	0.00552302631578947	0.00460197368421052	0.00433333333333333	0.00433333333333333	0.00433333333333333	0.00403673245614034	0.00413683634373289	0.00397701149425286	0.00348440065681445	0.00299124247400108	0.00283497807017543	0.00332785987958401	0.0035126096491228	0.00301970443349753	0.00313957307060754	0.00333333333333333	0.00287465790914066	0.00266666666666666	0.00277777777777777	0.0035407772304324	0.00357033388067871	0.00282211275314723	0.00266666666666666	0.00266666666666666	0.00266666666666666	0.00289381499726326
497	525	4	-Inf	-Inf	-Inf	-6	-Inf	-2	-Inf	3_0	0.00398684210526315	0.00465350877192982	0.00451973684210526	0.00433333333333333	0.00499999999999999	0.00470819672131147	0.00354844006568144	0.0036103825136612	0.00433333333333333	0.00407213114754097	0.00366666666666667	0.00342036124794745	0.00299999999999999	0.00323060109289617	0.00366666666666667	0.00345155993431855	0.00270771756978653	0.00319999999999999	0.00364153005464481	0.00333333333333333	0.00365736179529283	0.00350163934426229	0.00366666666666667	0.00369617486338797	0.00302192982456139	0.00280327868852458	0.00299999999999999	0.00321311475409835	0.00327823240589197	0.00343644298963447	0.00314340448823207	0.00282651391162028	0.00282295081967212	0.00273661202185792	0.00277195853791598	0.00238679759956355	0.00266666666666666	0.00329666119321291	0.00299999999999999
498	526	3	-Inf	-Inf	-Inf	-7	-Inf	-3	-Inf	3_-1	0.00383991228070174	0.00302631578947367	0.00266666666666665	0.00235964912280701	0.00233333333333333	0.00292008757525998	0.00266666666666665	0.00238697318007662	0.00266666666666665	0.00240065681444991	0.00166666666666665	0.00191940789473683	0.00199999999999999	0.00176151315789472	0.00166666666666665	0.00166666666666665	0.00233333333333333	0.00254385964912279	0.00233333333333333	0.00213683634373289	0.00199999999999999	0.00181743421052631	0.000991242474001095	0.000834978070175437	0.00165571975916802	0.00166666666666665	0.00135303776683086	0.00166666666666665	0.00166666666666665	0.00133333333333333	0.00133333333333333	0.00177777777777776	0.00227083333333333	0.00190350877192981	0.00141050903119868	0.00199999999999999	0.00224177631578947	0.00166666666666665	0.00121237000547344
499	527	2	-Inf	-Inf	-Inf	-8	-Inf	-4	-Inf	3_-2	0.00149315818281336	0.00198682042833609	0.00185361842105265	0.00136019736842107	0.000866776315789486	0.000959496442255077	0.00111932129173509	0.00133333333333334	0.00166666666666668	0.0014013157894737	0.0014248903508772	0.00166666666666668	0.00166666666666668	0.00166666666666668	0.00160307017543861	0.00133333333333335	0.00138314176245211	0.00166666666666668	0.00133333333333335	0.00133333333333334	0.00162506841817188	0.00100000000000001	0.000673234811165856	0.00100000000000001	0.000674329501915719	0.000514802631578961	0.000644772851669414	0.000608552631578965	0.001	0.00121018062397375	0.000717569786535314	0.000774863387978149	0.00126710454296662	0.000906951286261645	0.000666666666666677	0.000921729611384797	0.000904214559386987	0.00112698412698413	0.00122112753147237
500	528	1	-Inf	-Inf	-Inf	-9	-Inf	-5	-Inf	3_-3	0.000159539473684206	0.000333333333333324	0.000186644772851664	0.000306469298245606	0.000333333333333324	4.00219298245603e-05	0.000120065789473681	0.000333333333333324	0.000666666666666663	0.000932676518883415	0.00142598684210526	0.0014143404488232	0.001	0.00147619047619047	0.00246271929824561	0.00344956140350877	0.00476864035087719	0.00575548245614035	0.00718609742747674	0.00965076754385965	0.0120941434044882	0.0147982456140351	0.0187651888341543	0.0236940789473684	0.0296097427476738	0.0371313628899836	0.0463229166666667	0.0569146141215107	0.0682560307017544	0.0808412698412698	0.0948741105637657	0.110166940339354	0.126371647509579	0.144193760262726	0.16194298245614	0.179515599343186	0.198477832512315	0.21748275862069	0.23476026272578
501	529	0	-Inf	-Inf	-Inf	-10	-Inf	-6	-Inf	3_-4	0.000320175438596489	0.000666666666666663	0.000519736842105257	0.000333333333333324	0.000466776496430526	0.000666666666666663	0.000333333333333324	0.000613486842105258	0.00144006568144499	0.00246600877192982	0.00446326754385965	0.00692829775588396	0.0099638752052545	0.0148618421052631	0.0220344827586207	0.0335109649122807	0.0483645320197044	0.0654764254385965	0.0869013157894737	0.113034482758621	0.142128289473684	0.173271381578947	0.206436403508772	0.24388341543514	0.278401864035088	0.307697368421053	0.331241379310345	0.346927203065134	0.359461412151067	0.372310382513661	0.385121710526316	0.391357963875205	0.397114942528736	0.40427576754386	0.411458128078818	0.418674876847291	0.424881773399015	0.426885057471264	0.431510673234811
502	530	-1	-Inf	-Inf	-Inf	-11	-Inf	-7	-Inf	3_-5	0.00134649122807018	0.000360700602079917	0	0	0	0	0.000236453201970447	0.000944627192982459	0.00177083333333334	0.00305701754385966	0.00436184210526316	0.006584017515052	0.0105862068965517	0.0172110745614035	0.027240284619595	0.0417777777777778	0.0601469298245614	0.0828850574712644	0.112011494252874	0.146477832512315	0.181379310344828	0.214986293859649	0.248066228790367	0.283386513157895	0.312527093596059	0.330007127192982	0.346218390804598	0.361489035087719	0.374686338797814	0.385107827038861	0.392990695128626	0.398846743295019	0.40399890530925	0.409832512315271	0.414517788724685	0.416799671592775	0.419281335522715	0.422587301587302	0.424780514504652
503	531	-2	-Inf	-Inf	-Inf	-12	-Inf	-8	-Inf	3_-6	0.000160900604063697	0.000975877192982443	0.00118506315211421	0.000691337719298228	0.000604166666666656	0.000999999999999987	0.00133333333333331	0.00161622807017542	0.00266228070175437	0.00441405820977483	0.00701260964912279	0.0112379385964912	0.0186803953871499	0.0305131578947368	0.0475888157894737	0.0703640350877193	0.100459429824561	0.137019736842105	0.174391899288451	0.21440350877193	0.25744389709907	0.298876096491228	0.336339912280702	0.361018640350877	0.374847587719298	0.387320197044335	0.396850082372323	0.4025960591133	0.410041666666667	0.413616228070175	0.417827586206897	0.42425548245614	0.428618421052632	0.434224780701754	0.439835249042146	0.447010964912281	0.451517543859649	0.452098135964912	0.457029057017544
514	542	7	-Inf	-Inf	-Inf	-Inf	2	1	-Inf	3_3	0.000826754385964911	0.001	0.000707236842105266	0.000639802631578944	0.000799671592775039	0.00070723684210526	0.000547149122807017	0.000333333333333338	0.000333333333333338	0.000333333333333338	0.000333333333333338	0.000333333333333338	0.00074493705528188	0.00123754789272031	0.00126918859649123	0.001	0.001	0.000580043859649126	0	0	2.19298245614038e-05	0.000515350877192982	0.000983552631578948	0.000501368363437329	0.000339354132457585	0.000846448087431693	0.000979714912280702	0.00113902572523262	0.00133333333333334	0.0011247947454844	0.00161787280701754	0.00233333333333334	0.00206359649122807	0.002	0.00225506294471812	0.00191885964912281	0.00190710382513661	0.00246688560481665	0.00254789272030652
515	543	6	-Inf	-Inf	-Inf	-Inf	1	0	-Inf	3_2	0.00471279516749038	0.00365460526315788	0.00351839648544755	0.00271600877192981	0.00233333333333333	0.00233333333333333	0.00299999999999999	0.00299999999999999	0.00233333333333333	0.00233333333333333	0.00233333333333333	0.00233333333333333	0.00208388157894736	0.00233333333333333	0.00266666666666665	0.00243530701754385	0.00227521929824561	0.00221820175438596	0.00233333333333333	0.00233333333333333	0.00233333333333333	0.00233333333333333	0.00264802631578946	0.00197587719298245	0.00100548245614035	0.00149890350877192	0.00134100877192982	0.00115241228070175	0.00195833333333333	0.00199999999999999	0.002	0.00187465790914066	0.00166666666666666	0.00211184210526316	0.00233333333333333	0.00213628899835796	0.00140844298245613	0.00108497807017544	0.00133333333333334
516	544	5	-Inf	-Inf	-Inf	-Inf	0	-1	-Inf	3_1	0.00283991228070174	0.00234649122807015	0.00199999999999999	0.00230701754385963	0.00266666666666665	0.00237335526315787	0.00233333333333331	0.00233333333333331	0.00210673234811164	0.00233333333333331	0.00166666666666666	0.0014143404488232	0.00158771929824561	0.0015719759168035	0.00199999999999999	0.00199999999999999	0.00199999999999999	0.00199999999999999	0.00196223316912971	0.00127257799671591	0.000666666666666663	0.00103338806787082	0.00167653508771929	0.0018303229337712	0.00100767543859648	0.000822368421052623	0.00163054187192118	0.0015252192982456	0.00103229337712096	0.001	0.00128680897646414	0.00166666666666666	0.00139418859649122	0.00109852216748768	0.0015911330049261	0.00158292282430212	0.00133333333333333	0.00133333333333333	0.00110454296661193
517	545	4	-Inf	-Inf	-Inf	-Inf	-1	-2	-Inf	3_0	0.00199999999999999	0.00231962719298244	0.00314638157894735	0.00302686403508771	0.00233333333333331	0.00233333333333331	0.00254734537493156	0.00289144736842104	0.00287719298245612	0.00280263157894735	0.00290804597701148	0.00291831140350876	0.00292172961138477	0.00242911877394634	0.00199999999999999	0.00199999999999999	0.00238322368421051	0.00266666666666665	0.00229720853858783	0.00199999999999999	0.00199999999999999	0.00218171866447727	0.00234155701754384	0.00266666666666665	0.00266666666666665	0.00218007662835247	0.00199999999999999	0.00199999999999999	0.00199999999999999	0.00199999999999999	0.00199999999999999	0.00188998357963874	0.00166666666666665	0.00166666666666665	0.00166666666666665	0.0018286808976464	0.00209304871373835	0.0016003289473684	0.00155938697318006
518	546	3	-Inf	-Inf	-Inf	-Inf	-2	-3	-Inf	3_-1	0.00382675438596491	0.00432017543859649	0.005	0.005	0.00486677631578948	0.00466666666666667	0.00433333333333333	0.00405372807017544	0.00422752192982456	0.004	0.00366666666666667	0.00341502192982456	0.003	0.00323739035087719	0.00339737274220032	0.00366666666666667	0.00323371647509578	0.0024575807334428	0.00236891078270388	0.00247181171319102	0.0026875	0.003	0.00265350877192982	0.002	0.00232567049808428	0.00233333333333333	0.0026447728516694	0.00280459770114943	0.00270279146141215	0.0028768472906404	0.00266666666666666	0.00233333333333333	0.00233333333333333	0.00233333333333333	0.00208100711548987	0.00207827038861522	0.00233333333333333	0.00226984126984126	0.002
519	547	2	-Inf	-Inf	-Inf	-Inf	-3	-4	-Inf	3_-2	0.00249315818281335	0.0023470394736842	0.00233333333333333	0.00263980263157894	0.00279989035087719	0.00270668859649123	0.00288048245614035	0.00322587719298245	0.00333333333333333	0.00306743421052632	0.00342543859649122	0.00366666666666667	0.004	0.004	0.00360207991242474	0.00333333333333333	0.00333333333333333	0.00312335526315789	0.003	0.00339254385964912	0.00297752192982456	0.00248440065681445	0.00267487684729064	0.00316776315789474	0.00300602079912425	0.00269298245614035	0.00233333333333333	0.00186097427476738	0.00166666666666666	0.0021247947454844	0.00233333333333333	0.00244389709906951	0.00266666666666666	0.00257072368421052	0.00233333333333333	0.00208155446086481	0.00233333333333333	0.00219868637110016	0.00166666666666666
520	548	1	-Inf	-Inf	-Inf	-Inf	-4	-5	-Inf	3_-3	0.000347587719298244	0.000640307523338821	0.000959429824561398	0.00072140120415982	0.000333333333333324	0.000626163108921725	0.001	0.001	0.001	0.00126535087719298	0.00175822368421052	0.002	0.0024887794198139	0.00323700054734537	0.00412698412698413	0.00578234649122807	0.00704926108374385	0.00795997807017544	0.010280240831965	0.0138344298245614	0.0174789272030651	0.0212873563218391	0.0260853858784893	0.0326551724137931	0.0402019704433497	0.0493656267104543	0.0601622807017544	0.0721012588943623	0.0844165298303229	0.0993793103448276	0.115635467980296	0.130783798576902	0.147615763546798	0.165256704980843	0.182245758073344	0.199504652435687	0.214318007662835	0.226384783798577	0.236777777777778
521	549	0	-Inf	-Inf	-Inf	-Inf	-5	-6	-Inf	3_-4	0.000826491516146694	0.000680372807017553	0.000520833333333341	0.000638752052545165	0.000201423097974825	0	0.000451206140350884	0.000666666666666677	0.00077083333333334	0.00152764094143405	0.00251395730706076	0.00375	0.0069463601532567	0.0113590585659551	0.0177291666666667	0.0274444444444445	0.0409896004378763	0.0587916666666667	0.0783218390804598	0.102935960591133	0.132947454844007	0.165862068965517	0.20003886152162	0.232712643678161	0.26504324028462	0.292859332238643	0.312842911877395	0.33192118226601	0.3535960591133	0.370407894736842	0.383366721401204	0.396275862068965	0.402332238642583	0.408015873015873	0.421294471811713	0.43252162014231	0.438414340448823	0.443377668308703	0.446780701754386
522	550	-1	-Inf	-Inf	-Inf	-Inf	-6	-7	-Inf	3_-5	0.000986316365626711	0.00133333333333334	0.0015632183908046	0.000694627192982452	0.000131578947368423	0.000624521072796932	0.000548987411056376	0.000610745614035085	0.000873903508771929	0.00159703947368421	0.00351395730706076	0.00500000000000001	0.00735139573070608	0.0122598684210526	0.0192390350877193	0.0308837719298246	0.0471666666666667	0.066735632183908	0.0910021893814997	0.121052631578947	0.154045977011494	0.188707717569787	0.223016420361248	0.258668859649123	0.292071154898741	0.314752052545156	0.332795840175151	0.350289473684211	0.365571428571429	0.37776354679803	0.386492610837438	0.391858237547893	0.396332238642583	0.400591680350301	0.404258894362343	0.407210727969349	0.410422003284072	0.412855500821018	0.414555555555556
523	551	-2	-Inf	-Inf	-Inf	-Inf	-7	-8	-Inf	3_-6	0.000319604612850088	0.000666666666666663	0.000519736842105263	0.000333333333333338	0.000200328407224962	0	0.000117872807017555	0.000333333333333338	0.000204707170224415	0.00118907103825137	0.00301477832512315	0.00523152709359606	0.00850109289617487	0.0135593869731801	0.02174043715847	0.0353349753694581	0.0542216748768473	0.0782666666666667	0.107684153005464	0.141369398907104	0.176335519125683	0.210925013683634	0.244547540983607	0.281574863387978	0.314897099069513	0.33403825136612	0.348609195402299	0.362588652482269	0.373907103825137	0.381445901639344	0.387022404371585	0.391941530054645	0.39611620294599	0.39968306010929	0.402598907103825	0.406427714129842	0.409301092896175	0.411480021893815	0.41384043715847
544	574	-Inf	-1	-1	4	-Inf	-Inf	-Inf	-Inf	3_1	0.00366666666666667	0.00430701754385964	0.0038530701754386	0.00335964912280701	0.00380043859649123	0.00370614035087719	0.00333333333333333	0.00361348684210526	0.00355993431855501	0.00306688596491228	0.00290695128626163	0.00266666666666666	0.00274561403508773	0.00276135741652983	0.00233333333333334	0.00233333333333334	0.00233333333333334	0.00254385964912282	0.00296278051450465	0.00246984649122807	0.00200000000000002	0.00181718664477286	0.0023421052631579	0.00300383141762452	0.0026776135741653	0.00233333333333334	0.00264696223316914	0.00272039473684211	0.00203393541324576	0.0019184455391352	0.0026185002736727	0.00255555555555556	0.00206250000000001	0.00190350877192984	0.00166666666666668	0.00208210180623974	0.00209155701754386	0.00173453749315819	0.00245429666119322
545	575	-Inf	-2	-2	3	-Inf	-Inf	-Inf	-Inf	3_0	0.00417379385964912	0.00399999999999999	0.00348002189381499	0.00336019736842105	0.0032001096491228	0.00329331140350877	0.0038799342105263	0.00338697318007662	0.00289364035087718	0.00266666666666666	0.00275932017543859	0.00274767378215653	0.00233333333333333	0.00233333333333333	0.00233333333333333	0.00233333333333333	0.00228234649122806	0.00178892543859648	0.00140777230432403	0.002	0.00264313081554461	0.00269956140350876	0.00265681444991788	0.00216392543859648	0.002	0.00199999999999999	0.00231524122807017	0.00219211822660098	0.00169901315789473	0.002	0.00171373836891078	0.00166666666666666	0.00166666666666666	0.00166666666666666	0.00192434210526315	0.00133333333333333	0.00109031198686371	0.00133333333333334	0.00133333333333334
546	576	-Inf	-3	-3	2	-Inf	-Inf	-Inf	-Inf	3_-1	0.00116063596491228	0.00165405701754386	0.00151864035087719	0.00133333333333334	0.00193684788577704	0.00174329501915708	0.00121107456140351	0.00128234649122808	0.00133333333333334	0.00133333333333334	0.002	0.00174342105263158	0.00124945175438597	0.00100000000000001	0.001	0.00123081140350878	0.00139144736842106	0.00166666666666668	0.00166666666666668	0.00166666666666668	0.00136513157894737	0.00166666666666666	0.00198135964912281	0.00148793859649124	0.00100000000000001	0.00133114035087719	0.00231798245614036	0.00184758771929825	0.00135467980295567	0.0015279605263158	0.00133333333333334	0.0012504118616145	0.00166666666666666	0.00188815789473685	0.00166666666666668	0.00123519736842106	0.000741776315789485	0.0010848385331144	0.00157785087719299
547	577	-Inf	-4	-4	1	-Inf	-Inf	-Inf	-Inf	3_-2	0.00866666666666667	0.00834649122807017	0.00766666666666667	0.00705263157894736	0.00719956140350877	0.00729337712096332	0.00654660087719298	0.00633333333333333	0.00643969298245614	0.00640065681444991	0.00633333333333333	0.00658607456140351	0.00666666666666667	0.00666666666666667	0.00660153256704981	0.00633333333333333	0.00633333333333333	0.00612280701754385	0.00533333333333333	0.00552983032293377	0.00599999999999999	0.00581743421052631	0.00565790914066776	0.00533333333333333	0.00500547345374931	0.00517898193760262	0.00531362889983579	0.00499999999999999	0.00440120415982484	0.00445922276956759	0.00466666666666667	0.00455555555555555	0.00460416666666667	0.00476315789473684	0.00499999999999999	0.00483662280701754	0.00433333333333333	0.00433333333333333	0.00410618500273672
548	578	-Inf	-5	-5	0	-Inf	-Inf	-Inf	-Inf	3_-3	0	0.000320175438596496	0.001	0.000693530701754382	0.000333333333333338	0.000333333333333338	0.000333333333333338	5.42763157894745e-05	4.39805098014481e-18	0.000530701754385964	0.00109155701754386	0.00158456486042693	0.00207772304324029	0.00280733442802409	0.00465131578947369	0.00733990147783252	0.0111592775041051	0.0162976973684211	0.0233322386425835	0.033281798245614	0.043832512315271	0.0560153256704981	0.0681313628899836	0.0776518883415435	0.0875054824561404	0.0973957307060755	0.105960526315789	0.115218390804598	0.125859879584018	0.136521072796935	0.150174603174603	0.165685823754789	0.179478927203065	0.192085933223864	0.203379857690202	0.212194307608101	0.216900383141762	0.220566502463054	0.225888888888889
549	579	-Inf	-6	-6	-1	-Inf	-Inf	-Inf	-Inf	3_-4	0.000320175438596489	0.000666666666666663	0.001	0.00130701754385964	6e-04	0.000291803278688529	0.000333333333333333	5.6284153005463e-05	0.000102353585112203	0.000594535519125678	0.00234811165845649	0.0048111658456486	0.0075736179529283	0.0119726775956284	0.0192382513661202	0.0309261083743842	0.045688013136289	0.0621333333333333	0.0802633879781421	0.0990109289617486	0.119057471264368	0.139230601092896	0.156777049180328	0.172679781420765	0.190188596491228	0.209934426229508	0.229508196721311	0.245912568306011	0.256674849972722	0.262237315875614	0.269447728516694	0.276867430441899	0.280312568306011	0.285382513661202	0.290929623567921	0.291506273867976	0.291512568306011	0.294183360700602	0.296057923497268
550	580	-Inf	-7	-7	-2	-Inf	-Inf	-Inf	-Inf	3_-5	0.000827567270730366	0.001	0.000370126304228444	0.000308662280701746	0.000531249999999994	0.000333333333333324	0.00103344298245614	0.00194901315789474	0.00221929824561404	0.00347587719298245	0.00572149122807017	0.00872368421052632	0.0149270833333333	0.0255219298245614	0.039827850877193	0.0584857456140351	0.0819210526315789	0.109334429824561	0.13686951754386	0.162482456140351	0.189939692982456	0.219078947368421	0.248470394736842	0.277854166666667	0.299137061403509	0.310810307017544	0.321497807017544	0.331257675438596	0.338395833333333	0.341832236842105	0.347183114035088	0.352253420908593	0.353478070175439	0.355002192982456	0.358385964912281	0.360394088669951	0.361849780701754	0.366509868421053	0.369467980295566
551	581	-Inf	-8	-8	-3	-Inf	-Inf	-Inf	-Inf	3_-6	0.001	0.001	0.00133333333333334	0.00102681992337165	0.000333333333333338	4.0021929824562e-05	0	0	0.000333333333333338	0.00112972085385879	0.00245977011494253	0.00467324561403509	0.007544061302682	0.0119446271929825	0.0207290640394089	0.0351461412151068	0.053808429118774	0.0766633825944171	0.104205801860974	0.135527093596059	0.168729166666667	0.201226600985222	0.232394736842105	0.261484400656814	0.286632183908046	0.304782156540777	0.320698412698413	0.33564367816092	0.346871921182266	0.353564860426929	0.358773399014778	0.362425287356322	0.366672131147541	0.371787978142076	0.376180623973727	0.379646414887794	0.382567049808429	0.385571428571429	0.388445539135194
552	584	-Inf	-1	-1	-Inf	-5	-Inf	-Inf	-Inf	3_1	0.00299999999999999	0.00235964912280701	0.00185307017543859	0.0019736842105263	0.00246688560481663	0.00266666666666666	0.00221326754385964	0.00199999999999999	0.00244006568144499	0.00266666666666666	0.00257361795292829	0.00208100711548986	0.00133333333333333	0.00133333333333333	0.00160142543859649	0.00155829228243021	0.00205145046524356	0.00191118421052631	0.00133333333333333	0.00153070175438596	0.00164309210526315	0.00133333333333333	0.00134320175438596	0.00149671052631578	0.00100383141762451	0.000666666666666663	0.00129720853858784	0.00180842911877394	0.00139792008757525	0.00112753147235905	0.00190695128626162	0.00210673234811165	0.0011215106732348	0.000999999999999987	0.00125779967159277	0.000999999999999987	0.00075643130815544	0.000666666666666663	0.000666666666666663
553	585	-Inf	-2	-2	-Inf	-6	-Inf	-Inf	-Inf	3_0	0.00198684210526317	0.00233333333333334	0.00251973684210527	0.00202631578947369	0.002	0.00170819672131149	0.00133333333333334	0.00161029009304872	0.00176902025177888	0.00173879781420766	0.00133333333333334	0.00182513661202186	0.0022616310892173	0.00176939890710383	0.00161038251366121	0.00133333333333334	0.00137438423645321	0.00146666666666667	0.00102513661202186	0.00151693989071039	0.002324043715847	0.00183196496989601	0.00101311475409836	0.00048549534756432	0.000977595628415302	0.00133333333333334	0.00103825136612022	0.000879781420765031	0.000387978142076508	0.000333333333333338	0.000595081967213124	0.001	0.001	0.000930054644808746	0.000438251366120225	5.30054644808751e-05	0.000544808743169407	0.00103667214012042	0.00152896174863389
554	586	-Inf	-3	-3	-Inf	-7	-Inf	-Inf	-Inf	3_-1	0.00333333333333334	0.0036545853926414	0.00333333333333334	0.00302521929824562	0.00333333333333334	0.00333333333333334	0.00345559210526316	0.00366666666666667	0.00344736842105263	0.00273026315789474	0.00276354679802956	0.00325700164744646	0.00333333333333334	0.00333333333333334	0.00333333333333334	0.00333333333333334	0.003	0.00234539473684211	0.00195504385964912	0.00207675438596492	0.00263486842105263	0.00233333333333334	0.002	0.002	0.00233881578947369	0.00233552631578947	0.002	0.00245723684210527	0.002376026272578	0.00205592105263158	0.00196546052631579	0.002	0.002	0.00222368421052632	0.00266666666666666	0.0024696223316913	0.00174177631578947	0.00166666666666666	0.00166666666666666
555	587	-Inf	-4	-4	-Inf	-8	-Inf	-Inf	-Inf	3_-2	0.00199999999999999	0.00199999999999999	0.00199999999999999	0.00199999999999999	0.00233333333333333	0.00233333333333333	0.00154879385964912	0.00161083743842364	0.00222916666666666	0.00199999999999999	0.0020903119868637	0.00208333333333332	0.00174329501915708	0.00199999999999999	0.00193749999999999	0.00166666666666666	0.00166666666666666	0.00187499999999999	0.00236781609195402	0.00266666666666666	0.00199999999999999	0.00164203612479474	0.00166119321291735	0.00149808429118773	0.00166666666666666	0.00166666666666666	0.00135686918445538	0.00133333333333333	0.00162889983579638	0.00121162280701753	0.000999999999999987	0.00144061302681992	0.00140010946907498	0.00133333333333333	0.00133333333333333	0.00125561029009304	0.000999999999999987	0.00106294471811712	0.00155592105263157
556	588	-Inf	-5	-5	-Inf	-9	-Inf	-Inf	-Inf	3_-3	0.001	0.00131964969896005	0.00152052545155994	0.00102741228070176	0.000867872807017543	0.000374931581828137	0.000236453201970442	0.000944627192982456	0.00133333333333334	0.00159758771929824	0.00166666666666666	0.00141652983032294	0.00181992337164751	0.00280592105263158	0.00385550082101806	0.00577777777777777	0.00910581140350878	0.0139605911330049	0.0217586206896552	0.0339523809523809	0.0486896551724138	0.0668377192982456	0.0893065134099617	0.117733004385965	0.149746579091407	0.180498355263158	0.211862068965517	0.242311403508772	0.269888524590164	0.294070060207991	0.311033388067871	0.318513409961686	0.323399014778325	0.324741652983032	0.31956376573618	0.316789272030651	0.315711001642036	0.316174603174603	0.320561029009305
557	589	-Inf	-6	-6	-Inf	-10	-Inf	-Inf	-Inf	3_-4	0.000666666666666663	0.000666666666666663	0.000333333333333324	0.000333333333333324	0.000133004926108371	0.000625136612021853	0.00133333333333333	0.00133333333333333	0.00133333333333333	0.00185573770491803	0.00292775041050903	0.00465188834154352	0.00783524904214559	0.0124338797814208	0.0199612021857923	0.0321412151067323	0.0475163934426229	0.0665243568691844	0.090407650273224	0.119601092896175	0.148955737704918	0.181588943623426	0.215207650273224	0.245100711548987	0.275610928961749	0.295535519125683	0.303502732240437	0.309617486338798	0.317840152755046	0.324699453551913	0.328308743169399	0.331187124931806	0.334625136612022	0.338279781420765	0.341389071038251	0.343160392798691	0.345480327868852	0.348183360700602	0.348884153005464
558	590	-Inf	-7	-7	-Inf	-11	-Inf	-Inf	-Inf	3_-5	0.000494233937397035	0.000666666666666663	0.0011482701812191	0.00071600877192982	0	0.000591008771929821	0.00133333333333333	0.00218201754385964	0.00321929824561404	0.00420702910488743	0.00697039473684209	0.0121617324561403	0.0192630422844591	0.0306019736842105	0.0471842105263158	0.069234649122807	0.0987927631578948	0.134698464912281	0.172967706622879	0.21240350877193	0.252379310344828	0.294360745614035	0.338267543859649	0.36931798245614	0.387811403508772	0.397822660098522	0.402609555189456	0.407193760262726	0.412125	0.416835526315789	0.421287356321839	0.424671052631579	0.428332785087719	0.432007675438597	0.434149425287356	0.436394736842105	0.438627192982456	0.441013157894737	0.444715460526316
559	591	-Inf	-8	-8	-Inf	-12	-Inf	-Inf	-Inf	3_-6	0.00182675438596491	0.00136070060207992	0.000561576354679803	0	0.000465460526315791	0.000666666666666663	0	0	0.000437500000000002	0.00119517543859649	0.00278563596491228	0.0055008210180624	0.00909961685823755	0.0149747807017544	0.0252916666666667	0.0396666666666667	0.058577850877193	0.0833448275862069	0.113574712643678	0.146197368421053	0.180498631636563	0.215874657909141	0.250754789272031	0.287881578947368	0.318500821018062	0.337276864035088	0.351425287356322	0.361031798245614	0.366849480021894	0.372009304871374	0.376302681992337	0.378970443349754	0.382066666666667	0.385984674329502	0.390437704918033	0.394391351943076	0.397091954022988	0.398253968253968	0.400669950738916
560	594	-Inf	-1	-1	-Inf	-Inf	0	-Inf	-Inf	3_1	0.00266666666666665	0.00266666666666665	0.00218640350877192	0.00199999999999999	0.00246655701754385	0.00295997807017543	0.00233333333333333	0.00177412280701753	0.00189418859649121	0.00193212917350847	0.00166666666666665	0.00141488779419813	0.00133333333333333	0.00157088122605363	0.00206403940886698	0.00210964912280701	0.0015670498084291	0.000999999999999987	0.00136891078270388	0.0018615216201423	0.00166666666666665	0.00148604269293923	0.00166666666666665	0.00166666666666665	0.00134099616858237	0.00133333333333333	0.00133333333333333	0.000999999999999987	0.00129720853858784	0.00166666666666665	0.00110180623973726	0.000999999999999992	0.00126765188834154	0.000999999999999987	0.000999999999999998	0.00133333333333333	0.00109578544061302	0.00099999999999999	0.000999999999999992
561	595	-Inf	-2	-2	-Inf	-Inf	-1	-Inf	-Inf	3_0	0.00349315818281335	0.00366666666666667	0.00337499999999999	0.00299999999999999	0.0031319102353585	0.00304214559386972	0.00288212719298245	0.00238916256157635	0.00222916666666666	0.00226382047071702	0.00251395730706076	0.00275	0.0021800766283525	0.00190257252326218	0.00233333333333334	0.00233333333333333	0.00233333333333334	0.00233333333333333	0.00229885057471265	0.002	0.00201970443349754	0.0021543513957307	0.002	0.0021647509578544	0.00200930487137384	0.00233333333333333	0.00233333333333333	0.0020607553366174	0.00166666666666666	0.00157675438596492	0.00228133552271484	0.00222605363984674	0.00173344280240833	0.00175916803503011	0.002	0.00225561029009304	0.002	0.002	0.00177741228070175
562	596	-Inf	-3	-3	-Inf	-Inf	-2	-Inf	-Inf	3_-1	0.00849342105263158	0.00866666666666667	0.0077061403508772	0.00733333333333333	0.00780043859649123	0.0077061403508772	0.00733333333333333	0.00705317982456141	0.00611951754385966	0.00540010946907499	0.00533333333333334	0.00533333333333334	0.00525438596491229	0.00476135741652983	0.00433333333333334	0.00410837438423646	0.0040515350877193	0.00433333333333334	0.00392446633825945	0.00333333333333334	0.003	0.003	0.00333333333333334	0.00333333333333334	0.00333333333333334	0.003	0.00268421052631579	0.00285823754789272	0.00266666666666666	0.00266666666666666	0.00295347564313082	0.0027799671592775	0.00272742200328407	0.00256814449917898	0.00233333333333334	0.00224904214559388	0.00175643130815544	0.00180569239189929	0.00256212370005474
563	597	-Inf	-4	-4	-Inf	-Inf	-3	-Inf	-Inf	3_-2	0.00634758771929823	0.00599999999999999	0.00633333333333333	0.00633333333333333	0.00613300492610837	0.00633333333333333	0.00599999999999999	0.00544608648056923	0.00566666666666665	0.00566666666666665	0.00491297208538587	0.00491297208538587	0.00492841530054644	0.00420504385964911	0.00361038251366119	0.00376354679802955	0.0043743842364532	0.00466666666666665	0.00502513661202185	0.00514972677595628	0.00464808743169398	0.00383196496989599	0.00301311475409835	0.00333333333333333	0.0039551176792556	0.00366666666666665	0.00337158469945354	0.00299999999999999	0.00327868852459016	0.0038967213114754	0.00340491803278688	0.00266666666666665	0.00242185792349726	0.0025967213114754	0.00210491803278688	0.00172021857923497	0.00221167484997272	0.00225901639344262	0.00147103825136611
564	598	-Inf	-5	-5	-Inf	-Inf	-4	-Inf	-Inf	3_-3	0.000679824561403512	1.31578947368423e-05	0.000146381578947378	0.000333333333333338	0.000932676518883415	0.00133333333333334	0.00088048245614035	0.000666666666666663	0.000772304324028459	0.00153070175438596	0.00260919540229886	0.00383662280701755	0.00639135194307609	0.00980459770114943	0.0149621710526316	0.0241488779419814	0.0381964969896004	0.0585356359649123	0.0841313628899836	0.113018640350877	0.145934210526316	0.18268201754386	0.218917214912281	0.254938697318008	0.289923918992884	0.316936065573771	0.339379934210526	0.353252873563218	0.357930921052632	0.360707717569786	0.361617872807018	0.363103448275862	0.366824561403509	0.367524904214559	0.368	0.369901315789474	0.373109289617486	0.376266557197592	0.375773946360153
565	599	-Inf	-6	-6	-Inf	-Inf	-5	-Inf	-Inf	3_-4	0.000493421052631572	2.63157894736841e-05	0	0.000921052631578948	0.0012	0.000416393442622943	0.000333333333333324	0.000333333333333324	0.000538040503557739	0.00126120218579234	0.00234811165845649	0.0048111658456486	0.00824028461959497	0.0133311475409836	0.0224071038251366	0.0360016420361248	0.0527241379310345	0.0752	0.103558469945355	0.134417486338798	0.165252873563218	0.196101639344262	0.228554098360656	0.262026229508197	0.290504385964912	0.306868852459016	0.316016393442623	0.322136612021858	0.328393889798145	0.333721767594108	0.337426382047072	0.340187124931806	0.342645901639344	0.34487650273224	0.346350791052919	0.347827059465357	0.348032240437158	0.349553366174056	0.352702732240437
566	600	-Inf	-7	-7	-Inf	-Inf	-6	-Inf	-Inf	3_-5	0.00065460526315789	3.62438220757826e-05	0.000518640350877187	0.000641447368421048	0.00140625	0.002	0.00245559210526315	0.00351370614035088	0.00499561403508772	0.00728508771929825	0.0105385878489327	0.0160076880834706	0.0255142543859649	0.0398070175438596	0.0587987938596491	0.0850537280701754	0.118850877192982	0.15525	0.192218201754386	0.230993421052632	0.271178728070175	0.309583333333333	0.341542763157895	0.362946271929825	0.378126096491228	0.3888125	0.396559210526316	0.402400219298246	0.405850574712644	0.406944078947368	0.409126096491228	0.413712096332786	0.417425438596491	0.420671052631579	0.424175438596491	0.426727422003284	0.428441337719298	0.43058826754386	0.433290640394089
567	601	-Inf	-8	-8	-Inf	-Inf	-7	-Inf	-Inf	3_-6	0.00133333333333334	0.00133333333333334	0.00151973684210526	0.000719298245614032	0.000200328407224962	0.000291803278688529	0.000117679255610292	0.000333333333333338	0.00076902025177887	0.0015224043715847	0.0025944170771757	0.00505464480874317	0.00919376026272577	0.0155617486338798	0.0258530054644809	0.040431855500821	0.0597192118226601	0.0863333333333333	0.11704262295082	0.150852459016393	0.185307650273224	0.21875697865353	0.254174863387978	0.288919540229885	0.313392349726776	0.330371584699453	0.346109289617486	0.357191256830601	0.36696174863388	0.374882513661202	0.38199781420765	0.38972349726776	0.395871249318058	0.400156284153005	0.404512568306011	0.408810382513661	0.412179234972678	0.415370005473454	0.41703606557377
568	604	-Inf	-1	-1	-Inf	-Inf	-Inf	-1	-Inf	3_1	0.00533333333333331	0.00501315789473683	0.00466666666666665	0.004359649122807	0.00386699507389161	0.00366666666666665	0.00421546052631577	0.00372295081967212	0.00299999999999999	0.00299999999999999	0.00333333333333331	0.00308702791461411	0.00266666666666665	0.00289726775956283	0.00299999999999999	0.00278489326765187	0.00229234972677594	0.00199999999999999	0.00166666666666665	0.00166666666666666	0.00199071038251365	0.00133059660645866	0.000673224043715843	0.00115216201423097	0.00164426229508195	0.0011967213114754	0.00070491803278688	0.00112021857923496	0.00133333333333333	0.000666666666666663	0.000666666666666663	0.000913256955810147	0.00042185792349727	0.000263387978142069	0.000228415300546451	0.000440261865793785	0.001	0.00103667214012042	0.00133333333333333
569	605	-Inf	-2	-2	-Inf	-Inf	-Inf	-2	-Inf	3_0	0.00266666666666665	0.00266666666666665	0.00233333333333331	0.00294736842105262	0.00333333333333331	0.0027456140350877	0.00221291735084837	0.00199999999999999	0.002547149122807	0.00299999999999999	0.00248026315789472	0.00199999999999999	0.00199999999999999	0.00223864258347015	0.00266666666666665	0.00221674876847289	0.00133333333333331	0.0017558839627805	0.00233333333333331	0.00213596491228069	0.00169024122807016	0.00199999999999999	0.00266666666666665	0.00266666666666665	0.00200766283524903	0.00117733990147781	0.00131578947368419	0.00180842911877393	0.00230103995621235	0.00266666666666665	0.0023798576902025	0.00155336617405581	0.00106075533661739	0.001431855500821	0.00166666666666665	0.00158237547892718	0.00157690202517787	0.00166666666666665	0.00189545703338805
570	606	-Inf	-3	-3	-Inf	-Inf	-Inf	-3	-Inf	3_-1	0.003	0.0033201754385965	0.0028530701754386	0.00266666666666666	0.00293421052631579	0.00303995621237001	0.0024265350877193	0.00227969348659004	0.003	0.00273399014778325	0.0027593201754386	0.003	0.003	0.00323848684210527	0.00293486590038314	0.00244188596491228	0.00233333333333334	0.00254385964912281	0.00333333333333334	0.0031368363437329	0.00233333333333334	0.00233333333333334	0.00232457580733443	0.00183168859649123	0.00133880678708265	0.00182101806239737	0.0023136288998358	0.00213980263157895	0.00263273125342091	0.003	0.00214449917898194	0.00188888888888889	0.00247916666666666	0.00276315789473684	0.00274384236453202	0.00225164473684211	0.002	0.00193212917350848	0.00143951833607006
571	607	-Inf	-4	-4	-Inf	-Inf	-Inf	-4	-Inf	3_-2	0.00100000000000001	0.001	0.000853070175438609	0.00127969348659004	0.00179989035087719	0.00141337719298246	0.00100000000000001	0.0012796052631579	0.00143914473684211	0.00166666666666666	0.002	0.002	0.00192172961138479	0.00166666666666668	0.00160207991242475	0.00133333333333334	0.00105035577449371	0.00154331140350877	0.00196381578947369	0.00166666666666666	0.00168910782703886	0.00181798245614036	0.00200875752599891	0.00250136836343733	0.00233881578947368	0.00169239189928845	0.00102025177887248	0.000806239737274226	0.001	0.00133333333333334	0.00190257252326218	0.00233333333333334	0.00206349206349206	0.00100000000000001	0.00100000000000001	0.00125177887246854	0.000759168035030115	0.00106677613574165	0.00155975877192983
572	608	-Inf	-5	-5	-Inf	-Inf	-Inf	-5	-Inf	3_-3	0.000160351455244374	1.26096491228072e-05	0	0	0.000468201754385966	0.000666666666666663	0.00133333333333334	0.00105098684210526	0.000224052718286659	0.000269736842105267	0.00076315789473684	0.00125657894736843	0.00133333333333334	0.00108936403508772	0.000666666666666663	0.000666666666666663	0.000666666666666663	0.00110197368421053	0.00133333333333334	0.00112862616310892	0.00130208333333334	0.000808662280701752	0.00103624382207578	0.00202412280701755	0.002	0.0021655701754386	0.00331030701754387	0.00348574561403509	0.00304269293924467	0.00427741228070176	0.00585987958401752	0.00762500000000001	0.0103771929824561	0.0128925438596491	0.015359649122807	0.0185888157894737	0.0225822368421053	0.0281029009304871	0.0347565789473684
573	609	-Inf	-6	-6	-Inf	-Inf	-Inf	-6	-Inf	3_-4	0.00049342105263158	0.000986842105263145	0.000666666666666663	0.000666666666666663	0.000666666666666663	7.89473684210521e-05	0.00012041598248495	0.000613486842105261	0.000893092105263148	0.000933223864258336	0.00151973684210525	0.00250491803278688	0.00472807017543859	0.00767049808429118	0.0120509868421053	0.0183743842364532	0.0269550438596491	0.0401269841269841	0.05535960591133	0.0736973684210526	0.0976299342105263	0.12550274122807	0.15399890530925	0.186563596491228	0.22304214559387	0.260032840722496	0.29480701754386	0.320904214559387	0.339267651888342	0.35535632183908	0.373751505199781	0.388252873563218	0.395967159277504	0.407425287356322	0.417356907894737	0.419088122605364	0.425448275862069	0.431069512862616	0.433850027367269
574	610	-Inf	-7	-7	-Inf	-Inf	-Inf	-7	-Inf	3_-5	0.000986842105263159	0.00133333333333334	0.0003743842364532	0	0.000666666666666663	0.000666666666666663	0.000548440065681444	0.00061129385964912	0.0013125	0.002	0.00260471491228071	0.00508429118773947	0.00861302681992338	0.0130296052631579	0.0203125	0.0322222222222222	0.0475208333333333	0.0679261083743842	0.0948390804597701	0.126281798245614	0.158064039408867	0.192413245758073	0.227383141762452	0.263205043859649	0.299378215654078	0.321888157894737	0.336620689655172	0.354520833333333	0.369995073891626	0.380229885057471	0.389168035030104	0.394323481116585	0.397933333333333	0.40259715380405	0.407771038251366	0.412469622331691	0.413287356321839	0.415238095238095	0.419671592775041
575	611	-Inf	-8	-8	-Inf	-Inf	-Inf	-8	-Inf	3_-6	0.000666666666666663	0.000666666666666663	0.0001469298245614	0.000333333333333337	0.000666666666666663	0.00037328954570333	0.000120065789473686	0.00117241379310345	0.00199999999999999	0.00226600985221674	0.00388925438596491	0.00735526315789473	0.0122791461412151	0.0196260964912281	0.0321494252873563	0.0495416666666667	0.0721050903119868	0.10280701754386	0.137311403508772	0.174779419813903	0.21348275862069	0.253335526315789	0.29499890530925	0.330101973684211	0.357709906951286	0.373525451559934	0.386781609195402	0.401774671052632	0.409095785440613	0.412755336617406	0.417707170224412	0.420333333333333	0.424104166666667	0.429921052631579	0.43428078817734	0.438068530701754	0.444685307017544	0.450141762452107	0.452227148330597
584	624	-Inf	-1	-Inf	4	-5	-Inf	-Inf	-Inf	3_1	0.00349368478857771	0.0039873903508772	0.004	0.004	0.00413486842105264	0.00403837719298246	0.00454475562877541	0.00433333333333334	0.00366666666666668	0.00366666666666668	0.00366666666666668	0.00392324561403509	0.00433333333333334	0.00384539473684212	0.00359594298245615	0.00356414473684212	0.00339089912280703	0.00366666666666668	0.0036217105263158	0.00292391899288452	0.00269791666666668	0.0033826754385965	0.00368478857770457	0.004	0.00401096491228071	0.00450109649122808	0.00433333333333334	0.00315241228070176	0.00302134646962233	0.003	0.00329830322933772	0.00320833333333334	0.00271491228070176	0.00322368421052632	0.00393859649122808	0.00347039473684212	0.00274177631578948	0.00333333333333334	0.00357785087719299
585	625	-Inf	-2	-Inf	3	-6	-Inf	-Inf	-Inf	3_0	0.00766666666666667	0.00766666666666667	0.00685307017543859	0.00666666666666667	0.00699999999999999	0.00699999999999999	0.00621510673234811	0.00627704918032786	0.00643568691844554	0.00640546448087431	0.00649261083743842	0.00550738916256157	0.00466666666666667	0.00512786885245901	0.00566666666666667	0.00545155993431855	0.00499999999999999	0.00519999999999999	0.00566666666666667	0.00548306010928962	0.00499999999999999	0.00483169398907103	0.00466666666666667	0.005151912568306	0.00408771929824562	0.00259016393442623	0.00259016393442623	0.00299999999999999	0.00327823240589197	0.00289689034369885	0.00240503557744936	0.00208674304418984	0.00208852459016392	0.00199999999999999	0.00222804146208401	0.00233333333333333	0.00233333333333333	0.00196332785987959	0.00166666666666666
586	626	-Inf	-3	-Inf	2	-7	-Inf	-Inf	-Inf	3_-1	0.00166666666666666	0.00230596606458675	0.00214583333333332	0.00202791461412151	0.00220142309797482	0.00170833333333333	0.0017845394736842	0.0022775041050903	0.00277083333333333	0.00299999999999999	0.00248574561403508	0.00199999999999999	0.00240996168582375	0.00243076081007115	0.0019375	0.00166666666666666	0.00138204707170224	0.00166666666666665	0.002	0.00219376026272577	0.00198029556650246	0.00148768472906403	0.00166666666666666	0.00133716475095785	0.000999999999999987	0.0013015350877193	0.00228735632183907	0.00233333333333333	0.00174207650273224	0.0018782894736842	0.00166666666666666	0.00144061302681992	0.00166666666666666	0.00199999999999999	0.002	0.00199999999999999	0.00223700054734537	0.00199999999999999	0.00155446086480569
587	627	-Inf	-4	-Inf	1	-8	-Inf	-Inf	-Inf	3_-2	0.000666666666666655	0.000666666666666649	0.000999999999999987	0.00130651340996166	0.000999999999999987	0.000706688596491211	0.000999999999999987	0.000999999999999987	0.000999999999999987	0.001265899122807	0.000666666666666649	0.00091844553913518	0.0010782703886152	0.00109539473684209	0.00126874657909139	0.000775767543859633	0.000666666666666651	0.000876644736842096	0.000666666666666649	0.000666666666666657	0.000689107827038844	0.000999999999999987	0.00133333333333331	0.00133333333333331	0.00133333333333331	0.000999999999999987	0.000999999999999987	0.000999999999999987	0.000999999999999987	0.000666666666666649	0.000666666666666661	0.00133333333333331	0.00106349206349205	0.000333333333333324	0.000588524590163929	0.000585112205801845	9.25013683634348e-05	0	0.000226425438596485
588	628	-Inf	-5	-Inf	0	-9	-Inf	-Inf	-Inf	3_-3	0.000666666666666677	0.000666666666666677	0.000519736842105271	2.63157894736846e-05	0.000267543859649127	0.000960043787629996	0.000546600877192991	0.000333333333333338	0.000333333333333338	0.000599780701754395	0.00166666666666668	0.00191940789473685	0.00223645320197045	0.00323848684210527	0.00459386973180078	0.00701313628899836	0.0104581280788177	0.0155263157894737	0.0229945175438597	0.0322632731253421	0.0425756578947368	0.0550864805692392	0.0678768472906404	0.079874451754386	0.0921964969896005	0.102901864035088	0.113252873563218	0.123124794745484	0.132388157894737	0.14380021893815	0.157552631578947	0.173	0.188319102353585	0.202171319102354	0.21395675971538	0.224878837719298	0.234770114942529	0.241481116584565	0.246711001642036
589	629	-Inf	-6	-Inf	-1	-10	-Inf	-Inf	-Inf	3_-4	0.000333333333333324	0.000653487095002741	0.000520285087719292	0.000333333333333324	0.000866776315789473	0.000666666666666663	0.000119321291735082	0.000333333333333324	0.000772304324028459	0.001	0.0016080043859649	0.00283662280701754	0.00415544608648057	0.00608866995073892	0.0104934210526316	0.0175730706075534	0.026911877394636	0.0402725779967159	0.0566141215106732	0.0743481116584565	0.0927903667214012	0.111701206140351	0.129563218390805	0.146648026315789	0.163731800766284	0.181285635964912	0.201080459770115	0.219700109649123	0.236844006568145	0.249919540229885	0.258569786535304	0.267298360655738	0.273739463601533	0.279822112753147	0.286694581280788	0.29088122605364	0.294091954022988	0.297587301587302	0.300226053639847
590	630	-Inf	-7	-Inf	-2	-11	-Inf	-Inf	-Inf	3_-5	0.000319078947368433	0.000347039473684216	0.000666666666666677	0.000360197368421058	0.000333333333333338	0.000625136612021867	0.000215654077723046	0	0.000102353585112207	0.00111693989071039	0.00301477832512316	0.00523152709359606	0.00959726775956284	0.0164621710526316	0.0259092896174863	0.0414105090311987	0.0600164203612479	0.082	0.109891803278689	0.139832786885246	0.168510928961749	0.195407224958949	0.222632786885246	0.252589198036007	0.277990147783251	0.293475409836066	0.305081967213115	0.314595744680851	0.323016393442623	0.329469398907104	0.334093989071038	0.337100381887616	0.33955737704918	0.342613114754098	0.344351912568306	0.346987978142076	0.350360065466448	0.350444808743169	0.351528961748634
591	631	-Inf	-8	-Inf	-3	-12	-Inf	-Inf	-Inf	3_-6	0.0021595394736842	0.00201370614035088	0.00137390350877193	0.00130646929824562	0.00179967159277504	0.00141639344262296	0.000431308155446084	0.000276956759715384	0.00097372742200328	0.00218907103825137	0.00334811165845649	0.00581116584564861	0.0108590163934426	0.0181477832512315	0.0294114754098361	0.0459589490968801	0.0667192118226601	0.0925333333333333	0.123401092896175	0.157886338797814	0.190499178981938	0.218073891625616	0.246933333333333	0.278342607746863	0.301102353585112	0.315355191256831	0.328633879781421	0.339294535519126	0.346957446808511	0.352262841530055	0.356689071038251	0.360014207650273	0.362469721767594	0.365962841530055	0.369475409836066	0.370333333333333	0.370333333333333	0.371370005473454	0.371862295081967
592	634	-Inf	-1	-Inf	4	-Inf	0	-Inf	-Inf	3_1	0.00498684210526314	0.00597368421052631	0.00551973684210525	0.00471929824561402	0.00453289473684209	0.00403947368421051	0.00333333333333331	0.00361348684210525	0.00444006568144497	0.00466666666666665	0.00390695128626162	0.00341392543859647	0.00366666666666665	0.00414395183360699	0.00426819923371646	0.00355043859649121	0.00299999999999999	0.00299999999999999	0.00337055281882866	0.00386348684210525	0.00366666666666665	0.0034838533114395	0.00332456140350875	0.00299999999999999	0.003327859879584	0.00299999999999999	0.00268637110016419	0.00266666666666665	0.00236726874657907	0.00266666666666665	0.00295183360700601	0.00277777777777777	0.00206249999999999	0.00176315789473684	0.00199999999999999	0.00241543513957305	0.00266666666666665	0.00233333333333331	0.00256048166392992
593	635	-Inf	-2	-Inf	3	-Inf	-1	-Inf	-Inf	3_0	0.00451894563426689	0.00367927631578947	0.00314772103239978	0.00333333333333333	0.003	0.003	0.00287828947368421	0.00238440417353102	0.00266666666666666	0.0023969298245614	0.00219298245614035	0.00292324561403509	0.00249972542559033	0.00175643130815544	0.00240405701754385	0.00266666666666666	0.00239089912280701	0.0028843201754386	0.00295559210526316	0.00266666666666666	0.00260416666666666	0.00180866228070175	0.00135142543859648	0.00166666666666666	0.00166666666666666	0.0015016447368421	0.00165897858319604	0.00148549534756431	0.00135471491228069	0.00166666666666666	0.00196491228070176	0.002	0.00171538040503558	0.00155537280701754	0.00133333333333333	0.00133333333333333	0.0015911330049261	0.00166666666666666	0.00191118421052632
594	636	-Inf	-3	-Inf	2	-Inf	-2	-Inf	-Inf	3_-1	0.00249342105263157	0.00234649122807017	0.00218695175438596	0.00199999999999999	0.00166666666666666	0.00195949644225506	0.00245265462506841	0.0023876096491228	0.00199999999999999	0.002	0.00166666666666666	0.00166666666666666	0.00192227695675971	0.00166666666666666	0.0017938596491228	0.00233333333333333	0.00223481116584564	0.0014577850877193	0.00170169677066229	0.00219462719298245	0.00197920087575259	0.00148659003831418	0.00166009852216748	0.00133333333333333	0.00100767543859649	0.00133333333333334	0.00164473684210526	0.002	0.00199999999999999	0.00212260536398467	0.00205145046524356	0.00155883962780514	0.00160043787629994	0.00157361795292829	0.00108100711548987	0.00107827038861522	0.00133333333333334	0.00139627805145047	0.00144444444444444
595	637	-Inf	-4	-Inf	1	-Inf	-3	-Inf	-Inf	3_-2	0.00317324561403509	0.003	0.00281359649122808	0.003	0.003	0.00329337712096333	0.00321326754385965	0.003	0.003	0.003	0.003	0.00274767378215655	0.00266666666666668	0.00290515350877193	0.00293486590038315	0.00244188596491229	0.002	0.002	0.00240789473684211	0.00319704433497538	0.00295285087719299	0.00214967105263158	0.00234320175438597	0.00266666666666668	0.00299616228070176	0.00317763157894737	0.00236945812807882	0.00228352490421457	0.00296770662287904	0.00287267759562842	0.00295339912280702	0.00322058018609743	0.00272796934865901	0.00243146929824562	0.00266666666666668	0.00258292282430214	0.00233333333333334	0.00206896551724138	0.00210509031198687
596	638	-Inf	-5	-Inf	0	-Inf	-4	-Inf	-Inf	3_-3	0.000492872807017551	0.000666666666666677	0.001	0.001	0.000333333333333338	0.000333333333333338	0.000333333333333338	5.63765736179538e-05	0.000333333333333338	0.000594535519125692	0.000579638752052554	0.000333333333333338	0.000953005464480882	0.00269243421052632	0.00455846994535519	0.00695730706075535	0.00999507389162562	0.0143333333333333	0.0207606557377049	0.0294885245901639	0.0392043715846995	0.0501981390257252	0.0621693989071038	0.0743196944899073	0.0851954022988506	0.0951256830601093	0.104863387978142	0.11386524822695	0.122234972677596	0.130835519125683	0.14351912568306	0.159195853791598	0.174677595628415	0.18680218579235	0.197586885245902	0.208577049180328	0.215450081833061	0.221075409836066	0.22668087431694
597	639	-Inf	-6	-Inf	-1	-Inf	-5	-Inf	-Inf	3_-4	0.001	0.000679824561403518	0.000146381578947371	0.000333333333333338	0.000666666666666677	0.000373903508771935	0	0.000279146141215111	0.000666666666666677	0.000666666666666677	0.00075862068965518	0.00150328947368422	0.0034696223316913	0.00666283524904215	0.010577302631579	0.0161340996168582	0.025592227695676	0.0389660087719298	0.0549310344827586	0.0725751096491228	0.0922982456140351	0.113826754385965	0.133320723684211	0.15272140120416	0.173735084838533	0.197164480874317	0.222298793859649	0.246339901477832	0.26821600877193	0.28407881773399	0.293788377192982	0.301646962233169	0.309712719298246	0.316816091954023	0.322217296113848	0.326657894736842	0.329590163934426	0.33240065681445	0.335808429118774
598	640	-Inf	-7	-Inf	-2	-Inf	-6	-Inf	-Inf	3_-5	0.00216008771929824	0.00265350877192982	0.002	0.002	0.00233333333333333	0.00204002192982456	0.00109359605911329	0.000107456140350877	0.000212370005473452	0.00173026315789474	0.00337000547345375	0.00534210526315789	0.00863054187192117	0.0135285087719298	0.0218212719298246	0.0349567597153804	0.0528355263157895	0.0740377668308703	0.0982066885964912	0.124533661740558	0.15164367816092	0.178811165845649	0.206753694581281	0.232247400109469	0.261998903508772	0.288972632731253	0.304800438596491	0.319326765188834	0.333402298850575	0.342672140120416	0.349130815544609	0.352885964912281	0.355748221127531	0.357525998905309	0.358255610290093	0.36016310892173	0.362355263157895	0.364003837719298	0.366469074986316
599	641	-Inf	-8	-Inf	-3	-Inf	-7	-Inf	-Inf	3_-6	0.00133333333333334	0.00133333333333334	0.001	0.000692982456140347	0.000533661740558292	0.000333333333333338	0.000215654077723046	0	0.00020470717022441	0.00118907103825137	0.00301477832512315	0.00547540983606557	0.00912205801860973	0.0152284153005464	0.0248530054644809	0.0392167487684729	0.058303776683087	0.0835333333333333	0.112942076502732	0.145335519125683	0.178937158469945	0.209746031746032	0.239266666666667	0.271252873563218	0.298213114754098	0.315448087431694	0.33148087431694	0.343284153005464	0.350956284153005	0.356849726775956	0.360093989071038	0.364115300546448	0.367313147845063	0.370419672131148	0.373827322404372	0.374280327868852	0.374422950819672	0.376183360700602	0.377666666666667
600	644	-Inf	-1	-Inf	4	-Inf	-Inf	-1	-Inf	3_1	0.00282675438596491	0.0033201754385965	0.0028530701754386	0.00266666666666666	0.003	0.00270662287903667	0.00233333333333334	0.00233333333333334	0.00266666666666666	0.00240065681444992	0.00190734649122807	0.00166666666666666	0.00141215106732348	0.00166666666666666	0.00233333333333334	0.00233333333333334	0.0017175697865353	0.00157894736842106	0.00129660087719299	0.00158949096880132	0.00197701149425288	0.00166666666666666	0.00166666666666666	0.00166666666666666	0.00166666666666666	0.00151231527093596	0.00164696223316913	0.00166666666666666	0.0013672687465791	0.001	0.001	0.00144444444444445	0.0019375	0.002	0.002	0.00150328947368421	0.001	0.00173453749315818	0.00177285166940339
601	645	-Inf	-2	-Inf	3	-Inf	-Inf	-2	-Inf	3_0	0.00266666666666667	0.00298684210526316	0.0031469298245614	0.00302631578947369	0.0034663382594417	0.00395846994535519	0.00354879385964912	0.00333333333333333	0.00333333333333333	0.00333333333333333	0.00366666666666667	0.00366666666666667	0.00292829775588397	0.00266666666666668	0.00333333333333334	0.00290311986863712	0.00204098360655739	0.00233333333333334	0.00264153005464481	0.00251693989071038	0.00265737704918034	0.00233333333333334	0.00200655737704918	0.00218117131910236	0.00231092896174864	0.00253005464480875	0.00233333333333334	0.00166666666666668	0.00166666666666668	0.002	0.00173825136612023	0.00184015275504638	0.00208852459016394	0.00193005464480875	0.00189508196721313	0.00200000000000002	0.00200000000000002	0.00200000000000002	0.00180437158469947
602	646	-Inf	-3	-Inf	2	-Inf	-Inf	-3	-Inf	3_-1	0.00533333333333331	0.00565350877192981	0.00503947368421051	0.004359649122807	0.00466666666666665	0.00466666666666665	0.00433333333333331	0.00405317982456139	0.00399999999999999	0.00426644736842104	0.00466666666666665	0.00441392543859647	0.00425451559934317	0.00376151315789473	0.00339846743295019	0.00389107827038861	0.00366666666666665	0.00345614035087718	0.00399999999999999	0.00419649698960042	0.00397697368421052	0.00366666666666665	0.00367542419266557	0.00399999999999999	0.00399999999999999	0.00399999999999999	0.00368637110016419	0.0035270935960591	0.00363267543859648	0.00366666666666666	0.00338157894736841	0.00266666666666666	0.00293705528188286	0.00376299945265462	0.00399999999999999	0.00366666666666665	0.00342528735632183	0.00326546250684181	0.003
603	647	-Inf	-4	-Inf	1	-Inf	-Inf	-4	-Inf	3_-2	0.00431907894736842	0.00498629385964911	0.00437390350877194	0.0036935307017544	0.00320032840722496	0.00270819672131149	0.00233333333333334	0.00205637657361796	0.00179529282977559	0.00133333333333334	0.00124630541871921	0.00050738916256158	7.1584699453553e-05	0.000564144736842114	0.000333333333333324	0.000333333333333333	0.000292282430213457	0	0.000691803278688534	0.001	0.000324043715846986	0	0	0	0.000621784345922286	0.00133333333333333	0.000743169398907101	0.000212765957446803	0.000278688524590156	0.000333333333333334	0.000333333333333324	0.000840152755046377	0.00157814207650273	0.00173661202185792	0.00268524590163935	0.00372021857923498	0.004	0.00481530054644807	0.00678251366120218
604	648	-Inf	-5	-Inf	0	-Inf	-Inf	-5	-Inf	3_-3	0.00117324561403508	0.000680350301039952	0	0	0.000131910235358508	0.000333333333333324	0.000333333333333324	0.00061083743842364	0.000895833333333333	0.000930921052631579	0.00151425438596491	0.00174986316365627	0.00174329501915709	0.00247181171319102	0.00379166666666666	0.00544444444444444	0.00772304324028462	0.0114583333333333	0.0156781609195402	0.0213793103448276	0.029688013136289	0.0387339901477832	0.0491258894362342	0.060455938697318	0.0708245614035087	0.0822850877192982	0.0938045977011494	0.10459375	0.113950273224044	0.121614035087719	0.128938697318008	0.136609195402299	0.143998357963875	0.151813355227148	0.160450465243569	0.168321291735085	0.176458675424193	0.183819627192982	0.189783798576902
605	649	-Inf	-6	-Inf	-1	-Inf	-Inf	-6	-Inf	3_-4	0.000839912280701753	0.000666666666666663	0.0011469298245614	0.00102681992337165	0.00073355263157895	0.000333333333333338	0.000786184210526322	0.000720394736842102	0	0	0.000425438596491221	0.00117022441160371	0.00264473684210526	0.00414176245210728	0.00598686371100164	0.00979385964912281	0.0151302681992337	0.0236458333333333	0.0352227695675971	0.0483174603174603	0.0630377668308703	0.0796551724137931	0.0979429824561404	0.118655172413793	0.138693486590038	0.157811165845649	0.176168035030104	0.192218390804598	0.209366174055829	0.226977011494253	0.24195894909688	0.253834154351396	0.263954022988506	0.275579638752053	0.285885057471264	0.294174055829228	0.301325670498084	0.305301587301587	0.309336617405583
606	650	-Inf	-7	-Inf	-2	-Inf	-Inf	-7	-Inf	3_-5	0.000689730917078531	0.000321271929824566	0.000185063152114226	0	0.000135416666666669	0.000333333333333338	0.000788925438596489	0.00128234649122808	0.00177631578947368	0.00307894736842106	0.00534594298245614	0.0093141447368421	0.0155098684210526	0.0246354166666667	0.0375427631578947	0.054921052631579	0.0774133771929824	0.104219298245614	0.133030701754386	0.163661184210526	0.194336622807018	0.224654605263158	0.255489035087719	0.285366228070175	0.311902412280702	0.331960526315789	0.346467105263158	0.35850548245614	0.370166666666667	0.377941885964912	0.382758223684211	0.388085385878489	0.392184210526316	0.394892543859649	0.396271929824561	0.398553366174056	0.40247423245614	0.403333333333333	0.404556650246305
607	651	-Inf	-8	-Inf	-3	-Inf	-Inf	-8	-Inf	3_-6	0.000666666666666663	0.000666666666666663	0.000519978106185003	0.000639802631578944	0.000666666666666663	0.000373836891078274	0	0.000279057017543864	0.000772304324028459	0.001	0.00151644736842106	0.00300657894736843	0.00546633825944171	0.00866173245614035	0.0144144736842105	0.024136288998358	0.0380766283524904	0.05719978106185	0.0817301587301587	0.110886152162014	0.142101806239737	0.176292763157895	0.210426929392447	0.242464364035088	0.275153256704981	0.301167214912281	0.31992227695676	0.336736842105263	0.351024630541872	0.362252873563218	0.371750410509031	0.37752349726776	0.382671045429666	0.38911658456486	0.394270935960591	0.396979748221127	0.399187739463601	0.403507936507936	0.407226053639847
616	664	-Inf	-1	-Inf	-Inf	-5	0	-Inf	-Inf	3_1	0.00449315818281335	0.00434703947368421	0.00404166666666666	0.00336124794745484	0.00346524356869184	0.00337547892720306	0.00288212719298245	0.00266666666666666	0.0034375	0.00366666666666667	0.00315270935960591	0.00266666666666666	0.00233333333333333	0.00233333333333333	0.00245812807881773	0.00299999999999999	0.00290350877192981	0.00254166666666666	0.00270114942528735	0.00280623973727421	0.00231362889983579	0.00182101806239737	0.00167214012041598	0.00199999999999999	0.00232402846195949	0.00184948002189381	0.00135686918445538	0.00160591133004926	0.00199999999999999	0.00233333333333333	0.00233333333333333	0.0018927203065134	0.00166666666666666	0.00157416529830322	0.00183689107827039	0.002	0.00152599890530924	0.00139627805145047	0.00166666666666666
617	665	-Inf	-2	-Inf	-Inf	-6	-1	-Inf	-Inf	3_0	0.00183991228070175	0.00134649122807017	0.00181359649122807	0.002	0.002	0.002	0.00166666666666666	0.00138651315789473	0.00166666666666666	0.00166666666666666	0.00124013157894736	0.00125245901639344	0.00133333333333333	0.0015719759168035	0.00233333333333333	0.00210837438423645	0.00171820175438596	0.002	0.00196223316912972	0.00146929824561403	0.00133333333333333	0.00133333333333333	0.0010103995621237	0.00133333333333333	0.00133333333333333	0.000666666666666663	0.000350877192982447	0.000858237547892719	0.000967706622879037	0.000921729611384778	0.00133333333333333	0.00155336617405582	0.00133333333333333	0.001	0.001	0.000915708812260536	0.000423097974822105	6.9512862616309e-05	0.000562123700054729
618	666	-Inf	-3	-Inf	-Inf	-7	-2	-Inf	-Inf	3_-1	0.00549287280701754	0.00566666666666667	0.00599999999999999	0.00569353070175439	0.00566666666666667	0.00595846994535518	0.0053136288998358	0.00438970990695128	0.00476902025177887	0.00473879781420765	0.00399999999999999	0.00399999999999999	0.00426174863387978	0.00399999999999999	0.00372295081967213	0.00399999999999999	0.0036256157635468	0.00333333333333334	0.00366666666666667	0.00366666666666667	0.00299071038251366	0.00249863163656267	0.00298688524590164	0.003	0.00268910782703887	0.003	0.003	0.00266666666666668	0.00294535519125683	0.00333333333333334	0.00307158469945355	0.00242007637752319	0.00266666666666666	0.00293005464480875	0.00266666666666668	0.00227978142076504	0.00178832515002729	0.00166666666666668	0.00147103825136613
619	667	-Inf	-4	-Inf	-Inf	-8	-3	-Inf	-Inf	3_-2	0.00133333333333334	0.00133333333333334	0.00133333333333334	0.00102681992337165	0.000866776315789473	0.000959978070175439	0.001	0.000720394736842102	0.000333333333333338	0.000598795840175148	0.00057456140350877	8.15544608648069e-05	0	0.00023754789272031	0.000397372742200332	0.000442982456140353	0.000383141762452111	0.000876096491228069	0.000631089217296111	0.000138478379857692	0.000666666666666663	0.00102791461412151	0.00133991228070176	0.00166666666666666	0.00199233716475096	0.0036376573617953	0.00462287903667214	0.00508045977011494	0.00685550082101807	0.00907224958949098	0.0125927750410509	0.0179671592775041	0.0244137931034483	0.0337257799671593	0.0455747126436782	0.0604844006568144	0.0791685823754789	0.0998571428571429	0.123361247947455
620	668	-Inf	-5	-Inf	-Inf	-9	-4	-Inf	-Inf	3_-3	0.000333333333333338	0.000333333333333338	0	0.000307017543859654	0.00020010964912281	0	0.000120065789473686	0.000333333333333338	0.000546052631578951	0.00153201970443351	0.00237061403508772	0.00434263820470718	0.00829720853858786	0.0131904761904762	0.020358552631579	0.0322938596491228	0.0497246852764094	0.0713426535087719	0.098015350877193	0.129868637110016	0.163650219298246	0.197435139573071	0.229611842105263	0.261035030103996	0.292758223684211	0.317539473684211	0.335088669950739	0.346788377192982	0.352074986316366	0.355920634920635	0.357764641488779	0.360019704433498	0.364026819923372	0.367783798576902	0.372501096491228	0.374167487684729	0.376367816091954	0.379275862068966	0.37987684729064
621	669	-Inf	-6	-Inf	-Inf	-10	-5	-Inf	-Inf	3_-4	0.00150684181718665	0.00101370614035088	0.000520833333333333	0.000333333333333338	0.000131910235358513	4.21455938697324e-05	0.000215460526315793	0.000277504105090316	0.000874999999999999	0.00133333333333334	0.00151395730706076	0.00300000000000001	0.00586677631578948	0.00978981937602628	0.0161855500821018	0.0268843201754386	0.0417368421052632	0.0609583333333333	0.0851954022988506	0.112571428571429	0.141673234811166	0.174812807881773	0.208027914614122	0.241034482758621	0.274700602079912	0.300655172413793	0.317007662835249	0.326862068965517	0.335433497536946	0.339698464912281	0.342584017515052	0.346632183908046	0.349999452654625	0.353980842911877	0.357177339901478	0.361388615216201	0.365747673782157	0.367585112205802	0.368
622	670	-Inf	-7	-Inf	-Inf	-11	-6	-Inf	-Inf	3_-5	0.000160087719298248	0.0012938596491228	0.00118640350877192	0.000692982456140346	0.000666666666666663	0.000958469945355179	0.00145120614035087	0.00166666666666666	0.00187137383689107	0.00311693989071038	0.00459441707717569	0.00656486042692939	0.0105987958401752	0.017920218579235	0.0292426229508197	0.0443136288998358	0.0636338797814208	0.0892539682539683	0.12075956284153	0.155553005464481	0.19031693989071	0.224258347016968	0.259514754098361	0.296745484400657	0.329921857923497	0.349568306010929	0.362158469945355	0.372710382513661	0.379115657392253	0.382849726775956	0.385570491803279	0.388273867975996	0.391468852459016	0.394209836065574	0.396370491803279	0.398493726132024	0.399756284153005	0.40092337164751	0.403782513661202
623	671	-Inf	-8	-Inf	-Inf	-12	-7	-Inf	-Inf	3_-6	0.00184017515051998	0.00198629385964912	0.00114668856048167	0.000720394736842102	0.00020010964912281	0.000293311403508776	0.000905701754385964	0.00161293859649123	0.002	0.00253179824561403	0.00497807017543859	0.0086842105263158	0.0141759868421053	0.023	0.0373251231527094	0.0566261631089217	0.0806376573617953	0.111611842105263	0.146047071702244	0.183112938596491	0.221532346491228	0.261185550082102	0.299224958949097	0.332070175438596	0.359686918445539	0.374864035087719	0.384635467980296	0.392195949644225	0.395229714912281	0.398665024630542	0.401756030701754	0.401333333333333	0.40268253968254	0.406146381578947	0.409374863387978	0.412570881226054	0.414814997263273	0.416669950738916	0.420492610837438
624	674	-Inf	-1	-Inf	-Inf	-5	-Inf	-1	-Inf	3_1	0.00432017543859648	0.0049863163656267	0.00485416666666666	0.00436124794745484	0.00386808976464148	0.00337499999999999	0.0037845394736842	0.00427750410509031	0.00422916666666666	0.00426425438596491	0.00409046052631578	0.00383305966064585	0.00399999999999999	0.00423590585659551	0.00433333333333333	0.0041111111111111	0.00361795292829774	0.00354166666666665	0.00403448275862068	0.00413957307060754	0.00333333333333333	0.00351231527093595	0.00398905309250136	0.00316858237547892	0.00299999999999999	0.00333333333333333	0.00302298850574712	0.00333333333333333	0.00333333333333333	0.0028782894736842	0.00294800218938149	0.00353639846743294	0.00466666666666665	0.00396332785987958	0.00274822112753146	0.00284455391351942	0.00280733442802407	0.00279276315789472	0.00311056376573617
625	675	-Inf	-2	-Inf	-Inf	-6	-Inf	-2	-Inf	3_0	0.002	0.00232017543859648	0.0021469298245614	0.00202631578947369	0.00140065681444992	0.000708196721311472	0.00111767925561029	0.00161029009304872	0.00210235358511221	0.00233333333333333	0.00191297208538588	0.00191256830601093	0.00192829775588397	0.0014360655737705	0.0013896174863388	0.00145155993431856	0.001	0.0012	0.00164153005464482	0.00133333333333334	0.00168524590163934	0.00216529830322934	0.00167322404371586	0.00148549534756432	0.00135573770491804	0.00119672131147541	0.00129508196721312	0.00145355191256831	0.00138797814207651	0.000896721311475409	0.000928415300546448	0.00117377049180328	0.00166666666666667	0.00186010928961749	0.000876502732240446	0.000719672131147538	0.00121147540983607	0.00129666119321292	0.00119562841530055
626	676	-Inf	-3	-Inf	-Inf	-7	-Inf	-3	-Inf	3_-1	0.000988467874794084	0.00101206140350877	0.000703459637561796	0.000641995614035098	0.00107291666666668	0.00196217105263158	0.00208841295991215	0.00166666666666668	0.00155701754385966	0.00106315211422297	0.000957785087719308	0.00192379385964913	0.00183196046128502	0.00133333333333335	0.000928728070175441	0.000666666666666677	0.00105811403508773	0.00111513157894737	0.00166666666666668	0.00166666666666668	0.001	0.00157565789473684	0.00233333333333334	0.00197587719298247	0.00166666666666668	0.00150082101806241	0.00100713893465129	0.00118062397372743	0.00131250000000001	0.00127850877192984	0.00136781609195404	0.00133333333333334	0.00133333333333335	0.00122094298245614	0.001	0.000901315789473688	0.000666666666666677	0.00108497807017545	0.00157839912280703
627	677	-Inf	-4	-Inf	-Inf	-8	-Inf	-4	-Inf	3_-2	0.00234701696770662	0.00168037280701754	0.002	0.00261083743842364	0.00186808976464149	0.00137547892720306	0.00190241228070175	0.00261083743842364	0.00233333333333333	0.00259715380405035	0.00248604269293924	0.00175	0.00215241228070176	0.00243076081007115	0.00227093596059113	0.002	0.00195175438596491	0.00145833333333333	0.00136781609195402	0.00205418719211822	0.00198029556650246	0.00130870279146141	0.00133880678708264	0.00150191570881225	0.00100930487137384	0.00081718664477285	0.001	0.00146962233169129	0.00166666666666666	0.00154495614035087	0.00133333333333333	0.000773946360153254	0.001	0.000814997263273123	0.000585112205801856	0.000822112753147231	0.00109633278598796	0.00160372194854953	0.00111111111111111
628	678	-Inf	-5	-Inf	-Inf	-9	-Inf	-5	-Inf	3_-3	0.000666666666666663	0.000666666666666663	0.001	0.001	0.000400219298245617	1.68629933953739e-18	0.000785987958401749	0.00127905701754385	0.00110563765736179	0.00133333333333334	0.00166666666666666	0.00166666666666666	0.00166666666666666	0.00142966611932129	0.00212719298245614	0.00311330049261083	0.00299999999999999	0.00341817186644772	0.00480897646414888	0.00638970990695128	0.00772906403940887	0.00938815789473684	0.0113661740558292	0.0141628289473684	0.0179386973180077	0.0225186403508772	0.0280706075533662	0.0348684210526316	0.0430525451559934	0.0516732348111658	0.0615977011494253	0.0732633879781421	0.085344280240832	0.098512315270936	0.112065134099617	0.126014778325123	0.140793103448276	0.155174603174603	0.169683087027915
629	679	-Inf	-6	-Inf	-Inf	-10	-Inf	-6	-Inf	3_-4	0.000827018121911043	0.001	0.000370614035087725	0	0.000198464912280705	0.000294956140350882	0.00103239978034048	0.00166666666666668	0.00177594728171335	0.00253947368421054	0.00362280701754387	0.00510307017543861	0.00733388248215267	0.0102850877192983	0.0153941885964912	0.0232571271929825	0.0342209429824562	0.0484139254385965	0.0655098684210526	0.0871592775041051	0.113177083333333	0.143054276315789	0.175619989017024	0.210510964912281	0.245023026315789	0.276764254385965	0.303941885964912	0.322086622807017	0.336692939244663	0.352299890350877	0.366984126984127	0.37925	0.389798245614035	0.397230263157895	0.402657894736842	0.407353618421053	0.412098684210526	0.417266557197592	0.422445175438597
630	680	-Inf	-7	-Inf	-Inf	-11	-Inf	-7	-Inf	3_-5	0.00151973684210526	0.000359649122807022	0.000146929824561406	0.000947368421052633	0.00133333333333334	0.00133333333333334	0.00121291735084839	0.001	0.00154679802955665	0.0025328947368421	0.0042791461412151	0.00651644736842106	0.0094561403508772	0.014863711001642	0.0239616858237548	0.0376348684210526	0.054855500821018	0.0781578947368421	0.107419266557198	0.140444078947368	0.177152412280702	0.216657361795293	0.256377192982456	0.295141762452107	0.327988505747126	0.350889983579639	0.367683087027915	0.381581140350877	0.395083743842364	0.405517788724685	0.413659003831418	0.421222222222222	0.426104166666667	0.432017543859649	0.439175697865353	0.444072249589491	0.448751096491228	0.454548987411056	0.460271483305966
631	681	-Inf	-8	-Inf	-Inf	-12	-Inf	-8	-Inf	3_-6	0.000160087719298241	0.000973684210526316	0.000853070175438587	0.000666666666666663	0.000934210526315784	0.00133333333333333	0.00121291735084838	0.000999999999999999	0.00177357456140349	0.00253311439518335	0.00394627192982455	0.00592896174863387	0.00953508771929824	0.0156743295019157	0.0239643640350877	0.0376403940886699	0.0563706140350877	0.0811647509578544	0.112568144499179	0.146285087719298	0.181529057017544	0.221427631578947	0.263529830322934	0.302400219298246	0.335088122605364	0.357573070607553	0.37319298245614	0.386068965517241	0.396687465790914	0.407011494252874	0.416209085933224	0.420566502463054	0.423302134646962	0.428083743842365	0.431699561403509	0.434091954022989	0.440230432402846	0.445750410509031	0.449163656267105
640	694	-Inf	-1	-Inf	-Inf	-Inf	0	-1	-Inf	3_1	0.00550657894736842	0.00533333333333333	0.00533333333333333	0.00533333333333333	0.00440021929824562	0.00341337719298245	0.00345285087719298	0.00394581280788178	0.004	0.004	0.004	0.004	0.00392172961138479	0.00342872807017543	0.00333333333333333	0.00333333333333333	0.00366666666666667	0.00366666666666667	0.003	0.003	0.00264422550629447	0.00233333333333333	0.00234209085933223	0.00266666666666666	0.00299451754385965	0.00251315789473684	0.00233333333333333	0.00233333333333333	0.00203448275862069	0.0021247947454844	0.00233333333333333	0.002	0.002	0.00257088122605364	0.00207827038861522	0.00166666666666666	0.00190749863163656	0.00226655719759167	0.002
641	695	-Inf	-2	-Inf	-Inf	-Inf	-1	-2	-Inf	3_0	0.00232127192982455	0.00234541460735859	0.00185197368421053	0.00197478070175439	0.00213541666666666	0.00233333333333333	0.00266666666666665	0.00238432017543859	0.00189035087719298	0.00166666666666666	0.00233333333333333	0.00259033498077978	0.00199999999999999	0.00175603070175438	0.00166666666666666	0.00189747807017544	0.00194188596491227	0.0014484649122807	0.00166666666666666	0.00187171052631578	0.00203179824561404	0.00175767543859648	0.001	0.00135745614035088	0.00166118421052631	0.00133333333333334	0.00133333333333334	0.00166666666666666	0.00166666666666666	0.00152796052631578	0.00103453947368421	0.00125068418171866	0.00166666666666666	0.000888157894736841	0.000666666666666663	0.00133333333333333	0.00159155701754386	0.0017516447368421	0.00175533661740558
642	696	-Inf	-3	-Inf	-Inf	-Inf	-2	-3	-Inf	3_-1	0.00350657894736841	0.00365350877192981	0.00351973684210525	0.00302631578947367	0.00266666666666665	0.00237280701754385	0.00245374931581827	0.00266666666666665	0.00245285087719297	0.00199999999999999	0.00218640350877192	0.00241420765027321	0.00225438596491227	0.00247728516694032	0.00306524122807016	0.00310837438423644	0.00228179824561403	0.00221127531472358	0.00233333333333333	0.00193859649122806	0.00133333333333333	0.00133333333333333	0.00199999999999999	0.00216995614035087	0.00200383141762451	0.00166666666666665	0.00198245614035086	0.00199999999999999	0.00169896004378761	0.00233333333333333	0.00262014230979747	0.00199999999999999	0.00199999999999999	0.0019014778325123	0.00166666666666665	0.00166666666666665	0.0014230979748221	0.00140284619594963	0.00189545703338805
643	697	-Inf	-4	-Inf	-Inf	-Inf	-3	-4	-Inf	3_-2	0.00866666666666667	0.00866666666666667	0.00770394736842105	0.00702521929824561	0.00793640350877193	0.00833333333333333	0.00833333333333333	0.00805098684210526	0.00789071938495332	0.00793640350877193	0.00723684210526315	0.00725657894736842	0.00699999999999999	0.00651206140350877	0.00666666666666667	0.00666666666666667	0.00633333333333333	0.0061156798245614	0.00599999999999999	0.00599999999999999	0.00596874999999999	0.00566666666666667	0.00566666666666667	0.00548793859649123	0.00532785087719298	0.00516557017543859	0.00500767543859648	0.00484758771929824	0.00435467980295566	0.00419462719298245	0.00399999999999999	0.00399999999999999	0.00399999999999999	0.00399999999999999	0.00372807017543859	0.00343146929824561	0.00392489035087718	0.00424849480021893	0.00351096491228069
644	698	-Inf	-5	-Inf	-Inf	-Inf	-4	-5	-Inf	3_-3	0.00083991228070176	2.63157894736846e-05	0.000333333333333338	0.000947368421052633	0.001	0.000706688596491237	0.000546798029556658	0.000333333333333338	0.000333333333333338	0.000333333333333338	0.000517543859649127	0.001	0.00141160372194856	0.00214176245210729	0.003064039408867	0.00355701754385966	0.00443295019157089	0.00562828947368422	0.00677504105090313	0.0082528735632184	0.0104614121510673	0.013780701754386	0.0177378215654078	0.0228333333333333	0.0289074986316366	0.0358004385964912	0.0436371100164204	0.0527011494252873	0.0632516447368421	0.0742938596491228	0.086407772304324	0.102459770114943	0.119968801313629	0.136848932676519	0.153850574712644	0.170443349753695	0.186904761904762	0.204032240437158	0.222256030701754
645	699	-Inf	-6	-Inf	-Inf	-Inf	-5	-6	-Inf	3_-4	0.00401315789473685	0.00302736726874658	0.00170833333333334	0.00041707717569787	0.000201423097974825	0	0.000117872807017546	0.000610837438423654	0.000666666666666677	0.0011951754385965	0.00193804824561404	0.00316694033935413	0.00545977011494253	0.0088872468527641	0.0141458333333333	0.0216666666666667	0.0323639846743295	0.0465833333333333	0.0629770114942529	0.0832463054187192	0.107436781609195	0.136275862068966	0.169033388067871	0.201379310344828	0.232122807017544	0.263561951754386	0.289850574712644	0.307050986842105	0.324089071038251	0.341407894736842	0.356336070060208	0.369467432950192	0.377865353037767	0.383776683087028	0.38943623426382	0.394544061302682	0.399888341543514	0.405819627192982	0.410447181171319
646	700	-Inf	-7	-Inf	-Inf	-Inf	-6	-7	-Inf	3_-5	0	0	0	0	0	0	0	0	0.000105811403508769	0.000864258347016956	0.00227631578947367	0.00375533661740557	0.00587828947368419	0.00980459770114941	0.0164860426929392	0.0269254385964912	0.042176245210728	0.0618815789473684	0.0860990695128626	0.116527093596059	0.15155829228243	0.188060755336617	0.225879385964912	0.266477832512315	0.304425287356322	0.331695128626163	0.351189928845101	0.370379310344828	0.387213464696223	0.399919540229885	0.409417077175698	0.414750410509031	0.419944170771757	0.426070607553366	0.431689655172414	0.436058018609743	0.439946360153257	0.443380952380952	0.445668308702791
647	701	-Inf	-8	-Inf	-Inf	-Inf	-7	-8	-Inf	3_-6	0.001	0.001	0.001	0.001	0.000533661740558286	4.15300546448076e-05	0.000117872807017541	0.000610382513661197	0.00076902025177887	0.0015224043715847	0.00343513957307061	0.00589819376026272	0.0100491803278688	0.0168144499178982	0.0280218579234973	0.0436469622331691	0.0630114942528736	0.0887333333333333	0.119709289617486	0.15351912568306	0.187983606557377	0.222933223864258	0.259181420765027	0.295207650273224	0.322544608648057	0.33896174863388	0.353829228243021	0.367588652482269	0.378071038251366	0.383079781420765	0.386617486338798	0.390115300546448	0.393313147845063	0.396946448087432	0.399370491803279	0.401654118930715	0.403967759562842	0.405590038314176	0.408644808743169
664	722	-Inf	-Inf	1	6	-3	-Inf	-Inf	-Inf	3_3	0.00349315818281337	0.00302741228070176	0.00285416666666667	0.00266666666666668	0.00233333333333334	0.00204214559386973	0.00209758771929825	0.0022216748768473	0.00243750000000001	0.00213902572523263	0.00133333333333334	0.00133333333333334	0.00166666666666668	0.00166666666666668	0.0021247947454844	0.00288870614035088	0.0025701754385965	0.002	0.00166666666666668	0.00147290640394089	0.00166666666666668	0.00166666666666668	0.00133880678708266	0.00166666666666668	0.00134263820470718	0.000666666666666677	0.000976464148877943	0.000863711001642041	0.000666666666666677	0.000666666666666677	0.000666666666666677	0.000666666666666677	0.000400109469074992	0	0.000503557744937063	0.000666666666666677	0.000429666119321298	0.000666666666666677	0.000666666666666677
665	723	-Inf	-Inf	0	5	-4	-Inf	-Inf	-Inf	3_2	0.004	0.004	0.00366666666666668	0.00397318007662836	0.004	0.00370668859649124	0.00366666666666668	0.00338752052545157	0.00366666666666668	0.00419846491228071	0.00357456140350878	0.00282977558839629	0.003	0.00323793859649123	0.00339747807017545	0.00366666666666668	0.00328297755883963	0.00279002192982457	0.00266666666666668	0.00266666666666668	0.00264422550629448	0.00233333333333334	0.00234209085933225	0.00283470169677067	0.003	0.003	0.00331308155446087	0.00305482456140352	0.00266666666666668	0.00312479474548441	0.00304879385964913	0.00266666666666668	0.0023968253968254	0.00242911877394637	0.00292172961138479	0.00258511220580187	0.00233333333333334	0.00233333333333334	0.00233333333333334
666	724	-Inf	-Inf	-1	4	-5	-Inf	-Inf	-Inf	3_1	0.00534649122807018	0.005	0.00514692982456141	0.00502681992337165	0.00453344298245614	0.00404050355774494	0.00388048245614035	0.00366666666666667	0.00377230432402846	0.00426535087719299	0.00424122807017545	0.00374822112753147	0.003	0.003	0.00333333333333334	0.0028856048166393	0.00233333333333334	0.00275328947368421	0.003	0.00280405035577449	0.00331140350877194	0.003	0.00233333333333334	0.00250136836343733	0.00266666666666666	0.003	0.003	0.00252741228070176	0.00233333333333334	0.00266666666666666	0.00266666666666666	0.00266666666666666	0.00266666666666666	0.00257088122605364	0.00233333333333334	0.0020811403508772	0.00233333333333334	0.00233333333333334	0.00233333333333334
667	725	-Inf	-Inf	-2	3	-6	-Inf	-Inf	-Inf	3_0	0.00417324561403508	0.00367982456140351	0.003519978106185	0.00333333333333333	0.00299999999999999	0.00299999999999999	0.00311932129173508	0.00361239035087719	0.00356102900930487	0.00253728070175438	0.00233333333333333	0.00258497807017544	0.00266666666666666	0.00219188596491228	0.002	0.00222331691297208	0.00195019157088123	0.00166666666666668	0.002	0.00219485495347564	0.002	0.002	0.002	0.00183388157894737	0.00199233716475096	0.00215186403508772	0.00202189381499726	0.00219572368421052	0.00229720853858784	0.0021231527093596	0.00205090311986864	0.00189180327868853	0.00166666666666668	0.00157361795292831	0.00133333333333334	0.00148987411056377	0.00176245210727969	0.0016031746031746	0.0015561029009305
668	726	-Inf	-Inf	-3	2	-7	-Inf	-Inf	-Inf	3_-1	0.00285307017543859	0.00201368363437329	0.00233333333333333	0.00263925438596491	0.00226425438596492	0.00237493158182814	0.00254879385964912	0.00233333333333333	0.0025625	0.00233333333333333	0.00257620614035088	0.00258347016967708	0.00240996168582376	0.00243037280701754	0.002	0.002	0.00204879385964912	0.00233333333333333	0.00263218390804597	0.00233333333333333	0.00202021857923497	0.00233333333333333	0.00232785987958401	0.002	0.00232457580733442	0.00233333333333333	0.00233333333333333	0.00233333333333333	0.00174110563765736	0.00166666666666667	0.0019480021893815	0.00166666666666666	0.00166666666666667	0.002	0.002	0.00158839627805145	0.00133333333333334	0.00166666666666667	0.00188943623426382
669	727	-Inf	-Inf	-4	1	-8	-Inf	-Inf	-Inf	3_-2	0.000666666666666677	0.000986842105263159	0.001	0.001	0.001	0.000708196721311484	0.000215106732348115	0.000277049180327873	0.00076902025177888	0.000738797814207658	0.000753694581280796	0.00124630541871922	0.00207170224411604	0.00302513661202186	0.00455846994535519	0.00652709359605912	0.00862068965517242	0.0120666666666667	0.016968306010929	0.0236043715846995	0.0315194307608101	0.0417027322404372	0.053175956284153	0.0647978142076503	0.0764956140350877	0.0881420765027322	0.0991584699453552	0.107109289617486	0.112727223131478	0.119546644844517	0.127447728516694	0.13641516639389	0.148208743169399	0.159065573770492	0.168210038188762	0.176748499727223	0.183204371584699	0.189403393541325	0.195992349726776
670	728	-Inf	-Inf	-5	0	-9	-Inf	-Inf	-Inf	3_-3	0.00115982484948003	0.00133333333333334	0.00152083333333333	0.00133333333333334	0.000534756431308155	4.21455938697324e-05	0.00174780701754386	0.00488834154351396	0.00452083333333333	0.002	0.00251395730706076	0.00325000000000001	0.00348659003831418	0.00517952928297756	0.0085	0.0124444444444444	0.0179666119321292	0.0252083333333333	0.0348275862068966	0.0468440065681445	0.059512315270936	0.072320197044335	0.0847980295566502	0.0971149425287356	0.109443349753695	0.120859879584018	0.13083908045977	0.14148275862069	0.152911330049261	0.162947368421053	0.173366721401204	0.185574712643678	0.196064586754242	0.205942528735632	0.216035577449371	0.223366174055829	0.22803667214012	0.23183689107827	0.235558114035088
671	729	-Inf	-Inf	-6	-1	-10	-Inf	-Inf	-Inf	3_-4	0.00165350877192984	0.002	0.00137500000000001	0.000694581280788188	1.38777878078145e-17	1.73472347597681e-18	0.000333333333333338	0.000333333333333338	0.000104166666666678	0.000333333333333349	0.00184758771929826	0.00358401751505201	0.00586973180076629	0.00955391351943077	0.0157291666666667	0.0254444444444445	0.038128078817734	0.0533333333333333	0.0689080459770115	0.0866420361247948	0.106395730706076	0.124980295566502	0.143513957307061	0.159605363984674	0.175061403508772	0.194030701754386	0.213436781609195	0.23156524122807	0.243874863387978	0.251370614035088	0.2593973727422	0.267049808429119	0.274131910235359	0.279832512315271	0.284266009852217	0.288288451012589	0.291755336617406	0.293333333333333	0.294224411603722
672	730	-Inf	-Inf	-7	-2	-11	-Inf	-Inf	-Inf	3_-5	0.000160087719298248	0.00129385964912281	0.00151973684210526	0.000719298245614032	0.000200000000000003	0	0.000236453201970451	0.000943715846994536	0.00133333333333334	0.00159453551912568	0.0025944170771757	0.00431855500821018	0.00764532019704434	0.0129978142076503	0.0213508196721312	0.0342380952380952	0.0498522167487685	0.0692666666666667	0.0942	0.124016393442623	0.151465243568692	0.176755191256831	0.203312568306011	0.232751912568306	0.262061403508772	0.281021857923497	0.294005464480874	0.308273224043716	0.321344244408074	0.33087997817785	0.337211275314724	0.339506819421713	0.340489617486339	0.343419672131147	0.346596290234588	0.350040916530278	0.353480327868852	0.353889983579639	0.353586885245902
673	731	-Inf	-Inf	-8	-3	-12	-Inf	-Inf	-Inf	3_-6	0.00167982456140351	0.00101368363437329	0.000666666666666677	0.000666666666666677	0.000534539473684218	4.15982484948008e-05	0.000118226600985223	0.000333333333333338	0.000875000000000009	0.00212609649122808	0.00336184210526316	0.00608429118773948	0.0110996168582375	0.0174473684210526	0.0280625	0.045	0.0656266447368421	0.0908866995073891	0.12083908045977	0.152475877192982	0.184275862068966	0.214233169129721	0.243672687465791	0.27340625	0.296632183908046	0.311586622807018	0.323781609195402	0.33359375	0.342071154898741	0.347187739463601	0.350636015325671	0.35563711001642	0.360066666666667	0.363411056376574	0.366592896174863	0.369234811165846	0.370712643678161	0.372920634920635	0.374668308702791
674	732	-Inf	-Inf	1	6	-Inf	2	-Inf	-Inf	3_3	0.00466666666666667	0.0043453947368421	0.00340691927512356	0.00328399122807017	0.00346875	0.00337116228070175	0.00366666666666667	0.00338432017543859	0.00333333333333333	0.00360307017543859	0.00356962719298245	0.00333333333333333	0.00350109649122807	0.00351206140350877	0.00292872807017544	0.00312938596491228	0.00333333333333333	0.00311513157894737	0.003	0.00279495614035088	0.00230153508771929	0.002	0.00203728070175439	0.00284539473684211	0.00332785087719298	0.003	0.003	0.00315241228070175	0.00302083333333334	0.00272258771929824	0.00233333333333333	0.002207991242474	0.00171491228070175	0.0016688596491228	0.00260526315789473	0.00270443349753695	0.002	0.0017516447368421	0.002
675	733	-Inf	-Inf	0	5	-Inf	1	-Inf	-Inf	3_2	0.0068267543859649	0.00699999999999999	0.00718640350877192	0.00699999999999999	0.00639912280701753	0.00541228070175438	0.00557416529830322	0.00571984649122806	0.00555975877192981	0.005599890530925	0.00566666666666665	0.00541420765027322	0.00492105263157894	0.00466666666666665	0.00433333333333333	0.0045582922824302	0.00510307017543859	0.00545539135194307	0.00496223316912971	0.00466666666666665	0.00466666666666665	0.00485032894736841	0.00499999999999999	0.00499999999999999	0.00467049808429117	0.00417733990147783	0.00463157894736841	0.00499999999999999	0.00439792008757525	0.00387246852764093	0.00366666666666665	0.00366666666666665	0.00393924466338258	0.00356814449917897	0.00281688596491227	0.00233333333333333	0.00257690202517787	0.00280569239189927	0.00310454296661192
676	734	-Inf	-Inf	-1	4	-Inf	0	-Inf	-Inf	3_1	0.00349342105263157	0.00398684210526315	0.00318640350877192	0.00269348659003831	0.00313322368421052	0.00362616310892173	0.00321381578947368	0.00272085385878489	0.00277230432402846	0.00299999999999999	0.00299999999999999	0.00325177887246852	0.0031767925561029	0.00242872807017543	0.00239747807017543	0.00266666666666666	0.00238368910782703	0.00245668859649122	0.00266666666666666	0.00286261631089217	0.00264473684210526	0.00233333333333333	0.00266666666666666	0.00266666666666666	0.00266666666666666	0.00299999999999999	0.00299999999999999	0.00247258771929824	0.00236781609195402	0.00241707717569786	0.0022845394736842	0.00233333333333333	0.00233333333333333	0.00209578544061302	0.00207827038861521	0.00225219298245613	0.00199999999999999	0.0021335522714833	0.00266666666666666
677	735	-Inf	-Inf	-2	3	-Inf	-1	-Inf	-Inf	3_0	0.00298684210526315	0.00365298303229338	0.003375	0.00269458128078818	0.00226382047071702	0.00324999999999999	0.00321546052631579	0.00272249589490969	0.00266666666666666	0.00240241228070175	0.00266666666666666	0.0029168035030104	0.00274329501915709	0.00276409414340449	0.00254166666666667	0.00222222222222222	0.00238204707170224	0.00266666666666666	0.00263218390804597	0.00213957307060755	0.002	0.002	0.00199452654625069	0.00166666666666666	0.00166666666666666	0.002	0.002	0.00153015350877192	0.00162896174863388	0.002	0.00171866447728516	0.00177394636015326	0.00173344280240832	0.00157416529830322	0.00158511220580186	0.00174438970990695	0.00176299945265462	0.00133333333333333	0.00133333333333333
678	736	-Inf	-Inf	-3	2	-Inf	-2	-Inf	-Inf	3_-1	0.00650657894736841	0.00601315789473682	0.00551973684210525	0.00533333333333331	0.00466666666666665	0.00407991242473999	0.00433333333333331	0.00489272030651339	0.00489364035087717	0.0044006568144499	0.00409265350877191	0.00433333333333331	0.00392118226600983	0.00366666666666665	0.00479693486590037	0.00533333333333331	0.00456486042692938	0.00357894736842103	0.003703399122807	0.00458949096880129	0.00464367816091953	0.00415076754385963	0.00399124247400107	0.00366666666666665	0.00399452654625066	0.00417898193760261	0.00399999999999998	0.00399999999999998	0.00370060207991241	0.00366666666666665	0.003951833607006	0.00377777777777776	0.00372916666666665	0.0039035087719298	0.00315435139573069	0.00299999999999999	0.00348355263157893	0.00393212917350846	0.00343951833607004
679	737	-Inf	-Inf	-4	1	-Inf	-3	-Inf	-Inf	3_-2	0	0.000640307523338821	0.000666666666666655	0.000360197368421044	0.000200109649122802	0	0.000238642583470163	0.00066666666666666	0.000561029009304866	0.000333333333333324	0.000666666666666649	0.000666666666666649	0.000666666666666649	0.000666666666666649	0.000730263157894723	0.00122331691297208	0.00133333333333333	0.00133333333333333	0.00166666666666666	0.0018615216201423	0.00266666666666665	0.00266666666666665	0.00301313628899835	0.00366666666666665	0.00366666666666665	0.00397039473684209	0.00433333333333331	0.00513760964912279	0.00592775041050901	0.00691297208538586	0.00818062397372741	0.00987431693989069	0.0115342090859332	0.0125194307608101	0.0142616310892173	0.0169797482211275	0.0189501915708812	0.0214444444444444	0.0251154898741105
680	738	-Inf	-Inf	-5	0	-Inf	-4	-Inf	-Inf	3_-3	0.000678728070175441	0.000333333333333338	0.000296052631578952	0.000666666666666677	0.000531576057111485	0.000333333333333338	0.001	0.00128234649122808	0.00144298245614036	0.00139692982456141	0.00166666666666668	0.00269298245614036	0.00416995614035089	0.00713048245614037	0.0110405701754386	0.0166672149122807	0.0251622807017544	0.0356853070175439	0.0475021929824561	0.0605361842105263	0.0742236842105263	0.087655701754386	0.101095394736842	0.112086622807018	0.12144298245614	0.131476973684211	0.141838815789474	0.154296052631579	0.168047619047619	0.183105263157895	0.197699561403509	0.210671609006041	0.222795840175151	0.23390350877193	0.242684210526316	0.248746162280702	0.25443201754386	0.258599890530925	0.262555921052632
681	739	-Inf	-Inf	-6	-1	-Inf	-5	-Inf	-Inf	3_-4	0.00115953947368421	0.00101370614035088	0.00133333333333334	0.00163980263157896	0.00120010964912282	0.001	0.00121326754385966	0.000720306513409972	0.00087938596491228	0.00133333333333334	0.00124067982456141	0.00125232621784346	0.001	0.000761904761904773	0.000666666666666677	0.000891447368421056	0.0013843201754386	0.00145559210526317	0.00129611384783799	0.00100000000000001	0.000690202517788734	0.001	0.000990147783251246	0.000497258771929832	0.000333333333333338	7.40604439661691e-18	0.00031524122807018	0.000474548440065688	0.000365679824561409	0.000666666666666677	0.000666666666666677	0.000779419813902579	0.001272030651341	0.00166666666666668	0.00166666666666668	0.00166666666666668	0.00166666666666668	0.00166666666666668	0.00189490968801314
682	740	-Inf	-Inf	-7	-2	-Inf	-6	-Inf	-Inf	3_-5	0.00083991228070176	0.000666666666666677	0.000480263157894744	0.000359649122807023	0.000666666666666677	0.000960461285008239	0.000426535087719304	0.000280153508771934	0.00121346469622332	0.00219956140350878	0.00303886152162015	0.0052616310892173	0.00896387520525452	0.0136233552631579	0.0229643640350877	0.0368653530377668	0.0541609195402299	0.0757094298245614	0.100334975369458	0.126460526315789	0.153202302631579	0.178917763157895	0.205925438596491	0.236550438596491	0.268091954022989	0.296019704433498	0.315034482758621	0.326260536398467	0.336988505747126	0.348373836891078	0.356255610290093	0.36135960591133	0.366998357963875	0.369689655172414	0.371848932676519	0.376169956140351	0.379371647509579	0.381417077175698	0.384830322933771
683	741	-Inf	-Inf	-8	-3	-Inf	-7	-Inf	-Inf	3_-6	0.000666666666666663	0.000986842105263159	0.00104057017543859	0.000360197368421044	0.000133004926108371	0.000626096491228066	0.001	0.001	0.001	0.00153070175438596	0.00251724137931034	0.0032516447368421	0.00554789272030652	0.010183908045977	0.0164237938596491	0.0261488779419814	0.0405801860974275	0.0612023026315789	0.088311986863711	0.119663925438596	0.152135964912281	0.186287280701754	0.220242324561403	0.254426382047072	0.287596606458675	0.313730054644809	0.332017543859649	0.342308155446086	0.352274671052632	0.362912972085386	0.371219298245614	0.376986863711002	0.382364035087719	0.387620689655172	0.389608648056924	0.39356798245614	0.397737704918033	0.399000547345375	0.402367816091954
684	742	-Inf	-Inf	1	6	-Inf	-Inf	1	-Inf	3_3	0.00282675438596491	0.00332017543859649	0.00351973684210526	0.00333333333333333	0.00333333333333333	0.00274574409665019	0.003	0.00356030701754386	0.00377339901477833	0.00346710526315789	0.00281390257252326	0.00258565955117679	0.00233333333333333	0.00233333333333333	0.00266666666666666	0.00221674876847291	0.002	0.00242214912280702	0.00229556650246305	0.00180263157894737	0.00169024122807017	0.00181633771929824	0.00234320175438596	0.00283662280701754	0.00234099616858237	0.0018440065681445	0.00166666666666666	0.00180842911877395	0.002	0.002	0.002	0.00166666666666666	0.00166666666666666	0.00166666666666666	0.00166666666666666	0.00224945175438596	0.00151286261631089	0.00133333333333334	0.00179091406677614
685	743	-Inf	-Inf	0	5	-Inf	-Inf	0	-Inf	3_2	0.00249342105263159	0.00330701754385966	0.00251973684210527	0.00171929824561405	0.002	0.002	0.00221326754385965	0.002	0.00110635964912281	0.00133333333333334	0.00133333333333334	0.00133333333333334	0.00166666666666668	0.00166666666666668	0.00166666666666668	0.00189107827038862	0.002	0.00157894736842106	0.00162993421052633	0.00152983032293378	0.00166666666666668	0.00166666666666668	0.001	0.001	0.00132785987958402	0.00151260964912282	0.00101970443349754	0.00127914614121511	0.00196600877192983	0.00129064039408868	0.000666666666666677	0.000777777777777785	0.000729611384783807	0.00109633278598796	0.00133333333333334	0.00125164473684211	0.00124137931034483	0.000734537493158191	0.000772851669403401
686	744	-Inf	-Inf	-1	4	-Inf	-Inf	-1	-Inf	3_1	0.00232017543859648	0.00298684210526313	0.00314692982456138	0.00333333333333331	0.00320010964912279	0.00299999999999997	0.00299999999999997	0.00243969298245612	0.00189364035087718	0.00166666666666666	0.00199999999999999	0.00199999999999999	0.00166666666666666	0.00166666666666666	0.00160197368421052	0.00133333333333333	0.00171811713191022	0.00221107456140349	0.00233333333333332	0.00193924466338258	0.00133333333333333	0.00151669403393541	0.00166666666666666	0.00166666666666666	0.00166666666666666	0.00166666666666666	0.00135139573070607	0.000666666666666663	0.000967706622879037	0.0012063492063492	0.000999999999999989	0.00133333333333333	0.00106130268199234	0.00133333333333333	0.00133333333333333	0.000666666666666663	0.000666666666666663	0.00106896551724137	0.0015615763546798
[truncated: 4,803 more rows]
[truncated: 63 more columns]
