# Supplementary material for: Sample-efficient identification of high-dimensional antibiotic synergy with a normalized diagonal sampling design
Source: PLoS Comput Biol. 2022 Jul 18;18(7):e1010311. doi: 10.1371/journal.pcbi.1010311 (PMC9333450; doi:10.1371/journal.pcbi.1010311)
Supplement: S1 Data and Code — (ZIP) [file pcbi.1010311.s005.zip › Paper_supplement_data_code/MicNormalized/SynergyScores-MICNormalized.csv]

AMP	ATM	CAZ	CHL	CIP	GEN	TMP	TOB	meci	emergentEffect	totalEffect	loewe
FALSE	FALSE	FALSE	FALSE	FALSE	FALSE	FALSE	TRUE	1	NA	NA	2
FALSE	FALSE	FALSE	FALSE	FALSE	FALSE	TRUE	FALSE	0	NA	NA	1
FALSE	FALSE	FALSE	FALSE	FALSE	FALSE	TRUE	TRUE	0	0	0	2
FALSE	FALSE	FALSE	FALSE	FALSE	TRUE	FALSE	FALSE	0	NA	NA	1
FALSE	FALSE	FALSE	FALSE	FALSE	TRUE	FALSE	TRUE	-1	-1	-1	1
FALSE	FALSE	FALSE	FALSE	FALSE	TRUE	TRUE	FALSE	0	0	0	2
FALSE	FALSE	FALSE	FALSE	FALSE	TRUE	TRUE	TRUE	-1	0	-1	1.5
FALSE	FALSE	FALSE	FALSE	TRUE	FALSE	FALSE	FALSE	0	NA	NA	1
FALSE	FALSE	FALSE	FALSE	TRUE	FALSE	FALSE	TRUE	-1	-1	-1	1
FALSE	FALSE	FALSE	FALSE	TRUE	FALSE	TRUE	FALSE	-1	-1	-1	1
FALSE	FALSE	FALSE	FALSE	TRUE	FALSE	TRUE	TRUE	-2	-1	-2	0.75
FALSE	FALSE	FALSE	FALSE	TRUE	TRUE	FALSE	FALSE	-1	-1	-1	1
FALSE	FALSE	FALSE	FALSE	TRUE	TRUE	FALSE	TRUE	-1	0	-1	1.5
FALSE	FALSE	FALSE	FALSE	TRUE	TRUE	TRUE	FALSE	-1	0	-1	1.5
FALSE	FALSE	FALSE	FALSE	TRUE	TRUE	TRUE	TRUE	-2	0	-2	1
FALSE	FALSE	FALSE	TRUE	FALSE	FALSE	FALSE	FALSE	0	NA	NA	1
FALSE	FALSE	FALSE	TRUE	FALSE	FALSE	FALSE	TRUE	0	0	0	2
FALSE	FALSE	FALSE	TRUE	FALSE	FALSE	TRUE	FALSE	0	0	0	2
FALSE	FALSE	FALSE	TRUE	FALSE	FALSE	TRUE	TRUE	0	0	0	3
FALSE	FALSE	FALSE	TRUE	FALSE	TRUE	FALSE	FALSE	0	0	0	2
FALSE	FALSE	FALSE	TRUE	FALSE	TRUE	FALSE	TRUE	-1	0	-1	1.5
FALSE	FALSE	FALSE	TRUE	FALSE	TRUE	TRUE	FALSE	-1	-1	-1	1.5
FALSE	FALSE	FALSE	TRUE	FALSE	TRUE	TRUE	TRUE	-2	-1	-2	1
FALSE	FALSE	FALSE	TRUE	TRUE	FALSE	FALSE	FALSE	0	0	0	2
FALSE	FALSE	FALSE	TRUE	TRUE	FALSE	FALSE	TRUE	-1	0	-1	1.5
FALSE	FALSE	FALSE	TRUE	TRUE	FALSE	TRUE	FALSE	-1	0	-1	1.5
FALSE	FALSE	FALSE	TRUE	TRUE	FALSE	TRUE	TRUE	-2	0	-2	1
FALSE	FALSE	FALSE	TRUE	TRUE	TRUE	FALSE	FALSE	-1	0	-1	1.5
FALSE	FALSE	FALSE	TRUE	TRUE	TRUE	FALSE	TRUE	-1	0	-1	2
FALSE	FALSE	FALSE	TRUE	TRUE	TRUE	TRUE	FALSE	-1	0	-1	2
FALSE	FALSE	FALSE	TRUE	TRUE	TRUE	TRUE	TRUE	-2	0	-2	1.25
FALSE	FALSE	TRUE	FALSE	FALSE	FALSE	FALSE	FALSE	0	NA	NA	1
FALSE	FALSE	TRUE	FALSE	FALSE	FALSE	FALSE	TRUE	-1	-1	-1	1
FALSE	FALSE	TRUE	FALSE	FALSE	FALSE	TRUE	FALSE	0	0	0	2
FALSE	FALSE	TRUE	FALSE	FALSE	FALSE	TRUE	TRUE	-1	0	-1	1.5
FALSE	FALSE	TRUE	FALSE	FALSE	TRUE	FALSE	FALSE	-1	-1	-1	1
FALSE	FALSE	TRUE	FALSE	FALSE	TRUE	FALSE	TRUE	-1	0	-1	1.5
FALSE	FALSE	TRUE	FALSE	FALSE	TRUE	TRUE	FALSE	-1	0	-1	1.5
FALSE	FALSE	TRUE	FALSE	FALSE	TRUE	TRUE	TRUE	-1	0	-1	2
FALSE	FALSE	TRUE	FALSE	TRUE	FALSE	FALSE	FALSE	-1	-1	-1	1
FALSE	FALSE	TRUE	FALSE	TRUE	FALSE	FALSE	TRUE	-1	0	-1	1.5
FALSE	FALSE	TRUE	FALSE	TRUE	FALSE	TRUE	FALSE	-1	0	-1	1.5
FALSE	FALSE	TRUE	FALSE	TRUE	FALSE	TRUE	TRUE	-2	0	-2	1
FALSE	FALSE	TRUE	FALSE	TRUE	TRUE	FALSE	FALSE	-1	0	-1	1.5
FALSE	FALSE	TRUE	FALSE	TRUE	TRUE	FALSE	TRUE	-2	-1	-2	1
FALSE	FALSE	TRUE	FALSE	TRUE	TRUE	TRUE	FALSE	-2	-1	-2	1
FALSE	FALSE	TRUE	FALSE	TRUE	TRUE	TRUE	TRUE	-2	0	-2	1.25
FALSE	FALSE	TRUE	TRUE	FALSE	FALSE	FALSE	FALSE	-1	-1	-1	1
FALSE	FALSE	TRUE	TRUE	FALSE	FALSE	FALSE	TRUE	-1	0	-1	1.5
FALSE	FALSE	TRUE	TRUE	FALSE	FALSE	TRUE	FALSE	-1	0	-1	1.5
FALSE	FALSE	TRUE	TRUE	FALSE	FALSE	TRUE	TRUE	-1	0	-1	2
FALSE	FALSE	TRUE	TRUE	FALSE	TRUE	FALSE	FALSE	-1	0	-1	1.5
FALSE	FALSE	TRUE	TRUE	FALSE	TRUE	FALSE	TRUE	-2	-1	-2	1
FALSE	FALSE	TRUE	TRUE	FALSE	TRUE	TRUE	FALSE	-1	0	-1	2
FALSE	FALSE	TRUE	TRUE	FALSE	TRUE	TRUE	TRUE	-2	0	-2	1.25
FALSE	FALSE	TRUE	TRUE	TRUE	FALSE	FALSE	FALSE	-1	0	-1	1.5
FALSE	FALSE	TRUE	TRUE	TRUE	FALSE	FALSE	TRUE	-1	0	-1	2
FALSE	FALSE	TRUE	TRUE	TRUE	FALSE	TRUE	FALSE	-1	0	-1	2
FALSE	FALSE	TRUE	TRUE	TRUE	FALSE	TRUE	TRUE	-2	0	-2	1.25
FALSE	FALSE	TRUE	TRUE	TRUE	TRUE	FALSE	FALSE	-1	0	-1	2
FALSE	FALSE	TRUE	TRUE	TRUE	TRUE	FALSE	TRUE	-2	0	-2	1.25
FALSE	FALSE	TRUE	TRUE	TRUE	TRUE	TRUE	FALSE	-2	0	-2	1.25
FALSE	FALSE	TRUE	TRUE	TRUE	TRUE	TRUE	TRUE	-2	0	-2	1.5
FALSE	TRUE	FALSE	FALSE	FALSE	FALSE	FALSE	FALSE	0	NA	NA	1
FALSE	TRUE	FALSE	FALSE	FALSE	FALSE	FALSE	TRUE	-1	-1	-1	1
FALSE	TRUE	FALSE	FALSE	FALSE	FALSE	TRUE	FALSE	-1	-1	-1	1
FALSE	TRUE	FALSE	FALSE	FALSE	FALSE	TRUE	TRUE	-1	0	-1	1.5
FALSE	TRUE	FALSE	FALSE	FALSE	TRUE	FALSE	FALSE	-1	-1	-1	1
FALSE	TRUE	FALSE	FALSE	FALSE	TRUE	FALSE	TRUE	-1	0	-1	1.5
FALSE	TRUE	FALSE	FALSE	FALSE	TRUE	TRUE	FALSE	-2	-1	-2	0.75
FALSE	TRUE	FALSE	FALSE	FALSE	TRUE	TRUE	TRUE	-2	0	-2	1
FALSE	TRUE	FALSE	FALSE	TRUE	FALSE	FALSE	FALSE	-1	-1	-1	1
FALSE	TRUE	FALSE	FALSE	TRUE	FALSE	FALSE	TRUE	-1	0	-1	1.5
FALSE	TRUE	FALSE	FALSE	TRUE	FALSE	TRUE	FALSE	-2	-1	-2	0.75
FALSE	TRUE	FALSE	FALSE	TRUE	FALSE	TRUE	TRUE	-2	0	-2	1
FALSE	TRUE	FALSE	FALSE	TRUE	TRUE	FALSE	FALSE	-1	0	-1	1.5
FALSE	TRUE	FALSE	FALSE	TRUE	TRUE	FALSE	TRUE	-2	-1	-2	1
FALSE	TRUE	FALSE	FALSE	TRUE	TRUE	TRUE	FALSE	-2	0	-2	1
FALSE	TRUE	FALSE	FALSE	TRUE	TRUE	TRUE	TRUE	-2	0	-2	1.25
FALSE	TRUE	FALSE	TRUE	FALSE	FALSE	FALSE	FALSE	-1	-1	-1	1
FALSE	TRUE	FALSE	TRUE	FALSE	FALSE	FALSE	TRUE	-1	0	-1	1.5
FALSE	TRUE	FALSE	TRUE	FALSE	FALSE	TRUE	FALSE	-1	0	-1	1.5
FALSE	TRUE	FALSE	TRUE	FALSE	FALSE	TRUE	TRUE	-1	0	-1	2
FALSE	TRUE	FALSE	TRUE	FALSE	TRUE	FALSE	FALSE	-2	-1	-2	0.75
FALSE	TRUE	FALSE	TRUE	FALSE	TRUE	FALSE	TRUE	-2	0	-2	1
FALSE	TRUE	FALSE	TRUE	FALSE	TRUE	TRUE	FALSE	-2	0	-2	1
FALSE	TRUE	FALSE	TRUE	FALSE	TRUE	TRUE	TRUE	-2	0	-2	1.25
FALSE	TRUE	FALSE	TRUE	TRUE	FALSE	FALSE	FALSE	-1	0	-1	1.5
FALSE	TRUE	FALSE	TRUE	TRUE	FALSE	FALSE	TRUE	-2	-1	-2	1
FALSE	TRUE	FALSE	TRUE	TRUE	FALSE	TRUE	FALSE	-2	0	-2	1
FALSE	TRUE	FALSE	TRUE	TRUE	FALSE	TRUE	TRUE	-2	0	-2	1.25
FALSE	TRUE	FALSE	TRUE	TRUE	TRUE	FALSE	FALSE	-2	0	-2	1
FALSE	TRUE	FALSE	TRUE	TRUE	TRUE	FALSE	TRUE	-2	0	-2	1.25
FALSE	TRUE	FALSE	TRUE	TRUE	TRUE	TRUE	FALSE	-2	0	-2	1.25
FALSE	TRUE	FALSE	TRUE	TRUE	TRUE	TRUE	TRUE	-2	0	-2	1.5
FALSE	TRUE	TRUE	FALSE	FALSE	FALSE	FALSE	FALSE	0	0	0	2
FALSE	TRUE	TRUE	FALSE	FALSE	FALSE	FALSE	TRUE	-1	0	-1	1.5
FALSE	TRUE	TRUE	FALSE	FALSE	FALSE	TRUE	FALSE	-2	-1	-2	0.75
FALSE	TRUE	TRUE	FALSE	FALSE	FALSE	TRUE	TRUE	-2	0	-2	1
FALSE	TRUE	TRUE	FALSE	FALSE	TRUE	FALSE	FALSE	-1	0	-1	1.5
FALSE	TRUE	TRUE	FALSE	FALSE	TRUE	FALSE	TRUE	-2	-1	-2	1
FALSE	TRUE	TRUE	FALSE	FALSE	TRUE	TRUE	FALSE	-2	0	-2	1
FALSE	TRUE	TRUE	FALSE	FALSE	TRUE	TRUE	TRUE	-2	0	-2	1.25
FALSE	TRUE	TRUE	FALSE	TRUE	FALSE	FALSE	FALSE	-1	0	-1	1.5
FALSE	TRUE	TRUE	FALSE	TRUE	FALSE	FALSE	TRUE	-1	0	-1	2
FALSE	TRUE	TRUE	FALSE	TRUE	FALSE	TRUE	FALSE	-2	0	-2	1
FALSE	TRUE	TRUE	FALSE	TRUE	FALSE	TRUE	TRUE	-2	0	-2	1.25
FALSE	TRUE	TRUE	FALSE	TRUE	TRUE	FALSE	FALSE	-2	-1	-2	1
FALSE	TRUE	TRUE	FALSE	TRUE	TRUE	FALSE	TRUE	-2	0	-2	1.25
FALSE	TRUE	TRUE	FALSE	TRUE	TRUE	TRUE	FALSE	-2	0	-2	1.25
FALSE	TRUE	TRUE	FALSE	TRUE	TRUE	TRUE	TRUE	-2	0	-2	1.5
FALSE	TRUE	TRUE	TRUE	FALSE	FALSE	FALSE	FALSE	-2	-1	-2	0.75
FALSE	TRUE	TRUE	TRUE	FALSE	FALSE	FALSE	TRUE	-2	0	-2	1
FALSE	TRUE	TRUE	TRUE	FALSE	FALSE	TRUE	FALSE	-2	0	-2	1
FALSE	TRUE	TRUE	TRUE	FALSE	FALSE	TRUE	TRUE	-2	0	-2	1.25
FALSE	TRUE	TRUE	TRUE	FALSE	TRUE	FALSE	FALSE	-2	0	-2	1
FALSE	TRUE	TRUE	TRUE	FALSE	TRUE	FALSE	TRUE	-2	0	-2	1.25
FALSE	TRUE	TRUE	TRUE	FALSE	TRUE	TRUE	FALSE	-2	0	-2	1.25
FALSE	TRUE	TRUE	TRUE	FALSE	TRUE	TRUE	TRUE	-2	0	-2	1.5
FALSE	TRUE	TRUE	TRUE	TRUE	FALSE	FALSE	FALSE	-2	0	-2	1
FALSE	TRUE	TRUE	TRUE	TRUE	FALSE	FALSE	TRUE	-2	0	-2	1.25
FALSE	TRUE	TRUE	TRUE	TRUE	FALSE	TRUE	FALSE	-2	0	-2	1.25
FALSE	TRUE	TRUE	TRUE	TRUE	FALSE	TRUE	TRUE	-2	0	-2	1.5
FALSE	TRUE	TRUE	TRUE	TRUE	TRUE	FALSE	FALSE	-2	0	-2	1.25
FALSE	TRUE	TRUE	TRUE	TRUE	TRUE	FALSE	TRUE	-2	0	-2	1.5
FALSE	TRUE	TRUE	TRUE	TRUE	TRUE	TRUE	FALSE	-2	0	-2	1.5
FALSE	TRUE	TRUE	TRUE	TRUE	TRUE	TRUE	TRUE	-2	0	-2	1.75
TRUE	FALSE	FALSE	FALSE	FALSE	FALSE	FALSE	FALSE	0	NA	NA	1
TRUE	FALSE	FALSE	FALSE	FALSE	FALSE	FALSE	TRUE	0	0	0	2
TRUE	FALSE	FALSE	FALSE	FALSE	FALSE	TRUE	FALSE	-1	-1	-1	1
TRUE	FALSE	FALSE	FALSE	FALSE	FALSE	TRUE	TRUE	-1	0	-1	1.5
TRUE	FALSE	FALSE	FALSE	FALSE	TRUE	FALSE	FALSE	0	0	0	2
TRUE	FALSE	FALSE	FALSE	FALSE	TRUE	FALSE	TRUE	-1	0	-1	1.5
TRUE	FALSE	FALSE	FALSE	FALSE	TRUE	TRUE	FALSE	-2	-1	-2	0.75
TRUE	FALSE	FALSE	FALSE	FALSE	TRUE	TRUE	TRUE	-2	0	-2	1
TRUE	FALSE	FALSE	FALSE	TRUE	FALSE	FALSE	FALSE	-1	-1	-1	1
TRUE	FALSE	FALSE	FALSE	TRUE	FALSE	FALSE	TRUE	-1	0	-1	1.5
TRUE	FALSE	FALSE	FALSE	TRUE	FALSE	TRUE	FALSE	-2	-1	-2	0.75
TRUE	FALSE	FALSE	FALSE	TRUE	FALSE	TRUE	TRUE	-2	0	-2	1
TRUE	FALSE	FALSE	FALSE	TRUE	TRUE	FALSE	FALSE	-1	0	-1	1.5
TRUE	FALSE	FALSE	FALSE	TRUE	TRUE	FALSE	TRUE	-1	0	-1	2
TRUE	FALSE	FALSE	FALSE	TRUE	TRUE	TRUE	FALSE	-2	0	-2	1
TRUE	FALSE	FALSE	FALSE	TRUE	TRUE	TRUE	TRUE	-2	0	-2	1.25
TRUE	FALSE	FALSE	TRUE	FALSE	FALSE	FALSE	FALSE	-1	-1	-1	1
TRUE	FALSE	FALSE	TRUE	FALSE	FALSE	FALSE	TRUE	-1	0	-1	1.5
TRUE	FALSE	FALSE	TRUE	FALSE	FALSE	TRUE	FALSE	-1	0	-1	1.5
TRUE	FALSE	FALSE	TRUE	FALSE	FALSE	TRUE	TRUE	-1	0	-1	2
TRUE	FALSE	FALSE	TRUE	FALSE	TRUE	FALSE	FALSE	-1	0	-1	1.5
TRUE	FALSE	FALSE	TRUE	FALSE	TRUE	FALSE	TRUE	-1	0	-1	2
TRUE	FALSE	FALSE	TRUE	FALSE	TRUE	TRUE	FALSE	-2	0	-2	1
TRUE	FALSE	FALSE	TRUE	FALSE	TRUE	TRUE	TRUE	-2	0	-2	1.25
TRUE	FALSE	FALSE	TRUE	TRUE	FALSE	FALSE	FALSE	-1	0	-1	1.5
TRUE	FALSE	FALSE	TRUE	TRUE	FALSE	FALSE	TRUE	-1	0	-1	2
TRUE	FALSE	FALSE	TRUE	TRUE	FALSE	TRUE	FALSE	-2	0	-2	1
TRUE	FALSE	FALSE	TRUE	TRUE	FALSE	TRUE	TRUE	-2	0	-2	1.25
TRUE	FALSE	FALSE	TRUE	TRUE	TRUE	FALSE	FALSE	-1	0	-1	2
TRUE	FALSE	FALSE	TRUE	TRUE	TRUE	FALSE	TRUE	-2	-1	-2	1.25
TRUE	FALSE	FALSE	TRUE	TRUE	TRUE	TRUE	FALSE	-2	0	-2	1.25
TRUE	FALSE	FALSE	TRUE	TRUE	TRUE	TRUE	TRUE	-2	0	-2	1.5
TRUE	FALSE	TRUE	FALSE	FALSE	FALSE	FALSE	FALSE	-1	-1	-1	1
TRUE	FALSE	TRUE	FALSE	FALSE	FALSE	FALSE	TRUE	-1	0	-1	1.5
TRUE	FALSE	TRUE	FALSE	FALSE	FALSE	TRUE	FALSE	-2	-1	-2	0.75
TRUE	FALSE	TRUE	FALSE	FALSE	FALSE	TRUE	TRUE	-2	0	-2	1
TRUE	FALSE	TRUE	FALSE	FALSE	TRUE	FALSE	FALSE	-1	0	-1	1.5
TRUE	FALSE	TRUE	FALSE	FALSE	TRUE	FALSE	TRUE	-1	0	-1	2
TRUE	FALSE	TRUE	FALSE	FALSE	TRUE	TRUE	FALSE	-2	0	-2	1
TRUE	FALSE	TRUE	FALSE	FALSE	TRUE	TRUE	TRUE	-2	0	-2	1.25
TRUE	FALSE	TRUE	FALSE	TRUE	FALSE	FALSE	FALSE	-1	0	-1	1.5
TRUE	FALSE	TRUE	FALSE	TRUE	FALSE	FALSE	TRUE	-1	0	-1	2
TRUE	FALSE	TRUE	FALSE	TRUE	FALSE	TRUE	FALSE	-2	0	-2	1
TRUE	FALSE	TRUE	FALSE	TRUE	FALSE	TRUE	TRUE	-2	0	-2	1.25
TRUE	FALSE	TRUE	FALSE	TRUE	TRUE	FALSE	FALSE	-1	0	-1	2
TRUE	FALSE	TRUE	FALSE	TRUE	TRUE	FALSE	TRUE	-2	0	-2	1.25
TRUE	FALSE	TRUE	FALSE	TRUE	TRUE	TRUE	FALSE	-2	0	-2	1.25
TRUE	FALSE	TRUE	FALSE	TRUE	TRUE	TRUE	TRUE	-2	0	-2	1.5
TRUE	FALSE	TRUE	TRUE	FALSE	FALSE	FALSE	FALSE	-1	0	-1	1.5
TRUE	FALSE	TRUE	TRUE	FALSE	FALSE	FALSE	TRUE	-2	-1	-2	1
TRUE	FALSE	TRUE	TRUE	FALSE	FALSE	TRUE	FALSE	-2	0	-2	1
TRUE	FALSE	TRUE	TRUE	FALSE	FALSE	TRUE	TRUE	-2	0	-2	1.25
TRUE	FALSE	TRUE	TRUE	FALSE	TRUE	FALSE	FALSE	-2	-1	-2	1
TRUE	FALSE	TRUE	TRUE	FALSE	TRUE	FALSE	TRUE	-2	0	-2	1.25
TRUE	FALSE	TRUE	TRUE	FALSE	TRUE	TRUE	FALSE	-2	0	-2	1.25
TRUE	FALSE	TRUE	TRUE	FALSE	TRUE	TRUE	TRUE	-2	0	-2	1.5
TRUE	FALSE	TRUE	TRUE	TRUE	FALSE	FALSE	FALSE	-1	0	-1	2
TRUE	FALSE	TRUE	TRUE	TRUE	FALSE	FALSE	TRUE	-2	0	-2	1.25
TRUE	FALSE	TRUE	TRUE	TRUE	FALSE	TRUE	FALSE	-2	0	-2	1.25
TRUE	FALSE	TRUE	TRUE	TRUE	FALSE	TRUE	TRUE	-2	0	-2	1.5
TRUE	FALSE	TRUE	TRUE	TRUE	TRUE	FALSE	FALSE	-2	0	-2	1.25
TRUE	FALSE	TRUE	TRUE	TRUE	TRUE	FALSE	TRUE	-2	0	-2	1.5
TRUE	FALSE	TRUE	TRUE	TRUE	TRUE	TRUE	FALSE	-2	0	-2	1.5
TRUE	FALSE	TRUE	TRUE	TRUE	TRUE	TRUE	TRUE	-2	0	-2	1.75
TRUE	TRUE	FALSE	FALSE	FALSE	FALSE	FALSE	FALSE	-1	-1	-1	1
TRUE	TRUE	FALSE	FALSE	FALSE	FALSE	FALSE	TRUE	-1	0	-1	1.5
TRUE	TRUE	FALSE	FALSE	FALSE	FALSE	TRUE	FALSE	-2	-1	-2	0.75
TRUE	TRUE	FALSE	FALSE	FALSE	FALSE	TRUE	TRUE	-2	0	-2	1
TRUE	TRUE	FALSE	FALSE	FALSE	TRUE	FALSE	FALSE	-1	0	-1	1.5
TRUE	TRUE	FALSE	FALSE	FALSE	TRUE	FALSE	TRUE	-2	-1	-2	1
TRUE	TRUE	FALSE	FALSE	FALSE	TRUE	TRUE	FALSE	-2	0	-2	1
TRUE	TRUE	FALSE	FALSE	FALSE	TRUE	TRUE	TRUE	-2	0	-2	1.25
TRUE	TRUE	FALSE	FALSE	TRUE	FALSE	FALSE	FALSE	-2	-1	-2	0.75
TRUE	TRUE	FALSE	FALSE	TRUE	FALSE	FALSE	TRUE	-2	0	-2	1
TRUE	TRUE	FALSE	FALSE	TRUE	FALSE	TRUE	FALSE	-2	0	-2	1
TRUE	TRUE	FALSE	FALSE	TRUE	FALSE	TRUE	TRUE	-2	0	-2	1.25
TRUE	TRUE	FALSE	FALSE	TRUE	TRUE	FALSE	FALSE	-2	0	-2	1
TRUE	TRUE	FALSE	FALSE	TRUE	TRUE	FALSE	TRUE	-2	0	-2	1.25
TRUE	TRUE	FALSE	FALSE	TRUE	TRUE	TRUE	FALSE	-2	0	-2	1.25
TRUE	TRUE	FALSE	FALSE	TRUE	TRUE	TRUE	TRUE	-2	0	-2	1.5
TRUE	TRUE	FALSE	TRUE	FALSE	FALSE	FALSE	FALSE	-2	-1	-2	0.75
TRUE	TRUE	FALSE	TRUE	FALSE	FALSE	FALSE	TRUE	-2	0	-2	1
TRUE	TRUE	FALSE	TRUE	FALSE	FALSE	TRUE	FALSE	-2	0	-2	1
TRUE	TRUE	FALSE	TRUE	FALSE	FALSE	TRUE	TRUE	-2	0	-2	1.25
TRUE	TRUE	FALSE	TRUE	FALSE	TRUE	FALSE	FALSE	-2	0	-2	1
TRUE	TRUE	FALSE	TRUE	FALSE	TRUE	FALSE	TRUE	-2	0	-2	1.25
TRUE	TRUE	FALSE	TRUE	FALSE	TRUE	TRUE	FALSE	-2	0	-2	1.25
TRUE	TRUE	FALSE	TRUE	FALSE	TRUE	TRUE	TRUE	-2	0	-2	1.5
TRUE	TRUE	FALSE	TRUE	TRUE	FALSE	FALSE	FALSE	-2	0	-2	1
TRUE	TRUE	FALSE	TRUE	TRUE	FALSE	FALSE	TRUE	-2	0	-2	1.25
TRUE	TRUE	FALSE	TRUE	TRUE	FALSE	TRUE	FALSE	-2	0	-2	1.25
TRUE	TRUE	FALSE	TRUE	TRUE	FALSE	TRUE	TRUE	-2	0	-2	1.5
TRUE	TRUE	FALSE	TRUE	TRUE	TRUE	FALSE	FALSE	-2	0	-2	1.25
TRUE	TRUE	FALSE	TRUE	TRUE	TRUE	FALSE	TRUE	-2	0	-2	1.5
TRUE	TRUE	FALSE	TRUE	TRUE	TRUE	TRUE	FALSE	-2	0	-2	1.5
TRUE	TRUE	FALSE	TRUE	TRUE	TRUE	TRUE	TRUE	-2	0	-2	1.75
TRUE	TRUE	TRUE	FALSE	FALSE	FALSE	FALSE	FALSE	-2	-1	-2	0.75
TRUE	TRUE	TRUE	FALSE	FALSE	FALSE	FALSE	TRUE	-2	0	-2	1
TRUE	TRUE	TRUE	FALSE	FALSE	FALSE	TRUE	FALSE	-2	0	-2	1
TRUE	TRUE	TRUE	FALSE	FALSE	FALSE	TRUE	TRUE	-2	0	-2	1.25
TRUE	TRUE	TRUE	FALSE	FALSE	TRUE	FALSE	FALSE	-2	0	-2	1
TRUE	TRUE	TRUE	FALSE	FALSE	TRUE	FALSE	TRUE	-2	0	-2	1.25
TRUE	TRUE	TRUE	FALSE	FALSE	TRUE	TRUE	FALSE	-2	0	-2	1.25
TRUE	TRUE	TRUE	FALSE	FALSE	TRUE	TRUE	TRUE	-2	0	-2	1.5
TRUE	TRUE	TRUE	FALSE	TRUE	FALSE	FALSE	FALSE	-2	0	-2	1
TRUE	TRUE	TRUE	FALSE	TRUE	FALSE	FALSE	TRUE	-2	0	-2	1.25
TRUE	TRUE	TRUE	FALSE	TRUE	FALSE	TRUE	FALSE	-2	0	-2	1.25
TRUE	TRUE	TRUE	FALSE	TRUE	FALSE	TRUE	TRUE	-2	0	-2	1.5
TRUE	TRUE	TRUE	FALSE	TRUE	TRUE	FALSE	FALSE	-2	0	-2	1.25
TRUE	TRUE	TRUE	FALSE	TRUE	TRUE	FALSE	TRUE	-2	0	-2	1.5
TRUE	TRUE	TRUE	FALSE	TRUE	TRUE	TRUE	FALSE	-2	0	-2	1.5
TRUE	TRUE	TRUE	FALSE	TRUE	TRUE	TRUE	TRUE	-2	0	-2	1.75
TRUE	TRUE	TRUE	TRUE	FALSE	FALSE	FALSE	FALSE	-2	0	-2	1
TRUE	TRUE	TRUE	TRUE	FALSE	FALSE	FALSE	TRUE	-2	0	-2	1.25
TRUE	TRUE	TRUE	TRUE	FALSE	FALSE	TRUE	FALSE	-2	0	-2	1.25
TRUE	TRUE	TRUE	TRUE	FALSE	FALSE	TRUE	TRUE	-2	0	-2	1.5
TRUE	TRUE	TRUE	TRUE	FALSE	TRUE	FALSE	FALSE	-2	0	-2	1.25
TRUE	TRUE	TRUE	TRUE	FALSE	TRUE	FALSE	TRUE	-2	0	-2	1.5
TRUE	TRUE	TRUE	TRUE	FALSE	TRUE	TRUE	FALSE	-2	0	-2	1.5
TRUE	TRUE	TRUE	TRUE	FALSE	TRUE	TRUE	TRUE	-2	0	-2	1.75
TRUE	TRUE	TRUE	TRUE	TRUE	FALSE	FALSE	FALSE	-2	0	-2	1.25
TRUE	TRUE	TRUE	TRUE	TRUE	FALSE	FALSE	TRUE	-2	0	-2	1.5
TRUE	TRUE	TRUE	TRUE	TRUE	FALSE	TRUE	FALSE	-2	0	-2	1.5
TRUE	TRUE	TRUE	TRUE	TRUE	FALSE	TRUE	TRUE	-2	0	-2	1.75
TRUE	TRUE	TRUE	TRUE	TRUE	TRUE	FALSE	FALSE	-2	0	-2	1.5
TRUE	TRUE	TRUE	TRUE	TRUE	TRUE	FALSE	TRUE	-2	0	-2	1.75
TRUE	TRUE	TRUE	TRUE	TRUE	TRUE	TRUE	FALSE	-2	0	-2	1.75
TRUE	TRUE	TRUE	TRUE	TRUE	TRUE	TRUE	TRUE	-2	0	-2	2
