# Supplementary material for: Sample-efficient identification of high-dimensional antibiotic synergy with a normalized diagonal sampling design
Source: PLoS Comput Biol. 2022 Jul 18;18(7):e1010311. doi: 10.1371/journal.pcbi.1010311 (PMC9333450; doi:10.1371/journal.pcbi.1010311)
Supplement: S1 Data and Code — (ZIP) [file pcbi.1010311.s005.zip › Paper_supplement_data_code/NonparadoxicalGrowth/NonparadoxicalGrowth-Analyze.R]

# Code for analyzing the data returned from the ABC-024 experiment: 8-way experiment
#  with diagonal sampling design in MHB, using MG-1655

library(ggplot2)
library(plyr)
library(stringr)
library(reshape2)
setwd("../NonparadoxicalGrowth")

# Anything with AUGC less than this value will be considered "no growth"
augcCutoff <- 0.2


data = read.csv("NonparadoxicalGrowth_OD_data.csv")

odHoursKeep = c(10)
data <- data[,-which(grepl("OD.*h", colnames(data)) & !(colnames(data) %in% paste0("OD", odHoursKeep, "h")))]


abxNames = colnames(data)[which(!(colnames(data) %in% c("X", "AUGC", "rate", "flag", "NAME", "version",
                                                        "well", "day", "plate", paste0("OD", odHoursKeep, "h"))))]
print(abxNames)

# Report information about the controls, then discard
ctrls <- data[which(data$NAME == "Control"),]
print("Controls")
print(ctrls)
print(summary(ctrls[, c("rate", "AUGC")]))
print("Standard deviation of rate, AUGC")
print(c(sd(ctrls[,"rate"]), sd(ctrls[, "AUGC"])))

data <- data[which(data$NAME != "Control"),]

# Split the NAME column into the number of drugs and the l-inf norm
data$baseline <- str_split_fixed(data$NAME, "_", 3)[,1]
data$additive <- str_split_fixed(data$NAME, "_", 3)[,2]
data$lInf <- as.numeric(str_split_fixed(data$NAME, "_", 3)[,3])


# Remove any rows with noted errors in the experiment
errCodes <- read.csv("NonparadoxicalGrowth-errCodes.csv", stringsAsFactors = FALSE)

data <- merge(data, errCodes)

# Still plot observations with this error code (currently no error codes are accepted)
okayErrCodes <- c("")

metric = "AUGC"
metricCutoff = augcCutoff
sigma = 1  # Bandwidth for smoothing
plottingData = ddply(data, .variables=c("baseline", "additive"), .fun=function(d){
  dClean = d[d$errCode %in% okayErrCodes,]
  dSummarized = ddply(dClean, .variables=c("lInf"),
                      .fun=function(x){data.frame(metric = mean(x[,metric]))})
  # Smooth the points using a gaussian RBF kernel for easier visualization
  K <- matrix(nrow=nrow(dSummarized), ncol=nrow(dSummarized))
  for(i in 1:nrow(dSummarized)){
    for(j in 1:nrow(dSummarized)){
      K[i,j] <- exp(-1*(dSummarized[i,'lInf']-dSummarized[j,'lInf'])^2/(2*sigma^2))
    }
    K[i,] <- K[i,]/sum(K[i,])  # Normalize so we get an average
  }
  dSummarized$smoothMetric <- K %*% dSummarized$metric
  
  # Approximate mic computation, for plotting
  mic <- min(dSummarized[dSummarized$metric < metricCutoff, 'lInf'])
  dSummarized$mic <- mic
  smoothedmic <- min(dSummarized[dSummarized$smoothMetric < metricCutoff, 'lInf'])
  smoothedmic[which(is.infinite(smoothedmic))] <- 3
  dSummarized$smoothedmic <- smoothedmic
  return(dSummarized)
})

ggplot(plottingData, aes(lInf-smoothedmic, smoothMetric, shape=as.factor(paste(additive, baseline, sep='-')))) + 
  geom_line(alpha=0.4) + ylab(paste(metric, "(smoothed)")) + xlab("MIC-normalized concentration of x") +
  ggtitle("No evidence of paradoxical growth among 100 randomly chosen combinations")
