# Supplementary material for: Sample-efficient identification of high-dimensional antibiotic synergy with a normalized diagonal sampling design
Source: PLoS Comput Biol. 2022 Jul 18;18(7):e1010311. doi: 10.1371/journal.pcbi.1010311 (PMC9333450; doi:10.1371/journal.pcbi.1010311)
Supplement: S1 Data and Code — (ZIP) [file pcbi.1010311.s005.zip › Paper_supplement_data_code/NonparadoxicalGrowth/NonparadoxicalGrowth_OD_data.csv]

	AMP	AZT	CAZ	CHL	CIP	GEN	TMP	TOB	NAME	OD0.25h	OD0.5h	OD0.75h	OD1h	OD1.25h	OD1.5h	OD1.75h	OD2h	OD2.25h	OD2.5h	OD2.75h	OD3h	OD3.25h	OD3.5h	OD3.75h	OD4h	OD4.25h	OD4.5h	OD4.75h	OD5h	OD5.25h	OD5.5h	OD5.75h	OD6h	OD6.25h	OD6.5h	OD6.75h	OD7h	OD7.25h	OD7.5h	OD7.75h	OD8h	OD8.25h	OD8.5h	OD8.75h	OD9h	OD9.25h	OD9.5h	OD9.75h	OD10h
1	-Inf	-Inf	-Inf	-Inf	-Inf	-Inf	-Inf	-Inf	Control	0.000833100233100232	0.000163873370577277	0.000255121042830533	0.000659217877094968	0.000333333333333338	0.000333333333333338	0.000862197392923652	0.00138361266294226	0.00274301675977653	0.00441794514179452	0.00718621973929236	0.0121780567178057	0.0211072261072261	0.0335495118549512	0.0513109869646182	0.0754081822408182	0.105785381750466	0.141349627560521	0.180060055865922	0.219346834264432	0.254817294281729	0.292558659217877	0.334238958623896	0.370048882681564	0.392015341701534	0.406342644320298	0.416755121042831	0.424058577405858	0.428790502793296	0.4320529986053	0.435827986982799	0.438675034867504	0.440767085076709	0.443097629009763	0.44657880055788	0.449712226871223	0.451965132496513	0.453985102420857	0.45765270018622	0.459919107391911
2	5	-Inf	-1	5	-10	1.02236781302845	0.0223678130284545	-0.912537158749661	CIP/GEN/TMP/TOB_AMP:-1/CAZ:-1/CHL:0/GEN:0/TMP:0/TOB:-2_2	0.00341666666666666	0.00383589743589743	0.00399999999999999	0.00365921787709496	0.00333333333333333	0.003512104283054	0.0034022346368715	0.003	0.00310195530726256	0.00333333333333333	0.00306005586592179	0.00269180633147113	0.00311080074487895	0.00372625698324021	0.00371787709497205	0.00293119479311947	0.00233333333333333	0.00274394785847299	0.00329096834264431	0.00366666666666667	0.00366666666666667	0.00345281264528126	0.00303398510242086	0.00299999999999999	0.00313714551371454	0.00288826815642458	0.0023584729981378	0.00233333333333333	0.00233333333333333	0.0021024208566108	0.002	0.00193165969316596	0.00182008368200836	0.00223849372384937	0.00265690376569037	0.00233333333333333	0.00217247791724779	0.00199999999999999	0.002	0.0020836820083682
3	4	-Inf	-2	4	-10	0.0443941193584534	-0.955605880641547	-1.83007499855769	CIP/GEN/TMP/TOB_AMP:-1/CAZ:-1/CHL:0/GEN:0/TMP:0/TOB:-2_1	0.00474988377498837	0.00466341236634123	0.00433333333333333	0.00399999999999999	0.00399999999999999	0.00399999999999999	0.00374233983286908	0.00367644320297951	0.00419060901906089	0.00448603351955307	0.00433333333333333	0.00398186889818688	0.00345996275605214	0.00281098696461824	0.0029413407821229	0.00299999999999999	0.00288826815642457	0.00266666666666666	0.00266666666666666	0.00266666666666666	0.00254748603351955	0.00212877731287772	0.00199999999999999	0.00237563923756392	0.00266666666666666	0.00287959088795908	0.00299999999999999	0.00328258845437616	0.00299999999999999	0.00277839851024208	0.00266666666666666	0.00266666666666666	0.00266666666666666	0.00266666666666666	0.00235146443514644	0.00199999999999999	0.00215316573556796	0.0025718270571827	0.00234309623430962	0.00266666666666666
4	3	-Inf	-3	3	-10	-0.912537158749661	-1.91253715874966	-2.67807190511264	CIP/GEN/TMP/TOB_AMP:-1/CAZ:-1/CHL:0/GEN:0/TMP:0/TOB:-2_0	0.00433333333333333	0.00433333333333333	0.00407821229050278	0.0039925512104283	0.00375977653631284	0.00399999999999999	0.0045288640595903	0.00399999999999999	0.00369316596931659	0.00299999999999999	0.0024534450651769	0.00233333333333333	0.0026657355679702	0.00313687150837988	0.00299999999999999	0.00243654114365411	0.00321368715083799	0.00279469273743016	0.00208472998137803	0.00233333333333333	0.00246211064621105	0.00266666666666665	0.0023672710367271	0.00166666666666666	0.00180381218038122	0.00222253258845437	0.00202513966480446	0.00160622966062296	0.00147905027932961	0.00166666666666666	0.00261506276150627	0.00306834030683403	0.00287308228730822	0.00185634588563458	0.00134309623430963	0.00140911204091121	0.00182752208275221	0.00199999999999999	0.00166806331471136	0.00175034867503487
5	2	-Inf	-4	2	-10	-1.83007499855769	-2.83007499855769	-3.41503749927884	CIP/GEN/TMP/TOB_AMP:-1/CAZ:-1/CHL:0/GEN:0/TMP:0/TOB:-2_-1	0.00383333333333331	0.00350209205020919	0.00366666666666665	0.00366061452513965	0.00333333333333332	0.00333333333333332	0.00333333333333331	0.00299999999999999	0.00299999999999999	0.00281378026070762	0.00266666666666665	0.00269087523277466	0.00299999999999999	0.00280493482309124	0.00266666666666666	0.00303305400372438	0.00333333333333332	0.00333333333333331	0.00304376163873369	0.00295815899581589	0.00266666666666666	0.00266666666666666	0.00236829836829836	0.00233333333333333	0.00246908414690841	0.00244553072625698	0.00202653631284916	0.00205912476722531	0.00247811918063314	0.00266666666666666	0.00235099953509995	0.00233333333333333	0.00263966480446926	0.00299999999999999	0.00267596466759645	0.002	0.00183867968386796	0.00166666666666666	0.00166666666666665	0.00191573556797019
6	1	-Inf	-5	1	-10	-2.67807190511264	-3.67807190511264	-4	CIP/GEN/TMP/TOB_AMP:-1/CAZ:-1/CHL:0/GEN:0/TMP:0/TOB:-2_-2	0.00415819209039548	0.00348870056497175	0.00306497175141242	0.00266666666666666	0.00278312116925978	0.00299999999999999	0.00299999999999999	0.0030550847457627	0.00347881355932203	0.00366666666666667	0.00366666666666667	0.00375058934464875	0.00399999999999999	0.00373455917020273	0.0033107024988213	0.00322693032015065	0.0040743879472693	0.00433333333333333	0.00312965582272512	0.00214171374764596	0.00233333333333334	0.00265583804143126	0.002	0.00183027738598966	0.00192655367231639	0.00233333333333334	0.00233333333333333	0.00233333333333333	0.00233333333333333	0.00242574257425742	0.00327401129943503	0.00366666666666667	0.00366666666666667	0.00266666666666666	0.0025011786892975	0.00284557438794726	0.00297363465160074	0.00233333333333333	0.00233333333333333	0.00233333333333333
7	0	-Inf	-6	0	-10	-3.41503749927884	-4.41503749927884	-4.41503749927884	CIP/GEN/TMP/TOB_AMP:-1/CAZ:-1/CHL:0/GEN:0/TMP:0/TOB:-2_-3	0.00136941303177168	0.00010016155088853	0.000451265481960157	0.000666666666666677	0.000333333333333338	0.000572428648357574	0.000666666666666677	0.000458266020463119	2.63866451265486e-05	0.000689320388349517	0.001	0.000518578352180945	0.0006327409800754	0.00111685514270329	0.00160150780829296	0.00175296655879181	0.00223801830910071	0.00238879913839527	0.00266666666666668	0.00333333333333334	0.00333333333333334	0.00333333333333334	0.0032907915993538	0.00366666666666668	0.00343726440495424	0.00326602046311255	0.00416828478964402	0.00490253096392031	0.00533333333333334	0.00553796445880454	0.00568928379106086	0.00600000000000001	0.00665048543689322	0.00761873990306948	0.00829354838709677	0.00933387096774194	0.0113112547119009	0.0132407108239095	0.014926225094238	0.017247311827957
8	-1	-Inf	-7	-1	-10	-4	-5	-4.67807190511264	CIP/GEN/TMP/TOB_AMP:-1/CAZ:-1/CHL:0/GEN:0/TMP:0/TOB:-2_-4	8.74471086036684e-05	0.000333333333333338	0.000869299482839682	0.00105091937765205	0.00178295668549906	0.002	0.00170244821092278	0.001	0.001	0.00170762711864407	0.00232673267326733	0.00341725601131542	0.00419067796610169	0.00546186440677966	0.00746892655367231	0.0101254125412541	0.0137052730696799	0.018825329566855	0.0250960451977401	0.0317344632768362	0.0400960451977401	0.0510282485875706	0.0632146892655367	0.0749031499764927	0.0871268269684111	0.100593220338983	0.115531073446328	0.130795379537954	0.145767890772128	0.160130127298444	0.174255539839698	0.189292372881356	0.20571186440678	0.222368644067797	0.240785007072136	0.257911487758945	0.269292786421499	0.278528443817583	0.287898632720415	0.297922787193974
9	-2	-Inf	-8	-2	-10	-4.41503749927884	-5.41503749927884	-4.83007499855769	CIP/GEN/TMP/TOB_AMP:-1/CAZ:-1/CHL:0/GEN:0/TMP:0/TOB:-2_-5	0.0152566248256625	0.000831471135940415	0.000158286778398513	0.00033938547486034	0.000758379888268164	0.001	0.000474860335195535	2.97951582867788e-05	0.00086778398510243	0.00170577281191807	0.00227150162715017	0.00273789571694601	0.00410428305400373	0.00636545623836127	0.00929841713221603	0.0130251396648045	0.0181070763500931	0.0250037243947859	0.0339934823091248	0.0452970711297071	0.0586545623836127	0.0733152022315202	0.0892867783985102	0.107646182495345	0.127182705718271	0.147502327746741	0.168318456531846	0.189171322160149	0.209427839851024	0.230419459962756	0.251450023245002	0.269227653631285	0.282288640595903	0.29378165735568	0.305406322640632	0.315412011173184	0.324559739655974	0.33219459962756	0.337981868898187	0.341337057728119
10	-3	-Inf	-9	-3	-10	-4.67807190511264	-5.67807190511264	-4.91253715874966	CIP/GEN/TMP/TOB_AMP:-1/CAZ:-1/CHL:0/GEN:0/TMP:0/TOB:-2_-6	0.000582867783985111	0.00050303030303031	0.000411080074487902	0	9.34449093444923e-05	0.000333333333333338	0.000333333333333338	0.000350093109869651	0.000666666666666677	0.00085474860335196	0.00154748603351956	0.0031280260707635	0.00544553072625699	0.00857541899441342	0.0127751396648045	0.0178912133891213	0.0250689013035382	0.0346759646675965	0.0473240093240093	0.0620813575081358	0.079340782122905	0.0994779172477917	0.124255121042831	0.152472998137803	0.182770339377034	0.21316852886406	0.24293947858473	0.272540037243948	0.297444909344491	0.315792364990689	0.330114365411437	0.344868433286843	0.357488145048814	0.367112505811251	0.374184565318457	0.378609948860995	0.382118549511855	0.385640595903166	0.388324965132496	0.39008740120874
11	5	0	0.0874628412503394	-Inf	-6	1	-Inf	-Inf	CAZ_AMP:-1/AZT:0/CAZ:0/CIP:-2/GEN:0_2	0.00416689911668991	0.00383519553072626	0.00374581005586592	0.00365456238361266	0.00309171322160149	0.00351046025104602	0.00419180633147113	0.00431843575418994	0.00389944134078212	0.0034804469273743	0.00333333333333333	0.00266666666666666	0.0025572625698324	0.00233333333333333	0.00233333333333333	0.00303258845437617	0.00333333333333333	0.00292551210428305	0.00237709497206703	0.00237517433751743	0.00292050209205021	0.00333333333333333	0.00303538175046555	0.003	0.00313575081357508	0.00333333333333333	0.00333333333333333	0.003274208566108	0.00285521415270019	0.00266666666666666	0.00266666666666666	0.00259916201117318	0.00233333333333333	0.00281098696461825	0.00364807066480707	0.00359078212290503	0.0031720130172013	0.00275325884543762	0.0023347280334728	0.00233333333333333
12	4	-1	-0.830074998557688	-Inf	-7	0	-Inf	-Inf	CAZ_AMP:-1/AZT:0/CAZ:0/CIP:-2/GEN:0_1	0.0049171322160149	0.00432960893854749	0.00374651810584958	0.00367130919220056	0.0041782729805014	0.00449327770050997	0.0038180129990715	0.003	0.0031906090190609	0.00348603351955308	0.00306741050674105	0.002	0.002	0.002	0.00172570897257089	0.00135983263598327	0.00177839851024208	0.00239423523942352	0.00238447233844724	0.00229939562993957	0.00223836126629423	0.00266666666666666	0.00266666666666666	0.002	0.002	0.00221275605214153	0.00203491620111732	0.00161599256159925	0.00133333333333334	0.00177653631284917	0.002	0.00188191538819154	0.00147765363128492	0.00189664804469274	0.002	0.00166666666666666	0.00181961878196188	0.002	0.002	0.00166666666666666
13	3	-2	-1.67807190511264	-Inf	-8	-1	-Inf	-Inf	CAZ_AMP:-1/AZT:0/CAZ:0/CIP:-2/GEN:0_0	0.00391208274565114	0.00384488448844885	0.00373154677950165	0.00361480433757661	0.00311676082862524	0.00333333333333334	0.00303531073446328	0.00294452280206864	0.00281235266383781	0.003	0.00332720414898633	0.003	0.00282508250825083	0.00293220338983051	0.00268973634651601	0.003	0.00320404325340856	0.00333333333333334	0.00333333333333334	0.00304990583804144	0.00289877589453861	0.003	0.00317419962335216	0.00266666666666667	0.00266666666666666	0.00263182674199624	0.00210781544256121	0.00213484205563414	0.00228907721280603	0.00204620462046205	0.00247033898305085	0.0028943894389439	0.00268173258003768	0.00225836869401226	0.00216572504708098	0.00233333333333334	0.00233333333333334	0.00233333333333334	0.00213908533710514	0.002
14	2	-3	-2.41503749927884	-Inf	-9	-2	-Inf	-Inf	CAZ_AMP:-1/AZT:0/CAZ:0/CIP:-2/GEN:0_-1	0.00458379888268158	0.00416480446927375	0.00374651810584959	0.00366666666666668	0.00375580315691737	0.004	0.00374233983286909	0.00299068901303538	0.00266666666666668	0.00284729981378027	0.00273407717340773	0.00264853556485357	0.00254003724394786	0.003	0.003	0.00266666666666668	0.00255462575546259	0.00233333333333334	0.0020511390051139	0.00263272896327291	0.00233333333333334	0.00192422129242214	0.00195670391061453	0.002	0.00187261738726174	0.00166666666666668	0.00136824953445066	0.001	0.00127188081936686	0.00166666666666668	0.00166666666666668	0.00139237563923757	0.00152234636871509	0.00110335195530726	0.001	0.00106750465549348	0.00102742910274292	0.000666666666666677	0.000990237099023711	0.00140911204091121
15	1	-4	-3	-Inf	-10	-3	-Inf	-Inf	CAZ_AMP:-1/AZT:0/CAZ:0/CIP:-2/GEN:0_-2	0.00333333333333334	0.00282705718270573	0.00258752327746742	0.00301815642458101	0.00390828677839852	0.00366666666666668	0.00340372960372961	0.00331799163179917	0.00289944134078213	0.00248044692737431	0.0026052141527002	0.00235754189944135	0.00255695025569504	0.0025283985102421	0.00266666666666668	0.003	0.003	0.0027959088795909	0.00266666666666668	0.00266666666666668	0.00253974895397491	0.00212104283054004	0.00170163170163171	0.002	0.00213575081357508	0.00211219739292365	0.00230679702048418	0.002	0.00214478584729982	0.00233333333333334	0.00233333333333334	0.00159879125987914	0.00133333333333334	0.0015721601489758	0.00231473733147374	0.00266666666666668	0.00250534635053464	0.00208659217877095	0.002	0.002
16	0	-5	-3.41503749927884	-Inf	-11	-4	-Inf	-Inf	CAZ_AMP:-1/AZT:0/CAZ:0/CIP:-2/GEN:0_-3	8.28677839851036e-05	0.000501862197392931	0.000666666666666677	0.000995357474466111	0.000755927475592755	0.001	0.00151603905160391	0.00202793296089386	0.00337988826815643	0.00487523277467412	0.00586517898651791	0.00782984658298467	0.0121135940409683	0.0181685288640596	0.0263677359367736	0.0373151769087523	0.0534844258484426	0.0732501162250116	0.0972649930264993	0.127211994421199	0.158116689911669	0.186617783985102	0.208921787709497	0.229550279329609	0.248231055323106	0.271425046554935	0.29106052141527	0.295594607159461	0.289391061452514	0.278355648535565	0.269837523277467	0.266076243607624	0.261890130353817	0.257470204841713	0.255072524407252	0.254670856610801	0.25630590423059	0.258335195530726	0.260294281729428	0.263151557415156
17	-1	-6	-3.67807190511264	-Inf	-12	-5	-Inf	-Inf	CAZ_AMP:-1/AZT:0/CAZ:0/CIP:-2/GEN:0_-4	0.00050847457627118	0.00135593220338983	0.00139830508474576	0.000948137670909948	0.000216737188528438	0	0.000892655367231639	0.00216525423728814	0.0034364406779661	0.00494483734087694	0.00729378531073446	0.0117600188590288	0.0203667608286252	0.0328154425612053	0.0483502824858757	0.0683305044790193	0.0930470809792844	0.122519774011299	0.15674047954866	0.194578500707214	0.234818267419962	0.268165021156559	0.283327683615819	0.291887005649718	0.302536723163842	0.311587930221594	0.316548964218456	0.317991054613936	0.320689768976898	0.32579472693032	0.328803394625177	0.329455445544554	0.331576271186441	0.335857344632768	0.337666666666667	0.337666666666667	0.339412429378531	0.341747645951036	0.34305461393597	0.345611504007544
18	-2	-7	-3.83007499855769	-Inf	-13	-6	-Inf	-Inf	CAZ_AMP:-1/AZT:0/CAZ:0/CIP:-2/GEN:0_-5	0.0125890283589028	0.000333333333333338	7.91433891992563e-05	1.21042830540037e-05	0.000850093109869645	0.00168758716875872	0.00226256983240224	0.00271135940409683	0.00416945996275605	0.00663687150837989	0.0109246861924686	0.0182839851024209	0.0301624767225326	0.0467779329608939	0.068159217877095	0.0959078212290503	0.130427374301676	0.169779329608939	0.211580074487896	0.252016736401674	0.292328212290503	0.334641562064156	0.373851024208566	0.397690875232775	0.406962343096234	0.41154469273743	0.416955834495583	0.423220204841713	0.428636405959032	0.431946461824953	0.435507670850767	0.441143389199255	0.446171322160149	0.450005121042831	0.453907019990702	0.457197858472998	0.45980660158066	0.462147113594041	0.464990237099024	0.467337057728119
19	-3	-8	-3.91253715874966	-Inf	-14	-7	-Inf	-Inf	CAZ_AMP:-1/AZT:0/CAZ:0/CIP:-2/GEN:0_-6	0.000833333333333339	0.000333333333333345	7.82122905028051e-05	1.35676696445113e-17	0.000186219739292368	0.00084543761638735	0.00100000000000001	0.0010162942271881	0.00163919925512105	0.00345903165735568	0.0065195530726257	0.0114525139664805	0.0198808193668529	0.0323463687150838	0.0488491620111732	0.0717071129707113	0.10166573556797	0.136400372439479	0.173562849162011	0.210766759776536	0.24733240353324	0.286291027429103	0.32464199255121	0.354353817504655	0.373388656438866	0.386787709497207	0.397421787709497	0.406906555090656	0.413328219432822	0.420720670391061	0.429305439330544	0.434615062761506	0.438687587168759	0.443528591352859	0.447255230125523	0.4488940027894	0.451275220827522	0.455462756052142	0.455007438400744	0.454998605299861
20	5.04439411935845	0	-Inf	5	-Inf	-5	0.0223678130284545	0.0443941193584534	AMP/GEN/TMP/TOB_AMP:-1/AZT:0/CHL:0/TMP:0/TOB:-1_2	0.00299999999999999	0.00299999999999999	0.00299999999999999	0.00299999999999999	0.00299999999999999	0.00282122905027932	0.00266666666666666	0.00231657355679701	0.0018977219897722	0.00166666666666666	0.00166666666666666	0.00166666666666666	0.00177746741154562	0.00199999999999999	0.00228212290502793	0.00196559739655973	0.00154702048417132	0.0011280260707635	0.00129096834264431	0.00104329608938547	0.00133333333333333	0.00154748603351955	0.00166666666666666	0.00161499068901303	0.00119618781961877	0.000999999999999996	0.00161638733705771	0.00227289632728963	0.00170856610800745	0.000871222687122254	0.00129893072989306	0.00147001394700139	0.00184658298465829	0.00166666666666666	0.00101952580195257	0.000818224081822392	0.00149418874941886	0.00166666666666666	0.00133472998137802	0.0010836820083682
21	4.08746284125034	-1	-Inf	4	-Inf	-5	-0.955605880641547	-0.912537158749661	AMP/GEN/TMP/TOB_AMP:-1/AZT:0/CHL:0/TMP:0/TOB:-1_1	0.00392937853107345	0.00502259887005649	0.00694350282485874	0.00674435028248586	0.00696793965110796	0.00504519774011299	0.00377274870344177	0.00494209039548022	0.00618785310734462	0.00576379066478075	0.00435969868173256	0.0039160773220179	0.00366666666666666	0.00366666666666665	0.00328807166430928	0.00255320150659134	0.00212947269303202	0.00258768218147626	0.00315275813295614	0.00357485875706214	0.00253578154425611	0.00201082862523539	0.00166666666666666	0.00132722143864598	0.00099999999999999	0.00094908062234795	0.000215630885122409	0.000468455743879466	0.000911362564827911	0.000425742574257428	0.000999999999999993	0.00145544554455445	0.00134839924670434	0.000850282485875708	0.00016784535596417	0.000256120527306972	0.000706214689265533	0.00177024482109227	0.0021939736346516	0.00148142924306534
22	3.16992500144231	-2	-Inf	3	-Inf	-5	-1.91253715874966	-1.83007499855769	AMP/GEN/TMP/TOB_AMP:-1/AZT:0/CHL:0/TMP:0/TOB:-1_0	0.00399999999999998	0.00399999999999998	0.0042534818941504	0.0043379758588672	0.00457753017641595	0.00415994436717661	0.00374233983286906	0.00399999999999998	0.00399999999999998	0.00381936685288639	0.00366666666666665	0.00333333333333331	0.00322998137802605	0.00318901303538173	0.00305904230590422	0.00330679702048415	0.00299999999999999	0.00280288238028823	0.00294886099488609	0.00296606229660622	0.00266666666666665	0.00287122268712226	0.00329003724394784	0.00266666666666665	0.00279404927940491	0.00321275605214151	0.00303491620111731	0.00266666666666666	0.00266666666666666	0.00266666666666666	0.00266666666666666	0.00294095769409576	0.00266666666666665	0.00243668528864059	0.00264853556485355	0.00233333333333333	0.00218038121803811	0.00223836126629422	0.00265690376569036	0.00299999999999999
23	2.32192809488736	-3	-Inf	2	-Inf	-5	-2.83007499855769	-2.67807190511264	AMP/GEN/TMP/TOB_AMP:-1/AZT:0/CHL:0/TMP:0/TOB:-1_-1	0.00736941303177167	0.0061016129032258	0.00488206785137318	0.00493635382955771	0.00515778136779752	0.00442757135164243	0.00433333333333333	0.00412493268712977	0.00333333333333333	0.00333333333333333	0.0036628971459343	0.00385191168551426	0.00366666666666667	0.00333333333333333	0.00360150780829294	0.0040861604738826	0.00409546925566342	0.0032778675282714	0.00299999999999999	0.00338279569892472	0.00399999999999999	0.00399999999999999	0.00318793753365643	0.00270376344086021	0.00266666666666666	0.00266666666666666	0.00266666666666666	0.00266666666666666	0.00266666666666666	0.00266666666666666	0.00235595045772751	0.00284032258064515	0.00332471728594507	0.00299999999999999	0.00270651588583737	0.00255537634408602	0.00233333333333333	0.0022532258064516	0.00246203554119547	0.00266666666666666
24	1.58496250072116	-4	-Inf	1	-Inf	-5	-3.67807190511264	-3.41503749927884	AMP/GEN/TMP/TOB_AMP:-1/AZT:0/CHL:0/TMP:0/TOB:-1_-2	0.00566666666666667	0.00583612662942272	0.00600000000000001	0.00565176908752328	0.005	0.005	0.00526443202979516	0.00464990689013035	0.00423091247672253	0.004	0.004	0.00397443049744305	0.00388857808857809	0.00413668061366806	0.004	0.003	0.003	0.00320530726256983	0.00333333333333333	0.00362337057728119	0.00333333333333333	0.00333333333333333	0.00333333333333333	0.0032816573556797	0.003	0.00277746741154562	0.00266666666666666	0.00233333333333334	0.00233333333333334	0.00256438865643888	0.00298279869827987	0.003	0.003	0.00276150627615063	0.00234309623430963	0.00207577870757788	0.00249418874941888	0.00315921787709497	0.00333333333333333	0.00258298465829848
25	1	-5	-Inf	0	-Inf	-5	-4.41503749927884	-4	AMP/GEN/TMP/TOB_AMP:-1/AZT:0/CHL:0/TMP:0/TOB:-1_-3	0.002	0.00259892473118279	0.00221540118470651	0.00173031283710895	0.001	0.001	0.00172330097087378	0.002	0.00233333333333333	0.00251132686084142	0.00233710285406569	0.0021852450188476	0.002	0.002	0.00226817447495961	0.00233333333333333	0.00185760517799352	0.00172213247172859	0.00220678513731825	0.0019752688172043	0.00166666666666666	0.00166666666666666	0.00118793753365643	0.00129623655913978	0.00144803446418955	0.00140064620355411	0.00149838187702265	0.001	0.000666666666666663	0.00046203554119547	2.26171243941836e-05	0.000506989247311822	0.00099138395261174	0.000857526881720429	7.96984383414104e-05	0.000222043010752691	0.00078675282714055	0.000826881720430113	0.00133333333333333	0.00171612903225806
26	0.584962500721156	-6	-Inf	-1	-Inf	-5	-5	-4.41503749927884	AMP/GEN/TMP/TOB_AMP:-1/AZT:0/CHL:0/TMP:0/TOB:-1_-4	0.00100000000000001	0.000700537634408612	0.000548734518039857	0.000333333333333338	8.77759827679065e-05	9.42380183091021e-05	0.000276699029126218	8.67641984107301e-18	0.000359719978459887	0.00120064724919094	0.00166666666666668	0.00311093161012386	0.0048642972536349	0.00746742057081313	0.0104787291330102	0.0143672590199246	0.0209012944983819	0.0294426494345719	0.0393424878836834	0.0503096774193548	0.063248788368336	0.0777996768982229	0.0947129779213786	0.113812365591398	0.133025309639203	0.15037802907916	0.167864077669903	0.186767905223479	0.205359181475498	0.223366720516963	0.23927732902531	0.251834408602151	0.263459881529348	0.274182795698925	0.283282714054927	0.292114516129032	0.300529348411416	0.305227419354839	0.308848142164782	0.31158064516129
27	0.321928094887362	-7	-Inf	-2	-Inf	-5	-5.41503749927884	-4.67807190511264	AMP/GEN/TMP/TOB_AMP:-1/AZT:0/CHL:0/TMP:0/TOB:-1_-5	0.00149152542372881	0.000822033898305083	0.000666666666666663	0.000666666666666663	0.000666666666666663	0.000459510357815444	0.000333333333333338	0.000110169491525423	0.000812146892655365	0.00147241867043847	0.00199340866290019	0.003002357378595	0.00504802259887006	0.0075926449787836	0.0105143800094295	0.0144750470809793	0.0201873822975518	0.0269952985425482	0.0351202263083451	0.045159604519774	0.0570645009416196	0.0699976459510358	0.0855808580858086	0.104486130700517	0.125401129943503	0.146447430457331	0.165959510357815	0.185451035781544	0.205828382838284	0.222145214521452	0.235169491525424	0.247953795379538	0.262154425612053	0.272021186440678	0.282309759547383	0.29130131826742	0.298583804143126	0.306634651600753	0.313133709981168	0.316370474847203
28	0.169925001442312	-8	-Inf	-3	-Inf	-5	-5.67807190511264	-4.83007499855769	AMP/GEN/TMP/TOB_AMP:-1/AZT:0/CHL:0/TMP:0/TOB:-1_-6	0.00166666666666666	0.00183542538354253	0.00149162011173185	0.00131517690875233	0.000333333333333338	0.000156206415620644	0.000262569832402239	0.000697350069735003	0.0014338919925512	0.00203910614525139	0.00233333333333333	0.00340456238361266	0.00477094972067039	0.00683705772811918	0.00963175046554934	0.0136969273743017	0.0187782426778243	0.0256703910614525	0.0346601489757914	0.0459637377963738	0.059442119944212	0.0751582867783985	0.0928119180633147	0.112715083798883	0.13628079962808	0.162928305400372	0.189354748603352	0.215724860335196	0.242266294227188	0.26862104283054	0.288258019525802	0.305030218503022	0.316874301675978	0.329200836820084	0.343655493482309	0.356851024208566	0.364581125058113	0.36906052141527	0.372986052998605	0.374505586592179
29	-Inf	-6	0.0223678130284545	3	-Inf	-5	-6	-0.912537158749661	AZT/CAZ/GEN/TMP/TOB_CAZ:0/CHL:-2/TOB:-2_2	0.0100004649000465	0.00883170618317062	0.00816063138347261	0.00765738161559889	0.00691098748261475	0.00666666666666667	0.00666666666666667	0.00633333333333334	0.00623802882380289	0.00636126629422719	0.00640074384007439	0.00629707112970712	0.00566666666666667	0.00566666666666667	0.00566666666666667	0.00533333333333334	0.00533333333333334	0.00493909809390981	0.00438447233844724	0.00370060437006044	0.004	0.00420455602045561	0.00462337057728119	0.00433333333333334	0.00395065176908753	0.00354625755462576	0.00336824953445066	0.00394925512104283	0.00366666666666667	0.00344506517690876	0.00333333333333334	0.00366666666666667	0.00366666666666667	0.00366666666666667	0.00366666666666667	0.00393249534450652	0.00366666666666667	0.0034281729428173	0.00333333333333334	0.00325755462575547
30	-Inf	-6	-0.955605880641547	2	-Inf	-5	-6	-1.83007499855769	AZT/CAZ/GEN/TMP/TOB_CAZ:0/CHL:-2/TOB:-2_1	0.002	0.002	0.002	0.00166666666666666	0.00175580315691736	0.002	0.00148467966573817	0.001	0.0011906090190609	0.00184729981378026	0.00173407717340772	0.00164853556485355	0.00154003724394786	0.00181098696461825	0.00166666666666666	0.00130683403068341	0.001	0.00119711761971177	0.00161552766155276	0.00129939562993957	0.00111918063314712	0.00153788935378894	0.00166666666666666	0.00124953445065178	0.000666666666666677	0.000666666666666677	0.000965083798882683	0.001	0.00127188081936685	0.00166666666666666	0.00166666666666666	0.00133333333333334	0.00147765363128492	0.00166666666666666	0.00198186889818689	0.00133333333333334	0.00118038121803813	0.00123836126629423	0.00133333333333334	0.00166666666666666
31	-Inf	-6	-1.91253715874966	1	-Inf	-5	-6	-2.67807190511264	AZT/CAZ/GEN/TMP/TOB_CAZ:0/CHL:-2/TOB:-2_0	0.00366666666666668	0.00426548196015079	0.00445126548196016	0.00439741518578353	0.00391276252019387	0.00366666666666668	0.00405663430420714	0.00412493268712978	0.00394722670974691	0.00333333333333335	0.00300376952073238	0.00348142164781907	0.00366666666666668	0.00366666666666668	0.00393473570658038	0.00366666666666668	0.00366666666666668	0.00405492730210018	0.00392017259978426	0.00330910070005386	0.00335110393107163	0.00333979536887455	0.00252127086698978	0.00262956989247313	0.00344768069039915	0.00393268712977923	0.00366666666666668	0.0034309600862999	0.00294668820678515	0.00307592891760906	0.004	0.00382660204631126	0.00366666666666668	0.00366666666666668	0.00337318255250405	0.00311093161012387	0.00359558427571353	0.00458655913978495	0.0041023155627356	0.00356865912762522
32	-Inf	-6	-2.83007499855769	0	-Inf	-5	-6	-3.41503749927884	AZT/CAZ/GEN/TMP/TOB_CAZ:0/CHL:-2/TOB:-2_-1	0.00091666666666667	0.000835425383542544	0.001	0.000660614525139675	0.000241620111731847	0.000177126917712694	0.000596270396270405	0.001	0.000899441340782126	0.000852886405959037	0.00127188081936686	0.00166666666666668	0.00166666666666668	0.00186173184357542	0.00228072625698325	0.003	0.003	0.003	0.00328957169459963	0.0040418410041841	0.00446025104602512	0.00466666666666668	0.00526340326340327	0.00615083798882682	0.00727150162715017	0.00833007448789573	0.0095870577281192	0.0107849162011173	0.0119124767225326	0.0140493482309125	0.0171920037192004	0.0206787540678754	0.025171322160149	0.0311545623836127	0.0375271966527197	0.0442900372439479	0.0517317526731753	0.0601815642458101	0.0686387726638773	0.0777695530726257
33	-Inf	-6	-3.67807190511264	-1	-Inf	-5	-6	-4	AZT/CAZ/GEN/TMP/TOB_CAZ:0/CHL:-2/TOB:-2_-2	0.00248172043010754	0.00236725901992462	0.00152827140549273	0.000666666666666677	0.000666666666666677	0.000666666666666677	0.000169902912621359	0.001	0.00130694668820679	0.00117799352750809	0.00199246095853527	0.00325901992460959	0.00519569892473119	0.00701561658589124	0.00900701186623518	0.0131949380721594	0.0187539041464728	0.0257102854065697	0.0357513484358145	0.0480360796984383	0.0622665589660743	0.0774598815293484	0.0945250403877221	0.114997311827957	0.136583603020496	0.156906838987614	0.177278944534195	0.197663969795038	0.217065697361335	0.238465805061928	0.261615053763441	0.281775982767905	0.298399569197631	0.310943548387097	0.321203015616586	0.327108777598277	0.332622509423802	0.33930752688172	0.342950457727517	0.345245018847604
34	-Inf	-6	-4.41503749927884	-2	-Inf	-5	-6	-4.41503749927884	AZT/CAZ/GEN/TMP/TOB_CAZ:0/CHL:-2/TOB:-2_-3	0.000263751763046541	0.00135643564356435	0.00166666666666666	0.00128147100424327	0.000549905838041425	0.000333333333333324	0.000929378531073446	0.00133333333333333	0.00133333333333333	0.00204237288135592	0.00364214992927864	0.00575294672324375	0.00822442244224422	0.0114576271186441	0.0171049905838041	0.0258406412069778	0.0378627174424072	0.0531817325800377	0.0705913370998117	0.0898022598870056	0.112694444444444	0.13995197740113	0.169156779661017	0.197359191349318	0.224843470061292	0.254027777777778	0.278704331450094	0.299074493163602	0.315607344632768	0.328349834983498	0.34000988700565	0.354726072607261	0.366911487758945	0.370341348420556	0.373992467043315	0.378662900188324	0.383772128060264	0.386851224105461	0.389748231966054	0.391569679849341
35	-Inf	-6	-5	-3	-Inf	-5	-6	-4.67807190511264	AZT/CAZ/GEN/TMP/TOB_CAZ:0/CHL:-2/TOB:-2_-4	0.000333333333333338	0.000333333333333338	0.000451265481960157	0.000397415185783528	8.72374798061402e-05	0.000810446957458268	0.00127669902912622	0.001	0.00135971997845989	0.00166666666666668	0.00232579429186861	0.00377759827679053	0.00493118279569893	0.00613193322563275	0.00860841423948221	0.0116892837910609	0.0155665051157781	0.0202708669897685	0.0256057173678533	0.0324119547657512	0.0417043618739903	0.0528513731825525	0.063677436725902	0.0759983870967742	0.0917831715210356	0.109775444264943	0.129360258481422	0.149704422869471	0.171612277867528	0.193927840603123	0.214948387096774	0.235802907915994	0.256962843295638	0.270513440860215	0.282123317178244	0.291774905761982	0.297955842757135	0.308015591397849	0.317260635433495	0.321490037695207
36	-Inf	-6	-5.41503749927884	-4	-Inf	-5	-6	-4.83007499855769	AZT/CAZ/GEN/TMP/TOB_CAZ:0/CHL:-2/TOB:-2_-5	0.00107062146892656	0.00015536723163842	1.11727952690032e-17	0.000640735502121637	0.000449929478138229	0.000666666666666677	0.00155932203389832	0.00172175141242939	0.0021454802259887	0.0028057520037718	0.00430696798493408	0.00642197076850542	0.0105880414312618	0.0173695856873823	0.0263220338983051	0.0391805752003772	0.055228813559322	0.0742024482109228	0.0975105782792666	0.12532531824611	0.157669962335217	0.192718852844382	0.226090395480226	0.256683615819209	0.281627118644068	0.300763790664781	0.32039077212806	0.341180790960452	0.359805280528053	0.37395856873823	0.385008015087223	0.393660066006601	0.400440677966102	0.40760593220339	0.414316831683168	0.41974011299435	0.424105461393597	0.426977401129944	0.427860640301318	0.429423856671381
37	-Inf	-6	-5.67807190511264	-5	-Inf	-5	-6	-4.91253715874966	AZT/CAZ/GEN/TMP/TOB_CAZ:0/CHL:-2/TOB:-2_-6	0.00191242937853107	0.00148870056497175	0.000796610169491521	0.000307438794726922	0	0.000207156308851219	0.000631305987741614	0.000721751412429373	0.00114548022598869	0.00227817067421027	0.00397363465160076	0.00633804809052334	0.0104293785310734	0.0171112682696841	0.0258991041961339	0.0372975517890772	0.0518761770244821	0.0690079924776681	0.0893375766148043	0.115353107344633	0.145176082862524	0.176532015065913	0.207877887788779	0.236528913963329	0.260514124293785	0.280029231494578	0.298067325800377	0.31758615819209	0.334360207449316	0.349811881188119	0.36283615819209	0.371521452145215	0.376500941619586	0.383531073446328	0.390479962281942	0.39615065913371	0.401399246704331	0.402896421845574	0.403248587570621	0.403666666666667
38	0	-6	0.0223678130284545	-1	-Inf	-Inf	0	0	AMP/AZT/CAZ/CHL_CAZ:0/TMP:0/TOB:-1_2	0.00533333333333333	0.00533333333333333	0.00488206785137318	0.00466666666666667	0.00442110931610123	0.00442757135164243	0.00427669902912621	0.004	0.004	0.004	0.00367043618739903	0.0038147549811524	0.004	0.00331610123855681	0.00266666666666666	0.00275282714054928	0.003	0.00305546580506193	0.00333333333333333	0.00330860215053763	0.003	0.00267312870220786	0.00233333333333334	0.00233333333333334	0.00233333333333334	0.00233333333333334	0.00233333333333334	0.00256919763058698	0.0026133548734518	0.00212870220786216	0.00233333333333334	0.00250698924731183	0.0023419493807216	0.00219086021505377	0.00200000000000002	0.00211129032258066	0.00259558427571353	0.00266666666666666	0.00266666666666667	0.0029505376344086
39	0	-6	-0.955605880641547	-1	-Inf	-Inf	-1	-1	AMP/AZT/CAZ/CHL_CAZ:0/TMP:0/TOB:-1_1	0.00433333333333334	0.00397784064120698	0.00366666666666667	0.00328241395568129	0.00243408662900188	0.002	0.002	0.00261165961448049	0.00247854785478548	0.00243079096045198	0.00233333333333334	0.00233333333333334	0.00250800376647834	0.00293173258003767	0.00231073446327684	0.00177369165487978	0.00174105461393597	0.002	0.00228248587570622	0.00185875706214689	0.00166666666666666	0.00198870056497175	0.0022542372881356	0.002	0.00174021687883074	0.00198305084745763	0.0015593220338983	0.00113531353135314	0.00128860640301319	0.00204573314474305	0.00233333333333334	0.00210593220338983	0.002	0.00166666666666666	0.0015011786892975	0.0015894538606403	0.00166666666666666	0.00166666666666666	0.00166666666666666	0.00195103578154426
40	0	-6	-1.91253715874966	-1	-Inf	-Inf	-2	-2	AMP/AZT/CAZ/CHL_CAZ:0/TMP:0/TOB:-1_0	0.012837749883775	0.00333333333333334	0.00358752327746742	0.00333333333333334	0.00324162011173185	0.0031771269177127	0.00333333333333334	0.0036368715083799	0.003	0.00281378026070764	0.003209669920967	0.00297625698324023	0.00255726256983241	0.00233333333333334	0.00261405959031658	0.00266666666666668	0.00243016759776537	0.002	0.002	0.003	0.00287290502793297	0.00224174802417481	0.002	0.0022830540037244	0.00186424918642492	0.00144553072625699	0.00194607159460716	0.002	0.00185521415270019	0.00189711359404097	0.00231566713156672	0.00233333333333334	0.0020270018621974	0.00142783985102422	0.0010092980009298	0.00133333333333334	0.00133333333333334	0.00133333333333334	0.00166527196652721	0.002
41	0	-6	-2.83007499855769	-1	-Inf	-Inf	-3	-3	AMP/AZT/CAZ/CHL_CAZ:0/TMP:0/TOB:-1_-1	0.00366666666666667	0.00366666666666667	0.00333333333333334	0.00333333333333334	0.00333333333333334	0.00333333333333334	0.00333333333333334	0.00333333333333334	0.00333333333333334	0.00351132686084143	0.00333710285406569	0.0031852450188476	0.00359881529348411	0.00388314485729672	0.00339849219170705	0.00341949380721593	0.00414239482200647	0.004	0.0035864297253635	0.003	0.00282444803446419	0.00299353796445881	0.0031453957996769	0.00303709677419355	0.00288529886914378	0.00293268712977922	0.00266666666666667	0.00266666666666667	0.003	0.00279536887452882	0.00235595045772752	0.00266666666666666	0.00266666666666668	0.00266666666666666	0.00266666666666668	0.00233333333333334	0.00233333333333334	0.00233333333333334	0.00256435110393107	0.0030494623655914
42	0	-6	-3.67807190511264	-1	-Inf	-Inf	-4	-4	AMP/AZT/CAZ/CHL_CAZ:0/TMP:0/TOB:-1_-2	1.04131796940086e-17	0.000168293816829384	0.000333333333333338	4.64252553390419e-06	0.000422345850718593	0.000839832869080778	0.001	0.00100932400932401	0.00142863784286378	0.00220856610800745	0.00293258949325894	0.00331520223152022	0.00310335195530725	0.00333333333333333	0.0038826815642458	0.0046931659693166	0.00511173184357541	0.00533333333333333	0.00589772198977219	0.00599999999999999	0.00599999999999999	0.0062045560204556	0.00662337057728119	0.00699999999999999	0.00699999999999999	0.00678707577870758	0.00636824953445065	0.00633333333333333	0.00633333333333333	0.00633333333333333	0.00633333333333333	0.00660762436076244	0.00633333333333333	0.00633333333333333	0.00570292887029289	0.00493249534450651	0.0049729981378026	0.00533333333333333	0.00533333333333333	0.0054091120409112
43	0	-6	-4.41503749927884	-1	-Inf	-Inf	-5	-5	AMP/AZT/CAZ/CHL_CAZ:0/TMP:0/TOB:-1_-3	0.000333333333333324	0.000632795698924727	0.000666666666666663	0.000397415185783514	8.77759827679029e-05	0.000333333333333324	0.000666666666666663	0.00108346795907377	0.000973613354873452	0.000310679611650484	0.00032956381260096	0.000481421647819056	0.000666666666666663	0.001	0.000731825525040385	0.00075282714054927	0.0012378640776699	0.00161129032258064	0.00133333333333333	0.00102423263327948	0.00150888529886914	0.00199353796445881	0.00166666666666666	0.00166666666666666	0.00166666666666666	0.00166666666666666	0.00158252427184466	0.0010974690360797	0.00171997845988153	0.00220463112547119	0.00235595045772751	0.00266666666666666	0.00266666666666666	0.00280913978494624	0.003	0.00311093161012386	0.0038578352180937	0.00474677419354837	0.00546203554119547	0.00719601507808292
44	0	-6	-5	-1	-Inf	-Inf	-6	-6	AMP/AZT/CAZ/CHL_CAZ:0/TMP:0/TOB:-1_-4	0.00183333333333334	0.000995815899581591	0.000158286778398509	0	9.17132216014911e-05	0.000510460251046025	0.00329236499068902	0.00678940027894003	0.00903165735567972	0.00833333333333335	0.00806183170618318	0.00735707635009312	0.00821368715083799	0.0114790502793296	0.0169301675977654	0.0250935754189944	0.0355564853556485	0.0483212290502793	0.0633370577281192	0.0807168758716876	0.101345885634589	0.122918063314711	0.14452886405959	0.166130353817505	0.187194793119479	0.210050279329609	0.233820763500931	0.254897113594041	0.274269553072626	0.290526536312849	0.301593677359368	0.312894467689447	0.323441806331471	0.332244072524407	0.338202979515829	0.342682960893855	0.346774523477452	0.349406890130354	0.352654114365411	0.355172253258845
45	0	-6	-5.41503749927884	-1	-Inf	-Inf	-7	-7	AMP/AZT/CAZ/CHL_CAZ:0/TMP:0/TOB:-1_-5	8.32171083217121e-05	0.000333333333333338	7.91433891992563e-05	6.05214152700195e-06	0.000425046554934826	0.000666666666666663	0.000666666666666663	0.000333333333333338	0.000534450651769091	0.00137243947858473	0.00275267317526732	0.00485661080074488	0.00842737430167597	0.0137877094972067	0.0221759776536313	0.0348398510242086	0.0505148975791434	0.06912104283054	0.090391061452514	0.114135285913529	0.138186889818689	0.160372439478585	0.180670391061452	0.202733705772812	0.228145048814505	0.252383612662942	0.273392923649907	0.29152094972067	0.305286312849162	0.313456703910614	0.320050674105067	0.325143389199255	0.329405493482309	0.332816108007449	0.334962807996281	0.336075884543762	0.33762389586239	0.341220670391061	0.343991631799163	0.344586126629423
46	0	-6	-5.67807190511264	-1	-Inf	-Inf	-8	-8	AMP/AZT/CAZ/CHL_CAZ:0/TMP:0/TOB:-1_-6	0.000749534450651777	0.00116852886405959	0.00184029712163417	0.00199071494893222	0.0010655509065551	0.000159722222222225	0.000258019525801956	0.000685288640595913	0.00142830540037245	0.00256983240223465	0.00466294746629475	0.00784797768479777	0.0124469273743017	0.0198249534450652	0.0306801487680149	0.0450879888268157	0.063044630404463	0.08411390051139	0.107136215713622	0.129329614132961	0.149236634123663	0.166841713221601	0.184761638733706	0.205262569832402	0.227496513249651	0.247999534450652	0.266200186219739	0.279984193398419	0.290595903165736	0.300201766620177	0.308189013035382	0.31241329614133	0.315487895716946	0.318839851024208	0.321873082287308	0.325742551210428	0.330043235704324	0.332858472998138	0.333333333333333	0.334484890748489
47	6.02236781302845	-6	-6	-Inf	-10	1	-0.955605880641547	-Inf	AMP/AZT/CAZ/CIP/TMP_AMP:0/GEN:0/TMP:-1_2	0.00266666666666668	0.00248870056497176	0.00206497175141243	0.0020258945386064	0.00233333333333333	0.00212617702448211	0.002	0.00172175141242939	0.0021454802259887	0.00233333333333333	0.00200659133709981	0.00175058934464876	0.00217467043314501	0.00259877416313061	0.00233333333333333	0.00221986817325801	0.00220386064030131	0.00233333333333333	0.00233333333333333	0.00233333333333333	0.00186911487758946	0.00134416195856873	0.0014917491749175	0.00216972261401034	0.00233333333333333	0.00231636020744931	0.002	0.002	0.002	0.00166666666666668	0.0019406779661017	0.00233333333333333	0.002015065913371	0.00133333333333334	0.00133333333333334	0.00133333333333334	0.00165348399246705	0.00143691148775895	0.00166666666666667	0.00223460272684532
48	5.04439411935845	-6	-6	-Inf	-10	0	-1.91253715874966	-Inf	AMP/AZT/CAZ/CIP/TMP_AMP:0/GEN:0/TMP:-1_1	0.00208344988344987	0.0025030303030303	0.00241143654114365	0.00266666666666665	0.00266666666666665	0.00230912476722532	0.00199999999999999	0.00235009310986964	0.00266666666666666	0.0024788470478847	0.00233333333333333	0.00199999999999999	0.002	0.00199999999999999	0.00228219432821943	0.00199999999999999	0.00188005578800558	0.00166666666666666	0.00166666666666666	0.00204329608938546	0.00233333333333333	0.00190502793296089	0.0013672710367271	0.00171873547187353	0.00213714551371454	0.00211080074487895	0.00230819366852886	0.00233333333333333	0.00218761638733705	0.00199999999999999	0.00199999999999999	0.00159832635983263	0.00133333333333333	0.0015718270571827	0.00166666666666666	0.00159088795908879	0.00133333333333333	0.00133333333333333	0.00133333333333333	0.00141701534170152
49	4.08746284125034	-6	-6	-Inf	-10	-1	-2.83007499855769	-Inf	AMP/AZT/CAZ/CIP/TMP_AMP:0/GEN:0/TMP:-1_0	0.00291666666666666	0.00283542538354253	0.00274581005586592	0.00265456238361266	0.002	0.002	0.00226256983240224	0.002	0.00189944134078212	0.00185288640595903	0.002	0.002	0.002	0.002	0.00171927374301676	0.00130027932960894	0.00111854951185495	0.00133333333333334	0.00104376163873372	0.000624825662482575	0.000587168758716879	0.0012122905027933	0.00133333333333334	0.00100000000000001	0.001	0.00100000000000001	0.000386405959031663	0.000725791433892003	0.00128957169459964	0.00143621973929237	0.00101766620176663	0.00113575081357508	0.00181983240223464	0.002	0.00102793296089387	0.00100000000000001	0.00132264063226408	0.00141992551210429	0.00100139470013948	0.000750931098696469
50	3.16992500144231	-6	-6	-Inf	-10	-2	-3.67807190511264	-Inf	AMP/AZT/CAZ/CIP/TMP_AMP:0/GEN:0/TMP:-1_-1	0.00473728813559321	0.00435593220338982	0.00493502824858756	0.00497406883545496	0.00455007052186177	0.00412635549269212	0.00399999999999999	0.00438841807909604	0.00466666666666665	0.00466666666666665	0.00466666666666665	0.0039160773220179	0.00331732580037663	0.00379519774011298	0.00371186440677965	0.0041070249882131	0.00366666666666665	0.00307815442561204	0.00333333333333333	0.00361621876473361	0.00423210922787193	0.00465538316878231	0.00384180790960451	0.00333333333333333	0.00385310734463276	0.00396605374823196	0.00322551789077212	0.00319821092278719	0.00362234794908061	0.00357438794726929	0.00299999999999999	0.00299999999999999	0.00331826741996233	0.00314971751412428	0.00366666666666665	0.0041789077212806	0.00365348399246703	0.0031261770244821	0.00286064030131825	0.00328477133427628
51	2.32192809488736	-6	-6	-Inf	-10	-3	-4.41503749927884	-Inf	AMP/AZT/CAZ/CIP/TMP_AMP:0/GEN:0/TMP:-1_-2	0.0040828677839851	0.00416480446927374	0.00374651810584958	0.00332869080779944	0.00291073919107392	0.00249305555555556	0.0025913528591353	0.003	0.0029050279329609	0.00248603351955308	0.00233333333333334	0.00268479776847979	0.003	0.003	0.003	0.0026401303538175	0.00233333333333334	0.00233333333333334	0.00233333333333334	0.00200000000000002	0.00200000000000002	0.00200000000000002	0.00200000000000002	0.00200000000000002	0.00187261738726175	0.00166666666666668	0.00136824953445066	0.00171734077173409	0.00213594040968343	0.00233333333333334	0.001719739292365	0.00121524872152489	0.000666666666666677	0.000896648044692741	0.00131520223152023	0.00166666666666668	0.00166666666666668	0.00142830540037246	0.000686192468619257	0.00040911204091121
52	1.58496250072116	-6	-6	-Inf	-10	-4	-5	-Inf	AMP/AZT/CAZ/CIP/TMP_AMP:0/GEN:0/TMP:-1_-3	0.00125046554934822	0.001	0.00125348189415042	0.00166666666666668	0.0014881450488145	0.00134722222222223	0.00192468619246862	0.0023147113594041	0.00157169459962756	0.00169459962756052	0.002	0.00229707112970712	0.00156331471135941	0.00114432029795159	0.00127429102742911	0.00164013035381752	0.00110925151092516	0.000666666666666677	0.000666666666666677	0.000966062296606231	0.000785681078568114	0.000795623836126636	0.000666666666666677	0.000708566108007457	0.001	0.001	0.001	0.001	0.001	0.000778707577870765	0.000359869646182488	5.90423059042315e-05	0.000477653631284923	0.000666666666666677	0.000666666666666677	0.000666666666666677	0.000666666666666677	0.000666666666666677	0.000666666666666677	0.000257554625755456
53	1	-6	-6	-Inf	-10	-5	-5.41503749927884	-Inf	AMP/AZT/CAZ/CIP/TMP_AMP:0/GEN:0/TMP:-1_-4	8.32171083217086e-05	0.000333333333333324	0.000586350974930346	0.000329149232914914	0	0.000173166202414109	0.000590993500464237	0.000333333333333324	0.000428637842863777	0.00102793296089385	0.00159925615992561	0.0020181311018131	0.00233333333333333	0.00233333333333333	0.00205865921787708	0.00202649930264993	0.00244506517690874	0.00306090190609017	0.00361552766155275	0.00443514644351463	0.00545251396648043	0.00628033472803346	0.00753677839851023	0.00954486285448627	0.0116378026070763	0.0135183635518363	0.0154920856610801	0.017304469273743	0.019953509995351	0.0233277467411545	0.0277085076708508	0.0328265922826592	0.0386899766899767	0.0450153417015342	0.0523403068340307	0.060683426443203	0.0690633147113594	0.0781520223152022	0.0877754532775453	0.0987126917712692
54	0.584962500721156	-6	-6	-Inf	-10	-6	-5.67807190511264	-Inf	AMP/AZT/CAZ/CIP/TMP_AMP:0/GEN:0/TMP:-1_-5	0.00108321710832171	0.00133333333333334	0.00133333333333334	0.000987895716945997	0.000241620111731847	0.000354253835425381	0.00119180633147114	0.00169646182495344	0.00243389199255121	0.0030391061452514	0.00306183170618317	0.00335707635009312	0.00366666666666667	0.00405679702048418	0.00461405959031657	0.00536592178770951	0.00590316573556797	0.00735288640595904	0.00944785847299814	0.0115425383542538	0.0140167597765363	0.0184286378428638	0.0235754189944134	0.0293705772811918	0.036048349604835	0.044864990689013	0.0550032588454376	0.0655963687150838	0.076909217877095	0.0893743016759777	0.102768014876801	0.11736959553696	0.131153631284916	0.147301255230125	0.166553072625698	0.184672253258845	0.201968851696885	0.217956238361266	0.230627615062761	0.24159729981378
55	0.321928094887362	-6	-6	-Inf	-10	-7	-5.83007499855769	-Inf	AMP/AZT/CAZ/CIP/TMP_AMP:0/GEN:0/TMP:-1_-6	0.00185161290322581	0.00136725901992461	0.000882067851373182	0.000397415185783525	0.000333333333333338	0.000333333333333338	0	0	0.00071943995691976	0.00168932038834952	0.00265912762520194	0.00377759827679052	0.00552903225806452	0.00781421647819063	0.0112098166127292	0.0171200861604739	0.0246079698438341	0.0340947765212709	0.0475307443365696	0.0624905761981691	0.079495422724825	0.098735056542811	0.122415185783522	0.148293010752688	0.172374325782093	0.195435648896069	0.219284329563813	0.243549622437972	0.263705977382876	0.277987075928918	0.290587096774194	0.302828217555197	0.314135164243403	0.324231182795699	0.331188476036618	0.336331717824448	0.340955842757135	0.344720967741935	0.349541195476575	0.35477436725902
56	0	-6	-0.955605880641547	-Inf	-6	1	-Inf	0	AMP/AZT/CAZ_CAZ:-1/CIP:-2/GEN:0/TOB:-1_2	0.00208344988344987	0.0025030303030303	0.00266666666666666	0.00234078212290502	0.00275977653631284	0.00282122905027932	0.00187337057728119	0.00133333333333333	0.00143575418994413	0.0014788470478847	0.00160661080074487	0.0016410971641097	0.00122237762237762	0.001	0.00156438865643885	0.00189664804469273	0.000999999999999987	0.000589385474860325	0.00120623836126629	0.00270996275605214	0.00287122268712226	0.00138175046554934	0.00126545792654578	0.00110413761041376	0.00139237563923756	0.00144506517690875	0.00105027932960894	0.001	0.00129143389199254	0.00166666666666666	0.00135053463505346	0.000666666666666663	0.000513249651324959	0.0005718270571827	0.000666666666666663	0.00107577870757787	0.00133333333333333	0.00133333333333333	0.000669459962756048	0.000666666666666663
57	0	-6	-1.91253715874966	-Inf	-7	0	-Inf	-1	AMP/AZT/CAZ_CAZ:-1/CIP:-2/GEN:0/TOB:-1_1	0.00441678321678323	0.00466666666666668	0.00492178770949721	0.00465921787709499	0.00424022346368716	0.004	0.004	0.004	0.00389757914338921	0.00366666666666668	0.00366666666666668	0.00397443049744305	0.00355571095571097	0.00313668061366807	0.00328212290502794	0.00333333333333334	0.00333333333333334	0.00312802607076351	0.003	0.00270996275605215	0.00312877731287774	0.00333333333333334	0.00333333333333334	0.00305167597765363	0.00333333333333334	0.00355586592178772	0.00335847299813781	0.00327289632728964	0.003	0.00276894467689448	0.00235053463505347	0.00266666666666668	0.00266666666666668	0.0024281729428173	0.00233333333333334	0.00207577870757787	0.00233333333333334	0.00282588454376164	0.003	0.00258298465829848
58	0	-6	-2.83007499855769	-Inf	-8	-1	-Inf	-2	AMP/AZT/CAZ_CAZ:-1/CIP:-2/GEN:0/TOB:-1_0	0.0038342644320298	0.00350186219739292	0.00315970287836583	0.00332869080779944	0.0030891364902507	0.00368011126564673	0.004	0.00364804469273743	0.003	0.003	0.003	0.003	0.00310335195530726	0.00333333333333333	0.00360762436076243	0.00333333333333333	0.00322129242212924	0.00319711761971176	0.00333333333333333	0.00329939562993956	0.00288081936685289	0.00266666666666666	0.00295670391061453	0.003	0.00261785216178522	0.00221275605214152	0.00233333333333333	0.00294932589493259	0.00253072625698324	0.0018901303538175	0.00197350069735007	0.00211808461180846	0.00266666666666666	0.00243668528864059	0.00233333333333333	0.00206750465549348	0.00218038121803812	0.002	0.00167642956764295	0.002
59	0	-6	-3.67807190511264	-Inf	-9	-2	-Inf	-3	AMP/AZT/CAZ_CAZ:-1/CIP:-2/GEN:0/TOB:-1_-1	0.022	0.0231687587168759	0.022316573556797	0.0213272811918063	0.0210917132216015	0.0213333333333333	0.0205445221445222	0.0198926080892608	0.0175661080074488	0.0160297951582868	0.0160875232774674	0.0146424581005587	0.0133458856345886	0.0109432029795158	0.00982448789571695	0.00923417132216015	0.00809623430962344	0.00787057728119182	0.00800000000000001	0.00787447698744771	0.00661924686192469	0.00536312849162012	0.00470163170163171	0.00610055865921788	0.0065309158530916	0.00522765363128493	0.00374627560521417	0.00360754189944135	0.00362290502793297	0.004	0.00431566713156672	0.00266666666666668	0.00251350093109871	0.00376629422718809	0.0040092980009298	0.00302979515828678	0.00183867968386797	0.00191340782122905	0.00233193863319387	0.00250186219739293
60	0	-6	-4.41503749927884	-Inf	-10	-3	-Inf	-4	AMP/AZT/CAZ_CAZ:-1/CIP:-2/GEN:0/TOB:-1_-2	8.33333333333311e-05	0.000333333333333331	0.00058752327746741	0.000666666666666663	0.000666666666666663	0.000666666666666663	0.000666666666666663	0.000682008368200832	0.000999999999999987	0.00118621973929235	0.00133333333333333	0.00166666666666666	0.00166666666666666	0.00166666666666666	0.00166666666666666	0.00136638733705772	0.00166666666666666	0.00187075778707577	0.00171042830540037	0.00195815899581589	0.00179358437935843	0.00221229050279329	0.00263170163170163	0.00266666666666666	0.00293816829381683	0.00377560521415269	0.00461359404096834	0.00499999999999999	0.00528957169459962	0.00612756052141527	0.00728033472803347	0.0083393770339377	0.0105856610800745	0.0135772811918063	0.0172496513249651	0.0228808193668529	0.0302264063226406	0.0398351955307263	0.0509623430962343	0.0647844506517691
61	0	-6	-5	-Inf	-11	-4	-Inf	-5	AMP/AZT/CAZ_CAZ:-1/CIP:-2/GEN:0/TOB:-1_-3	0.000583333333333328	0.000333333333333324	7.9143389199253e-05	1.21042830540037e-05	0.000758379888268154	0.00153138075313808	0.002	0.00266666666666666	0.00316945996275605	0.00507821229050279	0.00811359404096833	0.0120297951582868	0.0188609948860995	0.0289902234636871	0.0442290502793296	0.0632504655493482	0.0888580074487896	0.120198047419805	0.154990689013035	0.193682008368201	0.229740585774059	0.259404096834264	0.281585081585082	0.302797020484171	0.323182705718271	0.339079608938547	0.347855679702048	0.351472998137803	0.354535381750466	0.357049348230912	0.3582980009298	0.360339377033938	0.363045158286778	0.365383147113594	0.366962807996281	0.366894320297952	0.368150627615063	0.370887337057728	0.373326359832636	0.373494413407821
62	0	-6	-5.41503749927884	-Inf	-12	-5	-Inf	-6	AMP/AZT/CAZ_CAZ:-1/CIP:-2/GEN:0/TOB:-1_-4	0.00158333333333334	0.00116410256410257	0.000489757914338924	0.000325884543761644	9.31098696461839e-05	0.000154562383612665	0.000264432029795162	0.00101673640167364	0.00184310986964619	0.00412569832402235	0.00773277467411546	0.0120689013035382	0.0194376163873371	0.030816573556797	0.0471824953445065	0.0684318921431892	0.0950418994413408	0.126219273743017	0.159610800744879	0.193580540037244	0.224734077173408	0.256347280334728	0.290811918063315	0.322095437616387	0.338899116689912	0.346670391061453	0.350465549348231	0.352908414690841	0.35501859600186	0.356795158286778	0.356683867968387	0.359486750348675	0.364507670850767	0.368574616457462	0.369333333333333	0.372303114830311	0.374137610413761	0.374507448789572	0.374665270018622	0.376251046025105
63	0	-6	-5.67807190511264	-Inf	-13	-6	-Inf	-7	AMP/AZT/CAZ_CAZ:-1/CIP:-2/GEN:0/TOB:-1_-5	0.000666666666666677	0.000666666666666677	0.000398305084745769	1.07960159749617e-18	0.000233521657250478	0.00087382297551789	0.0012979726544083	0.00177683615819209	0.00262429378531073	0.00418104667609618	0.00761150400754361	0.0128415841584158	0.0198267419962335	0.0301669024045262	0.0434587458745875	0.0592123352165725	0.0786558380414313	0.100595574387947	0.121975988700565	0.139910075329567	0.153963276836158	0.16474011299435	0.170792079207921	0.173672778561354	0.175819209039548	0.176121939736347	0.177794256120527	0.177460631777463	0.179156308851224	0.184128712871287	0.187822033898305	0.190594059405941	0.19356120527307	0.196041489863272	0.197996233521657	0.199947269303201	0.2010131826742	0.201540489642185	0.201417256011315	0.200431123648331
64	0	-6	-5.83007499855769	-Inf	-14	-7	-Inf	-8	AMP/AZT/CAZ_CAZ:-1/CIP:-2/GEN:0/TOB:-1_-6	0.000916550116550106	0.000666666666666663	0.000156424581005586	0.00032588454376163	9.310986964618e-05	0.00051210428305399	0.000931098696461811	0.00170018621973928	0.00274301675977652	0.00460576476057646	0.00806610800744878	0.0138447233844723	0.0231067599067599	0.0368061366806137	0.0558240223463687	0.080511390051139	0.112024674115456	0.148632216014898	0.188017690875233	0.230533054003724	0.270514179451418	0.306251396648045	0.336025569502557	0.355470204841713	0.360843793584379	0.358999068901303	0.358666666666667	0.360787540678754	0.361916201117318	0.363821943282194	0.365913993491399	0.366811715481171	0.3698940027894	0.373241283124128	0.374647140864714	0.377303114830311	0.379941887494189	0.382651769087523	0.38532355679702	0.385665271966527
65	6	-1	0	-1	-4	-0.912537158749661	-6	-0.912537158749661	CHL/GEN/TMP/TOB_AMP:0/AZT:-1/CAZ:0/CIP:0/GEN:-2/TOB:-2_2	0.00358333333333333	0.00333333333333333	0.00307914338919925	0.00299999999999999	0.00299999999999999	0.00264574616457461	0.00233333333333333	0.0023486750348675	0.00266666666666666	0.00266666666666666	0.00266666666666666	0.00266666666666666	0.00255695025569502	0.00213826815642457	0.00171927374301676	0.00233333333333333	0.00233333333333333	0.00192551210428305	0.00166666666666666	0.00166666666666666	0.00179358437935843	0.0017877094972067	0.00166666666666666	0.00176722532588454	0.00233333333333333	0.00189106145251396	0.00135986964618249	0.00145158286778399	0.00199999999999999	0.00176955307262569	0.00166666666666666	0.0017345420734542	0.00184683426443202	0.00166666666666666	0.00134263133426313	0.00133333333333333	0.00165597396559739	0.00199999999999999	0.00166806136680613	0.000666666666666663
66	5	-2	-1	-1	-5	-1.83007499855769	-6	-1.83007499855769	CHL/GEN/TMP/TOB_AMP:0/AZT:-1/CAZ:0/CIP:0/GEN:-2/TOB:-2_1	0.0150887959088796	0.00333333333333333	0.00333333333333333	0.00332728119180633	0.003	0.00317712691771269	0.00333333333333333	0.00333333333333333	0.00343389199255121	0.00366666666666666	0.0033951650395165	0.00297625698324023	0.00266666666666666	0.00266666666666666	0.00266666666666666	0.00266666666666666	0.00278491620111732	0.003	0.003	0.00262482566248257	0.0022062383612663	0.00242491864249186	0.00296461824953444	0.00333333333333333	0.00333333333333333	0.003554469273743	0.00336029753602975	0.00321508379888268	0.00266666666666666	0.00266666666666666	0.00298233379823338	0.003	0.00284683426443203	0.00266666666666666	0.00234263133426313	0.00266666666666666	0.00266666666666666	0.00266666666666666	0.0023347280334728	0.00258240223463687
67	4	-3	-2	-1	-6	-2.67807190511264	-6	-2.67807190511264	CHL/GEN/TMP/TOB_AMP:0/AZT:-1/CAZ:0/CIP:0/GEN:-2/TOB:-2_0	0.0146708507670851	0.00566666666666667	0.00541247672253259	0.00567271880819367	0.00600000000000001	0.00600000000000001	0.00547486033519554	0.00530353817504656	0.00466666666666668	0.00448044692737431	0.00460483496048351	0.00433333333333334	0.00422392923649908	0.00439013035381751	0.00466666666666668	0.00533333333333334	0.00533333333333333	0.00533333333333334	0.00533333333333333	0.00529149232914924	0.005	0.00521245932124593	0.00533333333333334	0.00489944134078213	0.0046048349604835	0.00477886405959033	0.00497303579730358	0.00466666666666668	0.00481145251396649	0.00476955307262571	0.0052980009298001	0.00493249534450652	0.00451350093109871	0.00409450651769088	0.00432403533240354	0.00374255121042832	0.004	0.00424674115456239	0.00400139470013947	0.004
68	3	-4	-3	-1	-7	-3.41503749927884	-6	-3.41503749927884	CHL/GEN/TMP/TOB_AMP:0/AZT:-1/CAZ:0/CIP:0/GEN:-2/TOB:-2_-1	0.0044915254237288	0.00382203389830507	0.00339830508474575	0.00364073550212163	0.00344992947813821	0.00345968882602545	0.00363088512241053	0.00333333333333333	0.00347881355932202	0.00366666666666665	0.00366666666666665	0.00333333333333333	0.0029839924670433	0.00266666666666665	0.00235593220338982	0.00255351249410654	0.00233333333333333	0.00233333333333333	0.00266666666666665	0.00266666666666665	0.00243455743879472	0.00168923366243535	0.002	0.00233898305084745	0.00266666666666665	0.00266666666666665	0.00266666666666665	0.00266666666666665	0.00295568128241394	0.00299999999999999	0.00272654408297972	0.0021056105610561	0.00199999999999999	0.00233333333333333	0.00233333333333333	0.00233333333333333	0.00233333333333333	0.00233333333333333	0.00233333333333333	0.00233333333333333
69	2	-5	-4	-1	-8	-4	-6	-4	CHL/GEN/TMP/TOB_AMP:0/AZT:-1/CAZ:0/CIP:0/GEN:-2/TOB:-2_-2	0.00574953445065177	0.00566294227188083	0.0060937790157846	0.00600000000000001	0.00591086350974931	0.00566666666666667	0.00592432683379759	0.00533333333333334	0.00523802882380289	0.005	0.005	0.00501813110181311	0.00522998137802608	0.00481098696461825	0.00411808461180846	0.004	0.00411173184357542	0.00433333333333334	0.00433333333333334	0.00433333333333334	0.00433333333333334	0.00433333333333334	0.00433333333333334	0.004	0.00387261738726174	0.00366666666666667	0.00336824953445066	0.00366666666666667	0.00353072625698324	0.00311173184357542	0.00330683403068341	0.00394095769409577	0.00352234636871509	0.00310335195530727	0.00331520223152023	0.00306750465549349	0.00318038121803813	0.00323836126629423	0.00268619246861924	0.0025908879590888
70	1	-6	-5	-1	-9	-4.41503749927884	-6	-4.41503749927884	CHL/GEN/TMP/TOB_AMP:0/AZT:-1/CAZ:0/CIP:0/GEN:-2/TOB:-2_-3	0.00591910739191075	0.000666666666666677	0.000412476722532595	6.05214152700195e-06	0.000333333333333338	0.000510460251046033	0.000404096834264438	0.000985102420856612	0.000767225325884551	0.000813780260707641	0.001209669920967	0.001	0.000890595903165739	0.00105679702048418	0.00133333333333334	0.00163407821229051	0.00156983240223464	0.002	0.00228957169459963	0.00275034867503488	0.00358752327746742	0.00442491864249187	0.00556052141527003	0.0072513966480447	0.00948117154811716	0.0122146182495345	0.0157573221757322	0.0212793296089386	0.0281280260707635	0.0359422718808194	0.044629009762901	0.0554217877094972	0.0667751396648045	0.0789259776536313	0.0910636913063692	0.102867318435754	0.11565690376569	0.129969273743017	0.145613668061367	0.162791899441341
71	0	-7	-6	-1	-10	-4.67807190511264	-6	-4.67807190511264	CHL/GEN/TMP/TOB_AMP:0/AZT:-1/CAZ:0/CIP:0/GEN:-2/TOB:-2_-4	0.000666666666666677	0.000966612816370504	0.00166666666666668	0.000857605177993537	3.6544093904261e-18	0.00023909531502425	0.001	0.00141680129240712	0.00171943995691977	0.00233333333333334	0.00299246095853527	0.00536995153473345	0.00936133548734518	0.0150861604738826	0.023428648357566	0.0343300970873786	0.0483785675821217	0.0646079698438341	0.0819843834141088	0.101088172043011	0.121688745288099	0.141074851911686	0.157046311254712	0.173775806451613	0.193369413031772	0.212708131394723	0.23253074433657	0.252613893376414	0.268462365591398	0.276379644588045	0.281559504577275	0.286055913978495	0.288959546925566	0.290952073236403	0.293094623655914	0.295445161290323	0.297120086160474	0.298734518039849	0.30023155627356	0.300432258064516
72	-1	-8	-7	-1	-11	-4.83007499855769	-6	-4.83007499855769	CHL/GEN/TMP/TOB_AMP:0/AZT:-1/CAZ:0/CIP:0/GEN:-2/TOB:-2_-5	0.000666666666666677	0.000966074313408726	0.000882416396979508	0.000666666666666677	0.000420570813139489	0.000189553042541747	5.65428109854612e-05	0.000957928802589011	0.00166666666666668	0.00166666666666668	0.00232579429186861	0.00296236559139786	0.00393107162089392	0.00534894991922456	0.0073403451995685	0.0102697899838449	0.0138998384491115	0.0179924609585353	0.0242207862143242	0.0324604200323102	0.0421954765751212	0.0528578352180937	0.0646290322580645	0.0770339256865913	0.0899730312837109	0.1039	0.119189553042542	0.135432417878298	0.150546042003231	0.164191707054389	0.177596122778675	0.19154873451804	0.208681206246634	0.233250403877221	0.255306451612903	0.268770967741935	0.279281098546042	0.289166397415186	0.299851373182553	0.313999461497038
73	-2	-9	-8	-1	-12	-4.91253715874966	-6	-4.91253715874966	CHL/GEN/TMP/TOB_AMP:0/AZT:-1/CAZ:0/CIP:0/GEN:-2/TOB:-2_-6	8.32171083217121e-05	0.000501862197392931	0.00117504655493482	0.00133333333333333	0.00124162011173185	0.001	0.00152513966480447	0.00168156424581007	0.002	0.00218621973929237	0.00287633658763366	0.00411871508379889	0.00643249534450653	0.00995065176908753	0.0155442271880819	0.0234162011173184	0.0336443202979516	0.0465996275605214	0.0620037243947859	0.0799665271966527	0.0998943202979516	0.120835425383543	0.14308938547486	0.165947858472998	0.187318456531846	0.207835661080074	0.228979981378026	0.249622905027933	0.269269553072626	0.284374301675978	0.295558344955834	0.306437470943747	0.319108472998138	0.330772663877266	0.340137802607076	0.346016294227188	0.348655973965597	0.349740223463687	0.351327754532775	0.354256517690875
74	6	-0.955605880641547	-Inf	3	-Inf	1.02236781302845	-1.91253715874966	-Inf	AZT/GEN/TMP_AMP:0/AZT:-1/CHL:-2/GEN:0/TMP:-2_2	0.00391242937853108	0.00348870056497175	0.00360169491525424	0.00333333333333333	0.00321687883074021	0.003	0.0027020273455917	0.00305508474576271	0.00333333333333333	0.0030971239981141	0.00234651600753295	0.00308392267798208	0.00350800376647834	0.0034012258368694	0.0023107024988213	0.002	0.00240772128060264	0.00266666666666666	0.00266666666666666	0.00280838041431262	0.00253578154425612	0.00233333333333333	0.00207920792079208	0.00233333333333333	0.00233333333333333	0.00264969354078265	0.00244114877589453	0.00246845574387947	0.00204431871758605	0.00166666666666666	0.00194067796610169	0.0021056105610561	0.002	0.00140819209039547	0.00166666666666666	0.00166666666666666	0.00165348399246704	0.00143691148775894	0.00186064030131827	0.00228396803008932
75	5	-1.91253715874966	-Inf	2	-Inf	0.0443941193584534	-2.83007499855769	-Inf	AZT/GEN/TMP_AMP:0/AZT:-1/CHL:-2/GEN:0/TMP:-2_1	0.00433333333333334	0.0045020920502092	0.00517504655493483	0.005	0.00509171322160149	0.00568758716875872	0.00599999999999999	0.0056513249651325	0.00523277467411546	0.005	0.005	0.00533333333333334	0.0052236169223617	0.005	0.005	0.00530027932960895	0.005	0.00479590887959089	0.00437709497206705	0.00324965132496514	0.00279358437935844	0.003	0.00329836829836831	0.00338361266294228	0.00380241748024175	0.00355772811918064	0.00333333333333334	0.00339245810055867	0.00366666666666667	0.00343621973929237	0.00333333333333334	0.00333333333333334	0.00318016759776537	0.003	0.00267596466759646	0.00218156424581006	0.00166666666666666	0.00191340782122905	0.00266387726638772	0.00275093109869646
76	4	-2.83007499855769	-Inf	1	-Inf	-0.912537158749661	-3.67807190511264	-Inf	AZT/GEN/TMP_AMP:0/AZT:-1/CHL:-2/GEN:0/TMP:-2_0	0.00633333333333334	0.00615511551155116	0.0054630935590033	0.00533333333333334	0.00521657250470811	0.0047925506836398	0.00407062146892656	0.00466666666666668	0.00466666666666668	0.00443032015065914	0.00433333333333334	0.00424941065535126	0.004	0.00426553672316385	0.00466666666666668	0.00466666666666668	0.00466666666666668	0.00496092278719398	0.005	0.0047165725047081	0.0041012241054614	0.00432250470809794	0.00441290018832393	0.00449694405265633	0.00459358793022161	0.00463182674199625	0.004	0.004	0.00457815442561206	0.0042871287128713	0.00372598870056498	0.00378877887788779	0.00431826741996234	0.00466666666666668	0.0045009416195857	0.00433333333333334	0.00333333333333334	0.00333333333333334	0.00333333333333334	0.00333333333333334
77	3	-3.67807190511264	-Inf	0	-Inf	-1.83007499855769	-4.41503749927884	-Inf	AZT/GEN/TMP_AMP:0/AZT:-1/CHL:-2/GEN:0/TMP:-2_-1	0.00333333333333333	0.00303387096774194	0.00233333333333333	0.00260302049622439	0.00257889068389877	0.0020942380183091	0.00166666666666668	0.00166666666666668	0.00202638664512655	0.00233333333333333	0.00233333333333333	0.00233333333333333	0.00233333333333333	0.00221647819063004	0.002	0.00175282714054928	0.002	0.00238879913839526	0.00266666666666668	0.003	0.00317555196553582	0.00267959073774906	0.00218793753365644	0.002	0.002	0.00226602046311254	0.001915857605178	0.00213839526117394	0.00266666666666668	0.00205277329025311	0.00135595045772752	0.00166666666666668	0.00231610123855681	0.00214247311827957	0.00145288099084546	0.00133333333333333	0.00159558427571353	0.002	0.00223101777059773	0.00238279569892473
78	2	-4.41503749927884	-Inf	-1	-Inf	-2.67807190511264	-5	-Inf	AZT/GEN/TMP_AMP:0/AZT:-1/CHL:-2/GEN:0/TMP:-2_-2	0.00533333333333333	0.00503387096774194	0.00466666666666667	0.00493591814754982	0.00524555735056543	0.00428387096774194	0.00433333333333333	0.00475013462574044	0.00430694668820678	0.00382200647249191	0.00366666666666667	0.00466666666666667	0.00436774193548387	0.004	0.00426817447495961	0.00382767905223479	0.00333333333333333	0.003	0.003	0.00338179859989229	0.00382444803446419	0.00366666666666667	0.00333333333333333	0.00303709677419355	0.00311470113085622	0.00333333333333333	0.00324919093851132	0.003	0.00294668820678514	0.00246203554119547	0.00235595045772751	0.00284032258064516	0.003	0.00271505376344086	0.00174636510500807	0.00155519655358104	0.00304900376952073	0.00391989247311828	0.00459073774905762	0.00466666666666667
79	1	-5	-Inf	-2	-Inf	-3.41503749927884	-5.41503749927884	-Inf	AZT/GEN/TMP_AMP:0/AZT:-1/CHL:-2/GEN:0/TMP:-2_-3	0.00599999999999999	0.00583124128312413	0.0054124767225326	0.00532728119180634	0.00490828677839851	0.00448953974895398	0.0045962703962704	0.00501534170153417	0.00533333333333334	0.00533333333333334	0.00533333333333334	0.005	0.005	0.005	0.00471927374301676	0.00430027932960895	0.004	0.00420391061452515	0.00491247672253259	0.00462482566248257	0.00420641562064157	0.004	0.0037016317016317	0.00338361266294228	0.00366666666666667	0.00366666666666667	0.0033598696461825	0.00333333333333334	0.00333333333333334	0.00333333333333334	0.00301766620176662	0.00293212459321246	0.00281983240223464	0.00276117318435754	0.00266666666666666	0.00240921787709498	0.0028279869827987	0.00275325884543762	0.00200278940027894	0.00133333333333334
80	0	-5.41503749927884	-Inf	-3	-Inf	-4	-5.67807190511264	-Inf	AZT/GEN/TMP_AMP:0/AZT:-1/CHL:-2/GEN:0/TMP:-2_-4	0.000499766899766897	0	0.000255121042830533	0.000674115456238357	0.000906890130353817	0.001024208566108	0.00133333333333333	0.00101675977653631	0.00143561134356113	0.00204189944134078	0.00233333333333333	0.00274337517433752	0.00388826815642458	0.0051191806331471	0.0067951582867784	0.00880427708042771	0.0104785847299814	0.0131810986964618	0.0178249534450652	0.0244027001862197	0.031908879590888	0.0409255121042831	0.0511515574151557	0.0630903165735568	0.0782896327289633	0.0981275605214153	0.121567039106145	0.14626359832636	0.168722998137803	0.190450488145049	0.212105532310553	0.232682008368201	0.252110181311018	0.267775453277545	0.278765690376569	0.287030683403068	0.294401208740121	0.30127374301676	0.308309590316574	0.314253835425384
81	-1	-5.67807190511264	-Inf	-4	-Inf	-4.41503749927884	-5.83007499855769	-Inf	AZT/GEN/TMP_AMP:0/AZT:-1/CHL:-2/GEN:0/TMP:-2_-5	0.000500931098696459	0.000168528864059593	0.000586815227483749	0.00132869080779943	0.000910863509749303	0.000840055632823364	0.00177298050139276	0.00266666666666666	0.00266666666666666	0.00302793296089385	0.00439702463970246	0.00644211994421199	0.00916014897579144	0.0128901303538175	0.0181734077173408	0.0259967411545624	0.0368038121803812	0.0498991166899117	0.0656722454672246	0.0843296141329614	0.106389199255121	0.133576476057648	0.163796089385475	0.19339199255121	0.223710832171083	0.254077281191806	0.283590782122905	0.306077638307764	0.32296834264432	0.339309124767225	0.356860529986053	0.370260808926081	0.379254189944134	0.384323091247672	0.39039470013947	0.39673417132216	0.396847047884705	0.395236499068901	0.398549511854951	0.403394235239424
82	-2	-5.83007499855769	-Inf	-5	-Inf	-4.67807190511264	-5.91253715874966	-Inf	AZT/GEN/TMP_AMP:0/AZT:-1/CHL:-2/GEN:0/TMP:-2_-6	0.00275046554934823	0.00249090909090909	0.00123324022346369	0.000341247672253264	0.000573221757322174	0.000333333333333338	6.8901303538176e-05	0.000666666666666663	0.000973929236499065	0.00223091247672253	0.00430912476722533	0.00684590316573557	0.0102239292364991	0.0158175046554935	0.0242169459962756	0.0358172942817294	0.0503510242085661	0.0679135285913529	0.0885268065268065	0.113927940492794	0.143005121042831	0.174407252440725	0.206418994413408	0.239942271880819	0.274008833100883	0.304161545623836	0.326766294227188	0.343481378026071	0.361089725708973	0.379976722532588	0.395747559274756	0.406423523942352	0.411026034402603	0.416106462110646	0.421869827986983	0.426457461645746	0.429290562529056	0.431900372439479	0.43465690376569	0.437754067875407
83	4.08746284125034	-0.955605880641547	-0.955605880641547	4.04439411935845	-Inf	1	-2	-1	AMP/AZT/CAZ/CHL_AMP:-2/AZT:-1/CAZ:-1/CHL:-1/GEN:0/TMP:-2/TOB:-2_2	0.00183356643356642	0.00233333333333333	0.0028435754189944	0.00233333333333333	0.00242644320297951	0.00284543761638732	0.00299999999999999	0.0020167597765363	0.00233333333333333	0.00233333333333333	0.00178677839851023	0.00135890283589027	0.00177762237762236	0.00219665271966526	0.00176908752327746	0.00166666666666666	0.00190595903165735	0.00233333333333333	0.002042364990689	0.00195670391061451	0.00179544397954438	0.00199999999999999	0.00199999999999999	0.00156331471135939	0.00113714551371454	0.0015558659217877	0.00197486033519552	0.00160622966062295	0.00118761638733705	0.000999999999999987	0.001	0.00140167364016735	0.00182008368200835	0.00223849372384936	0.00200976290097628	0.00159088795908878	0.00117247791724778	0.000999999999999987	0.00133193668528863	0.00199999999999999
84	3.16992500144231	-1.91253715874966	-1.91253715874966	3.08746284125034	-Inf	0	-3	-2	AMP/AZT/CAZ/CHL_AMP:-2/AZT:-1/CAZ:-1/CHL:-1/GEN:0/TMP:-2/TOB:-2_1	0.00266666666666668	0.00284488448844885	0.003	0.00333333333333334	0.00321657250470811	0.00279255068363981	0.00236864406779662	0.00266666666666668	0.00252098066949553	0.00233333333333334	0.00200612918434702	0.00166666666666667	0.00184158415841585	0.00226553672316385	0.002310263653484	0.00211362564827913	0.00233333333333334	0.00262758945386065	0.00266666666666668	0.00280838041431263	0.003	0.00267749529190208	0.00233333333333334	0.00250305594734369	0.00266666666666668	0.00231591337099812	0.00200000000000001	0.00200000000000002	0.00228907721280603	0.00162046204620462	0.00133333333333334	0.0017887788778878	0.00231826741996234	0.002	0.00200000000000002	0.00174387947269304	0.00134651600753296	0.00177024482109229	0.00200000000000001	0.00200000000000001
85	2.32192809488736	-2.83007499855769	-2.83007499855769	2.16992500144231	-Inf	-1	-4	-3	AMP/AZT/CAZ/CHL_AMP:-2/AZT:-1/CAZ:-1/CHL:-1/GEN:0/TMP:-2/TOB:-2_0	0.005	0.005	0.00474476987447699	0.00433333333333333	0.00442644320297951	0.00466666666666667	0.00466666666666667	0.00466666666666667	0.00456424581005586	0.00414551371455137	0.004	0.00366666666666667	0.00355571095571095	0.00353026070763501	0.0039488609948861	0.00429888268156424	0.00376011157601116	0.0031280260707635	0.003	0.003	0.003	0.00278584729981378	0.00266666666666666	0.00266666666666668	0.00252952115295212	0.00211080074487897	0.00230819366852887	0.00266666666666668	0.00266666666666666	0.00266666666666667	0.00298279869827987	0.00333333333333333	0.00333333333333333	0.00261785216178522	0.00200931098696462	0.00174244537424455	0.00183914458391447	0.00191294227188082	0.002	0.00241701534170154
86	1.58496250072116	-3.67807190511264	-3.67807190511264	1.32192809488736	-Inf	-2	-5	-4	AMP/AZT/CAZ/CHL_AMP:-2/AZT:-1/CAZ:-1/CHL:-1/GEN:0/TMP:-2/TOB:-2_-1	0.00391666666666667	0.00349743589743589	0.00358845437616387	0.00333333333333333	0.00324022346368715	0.003	0.00273556797020484	0.00198370577281192	0.00166666666666666	0.00166666666666666	0.00193994413407821	0.00202513966480447	0.00233333333333333	0.00252979515828677	0.0029487895716946	0.00229893072989307	0.002	0.00220530726256983	0.00204236499068901	0.002	0.002	0.0017861459786146	0.00136731843575418	0.0017183426443203	0.002	0.002	0.002	0.00227289632728963	0.00156345885634589	0.000769087523277465	0.000666666666666663	0.00166666666666666	0.00166666666666666	0.00142817294281729	0.00165690376569037	0.00166666666666666	0.00166666666666666	0.00166666666666666	0.00133519293351929	0.000916317991631799
87	1	-4.41503749927884	-4.41503749927884	0.584962500721156	-Inf	-3	-6	-5	AMP/AZT/CAZ/CHL_AMP:-2/AZT:-1/CAZ:-1/CHL:-1/GEN:0/TMP:-2/TOB:-2_-2	0.00166666666666666	0.00149813780260707	0.00133333333333333	0.00132728119180632	0.001	0.001	0.00126256983240223	0.00134823091247671	0.00186778398510242	0.00233333333333333	0.001790330079033	0.00133333333333333	0.00133333333333333	0.000943202979515823	0.000666666666666663	0.00103258845437616	0.00121508379888267	0.000999999999999987	0.000710428305400367	0.000666666666666663	0.00079358437935843	0.000999999999999987	0.000702048417132211	0.000666666666666663	0.000666666666666663	0.000445530726256976	0.000333333333333324	0.000392458100558663	0.000666666666666663	0.000436219739292358	0.000333333333333324	0.000400837988826819	0.000819832402234629	0.000999999999999987	0.000999999999999987	0.000666666666666663	0.000666666666666663	0.000666666666666663	0.000334728033472794	0.000249068901303531
88	0.584962500721156	-5	-5	0	-Inf	-4	-7	-6	AMP/AZT/CAZ/CHL_AMP:-2/AZT:-1/CAZ:-1/CHL:-1/GEN:0/TMP:-2/TOB:-2_-3	0.000333333333333338	0.000932148626817449	0.000882416396979508	0.000128163704900379	8.72374798061402e-05	0.000571890145395808	0.000333333333333338	0.000541531823085229	0.00102638664512655	0.00133333333333334	0.00166289714593431	0.00118548387096775	0.001	0.00133333333333334	0.00106526429341964	0.00108616047388261	0.00157081313947228	0.00133333333333334	0.00112708669897685	0.00133333333333334	0.00168443726440496	0.002	0.00233333333333334	0.0026295099623048	0.00278101402373248	0.00353118279569894	0.00458535271943997	0.00627463651050081	0.00821324717285946	0.00994722670974692	0.0121324717285945	0.0152137856758212	0.0195805061927841	0.0251814754981152	0.0317688172043011	0.0395494623655914	0.0488292945611201	0.059007000538503	0.0684916532040926	0.0773624124932687
89	0.321928094887362	-5.41503749927884	-5.41503749927884	-0.415037499278844	-Inf	-5	-8	-7	AMP/AZT/CAZ/CHL_AMP:-2/AZT:-1/CAZ:-1/CHL:-1/GEN:0/TMP:-2/TOB:-2_-4	0.000166666666666666	0.000835897435897434	0.001	0.000666666666666663	0.000666666666666663	0.000845437616387336	0.000735567970204839	0.001	0.00130586592178771	0.00218761638733706	0.00315316573556798	0.00412569832402235	0.00622067039106146	0.00910148975791434	0.0140009310986965	0.021791259879126	0.0320167597765363	0.0447751396648045	0.0594748603351955	0.0761517690875233	0.0936132031613203	0.110554160855416	0.125211824953445	0.138343575418994	0.150329614132961	0.164566108007449	0.180969273743017	0.197750813575081	0.214196187819619	0.228260707635009	0.240817294281729	0.251503486750349	0.259481171548117	0.263669456066946	0.265627615062761	0.265924221292422	0.265666666666667	0.265174115456238	0.264668063314711	0.265251046025105
90	0.169925001442312	-5.67807190511264	-5.67807190511264	-0.678071905112638	-Inf	-6	-9	-8	AMP/AZT/CAZ/CHL_AMP:-2/AZT:-1/CAZ:-1/CHL:-1/GEN:0/TMP:-2/TOB:-2_-5	0.00241631701631701	0.00166666666666666	0.00115642458100558	0.000651769087523274	9.31098696461839e-05	0.000512104283054004	0.000666666666666663	0.000383612662942277	0.00143575418994414	0.00241794514179451	0.00381983240223464	0.00794793119479311	0.0132195804195804	0.021326359832636	0.0330791433891993	0.0472728963272896	0.0632388268156425	0.0816494413407821	0.100760242085661	0.118138733705773	0.132120874012087	0.145519553072626	0.160410971641097	0.180175512104283	0.201426778242678	0.216565176908752	0.228321229050279	0.242600650860065	0.254393389199255	0.263185495118549	0.269759181775918	0.272606694560669	0.274433751743375	0.277479776847978	0.280598326359833	0.282409112040911	0.282827522082752	0.284970204841713	0.285666666666667	0.285082287308229
91	0.0874628412503394	-5.83007499855769	-5.83007499855769	-0.830074998557688	-Inf	-7	-10	-9	AMP/AZT/CAZ/CHL_AMP:-2/AZT:-1/CAZ:-1/CHL:-1/GEN:0/TMP:-2/TOB:-2_-6	0.000666666666666677	0.000666666666666677	0.001	0.000730312837108951	0.000245557350565432	0.000239095315024236	2.35787656928886e-18	5.20136796674144e-18	0.00110554658050619	0.0028673139158576	0.0036628971459343	0.00522186322024771	0.00932740980075391	0.0158696822832526	0.0255013462574044	0.0392675296655879	0.0559973074851912	0.0749407646742057	0.0956386645126548	0.115705376344086	0.134986537425956	0.15341464728056	0.171439956919763	0.192367741935484	0.216953688745288	0.240967689822294	0.261527508090615	0.278726978998385	0.293505376344086	0.303788906838988	0.30642380183091	0.308882258064516	0.313252427184466	0.312429186860528	0.31225376344086	0.31422311827957	0.315857835218094	0.317425955842757	0.315508885298869	0.312432258064516
92	0	-6	-6	3	-10	0.0443941193584534	-Inf	1	AMP/AZT/CAZ/CIP/GEN_CHL:-2/GEN:-1/TOB:0_2	0.014838679683868	0.00333333333333333	0.00333333333333333	0.00366061452513966	0.00324162011173184	0.0028228730822873	0.00266666666666666	0.00266666666666666	0.00276722532588454	0.00299999999999999	0.00299999999999999	0.00297625698324021	0.0025572625698324	0.00213826815642457	0.00228072625698323	0.00269925512104283	0.00299999999999999	0.00299999999999999	0.00271042830540037	0.00233333333333333	0.00233333333333333	0.00254579265457926	0.00236871508379888	0.00223277467411545	0.00180241748024175	0.00155772811918064	0.00163970246397024	0.00172579143389199	0.00199999999999999	0.00176955307262569	0.00198233379823337	0.00206750465549347	0.00218016759776535	0.00199999999999999	0.00167596466759646	0.00133333333333333	0.00133333333333333	0.00158007448789572	0.00166666666666666	0.00133333333333333
93	0	-6	-6	2	-10	-0.912537158749661	-Inf	0	AMP/AZT/CAZ/CIP/GEN_CHL:-2/GEN:-1/TOB:0_1	0.00499999999999999	0.00499999999999999	0.00445126548196013	0.0043969795037756	0.00424555735056541	0.00423909531502422	0.00366666666666667	0.003041464728056	0.00333333333333333	0.00368932038834951	0.00399999999999999	0.00414808831448572	0.00403392568659127	0.00343295638126008	0.00326817447495959	0.00308629989212512	0.00333333333333333	0.00366666666666665	0.00366666666666665	0.00364193548387095	0.00315778136779751	0.00299999999999999	0.00333333333333331	0.00303709677419354	0.00266666666666666	0.00319870759289174	0.00324919093851131	0.00323586429725363	0.00338709677419354	0.00305277329025308	0.00264404954227247	0.00233333333333333	0.00200809061488673	0.00166666666666666	0.00166666666666666	0.00244462365591397	0.00266666666666665	0.00217285945072697	0.00166666666666666	0.00171612903225806
94	0	-6	-6	1	-10	-1.83007499855769	-Inf	-1	AMP/AZT/CAZ/CIP/GEN_CHL:-2/GEN:-1/TOB:0_0	0.00407728119180633	0.00800744878957169	0.0101875580315692	0.01269452181987	0.0153807531380753	0.0171597222222222	0.017	0.0157132216014898	0.0175232774674115	0.0185418994413408	0.0184681543468154	0.0183333333333333	0.0184366852886406	0.0184776536312849	0.0183333333333333	0.0180265363128492	0.0183333333333333	0.0185304509530451	0.0183844723384472	0.018	0.0178809855880986	0.0170535381750466	0.0157965549348231	0.0157504655493482	0.0164607159460716	0.0166666666666667	0.0157714152700186	0.0148986517898652	0.0141973929236499	0.0135574151557415	0.012719739292365	0.0122742910274291	0.0118556797020484	0.0116666666666667	0.0113514644351465	0.0119324953445065	0.0115137145513715	0.0103798882681564	0.00967642956764296	0.00974244537424454
95	0	-6	-6	0	-10	-2.67807190511264	-Inf	-2	AMP/AZT/CAZ/CIP/GEN_CHL:-2/GEN:-1/TOB:0_-1	0.000841807909604515	0.00151129943502824	0.00166666666666666	0.00133333333333333	0.00121687883074021	0.001	0.00129797265440829	0.001	0.001	0.00123620933521923	0.00166007532956685	0.00141725601131541	0.00149199623352165	0.00133333333333333	0.00102263083451202	0.00156026365348399	0.002	0.00141231781852374	0.001	0.00114171374764595	0.00133333333333333	0.00165583804143126	0.00158745874587458	0.00133333333333333	0.00133333333333333	0.00094908062234795	0	0.000198210922787189	0.000622347949080618	0.000666666666666663	0.000940677966101689	0.00156105610561056	0.00166666666666666	0.00166666666666666	0.00183215464403583	0.002	0.00234651600753295	0.00266666666666666	0.00286064030131827	0.00328396803008932
96	0	-6	-6	-1	-10	-3.41503749927884	-Inf	-3	AMP/AZT/CAZ/CIP/GEN_CHL:-2/GEN:-1/TOB:0_-2	0.00148172043010753	0.00136725901992462	0.00121540118470652	0.000730748519116863	0.000333333333333338	9.47765212708684e-05	0.000666666666666677	0.000875067312870225	0.000666666666666677	0.000666666666666677	0.000996230479267637	0.00196284329563813	0.00233333333333334	0.002	0.00253613807982741	0.00350565428109855	0.004	0.004	0.00420658036677455	0.0053817985998923	0.00635110393107163	0.00666666666666668	0.00710285406569738	0.00855537634408603	0.0102286947141316	0.0117307485191169	0.0141707054388799	0.0170809061488673	0.020866451265482	0.0263268712977921	0.0333387096774194	0.0409477652127087	0.049511577813678	0.0591827956989247	0.06857619816909	0.0787738287560582	0.0902229402261712	0.102749462365591	0.114646742057081	0.125509423801831
97	0	-6	-6	-2	-10	-4	-Inf	-4	AMP/AZT/CAZ/CIP/GEN_CHL:-2/GEN:-1/TOB:0_-3	0.00024576271186441	0.000355932203389836	0.000129943502824861	0.000333333333333324	0.000449787835926443	0.000666666666666663	0.000666666666666663	0.000831920903954798	0.00210310734463277	0.00337529467232437	0.00497363465160076	0.00767138142385668	0.0115880414312618	0.0175803866100896	0.02696699669967	0.0394110169491525	0.0544133709981168	0.0728500235072873	0.0954903347477605	0.122211393596987	0.150450094161959	0.17958615819209	0.209290429042904	0.238025858015985	0.263406779661017	0.281141914191419	0.29183286252354	0.298045197740113	0.302845827439887	0.305656765676568	0.308488700564972	0.31103300330033	0.314212806026365	0.316966101694915	0.318496463932108	0.319	0.320732580037665	0.322747645951036	0.324248587570621	0.324666666666667
98	0	-6	-6	-3	-10	-4.41503749927884	-Inf	-5	AMP/AZT/CAZ/CIP/GEN_CHL:-2/GEN:-1/TOB:0_-4	0.000166899766899769	0.000666666666666677	0.000666666666666677	1.38777878078145e-17	1.00013107665255e-17	0.000357541899441346	0.000666666666666677	0.00101675977653631	0.00153817504655494	0.00256345885634589	0.00436638733705773	0.00792236169223617	0.01255337995338	0.0195997210599721	0.0302327746741155	0.044743840074384	0.0631019553072626	0.0863184357541899	0.113203910614525	0.143043761638734	0.176226406322641	0.210132216014898	0.242121338912134	0.27597905027933	0.307266852626685	0.329901303538175	0.341729981378026	0.346391910739191	0.350540968342644	0.353515109251511	0.355597861459786	0.359068340306834	0.361634588563459	0.366956764295676	0.372853556485356	0.375454672245467	0.37844769874477	0.380246275605214	0.382988826815642	0.383835425383542
99	0	-6	-6	-4	-10	-4.67807190511264	-Inf	-6	AMP/AZT/CAZ/CIP/GEN_CHL:-2/GEN:-1/TOB:0_-5	0	0.000169696969696965	0.000333333333333324	0.000666666666666677	0.000759776536312857	0.001	0.00126443202979516	0.00168342644320298	0.0022048417132216	0.00360576476057647	0.00651955307262569	0.0117168758716876	0.0189962703962704	0.0300442271880819	0.0447233844723384	0.0635614525139665	0.0879163179916318	0.117192737430168	0.149653165735568	0.1817104283054	0.214120409112041	0.246798882681564	0.280883774988377	0.314072059507206	0.33587819618782	0.348006517690875	0.357113594040968	0.362241748024175	0.364207635009311	0.366257554625755	0.370144119014412	0.372145048814505	0.374767085076709	0.376859135285914	0.377981378026071	0.377924221292422	0.377988377498838	0.378087057728119	0.378331936685289	0.379418410041841
100	0	-6	-6	-5	-10	-4.83007499855769	-Inf	-7	AMP/AZT/CAZ/CIP/GEN_CHL:-2/GEN:-1/TOB:0_-6	0.000666666666666663	0.000666666666666663	0.000921787709497207	0.000659217877094968	0.000240223463687144	0.000178770949720666	0.000597765363128487	0.00136685288640595	0.0023072625698324	0.00375127847512785	0.0059729981378026	0.00933240353324035	0.0152195804195804	0.0243096234309623	0.0381564245810056	0.0558233379823338	0.0789650837988827	0.106782122905028	0.137240689013035	0.170216945996276	0.204559739655974	0.237823091247672	0.268257089725709	0.300950651769088	0.328072524407252	0.343339851024209	0.349056797020484	0.351816829381683	0.354728584729981	0.357977219897722	0.361212924221292	0.363410041841004	0.366073919107392	0.36876429567643	0.369980474198047	0.372560669456067	0.37381589958159	0.373840782122905	0.376322160148976	0.377834030683403
101	5	-1	-1	3	-Inf	-0.678071905112638	0	-Inf	GEN_AMP:-1/AZT:-1/CAZ:-1/CHL:-2/GEN:-2/TMP:0_2	0.0109124293785311	0.0104887005649717	0.0100649717514124	0.00989627534181989	0.00831687823225199	0.00725271098538424	0.00729755178907721	0.00733333333333333	0.00718785310734463	0.00676379066478075	0.00666666666666665	0.00633333333333333	0.00615866290018832	0.00626506591337099	0.00597740112994349	0.00555351249410654	0.00533333333333333	0.00533333333333333	0.00566666666666665	0.00552522395096652	0.00533333333333333	0.00468923366243534	0.00476271186440677	0.00433898305084745	0.00440677966101694	0.00464969354078264	0.00444114877589453	0.00486487758945385	0.0047109853842527	0.00399999999999999	0.00427345591702026	0.00466666666666665	0.00434839924670433	0.00407485875706214	0.00433333333333333	0.00407721280602636	0.00399999999999999	0.00399999999999999	0.00399999999999999	0.00343045733144742
102	4	-2	-2	2	-Inf	-1.41503749927884	-1	-Inf	GEN_AMP:-1/AZT:-1/CAZ:-1/CHL:-2/GEN:-2/TMP:0_1	0.00325046554934822	0.0028314711359404	0.00241318477251625	0.00266666666666666	0.00275580315691736	0.00282661103384329	0.00292432683379758	0.00267599067599067	0.00271408647140864	0.00218063314711359	0.00206741050674105	0.00263040446304044	0.00210335195530726	0.00195530726256983	0.00166666666666666	0.00138633193863319	0.00222346368715084	0.00227243142724314	0.00171780567178056	0.0013672710367271	0.00190502793296089	0.00212877731287773	0.00229003724394785	0.00170856610800745	0.002	0.00221275605214153	0.00203491620111732	0.00161599256159927	0.00133333333333334	0.00133333333333334	0.00164016736401673	0.00160762436076243	0.00118901303538175	0.00122998137802607	0.00164853556485355	0.00166666666666667	0.00181961878196188	0.00223836126629423	0.00200976290097629	0.00151510925151093
103	3	-3	-3	1	-Inf	-2	-2	-Inf	GEN_AMP:-1/AZT:-1/CAZ:-1/CHL:-2/GEN:-2/TMP:0_0	0.00358333333333332	0.00333333333333331	0.00307821229050277	0.00299255121042828	0.00266666666666665	0.00248789571694598	0.00233333333333331	0.00233333333333333	0.00223137802607075	0.00199999999999999	0.00227327746741154	0.00266666666666665	0.00244506517690874	0.00180353817504654	0.00166666666666665	0.00199999999999999	0.00188035381750465	0.00146135940409683	0.00133333333333333	0.00170996275605213	0.00187122268712225	0.00166666666666665	0.00166666666666665	0.00194832402234636	0.00166666666666666	0.00188919925512103	0.00169180633147112	0.00127289632728962	0.00114551371455136	0.00156424581005586	0.00166666666666666	0.00166666666666666	0.00182008368200836	0.00176150627615061	0.0019902370990237	0.00159088795908878	0.00117247791724779	0.00124627560521415	0.00166527001862196	0.00116596931659692
104	2	-4	-4	0	-Inf	-2.41503749927884	-3	-Inf	GEN_AMP:-1/AZT:-1/CAZ:-1/CHL:-2/GEN:-2/TMP:0_-1	0.00450093109869646	0.0038314711359404	0.00366666666666667	0.00433797585886722	0.00457753017641597	0.00433333333333333	0.00407567316620241	0.00433333333333333	0.00442830540037244	0.00466666666666667	0.00466666666666667	0.00429707112970711	0.00366666666666667	0.00366666666666667	0.00394095769409576	0.00369320297951583	0.00399999999999999	0.00399999999999999	0.00399999999999999	0.00433333333333333	0.00421415270018621	0.00359088795908879	0.00333333333333333	0.00333333333333333	0.00320595072059506	0.00299999999999999	0.00299999999999999	0.00299999999999999	0.00299999999999999	0.00299999999999999	0.00299999999999999	0.00333333333333333	0.00318901303538174	0.00277001862197392	0.00266666666666666	0.00233333333333333	0.00218038121803811	0.00199999999999999	0.00167642956764295	0.00199999999999999
105	1	-5	-5	-1	-Inf	-2.67807190511264	-4	-Inf	GEN_AMP:-1/AZT:-1/CAZ:-1/CHL:-2/GEN:-2/TMP:0_-2	0.00225000000000001	0.00200000000000001	0.00250837988826816	0.002993947858473	0.0024832402234637	0.0021771269177127	0.0025962703962704	0.00296931659693168	0.00233333333333334	0.00233333333333334	0.0026052141527002	0.003	0.00289028358902836	0.00247160148975792	0.00233333333333334	0.00196694599627561	0.00142923649906891	0.00120409112040912	0.00133333333333334	0.00162482566248256	0.00146025104602511	0.00187895716945997	0.00229836829836831	0.00194972067039106	0.00180241748024175	0.00222113594040969	0.00264013035381752	0.00260754189944135	0.00247811918063316	0.00266666666666667	0.0029823337982334	0.00240120874012088	0.00251350093109871	0.0025721601489758	0.00234263133426314	0.00218156424581006	0.00150534635053464	0.00158007448789573	0.00199860529986055	0.00191573556797021
106	0	-6	-6	-2	-Inf	-2.83007499855769	-5	-Inf	GEN_AMP:-1/AZT:-1/CAZ:-1/CHL:-2/GEN:-2/TMP:0_-3	0.000999999999999987	0.000999999999999987	0.000999999999999987	0.000730312837108937	0.000245557350565422	0	0.000446601941747563	0.000999999999999987	0.00133333333333333	0.00151132686084141	0.00166666666666665	0.00244426494345718	0.00329940764674204	0.00321647819063003	0.00273182552504037	0.00266666666666665	0.00314270328486805	0.00338879913839524	0.00366666666666665	0.00399999999999999	0.00399999999999999	0.00367312870220785	0.00418793753365642	0.00429623655913977	0.00378136779752287	0.00373397953688744	0.00399999999999999	0.00447172859450726	0.00472043010752687	0.00499999999999999	0.00533333333333331	0.00568064516129031	0.00599999999999999	0.00714270328486806	0.00792043010752687	0.00911182795698924	0.0113112547119009	0.0137345180398492	0.0166208939149165	0.0209763440860215
107	-1	-7	-7	-3	-Inf	-2.91253715874966	-6	-Inf	GEN_AMP:-1/AZT:-1/CAZ:-1/CHL:-2/GEN:-2/TMP:0_-4	0.000333333333333324	0.000501862197392917	0.000666666666666663	0.000660614525139661	0.000241620111731837	0	0.000262569832402228	0.000666666666666663	0.000968342644320294	0.00222532588454376	0.00456717805671781	0.00688035381750464	0.0107607076350093	0.01612104283054	0.0233864059590317	0.0332132216014897	0.0454720670391061	0.0611564245810056	0.0793640595903166	0.0996764295676429	0.124515363128492	0.154480241748024	0.186906890130354	0.217337057728119	0.248317061831706	0.281024208566108	0.309635009310987	0.328617783985102	0.34273417132216	0.358320763500931	0.373697350069735	0.385690841469084	0.392991154562384	0.397718270571827	0.399638733705773	0.402349627560521	0.406925151092515	0.412294227188082	0.416652719665272	0.419340782122905
108	-2	-8	-8	-4	-Inf	-2.95560588064155	-7	-Inf	GEN_AMP:-1/AZT:-1/CAZ:-1/CHL:-2/GEN:-2/TMP:0_-5	0.00433147113594041	0.00265454545454546	0.00148882681564246	0.000666666666666663	0.000479776847977682	0.000178770949720673	0.000333333333333338	0.000683426443202976	0.0013072625698324	0.00275232774674116	0.00388081936685289	0.00653817504655495	0.0105577281191806	0.0172113594040968	0.0272965549348231	0.0407629009762901	0.0586452513966481	0.080790330079033	0.108438228438228	0.140206415620642	0.173983240223464	0.208336122733612	0.242618249534451	0.276119180633147	0.307553231055323	0.332485567970205	0.350679702048417	0.366057728119181	0.379858670385867	0.391682495344506	0.400981868898187	0.406354718735472	0.410384937238494	0.414628544862854	0.418582984658298	0.420638307763831	0.422473268247327	0.425554003724395	0.428324965132497	0.429
109	-3	-9	-9	-5	-Inf	-2.97763218697155	-8	-Inf	GEN_AMP:-1/AZT:-1/CAZ:-1/CHL:-2/GEN:-2/TMP:0_-6	0.000583798882681559	0.000333333333333324	7.98514391829134e-05	4.6425255338905e-06	0.000422469823584032	0.000666666666666663	0.00040900649953574	0.000342657342657334	0.000857275685727563	0.0020558659217877	0.00426220362622036	0.00721757322175731	0.0128603351955307	0.0219143389199255	0.0349925615992562	0.0527642956764296	0.076707635009311	0.105920037192004	0.139422129242213	0.175387726638773	0.212821229050279	0.249872152487215	0.285406424581006	0.316473929236499	0.341986982798698	0.362517225325884	0.377619180633147	0.390912133891213	0.398039106145251	0.403880819366853	0.409322175732218	0.413059042305904	0.41304469273743	0.415196461824953	0.419800557880056	0.421936685288641	0.42330590423059	0.425096834264432	0.425990237099024	0.424530450953045
110	-Inf	-6	-6	-1	-10	1.02236781302845	0.0223678130284545	-Inf	AZT/CAZ/CHL/CIP/GEN/TMP_GEN:0/TMP:0_2	0.00233333333333333	0.00251155115511551	0.00266666666666666	0.00302593116454503	0.00309981167608286	0.00245921735030645	0.00143926553672317	0.00166666666666666	0.00181235266383781	0.00223634651600753	0.00200612918434701	0.00158274398868458	0.00150825082508251	0.00166666666666666	0.00131026365348398	0.000999999999999987	0.000795956746591436	0.000960922787193962	0.00176930320150659	0.00233333333333333	0.00186911487758945	0.00166666666666666	0.00166666666666666	0.00166666666666666	0.00166666666666666	0.00166666666666666	0.00166666666666666	0.00186515794436586	0.00171092278719397	0.00128712871287128	0.000999999999999987	0.000999999999999987	0.00131826741996234	0.00199999999999999	0.00166854990583805	0.000821092278719396	0.00103954802259887	0.00199999999999999	0.0018057520037718	0.00138182674199624
111	-Inf	-6	-6	-1	-10	0.0443941193584534	-0.955605880641547	-Inf	AZT/CAZ/CHL/CIP/GEN/TMP_GEN:0/TMP:0_1	0.00303607969843834	0.00236720430107526	0.00266666666666666	0.00266666666666666	0.0019122240172321	0.00142795698924732	0.00172330097087378	0.00220840064620355	0.00166666666666666	0.00166666666666666	0.00232579429186861	0.0021852450188476	0.00170107526881721	0.00166666666666668	0.00166666666666668	0.00166666666666668	0.00166666666666668	0.00194462365591398	0.00146008629989213	0.000690899299946159	0.00135110393107162	0.00232040926225095	0.00218793753365643	0.00140752688172044	0.00100000000000001	0.001	0.00100000000000001	0.001	0.0013866451265482	0.00146203554119548	0.001	0.0011736559139785	0.00133333333333334	0.000524193548387104	0.000333333333333338	0.00111093161012386	0.00159558427571352	0.000919892473118283	0.000204631125471193	0.000382337102854069
112	-Inf	-6	-6	-1	-10	-0.912537158749661	-1.91253715874966	-Inf	AZT/CAZ/CHL/CIP/GEN/TMP_GEN:0/TMP:0_0	0.00849152542372882	0.00800000000000001	0.0077316384180791	0.00694813767090995	0.00633333333333333	0.00612635549269213	0.00629755178907721	0.00605508474576272	0.00618785310734463	0.00576379066478077	0.00501318267419963	0.00424941065535125	0.004	0.004	0.003	0.003	0.00340772128060264	0.00337241054613935	0.00333333333333333	0.00333333333333333	0.00333333333333333	0.00333333333333333	0.003	0.003	0.00325988700564971	0.00266666666666666	0.00277448210922787	0.00319821092278719	0.00304431871758605	0.00228719397363465	0.00213672795851013	0.00233333333333333	0.00233333333333333	0.002	0.002	0.00148775894538607	0.00165348399246704	0.00143691148775895	0.00108474576271187	0.000951438000942954
113	-Inf	-6	-6	-1	-10	-1.83007499855769	-2.83007499855769	-Inf	AZT/CAZ/CHL/CIP/GEN/TMP_GEN:0/TMP:0_-1	0.00933333333333335	0.00933333333333335	0.00933333333333335	0.00899999999999999	0.00890828677839851	0.00848953974895398	0.00807039627039628	0.00831799163179916	0.008	0.00762756052141527	0.00787709497206705	0.00764245810055866	0.0072236169223617	0.007	0.00728072625698324	0.00733333333333333	0.00709623430962343	0.00646275605214153	0.00604376163873371	0.00637517433751744	0.00666666666666667	0.00624208566108008	0.00599999999999999	0.00605027932960894	0.00619758251975826	0.00600000000000001	0.00600000000000001	0.00600000000000001	0.00614478584729982	0.00587243947858473	0.00566666666666667	0.00540120874012088	0.0055135009310987	0.00509450651769088	0.005	0.00515176908752328	0.0058279869827987	0.00600000000000001	0.00600000000000001	0.00566666666666667
114	-Inf	-6	-6	-1	-10	-2.67807190511264	-3.67807190511264	-Inf	AZT/CAZ/CHL/CIP/GEN/TMP_GEN:0/TMP:0_-2	0.0011486268174475	0.00133333333333333	0.00188206785137318	0.00193635382955771	0.00166666666666667	0.00142757135164244	0.00172330097087378	0.00179159935379645	0.00166666666666668	0.00202265372168286	0.00200376952073237	0.00214808831448573	0.00233333333333333	0.00188314485729672	0.00220301561658588	0.00233333333333333	0.00233333333333333	0.00266666666666666	0.00245988152934841	0.00230860215053764	0.00217555196553581	0.0020064620355412	0.00118793753365643	0.001	0.00155196553581046	0.00106731287022079	0.001	0.00123586429725364	0.00128002154011848	0.00120463112547119	0.00168928379106086	0.00165268817204301	0.000683898761443184	0.000333333333333324	0.000333333333333324	0.000888709677419359	0.000666666666666677	0.000160215053763443	0.00112870220786214	0.00166666666666667
115	-Inf	-6	-6	-1	-10	-3.41503749927884	-4.41503749927884	-Inf	AZT/CAZ/CHL/CIP/GEN/TMP_GEN:0/TMP:0_-3	0	7.02599299056715e-18	0.000254189944134085	6.05214152700195e-06	0.000241620111731851	0.000354253835425395	0.00040372960372961	0.000348675034867508	0.00086778398510242	0.00133333333333333	0.00133333333333333	0.00102420856610801	0.00133333333333333	0.00152839851024209	0.00222811918063314	0.00336638733705772	0.00366666666666667	0.00325848442584844	0.00328957169459962	0.00370850767085076	0.0043807531380753	0.00542458100558659	0.00686013986013985	0.00743389199255121	0.00840725244072524	0.00988454376163873	0.0118673184357542	0.014080540037244	0.0171582867783985	0.0202797951582868	0.0235253370525337	0.0274811715481172	0.0325046554934823	0.0377714152700186	0.0428884239888424	0.0479864990689013	0.0534304974430497	0.0593677839851024	0.0653138075313807	0.0714287709497207
116	-Inf	-6	-6	-1	-10	-4	-5	-Inf	AZT/CAZ/CHL/CIP/GEN/TMP_GEN:0/TMP:0_-4	0.000245416078984489	0.000178217821782181	0.000333333333333338	0.000307402168788312	0	0	0.000298022598870061	0.000666666666666663	0.000520980669495521	0.000569679849340865	0.00132107496463933	0.00225176803394625	0.00352475247524753	0.00559322033898306	0.00782815442561205	0.011022630834512	0.0154485190409027	0.0214138418079096	0.028590395480226	0.0365009416195857	0.0449755178907721	0.0547401129943503	0.0652278719397364	0.0772552891396333	0.0898076379066478	0.102925612052731	0.117871468926554	0.134010843941537	0.150274011299435	0.164422442244224	0.180402542372881	0.197686468646865	0.21410922787194	0.229915605846299	0.242472693032015	0.251687382297552	0.260956685499058	0.270278719397363	0.278829797265441	0.286745291902072
117	-Inf	-6	-6	-1	-10	-4.41503749927884	-5.41503749927884	-Inf	AZT/CAZ/CHL/CIP/GEN/TMP_GEN:0/TMP:0_-5	0.00108472998137802	0.000164804469273745	0.000253481894150411	0.00100464252553388	0.00133333333333333	0.00168011126564672	0.00199999999999999	0.00232402234636871	0.0021899441340782	0.00302793296089385	0.00439702463970246	0.005721059972106	0.00718342644320298	0.00927839851024208	0.0119200371920037	0.0160116387337058	0.0215685727568573	0.0276234309623431	0.0347461645746165	0.0438484425848443	0.0544320297951583	0.0659321245932125	0.0774976722532588	0.0919255121042831	0.108604834960483	0.126389664804469	0.14356843575419	0.159309623430962	0.17536312849162	0.191752327746741	0.209220362622036	0.227813110181311	0.244817504655493	0.259129422718808	0.269898186889819	0.279088454376164	0.290282659228266	0.301292364990689	0.30981450488145	0.316651789865179
118	-Inf	-6	-6	-1	-10	-4.67807190511264	-5.67807190511264	-Inf	AZT/CAZ/CHL/CIP/GEN/TMP_GEN:0/TMP:0_-6	0.000249883449883454	0.000339393939393937	0.000666666666666663	0.000333333333333325	0.000426443202979518	0.000845437616387328	0.00152886405959031	0.0027169459962756	0.00376908752327746	0.00475127847512784	0.00669972067039105	0.0106401673640167	0.0165524475524476	0.0261201117318436	0.0386968851696885	0.0527458100558659	0.0700376569037657	0.0884441340782123	0.107717877094972	0.126614990689013	0.144688981868898	0.161232774674115	0.178275220827522	0.19549930264993	0.215857275685728	0.237905959031657	0.258176908752328	0.272269177126918	0.279748603351955	0.285003719200372	0.289178521617852	0.293811715481172	0.296740585774059	0.299430962343096	0.300324022346369	0.303636448163645	0.30563179916318	0.306666666666667	0.307330540037244	0.309585774058577
119	-Inf	-Inf	-5	3.16992500144231	-4	-1	0	1	CAZ/CHL_CHL:-2/CIP:0/GEN:-2/TMP:0/TOB:0_2	0.00199999999999999	0.00199999999999999	0.00199999999999999	0.00199999999999999	0.00211676082862523	0.00233333333333334	0.00263135593220339	0.0023888105312647	0.00252098066949552	0.00233333333333333	0.00200612918434699	0.00158274398868458	0.00150825082508251	0.00166666666666666	0.00159745762711864	0.000780292314945778	0.00120404325340855	0.00162758945386064	0.0016153483992467	0.00119161958568738	0.000767890772128054	0.000666666666666663	0.00133333333333334	0.00116361071932299	0.000739745403111734	0.000701506591337096	0.00133333333333334	0.00133333333333334	0.00133333333333334	0.00133333333333334	0.00119632768361582	0.00122772277227723	0.00165160075329567	0.00151673738802451	0.000834274952919012	0.000410546139359691	0.000679849340866286	0.00110357815442561	0.00133333333333334	0.00133333333333334
120	-Inf	-Inf	-5	2.32192809488736	-5	-2	-1	0	CAZ/CHL_CHL:-2/CIP:0/GEN:-2/TMP:0/TOB:0_1	0.00699999999999999	0.00716852886405959	0.00758752327746741	0.00765456238361267	0.00672486033519552	0.00564574616457461	0.00533333333333333	0.00602979515828677	0.00666666666666667	0.00629422718808193	0.0051854951185495	0.00469040968342644	0.00489059590316573	0.00466666666666667	0.00438594040968342	0.00466666666666667	0.00454841713221601	0.00412942271880819	0.00428957169459962	0.00441701534170153	0.00487290502793295	0.00509158530915853	0.00503538175046554	0.00523277467411545	0.00466666666666667	0.00444553072625698	0.0046401303538175	0.00454841713221601	0.00399999999999999	0.00376955307262569	0.00461366806136681	0.00466666666666667	0.00451350093109869	0.0045718270571827	0.00531471135940409	0.00518156424581005	0.00418270571827057	0.00341992551210428	0.00300139470013946	0.00299999999999999
121	-Inf	-Inf	-5	1.58496250072116	-6	-3	-2	-1	CAZ/CHL_CHL:-2/CIP:0/GEN:-2/TMP:0/TOB:0_0	0.00499999999999999	0.00516852886405958	0.00507914338919925	0.00500605214152699	0.00533333333333333	0.00533333333333333	0.00507076350093109	0.0049851024208566	0.00466666666666665	0.00448044692737429	0.00433333333333333	0.00433333333333333	0.00422392923649906	0.00360986964618249	0.00277188081936684	0.00273184357541898	0.00345158286778398	0.00346275605214152	0.0030437616387337	0.00308368200836819	0.00366666666666665	0.00387895716945995	0.0037020484171322	0.00389944134078211	0.00319758251975824	0.00255772811918062	0.00264013035381749	0.00266666666666665	0.00266666666666665	0.00289711359404096	0.00268433286843328	0.00226582867783985	0.00215316573556797	0.00209450651769086	0.00199999999999999	0.00207588454376164	0.00217201301720129	0.00224674115456238	0.00200139470013947	0.00191573556797021
122	-Inf	-Inf	-5	1	-7	-4	-3	-2	CAZ/CHL_CHL:-2/CIP:0/GEN:-2/TMP:0/TOB:0_-1	0.000834264432029783	0.000333333333333324	0.000586815227483746	0.001	0.000910863509749289	0.000666666666666649	0.000666666666666649	0.000990689013035382	0.000571694599627545	0.000152700186219735	0.000531845653184562	0.00135146443514644	0.00177001862197392	0.00218901303538174	0.00233333333333333	0.00194692737430168	0.00133333333333333	0.00113621571362157	0.00128219432821943	0.00103393770339377	0.00133333333333333	0.00153788935378893	0.0013766294227188	0.000958100558659204	0.000666666666666649	0.000666666666666649	0.000666666666666649	0.000717340771734062	0.00113594040968342	0.00111173184357541	0.000999999999999987	0.00111808461180846	0.00166666666666666	0.00166666666666666	0.00135146443514644	0.00106750465549347	0.00148628544862853	0.00166666666666666	0.00101952580195257	0.000666666666666649
123	-Inf	-Inf	-5	0.584962500721156	-8	-5	-4	-3	CAZ/CHL_CHL:-2/CIP:0/GEN:-2/TMP:0/TOB:0_-2	0.000666666666666663	0.000488920320603482	0.000601316408086502	5.09193776520506e-05	0.000550376647834269	0.000540311173974534	7.15630885122406e-05	0	0.000145214521452141	0.000333333333333324	0.000333333333333324	8.39226779820817e-05	0.000682674199623348	0.00126506591337099	0.000977401129943503	0.000553512494106548	0.000537193973634646	0.000372410546139351	0.000333333333333324	0.000333333333333324	0.000333333333333324	1.12994350282483e-05	0.000412429378531066	0.000666666666666663	0.000406883545497399	0.000683615819209036	0.00110734463276836	0.00133333333333333	0.00133333333333333	0.00166666666666666	0.00152993870815652	0.00133333333333333	0.00133333333333333	0.00166666666666666	0.0015011786892975	0.00184557438794727	0.00234606317774634	0.00266666666666666	0.00247289014615747	0.00261770244821092
124	-Inf	-Inf	-5	0.321928094887362	-9	-6	-5	-4	CAZ/CHL_CHL:-2/CIP:0/GEN:-2/TMP:0/TOB:0_-3	0.001	0.001	0.000744878957169468	0.000325884543761644	9.31098696461839e-05	0.000333333333333338	0.000333333333333338	0.000666666666666677	0.000870577281191815	0.00114571694599628	0.00127327746741155	0.00140875232774675	0.00255493482309125	0.00378584729981378	0.0048975791433892	0.00650534635053465	0.00883752327746742	0.011975791433892	0.0150367783985102	0.0195628491620112	0.025393770339377	0.0318744769874477	0.0390549348230913	0.0479068901303538	0.0574095769409577	0.0660065176908752	0.0754217877094972	0.0863296141329614	0.0952436076243608	0.102925512104283	0.110673175267318	0.116153417015342	0.121634588563459	0.128626220362622	0.134863319386332	0.140470013947001	0.147550441655044	0.154940409683426	0.162631334263133	0.169923291492329
125	-Inf	-Inf	-5	0.169925001442312	-10	-7	-6	-5	CAZ/CHL_CHL:-2/CIP:0/GEN:-2/TMP:0/TOB:0_-4	0.00024588622472967	0	0	0	0.000116290018832393	0.000333333333333338	3.5781544256121e-05	5.50070521861785e-05	0.000768976897689774	0.00133333333333334	0.00133333333333334	0.00208628005657709	0.0045560263653484	0.00752212806026366	0.0116271186440678	0.0178165959453088	0.0266887947269303	0.0370230696798493	0.0479887005649718	0.0592881355932203	0.0713841807909604	0.0852824858757062	0.0996101694915254	0.112739069111425	0.124347477604903	0.135790960451977	0.147124293785311	0.158544554455446	0.169548493408663	0.18105186232909	0.19094813767091	0.199532485875706	0.205464689265537	0.208673728813559	0.21298585572843	0.218329566854991	0.222717586044319	0.224724024447579	0.227495992456388	0.230323917137476
126	-Inf	-Inf	-5	0.0874628412503394	-11	-8	-7	-6	CAZ/CHL_CHL:-2/CIP:0/GEN:-2/TMP:0/TOB:0_-5	0.000824858757062135	0.000155367231638414	0	0.000307438794726935	0	0.000206977840641201	0.000928436911487759	0.000999999999999987	0.000999999999999993	0.00123620933521923	0.00198681732580036	0.00383686940122583	0.00655602636534839	0.0100522598870056	0.0157401129943503	0.0239358793022159	0.0345042372881356	0.0465334274952919	0.0600756934649741	0.0751829325789722	0.0917061589092619	0.10790395480226	0.122864406779661	0.136254237288136	0.148610169491525	0.161141242937853	0.173112994350282	0.186003300330033	0.199857344632768	0.213671374764595	0.225418198962753	0.23465395480226	0.241440358321546	0.24760593220339	0.254813295615276	0.261508474576271	0.265758945386064	0.268725047080979	0.271691148775895	0.274088512241055
127	-Inf	-Inf	-5	0.0443941193584534	-12	-9	-8	-7	CAZ/CHL_CHL:-2/CIP:0/GEN:-2/TMP:0/TOB:0_-6	0.00415819209039549	0.00331073446327684	0.00192655367231638	0.00161487758945386	0.000883709981167607	0.000252710985384251	0	0.000388418079096049	0.000666666666666663	0.00113908533710514	0.00166007532956685	0.00291843470061292	0.00471468926553672	0.00805225988700564	0.0130282485875706	0.0204893917963225	0.0308375706214689	0.0428667608286252	0.0556398683591914	0.0694757190004715	0.0843441466854725	0.099271186440678	0.114197740112994	0.127248587570621	0.139016949152542	0.150491525423729	0.162779661016949	0.1756699669967	0.189812617702448	0.204430320150659	0.216614804337577	0.224971751412429	0.231440358321546	0.239313559322034	0.247978783592645	0.253817325800377	0.257118644067797	0.260725047080979	0.263497175141243	0.264902071563088
128	6	0.0223678130284545	-6	-Inf	-Inf	0.0443941193584534	-6	-Inf	AZT/CAZ/GEN/TMP_AMP:0/AZT:0/GEN:-1_2	0.00349152542372881	0.003	0.003	0.00335922787193973	0.00378312116925978	0.00379284369114878	0.00336869401225838	0.003	0.0031454802259887	0.00333333333333333	0.00333333333333334	0.003	0.003	0.00326544082979726	0.00328807166430928	0.00255320150659133	0.00233333333333333	0.00292101551480959	0.00266666666666666	0.00252495291902072	0.00256544256120527	0.00234416195856874	0.00241254125412541	0.002836389280677	0.003	0.00264969354078265	0.00244114877589454	0.00246845574387948	0.00233333333333333	0.00199999999999999	0.00227401129943502	0.00266666666666666	0.00266666666666666	0.00199999999999999	0.00199999999999999	0.00199999999999999	0.00234651600753296	0.00277024482109228	0.0031939736346516	0.00333333333333333
129	5	-0.955605880641547	-6	-Inf	-Inf	-0.912537158749661	-6	-Inf	AZT/CAZ/GEN/TMP_AMP:0/AZT:0/GEN:-1_1	0.00618470651588584	0.0057005376344086	0.0050974690360797	0.00466666666666667	0.00433333333333333	0.00433333333333333	0.005	0.005	0.00433333333333333	0.00468932038834951	0.00565912762520194	0.00537049003769521	0.00440118470651588	0.00488314485729672	0.00466666666666667	0.00441949380721594	0.00466666666666667	0.00433333333333333	0.00454011847065159	0.00466666666666667	0.00449111470113085	0.00433333333333333	0.00404254173397954	0.00277795698924732	0.00178136779752289	0.00226602046311255	0.00233333333333334	0.00233333333333334	0.00189337641357028	0.00133333333333334	0.00133333333333334	0.000986021505376359	0.000341949380721599	0.000475806451612918	0.000666666666666677	0.000777956989247319	0.00152450188476037	0.00191989247311829	0.00143564889606895	0.00138279569892474
130	4	-1.91253715874966	-6	-Inf	-Inf	-1.83007499855769	-6	-Inf	AZT/CAZ/GEN/TMP_AMP:0/AZT:0/GEN:-1_0	0.00333333333333334	0.00351129943502825	0.00366666666666667	0.00364073550212165	0.00345009416195857	0.00387382297551789	0.00429797265440831	0.00461158192090395	0.00418785310734463	0.00352758132956153	0.00333333333333334	0.00333333333333334	0.00315866290018833	0.003	0.00266666666666668	0.002780131826742	0.003	0.003	0.00233333333333333	0.00247504708097929	0.00289877589453861	0.00332250470809794	0.00284158415841585	0.00216361071932299	0.00225988700564972	0.00236817325800376	0.003	0.0031984912776992	0.00304425612052731	0.00295379537953796	0.00252966101694915	0.00233333333333334	0.00328813559322033	0.00325836869401226	0.00266854990583804	0.00258945386064031	0.003	0.00289642184557439	0.00227817067421028	0.0022844381758345
131	3	-2.83007499855769	-6	-Inf	-Inf	-2.67807190511264	-6	-Inf	AZT/CAZ/GEN/TMP_AMP:0/AZT:0/GEN:-1_-1	0.00341666666666666	0.00366666666666667	0.00366666666666667	0.002993947858473	0.00266666666666666	0.00284379358437936	0.00326293706293706	0.00333333333333333	0.00333333333333333	0.00333333333333333	0.00306145251396648	0.00230912476722532	0.002	0.00219506517690875	0.00233333333333333	0.00296694599627561	0.00266666666666666	0.00246275605214152	0.00233333333333333	0.00262482566248256	0.00233333333333333	0.00212104283054004	0.002	0.00205027932960894	0.00233333333333333	0.00233333333333333	0.00202653631284916	0.00205912476722533	0.00233333333333333	0.00233333333333333	0.00201766620176662	0.00240120874012087	0.0025135009310987	0.00209450651769088	0.00167596466759648	0.002	0.002	0.002	0.002	0.002
132	2	-3.67807190511264	-6	-Inf	-Inf	-3.41503749927884	-6	-Inf	AZT/CAZ/GEN/TMP_AMP:0/AZT:0/GEN:-1_-2	0.00375011655011654	0.00383054003724393	0.00392178770949719	0.00399999999999999	0.00390689013035381	0.00366666666666665	0.00393109869646181	0.00433333333333331	0.00423105532310552	0.00399999999999999	0.00372672253258844	0.00366666666666665	0.00366666666666665	0.0038631284916201	0.00399999999999999	0.00426452812645279	0.00354702048417131	0.00333333333333331	0.00362430167597764	0.00370996275605213	0.00399999999999999	0.00399999999999999	0.00370060437006042	0.00338500931098695	0.0035295211529521	0.00333333333333331	0.00333333333333331	0.00333333333333331	0.00318761638733704	0.00276894467689445	0.00329893072989305	0.00333333333333331	0.00302649930264991	0.00266666666666665	0.0029902370990237	0.00292422129242212	0.00250581125058111	0.00233333333333331	0.00266527001862196	0.00266666666666665
133	1	-4.41503749927884	-6	-Inf	-Inf	-4	-6	-Inf	AZT/CAZ/GEN/TMP_AMP:0/AZT:0/GEN:-1_-3	0.00703607969843833	0.00696612903225807	0.00678459881529348	0.00673074851911685	0.0069122240172321	0.00642795698924731	0.00561003236245955	0.00512493268712977	0.00499999999999999	0.00499999999999999	0.00499999999999999	0.00466666666666667	0.00436774193548387	0.00521647819063005	0.005	0.00433333333333333	0.00457119741100323	0.00472204301075267	0.00479341963322545	0.00430910070005385	0.00364889606892838	0.00267959073774906	0.00262412493268713	0.00359247311827957	0.00388529886914378	0.00366666666666667	0.00333333333333333	0.00286160473882606	0.00233333333333333	0.00233333333333333	0.003	0.00334731182795699	0.00301723209477652	0.00285752688172043	0.0029601507808293	0.00288906838987615	0.00266666666666666	0.00274677419354839	0.003	0.003
134	0	-5	-6	-Inf	-Inf	-4.41503749927884	-6	-Inf	AZT/CAZ/GEN/TMP_AMP:0/AZT:0/GEN:-1_-4	0.00125011622501163	0.000495118549511855	0.000253017641597033	0.000337517433751748	0.000666666666666677	0.000666666666666677	0.00118198700092851	0.00237243947858474	0.00376197117619713	0.00454189944134079	0.00606369130636914	0.00846025104602512	0.0112867783985102	0.0149348230912477	0.0199627560521415	0.0271701534170154	0.0356815642458101	0.0467164109716411	0.0596968851696885	0.0743914458391446	0.0925065176908752	0.114864249186425	0.139445530726257	0.163787075778708	0.187299813780261	0.210136680613668	0.231622439478585	0.251906424581006	0.263663412366341	0.271545623836127	0.278856345885635	0.289298930729893	0.29779020979021	0.303991631799163	0.306909344490934	0.30846834264432	0.309918994413408	0.313384937238494	0.315951185495119	0.317227336122734
135	-1	-5.41503749927884	-6	-Inf	-Inf	-4.67807190511264	-6	-Inf	AZT/CAZ/GEN/TMP_AMP:0/AZT:0/GEN:-1_-5	0.00114838709677418	0.00103392568659126	0.000548734518039843	0.000333333333333336	0.000999999999999987	0.000761443187937527	0	0.000208400646203557	0.000999999999999987	0.00117799352750808	0.00133333333333333	0.00296284329563812	0.00363225806451613	0.00423263327948303	0.00573894282632146	0.00734464189553042	0.00928325255788907	0.010553042541734	0.0126995685005394	0.0155029617662897	0.0188955304254173	0.0229418416801292	0.0286596661281637	0.036702688172043	0.0460582524271845	0.055852450188476	0.0673494884221863	0.0794617044228695	0.0935858912224017	0.111442649434572	0.130524731182796	0.149095853527194	0.167672590199246	0.187889784946237	0.207072697899838	0.225437264404954	0.244823371028541	0.262563440860215	0.27436295099623	0.282019386106624
136	-2	-5.67807190511264	-6	-Inf	-Inf	-4.83007499855769	-6	-Inf	AZT/CAZ/GEN/TMP_AMP:0/AZT:0/GEN:-1_-6	0.000333333333333324	0.000333333333333324	0.000333333333333324	0.000337975858867215	0.000488393686165271	0.000173388966156694	0.000333333333333324	0.0016852886405959	0.00271322160148975	0.00420856610800745	0.00599628079962808	0.00742398884239888	0.0100335195530726	0.0151685288640596	0.0219962807996281	0.030102886405959	0.0429214318921432	0.0581571362157136	0.0743389121338912	0.0949005113900511	0.11977094972067	0.149265922826592	0.1812895716946	0.21606052141527	0.250621571362157	0.284928305400372	0.316714618249534	0.339672245467225	0.352670391061452	0.363761638733706	0.377712691771269	0.389496978149698	0.40074208566108	0.40686312849162	0.411467224546722	0.417210893854749	0.420972570897257	0.421094972067039	0.421970711297071	0.425015341701534
137	6.04439411935845	-Inf	-1	0	-4	-Inf	-1.83007499855769	0.0874628412503394	AMP/CHL/TMP/TOB_AMP:0/CAZ:-1/CIP:0/TMP:-2/TOB:-1_2	0.00173624823695346	0.00117821782178219	0.00160178655383169	0.002	0.002	0.00179255068363979	0.00136864406779662	0.00133333333333334	0.00133333333333334	0.0010969868173258	0.00100000000000001	0.000750589344648758	0.00134983498349835	0.00193220338983051	0.00162052730696798	0.000886374351720899	0.000666666666666677	0.00125517890772129	0.00194868173258004	0.00152495291902072	0.000869114877589453	0.00131167608286253	0.00174623352165725	0.002	0.00147949080622348	0.000982580037664798	0.000774482109227879	0.001	0.00100000000000001	0.000666666666666677	0.000666666666666677	0.000894389438943898	0.001	0.00118340405469119	0.000500941619585695	0.000333333333333338	0.00101318267419964	0.00133333333333334	0.000944837340876953	0.000666666666666677
138	5.08746284125034	-Inf	-2	0	-5	-Inf	-2.67807190511264	-0.830074998557688	AMP/CHL/TMP/TOB_AMP:0/CAZ:-1/CIP:0/TMP:-2/TOB:-1_1	0.00466666666666665	0.00483496048349604	0.00499999999999999	0.00432869080779944	0.00399999999999999	0.00417316620241411	0.00407567316620241	0.00332400932400932	0.00299999999999999	0.00318063314711359	0.00333333333333333	0.00366666666666665	0.00356331471135939	0.00314432029795157	0.003	0.00328033472803347	0.00244320297951583	0.00180288238028824	0.00166666666666666	0.002	0.002	0.00179544397954441	0.00137662942271881	0.00204230590423059	0.0024608938547486	0.00266666666666666	0.00266666666666666	0.00256517690875233	0.00186378428637843	0.00166666666666667	0.00166666666666666	0.002	0.002	0.002	0.00168479776847977	0.00159916201117319	0.00148649906890131	0.00190516039051604	0.002	0.00192422129242213
139	4.16992500144231	-Inf	-3	0	-6	-Inf	-3.41503749927884	-1.67807190511264	AMP/CHL/TMP/TOB_AMP:0/CAZ:-1/CIP:0/TMP:-2/TOB:-1_0	0.0206713156671316	0.00999255121042832	0.00933333333333335	0.00866061452513967	0.00796648044692739	0.00682287308228732	0.00640409683426444	0.00665176908752329	0.00623277467411546	0.00581378026070764	0.006209669920967	0.00600000000000001	0.00578119180633147	0.00552839851024208	0.00538594040968343	0.00526815642458102	0.00466666666666668	0.00446275605214154	0.00491247672253259	0.005	0.00474581005586593	0.00433333333333334	0.00433333333333334	0.00461638733705774	0.00406183170618318	0.00366666666666668	0.00336029753602976	0.00327420856610801	0.00314478584729982	0.00333333333333334	0.00301766620176662	0.003	0.00315316573556797	0.00309450651769088	0.003	0.00318156424581006	0.00266666666666668	0.00241992551210429	0.00266527196652721	0.00258240223463688
140	3.32192809488736	-Inf	-4	0	-7	-Inf	-4	-2.41503749927884	AMP/CHL/TMP/TOB_AMP:0/CAZ:-1/CIP:0/TMP:-2/TOB:-1_-1	0.00266666666666667	0.00266666666666666	0.00266666666666667	0.00233333333333334	0.00233333333333334	0.00216016713091922	0.002	0.00200932400932401	0.00233333333333334	0.00251396648044693	0.00266666666666666	0.00264853556485357	0.00222998137802608	0.002	0.0022742910274291	0.00233333333333334	0.00233333333333334	0.00272811918063315	0.00271734077173409	0.0022654579265458	0.00178584729981379	0.002	0.002	0.002	0.002	0.00178707577870758	0.00166666666666668	0.00210148975791434	0.00266666666666666	0.00244506517690876	0.00202649930264993	0.00133333333333333	0.00118901303538175	0.00122998137802607	0.00133333333333333	0.00159916201117319	0.00133333333333333	0.00109497206703911	0.00132357043235704	0.00166666666666668
141	2.58496250072116	-Inf	-5	0	-8	-Inf	-4.41503749927884	-3	AMP/CHL/TMP/TOB_AMP:0/CAZ:-1/CIP:0/TMP:-2/TOB:-1_-2	0.00299999999999999	0.00266060606060604	0.00207810320781031	0.00168901303538173	0.00266666666666665	0.00266666666666665	0.00187337057728117	0.00199999999999999	0.00199999999999999	0.00199999999999999	0.00227327746741153	0.00297443049744304	0.00266666666666665	0.00246973929236497	0.00289772198977219	0.00270111731843574	0.00288005578800557	0.00266666666666665	0.00237569832402233	0.00237662942271879	0.00279544397954438	0.00278584729981377	0.00236727103672708	0.00199999999999999	0.00186285448628543	0.00166666666666665	0.00166666666666665	0.00166666666666665	0.00166666666666665	0.00189772198977219	0.00199999999999999	0.00199999999999999	0.00184658298465828	0.00166666666666665	0.00134264432029793	0.00166666666666665	0.00166666666666665	0.00166666666666665	0.00166666666666665	0.00191631799163179
142	2	-Inf	-6	0	-9	-Inf	-4.67807190511264	-3.41503749927884	AMP/CHL/TMP/TOB_AMP:0/CAZ:-1/CIP:0/TMP:-2/TOB:-1_-3	0.00391678289167829	0.00349813780260708	0.00307914338919926	0.00333333333333334	0.00351675977653632	0.00364574616457462	0.00333333333333334	0.00334823091247673	0.00366666666666667	0.00348044692737431	0.00333333333333334	0.00366666666666667	0.0035572625698324	0.00313826815642459	0.00271927374301676	0.00296741154562384	0.00278491620111732	0.003	0.00328957169459963	0.003	0.00287308228730823	0.00266666666666666	0.00177281191806331	0.0012830540037244	0.00127150162715016	0.00166666666666666	0.00228026070763502	0.00233333333333334	0.00204376163873371	0.00166666666666666	0.00198233379823338	0.002	0.00169366852886406	0.00157216014897579	0.00134263133426314	0.00151489757914339	0.001	0.000753258845437614	0.000334728033472808	8.42644320297964e-05
143	1.58496250072116	-Inf	-7	0	-10	-Inf	-4.83007499855769	-3.67807190511264	AMP/CHL/TMP/TOB_AMP:0/CAZ:-1/CIP:0/TMP:-2/TOB:-1_-4	0.0140060437006044	0.001	0.000745810055865919	0	0	0.000354253835425381	0.000929236499068901	0.00134823091247671	0.00166666666666666	0.00185288640595903	0.002	0.00197625698324022	0.00166666666666666	0.00166666666666666	0.00194739292364991	0.00196741154562384	0.00154841713221601	0.00112942271880819	0.001	0.0009581589958159	0.000666666666666663	0.000879125987912598	0.00159590316573557	0.00166666666666666	0.00153091585309158	0.00133333333333333	0.00102696420269642	0.00133333333333333	0.00133333333333333	0.00110288640595903	0.001	0.00140083798882681	0.00166666666666666	0.0014278398510242	0.000685262668526263	0.000924115456238361	0.000827986982798697	0.001	0.00133193863319386	0.00166666666666666
144	1.32192809488736	-Inf	-8	0	-11	-Inf	-4.91253715874966	-3.83007499855769	AMP/CHL/TMP/TOB_AMP:0/CAZ:-1/CIP:0/TMP:-2/TOB:-1_-5	0.000579096045197738	0.000511299435028256	0.000666666666666677	0.000307402168788313	9.02349813738006e-18	0.00020697784064121	0.000928436911487773	0.00138841807909605	0.00166666666666666	0.00190287600188591	0.00232674199623353	0.00350117868929751	0.00469868173258004	0.00612853107344632	0.00737853107344632	0.00833946251768033	0.0100193032015066	0.0124322033898305	0.0157945463093559	0.0194648750589345	0.0228568738229755	0.0272092148566055	0.0328531073446328	0.0392090395480226	0.0463446327683616	0.0543394625176803	0.062930790960452	0.0722255178907721	0.081980669495521	0.0916817325800377	0.101144743045733	0.109993399339934	0.11741054613936	0.126129943502825	0.136470532767562	0.147069679849341	0.158702448210923	0.170256120527307	0.181237288135593	0.193258368694012
145	1.16992500144231	-Inf	-9	0	-12	-Inf	-4.95560588064155	-3.91253715874966	AMP/CHL/TMP/TOB_AMP:0/CAZ:-1/CIP:0/TMP:-2/TOB:-1_-6	0.000912552891396332	0.000666666666666663	0.000398683591913485	0	0	0.000206977840641201	0.000928436911487759	0.0013883403855195	0.00152145214521452	0.00156920903954802	0.00166666666666666	0.00283451202263083	0.00438135593220338	0.00692372881355932	0.0108474576271186	0.0145780292314946	0.0198540489642185	0.0269632768361582	0.0366553672316384	0.0475310734463277	0.0583559322033898	0.0696949152542373	0.0831977401129943	0.0967494123178185	0.109793493635078	0.121790960451977	0.133446327683616	0.145940594059406	0.158658192090395	0.172509193776521	0.186648750589345	0.199927966101695	0.211898305084746	0.222313559322034	0.231144271570014	0.237919020715631	0.24448609146629	0.249677950164551	0.254604431871759	0.259128060263653
146	4	-6	-6	5.02236781302845	-3.97763218697155	1.02236781302845	-Inf	-5	AZT/CAZ/CHL/CIP/GEN/TOB_AMP:-2/CHL:0/CIP:0/GEN:0_2	0.00299999999999999	0.00317796610169491	0.00333333333333333	0.00366666666666667	0.00366666666666667	0.00345951035781544	0.00333333333333333	0.00372175141242938	0.00399999999999999	0.00399999999999999	0.00367279585101367	0.00358274398868458	0.00333333333333333	0.0035987741631306	0.00333333333333333	0.00310640301318267	0.00287052730696798	0.00299999999999999	0.00328201506591336	0.00328342749529189	0.00366666666666667	0.00366666666666667	0.00292079207920791	0.002836389280677	0.00299999999999999	0.00264924670433145	0.00222551789077212	0.0023969825553984	0.0029557438794727	0.00337953795379537	0.00352966101694915	0.00333333333333333	0.00301506591337099	0.00292503536067892	0.00250094161958568	0.0025894538606403	0.00299999999999999	0.00279284369114877	0.00213908533710514	0.00228443817583451
147	3	-6	-6	4.04439411935845	-4.95560588064155	0.0443941193584534	-Inf	-5	AZT/CAZ/CHL/CIP/GEN/TOB_AMP:-2/CHL:0/CIP:0/GEN:0_1	0.00925011622501162	0.00883170618317061	0.0081606313834726	0.00731940575673166	0.00615530829856281	0.00549350046425254	0.00507567316620241	0.005009324009324	0.00542863784286378	0.00566666666666665	0.00513482101348209	0.00496373779637377	0.00422998137802606	0.00381098696461824	0.00394095769409576	0.00433333333333333	0.00410925151092514	0.00346927374301675	0.00276801487680147	0.00259879125987911	0.0021191806331471	0.00253788935378893	0.00353677839851023	0.00366666666666665	0.00341154562383611	0.00299999999999999	0.00270158286778397	0.00299999999999999	0.00299999999999999	0.00277839851024207	0.00297350069735006	0.0027257089725709	0.00271135940409683	0.00256331471135939	0.00235146443514644	0.00226582867783984	0.00199999999999999	0.002	0.00232357043235704	0.00259088795908878
148	2	-6	-6	3.08746284125034	-5.91253715874966	-0.912537158749661	-Inf	-5	AZT/CAZ/CHL/CIP/GEN/TOB_AMP:-2/CHL:0/CIP:0/GEN:0_0	0.00899999999999999	0.00666248256624825	0.00633333333333333	0.00563640595903164	0.00363314711359403	0.00231241283124128	0.00147412587412588	0.00168200836820083	0.00210055865921788	0.00233333333333333	0.00260521415270017	0.00269087523277466	0.00289028358902835	0.0024716014897579	0.00205260707635008	0.0020330540037244	0.00221478382147837	0.00199999999999999	0.002	0.00199999999999999	0.00199999999999999	0.00199999999999999	0.0017016317016317	0.00161638733705772	0.00133333333333333	0.00111219739292365	0.00130679702048418	0.00133333333333334	0.00133333333333334	0.00133333333333334	0.00164900046490004	0.0017345420734542	0.00184683426443202	0.00190549348230912	0.00167596466759646	0.00166666666666666	0.00166666666666666	0.00141992551210428	0.00100139470013947	0.0010842644320298
149	1	-6	-6	2.16992500144231	-6.83007499855769	-1.83007499855769	-Inf	-5	AZT/CAZ/CHL/CIP/GEN/TOB_AMP:-2/CHL:0/CIP:0/GEN:0_-1	0.00799999999999999	0.00799999999999999	0.00754873451803984	0.00679483037156703	0.00649111470113084	0.00552258064516128	0.00511326860841423	0.00608346795907377	0.00561389337641356	0.00464401294498381	0.00499246095853526	0.00499999999999999	0.0044021505376344	0.00478352180936994	0.00499999999999999	0.00499999999999999	0.00452427184466019	0.00466666666666665	0.0048732470334412	0.00430910070005384	0.00435110393107161	0.00401292407108239	0.0038546042003231	0.00396290322580644	0.00411470113085621	0.00513139472267097	0.00533333333333333	0.00462574044157242	0.00428002154011846	0.00420463112547118	0.00433333333333333	0.00433333333333333	0.00433333333333333	0.00419086021505376	0.00370651588583736	0.00388852988691437	0.00433333333333333	0.00383978494623655	0.00333333333333333	0.00395099623047926
150	0	-6	-6	1.32192809488736	-7.67807190511264	-2.67807190511264	-Inf	-5	AZT/CAZ/CHL/CIP/GEN/TOB_AMP:-2/CHL:0/CIP:0/GEN:0_-2	0.00141678321678322	0.00183612662942272	0.00225512104283053	0.00232588454376164	0.00181378026070762	0.001512104283054	0.00193109869646183	0.00198324022346369	0.00176894467689447	0.002	0.00199999999999999	0.00102556950255695	0.00133333333333333	0.00152979515828678	0.00138454376163873	0.002	0.00176070763500931	0.0011280260707635	0.001	0.00158007448789571	0.00112877731287773	0.0011191806331471	0.00159879125987912	0.0014366852886406	0.00172570897257089	0.00133333333333333	0.00102513966480446	0.000666666666666663	0.000520949720670391	0.000564388656438864	0.000982798698279857	0.00099999999999999	0.0006931659693166	0.000571827057182704	0.000990237099023697	0.00107577870757787	0.00117247791724778	0.00124627560521415	0.000669459962756048	0.000582984658298464
151	-1	-6	-6	0.584962500721156	-8.41503749927884	-3.41503749927884	-Inf	-5	AZT/CAZ/CHL/CIP/GEN/TOB_AMP:-2/CHL:0/CIP:0/GEN:0_-3	0.000750000000000008	0.00116923076923077	0.000823091247672262	0.000325884543761644	0.000186219739292368	0.000845437616387342	0.00073556797020485	1.62942271880822e-05	0.000639199255121048	0.0015209497206704	0.00166666666666668	0.00135847299813781	0.00177746741154563	0.00219646182495345	0.0028975791433892	0.0037354718735472	0.00469227188081937	0.00594925512104283	0.00778817504655494	0.00959310986964618	0.0121059972105997	0.0150441655044166	0.0189934823091248	0.0241084729981378	0.0303905160390516	0.0373389199255121	0.0448808193668529	0.0539962807996281	0.0632013017201302	0.072413407821229	0.0809893072989307	0.0888284518828452	0.096094839609484	0.103626220362622	0.109539748953975	0.113757787075779	0.11826359832636	0.124027467411546	0.130636913063691	0.139006973500697
152	-2	-6	-6	0	-9	-4	-Inf	-5	AZT/CAZ/CHL/CIP/GEN/TOB_AMP:-2/CHL:0/CIP:0/GEN:0_-4	0.00024576271186441	0	0	0.000666666666666663	0.000666666666666663	0.000252354048964217	0	0.000443502824858761	0.0012909604519774	0.00213908533710514	0.00331494578029232	0.00458510136727959	0.00620668549905839	0.00912352663837813	0.014006129184347	0.0208225047080979	0.0298926553672317	0.0412391713747646	0.0534369114877589	0.0655847457627119	0.0787608286252354	0.0926426553672316	0.106026402640264	0.119928067700987	0.132276836158192	0.142137005649718	0.153577683615819	0.165819896275342	0.179250470809793	0.19457095709571	0.208306497175141	0.220376237623762	0.232244821092279	0.242274398868458	0.248655367231638	0.253996233521657	0.259517890772128	0.265035781544256	0.268887317303159	0.272275505406676
153	-3	-6	-6	-0.415037499278844	-9.41503749927884	-4.41503749927884	-Inf	-5	AZT/CAZ/CHL/CIP/GEN/TOB_AMP:-2/CHL:0/CIP:0/GEN:0_-5	8.33333333333346e-05	0.000164574616457464	0.000508379888268153	0.000333333333333338	0.000241620111731847	0.000354253835425381	0.000666666666666663	0.000666666666666663	0.00086778398510242	0.00189199255121043	0.0031489757914339	0.00519366852886405	0.00876383077638308	0.013340782122905	0.0197723463687151	0.0295921787709497	0.0415614525139665	0.0547350069735007	0.0702932960893855	0.0870069735006973	0.103616457461646	0.120370577281192	0.136074592074592	0.150608938547486	0.16455369595537	0.179848696461825	0.195965083798883	0.21414990689013	0.231892458100559	0.248756983240223	0.264346350534635	0.277301720130172	0.288369646182495	0.29591573556797	0.299925615992562	0.302940409683426	0.305967921896792	0.308480446927374	0.310659693165969	0.312337057728119
154	-4	-6	-6	-0.678071905112638	-9.67807190511264	-4.67807190511264	-Inf	-5	AZT/CAZ/CHL/CIP/GEN/TOB_AMP:-2/CHL:0/CIP:0/GEN:0_-6	0.00241678321678321	0.00198787878787879	0.00158856345885634	0.00101489757914339	0.0014804469273743	0.000642458100558662	6.8901303538176e-05	0.000716945996275601	0.00197392923649907	0.00304230590423059	0.00497299813780261	0.00828126452812645	0.013441958041958	0.0211354748603352	0.032465829846583	0.0460102420856611	0.0621046025104602	0.0790335195530726	0.0968873370577281	0.116195065176909	0.134075313807531	0.151232774674115	0.168275220827522	0.18634309623431	0.206131566713157	0.227682495344507	0.250283985102421	0.269719665271967	0.286517225325885	0.297647605764761	0.304741980474198	0.310751743375174	0.315200836820084	0.319384937238494	0.320333333333333	0.325257554625755	0.325965132496513	0.325522346368715	0.326659683426443	0.330252440725244
155	4	0	-5	5.04439411935845	-9	-Inf	0	-1	CAZ/CHL/CIP_AMP:-2/AZT:0/CHL:0/TMP:0/TOB:-2_2	0.00624988344988343	0.00583030303030302	0.00566666666666665	0.00532588454376162	0.00499999999999999	0.00499999999999999	0.00526443202979514	0.00499999999999999	0.00489757914338919	0.00447884704788469	0.00378677839851023	0.00366666666666665	0.00388857808857807	0.00413640595903164	0.00399999999999999	0.00370111731843574	0.00399999999999999	0.00399999999999999	0.00370903165735566	0.00404329608938546	0.00446211064621105	0.00402420856610799	0.00306787540678753	0.00315620641562063	0.00399999999999999	0.00399999999999999	0.00338361266294225	0.00327289632728961	0.00299999999999999	0.00299999999999999	0.00299999999999999	0.00299999999999999	0.00269316596931659	0.00233333333333333	0.00200931098696461	0.00259088795908878	0.00233333333333331	0.00233333333333331	0.00233333333333331	0.00233333333333331
156	3	-1	-5	4.08746284125034	-9	-Inf	-1	-2	CAZ/CHL/CIP_AMP:-2/AZT:0/CHL:0/TMP:0/TOB:-2_1	0.00566666666666665	0.00549813780260707	0.00533333333333333	0.00533333333333333	0.00515506035283193	0.00449327770050996	0.00433333333333333	0.00465735567970203	0.00423836126629422	0.00399999999999999	0.00426592282659228	0.00463040446304043	0.00399999999999999	0.00381098696461824	0.00394095769409576	0.00369320297951581	0.0038879590887959	0.00366666666666665	0.00310227801022779	0.0033672710367271	0.00366666666666665	0.00366666666666665	0.00366666666666665	0.00362476722532587	0.00320595072059506	0.00278724394785846	0.00206983240223462	0.00210134821013481	0.00280260707635008	0.00277839851024207	0.00266666666666665	0.00305904230590422	0.00318901303538174	0.00254003724394785	0.00233333333333333	0.00213500931098695	0.00251371455137144	0.00257169459962755	0.00201952580195257	0.00192422129242212
157	2	-2	-5	3.16992500144231	-9	-Inf	-2	-3	CAZ/CHL/CIP_AMP:-2/AZT:0/CHL:0/TMP:0/TOB:-2_0	0.0115	0.011	0.0107448789571694	0.00998510242085659	0.00924022346368715	0.00899999999999999	0.00847113594040968	0.00796652719665271	0.0074352886405959	0.00729143389199255	0.00672672253258844	0.00602513966480446	0.00633333333333333	0.00633333333333333	0.00633333333333333	0.00670106927010693	0.00688035381750466	0.00646135940409683	0.00604236499068901	0.00599999999999999	0.00599999999999999	0.00599999999999999	0.00570065176908752	0.00494832402234636	0.00466666666666666	0.00511173184357542	0.00533333333333333	0.00533333333333333	0.00533333333333333	0.00556424581005587	0.00503440260344026	0.00446164574616457	0.00366666666666667	0.00390516039051603	0.00432357043235704	0.00451510925151092	0.00416085541608554	0.00408705772811917	0.004	0.00333333333333333
158	1	-3	-5	2.32192809488736	-9	-Inf	-3	-4	CAZ/CHL/CIP_AMP:-2/AZT:0/CHL:0/TMP:0/TOB:-2_-1	0.00916573556797021	0.00832727272727273	0.00800000000000001	0.00765875232774674	0.00714644351464435	0.00666666666666667	0.00666666666666667	0.00666666666666667	0.00656424581005587	0.00633333333333333	0.00578584729981378	0.00530772811918063	0.00488873370577281	0.00446973929236499	0.00405074487895717	0.004	0.00387988826815643	0.00366666666666667	0.00395804195804196	0.00357926545792655	0.00287104283054004	0.00288098558809856	0.0032998137802607	0.00294785847299814	0.00266666666666666	0.00244366852886405	0.00233333333333333	0.00233333333333333	0.00262529056252905	0.00323137802607076	0.00364993026499302	0.00366666666666667	0.00366666666666667	0.00318874941887494	0.00267596466759646	0.00240957694095769	0.0023440260344026	0.002	0.00166806136680613	0.002
159	0	-4	-5	1.58496250072116	-9	-Inf	-4	-5	CAZ/CHL/CIP_AMP:-2/AZT:0/CHL:0/TMP:0/TOB:-2_-2	0.00258333333333333	0.0019948717948718	0.00141154562383613	0.000992551210428306	0.000666666666666663	0.000666666666666663	0.000402234636871511	0.000634078212290499	0.000101955307262571	0.000333333333333338	0.000879888268156426	0.00133333333333334	0.00122253258845438	0.001	0.000717877094972064	0.00103440260344026	0.00133333333333334	0.00133333333333334	0.00075139664804469	0.00137662942271881	0.0017954439795444	0.00221385402138541	0.00233333333333334	0.00266666666666666	0.00280381218038122	0.003	0.00238361266294228	0.00245420734542074	0.00343654114365411	0.00446182495344506	0.00529893072989307	0.0062050209205021	0.0074602510460251	0.00943096234309623	0.0112942817294282	0.0137880055788005	0.0164593212459321	0.019883147113594	0.0229869827986983	0.0274198047419805
160	-1	-5	-5	1	-9	-Inf	-5	-6	CAZ/CHL/CIP_AMP:-2/AZT:0/CHL:0/TMP:0/TOB:-2_-3	0.001	0.000830769230769236	0.00092178770949721	0.001	0.001	0.000821229050279335	0.000402234636871514	0.000317039106145256	0	0.00018761638733706	0.000606610800744888	0.00130819366852887	0.00122160148975792	0.00205959031657357	0.0028975791433892	0.00329893072989308	0.00335893854748604	0.00441061452513967	0.00612150837988827	0.00905633147113596	0.012954439795444	0.017138540213854	0.0222248603351955	0.0288268156424581	0.0358019525801953	0.0435614525139665	0.0521387337057728	0.0600878661087866	0.0677647605764761	0.0766443202979516	0.0856387726638773	0.0939567642956764	0.100274755927476	0.105956764295676	0.112177126917713	0.117697350069735	0.124102742910274	0.129447858472998	0.134975825197583	0.141838214783821
161	-2	-6	-5	0.584962500721156	-9	-Inf	-6	-7	CAZ/CHL/CIP_AMP:-2/AZT:0/CHL:0/TMP:0/TOB:-2_-4	0.000666666666666677	0.000488700564971759	0.000333333333333338	0.000359227871939742	0.000666666666666677	0.000459510357815449	0.000333333333333338	5.50847457627127e-05	0.000478813559322041	0.00113908533710515	0.00198681732580038	0.00308628005657709	0.00503201506591337	0.00725931164545026	0.00958227251296559	0.0147019774011299	0.0220772128060264	0.0308373295721674	0.0404535596416785	0.0500677966101695	0.0607015065913371	0.0726859698681733	0.0854554455445545	0.0987644569816643	0.112576271186441	0.124356435643564	0.133048493408663	0.14109934086629	0.150314002828854	0.160155115511551	0.171169491525424	0.183270627062706	0.195563088512241	0.206313559322034	0.215475247524753	0.223354048964218	0.231917137476459	0.239864406779661	0.247297551789077	0.253074283027739
162	-3	-7	-5	0.321928094887362	-9	-Inf	-7	-8	CAZ/CHL/CIP_AMP:-2/AZT:0/CHL:0/TMP:0/TOB:-2_-5	0.001	0.001	0.000882067851373182	0.000396979503775612	8.77759827679029e-05	0.000572428648357561	0.000610032362459542	0.000124932687129776	0.000359719978459873	0.000844660194174756	0.00132956381260096	0.00244426494345719	0.00359881529348411	0.00581798599892299	0.00974690360796984	0.0147022653721683	0.0214749596122779	0.0305535810446958	0.0418362950996231	0.0539763440860215	0.0667399030694669	0.0808061389337641	0.0948831448572967	0.107443010752688	0.119408723747981	0.129586429725363	0.137012944983819	0.145245557350565	0.155462365591398	0.166039849219171	0.176921378567582	0.189341397849462	0.201464401294498	0.210901992460959	0.219910752688172	0.228558602150538	0.237053850296177	0.243962843295638	0.248852450188476	0.253877419354839
163	-4	-8	-5	0.169925001442312	-9	-Inf	-8	-9	CAZ/CHL/CIP_AMP:-2/AZT:0/CHL:0/TMP:0/TOB:-2_-6	0.00157909604519774	0.00115536723163842	0.000731638418079093	0.000333333333333338	0.000333333333333338	0.000126177024482111	0	0.000443502824858761	0.001	0.000763790664780761	0.00132107496463933	0.00350353606789251	0.00587335216572505	0.00852475247524752	0.0126954266855257	0.0200494350282486	0.0299670433145009	0.0418667608286252	0.0549755178907721	0.0683931261770245	0.0819929378531073	0.0962984934086629	0.111184818481848	0.125934179595675	0.139389830508475	0.151908192090395	0.166106873822976	0.180748703441773	0.196318267419962	0.211709570957096	0.226580508474576	0.239498349834984	0.250941619585687	0.260132484677039	0.269316384180791	0.276431261770245	0.28043879472693	0.283621468926554	0.285582743988685	0.286284438175834
164	4	0.0443941193584534	-1	5.04439411935845	-Inf	0.0874628412503394	-0.912537158749661	0	AZT/CHL/GEN/TMP_AMP:-2/AZT:0/CAZ:-1/CHL:0/GEN:-1/TMP:-1/TOB:-1_2	0.00391242937853105	0.00366666666666665	0.00312994350282484	0.00328147100424326	0.00266666666666665	0.00245951035781542	0.00322725129655821	0.00338841807909603	0.00337570621468925	0.00276379066478075	0.00266666666666665	0.00233333333333331	0.0021586629001883	0.00226544082979724	0.00297736916548795	0.00278013182674198	0.00279613935969866	0.00296092278719395	0.00294868173258001	0.0025249529190207	0.00233333333333331	0.00233333333333331	0.0019207920792079	0.00166666666666665	0.00192655367231636	0.00201741996233519	0.00244114877589452	0.00246817538896745	0.00204425612052728	0.00199999999999997	0.00199999999999997	0.00199999999999997	0.00231826741996231	0.00218340405469116	0.00150094161958567	0.00133333333333332	0.00166666666666665	0.00166666666666665	0.00186091466289484	0.00199999999999997
165	3	-0.912537158749661	-2	4.08746284125034	-Inf	-0.830074998557688	-1.83007499855769	-1	AZT/CHL/GEN/TMP_AMP:-2/AZT:0/CAZ:-1/CHL:0/GEN:-1/TMP:-1/TOB:-1_1	0.00566666666666667	0.00583612662942272	0.00548975791433892	0.00499255121042831	0.00475977653631285	0.005	0.00473556797020484	0.00433333333333333	0.00433333333333333	0.00414551371455137	0.0034534450651769	0.0030511390051139	0.00377762237762238	0.00419665271966527	0.0040512104283054	0.0036322640632264	0.00333333333333333	0.00353864059590316	0.00366666666666667	0.00329003724394785	0.00312877731287773	0.00333333333333333	0.00333333333333333	0.00305167597765363	0.00347047884704788	0.00366666666666667	0.00366666666666667	0.00372710367271037	0.00385428305400373	0.00343561134356113	0.00301720130172013	0.00266666666666666	0.00251324965132496	0.0025718270571827	0.00266666666666666	0.00266666666666666	0.00266666666666666	0.00291294227188082	0.003	0.00258298465829846
166	2	-1.83007499855769	-3	3.16992500144231	-Inf	-1.67807190511264	-2.67807190511264	-2	AZT/CHL/GEN/TMP_AMP:-2/AZT:0/CAZ:-1/CHL:0/GEN:-1/TMP:-1/TOB:-1_0	0.002	0.00182203389830509	0.00166666666666668	0.00166666666666668	0.00166666666666668	0.00166666666666668	0.00166666666666668	0.00161158192090396	0.00147881355932204	0.00190287600188591	0.002	0.00158274398868459	0.00150800376647835	0.00166666666666668	0.00166666666666668	0.00177982083922679	0.002	0.0017057438794727	0.00128208744710861	0.00114144271570014	0.00133333333333334	0.00165536723163843	0.0012542372881356	0.000830508474576277	0.000666666666666666	0.00135028248587571	0.00155932203389831	0.00133333333333333	0.00133333333333334	0.00124105461393596	0.000666666666666671	0.000894067796610169	0.00131824611032532	0.00140819209039549	0.00166666666666668	0.00166666666666668	0.000986817325800378	0.000770244821092286	0.0011939736346516	0.00161770244821093
167	1	-2.67807190511264	-4	2.32192809488736	-Inf	-2.41503749927884	-3.41503749927884	-3	AZT/CHL/GEN/TMP_AMP:-2/AZT:0/CAZ:-1/CHL:0/GEN:-1/TMP:-1/TOB:-1_-1	0.00233333333333333	0.00233333333333333	0.00179661016949153	0.00130743879472692	0.00111629001883239	0.00133333333333334	0.00103578154425612	0.001	0.0011454802259887	0.00133333333333334	0.00100659133709981	0.00141725601131542	0.00201600753295668	0.00180320150659134	0.00133333333333333	0.00144648750589345	0.00187052730696799	0.0017057438794727	0.00161542078044195	0.00133333333333334	0.00156511518570758	0.00166666666666668	0.00158757062146894	0.00116384180790961	0.00125988700564972	0.00101694915254237	0.00122598870056497	0.0011980198019802	0.00133333333333334	0.00166666666666668	0.00180339462517681	0.00177259887005651	0.00166666666666668	0.00133333333333334	0.00133333333333334	0.00133333333333334	0.00132015065913372	0.001	0.000806026365348397	0.000951035781544256
168	0	-3.41503749927884	-5	1.58496250072116	-Inf	-3	-4	-4	AZT/CHL/GEN/TMP_AMP:-2/AZT:0/CAZ:-1/CHL:0/GEN:-1/TMP:-1/TOB:-1_-2	0.00233333333333334	0.00250279329608939	0.00266666666666668	0.00232588454376165	0.00190689013035383	0.00166666666666668	0.00166666666666668	0.00166666666666668	0.00176908752327748	0.002	0.00227327746741155	0.002	0.0018890442890443	0.00166666666666668	0.00166666666666668	0.00163226406322642	0.00145297951582869	0.00187197392923651	0.00229096834264433	0.00224674115456239	0.00179544397954441	0.00200000000000002	0.00259879125987914	0.00228165735567971	0.00186285448628546	0.0014441340782123	0.00133333333333334	0.00133333333333334	0.00118761638733706	0.00123105532310554	0.00196559739655976	0.00226499302649931	0.00184658298465831	0.00166666666666668	0.00166666666666668	0.00125755462575547	0.00100000000000001	0.00124627560521416	0.00199720670391062	0.00166666666666668
169	-1	-4	-6	1	-Inf	-3.41503749927884	-4.41503749927884	-5	AZT/CHL/GEN/TMP_AMP:-2/AZT:0/CAZ:-1/CHL:0/GEN:-1/TMP:-1/TOB:-1_-3	0.00548172043010753	0.00506785137318256	0.0040974690360797	0.00366666666666667	0.004	0.00423855681206247	0.00394336569579288	0.00345826602046312	0.003	0.00282200647249191	0.00266666666666666	0.0028147549811524	0.00359784946236559	0.00389929994614971	0.00433333333333334	0.00458050619278406	0.0040958535271944	0.00361173936456651	0.00333333333333334	0.003	0.00282444803446419	0.00299353796445881	0.00295745826602047	0.00303709677419355	0.00299029126213593	0.00233333333333334	0.00183467959073775	0.00233333333333334	0.00294668820678514	0.00266666666666666	0.00266666666666666	0.00266666666666666	0.0023419493807216	0.00280913978494624	0.00270651588583737	0.002	0.00252450188476036	0.00291989247311828	0.00220463112547119	0.002
170	-2	-4.41503749927884	-7	0.584962500721156	-Inf	-3.67807190511264	-4.67807190511264	-6	AZT/CHL/GEN/TMP_AMP:-2/AZT:0/CAZ:-1/CHL:0/GEN:-1/TMP:-1/TOB:-1_-4	0.000184706515885854	0.000299946149703842	0.000117932148626833	0.000333333333333341	0.000421109316101255	0.000905761981690913	0.000610032362459556	0.000124932687129781	0.000666666666666677	0.000666666666666677	0.000337102854065716	0.000777598276790535	0.0022315562735595	0.0035670436187399	0.00480452342487884	0.00701186623516721	0.00942810985460421	0.0125546580506193	0.0169876144318794	0.0222720430107527	0.028124394184168	0.0352364028002154	0.0442412493268713	0.0536284946236559	0.0623979536887453	0.0719197630586968	0.0829352750809061	0.093619816908993	0.102193548387097	0.109326871297792	0.113446418955304	0.115868279569892	0.120894822006472	0.127379106085083	0.133482795698925	0.13978064516129	0.147267097469036	0.154617124394184	0.16167689822294	0.167643010752688
171	-3	-4.67807190511264	-8	0.321928094887362	-Inf	-3.83007499855769	-4.83007499855769	-7	AZT/CHL/GEN/TMP_AMP:-2/AZT:0/CAZ:-1/CHL:0/GEN:-1/TMP:-1/TOB:-1_-5	0.00833705253370525	0.000164804469273745	0	1.21042830540037e-05	0.000666666666666663	0.000843793584379357	0.000737430167597762	0.001	0.001	0.000813780260707633	0.000938168293816829	0.00138081936685289	0.00210940409683427	0.0029185288640596	0.00417551210428306	0.00579702048417132	0.00759124767225326	0.00989013035381751	0.0129832402234637	0.0174602510460251	0.0223189013035382	0.0279744304974431	0.0356256983240224	0.0452067039106145	0.0551222687122269	0.0649739292364991	0.0744067875406788	0.0835749534450652	0.0929529795158287	0.103658286778399	0.113278010227801	0.120814245810056	0.127630819366853	0.134393389199255	0.142156671315667	0.150593575418994	0.158581125058112	0.166268156424581	0.17397489539749	0.183018621973929
172	-4	-4.83007499855769	-9	0.169925001442312	-Inf	-3.91253715874966	-4.91253715874966	-8	AZT/CHL/GEN/TMP_AMP:-2/AZT:0/CAZ:-1/CHL:0/GEN:-1/TMP:-1/TOB:-1_-6	0.00158333333333332	0.00133333333333331	0.00107914338919924	0.000993947858472985	0.000483240223463684	0	0.000262937062937056	0.000999999999999987	0.000999999999999987	0.00118621973929235	0.00160521415270017	0.00199999999999997	0.00221943282194326	0.00325186219739291	0.00507029795158285	0.00713221601489756	0.00916317991631798	0.0122979515828678	0.0168081936685288	0.0215857740585774	0.027697350069735	0.0354581005586592	0.0451608391608391	0.0548230912476723	0.064048349604835	0.0730861266294227	0.0821094040968342	0.0912416201117318	0.0998957169459962	0.108045158286778	0.115050674105067	0.121283589028359	0.12729748603352	0.134060055865922	0.140851231985123	0.148851024208566	0.157710367271037	0.167094972067039	0.176966527196653	0.186267690875233
173	1	0	-2	0	-Inf	-4	0	1	AMP/CHL/GEN_AZT:0/CAZ:-2/TMP:0/TOB:0_2	0.00366666666666668	0.00348870056497176	0.00333333333333334	0.00305178907721281	0.00355021216407355	0.00333333333333334	0.00303536067892504	0.00305508474576272	0.00333333333333334	0.00333333333333334	0.00300659133709983	0.00291607732201792	0.00266666666666668	0.00266666666666667	0.00297736916548798	0.00255320150659135	0.00233333333333334	0.00233333333333334	0.002	0.00214171374764596	0.00233333333333334	0.00265583804143127	0.00233333333333334	0.00199388810531265	0.00166666666666666	0.001983026874116	0.00166666666666667	0.00146845574387948	0.00162234794908062	0.00204620462046206	0.00260734463276837	0.003	0.00236346516007534	0.00166666666666668	0.00199764262140501	0.00258945386064031	0.00265348399246705	0.00243691148775895	0.00266666666666667	0.00238269863657734
174	1	-1	-3	0	-Inf	-4	-1	0	AMP/CHL/GEN_AZT:0/CAZ:-2/TMP:0/TOB:0_1	0.00333333333333333	0.00316457461645745	0.00274581005586591	0.00299394785847299	0.00266666666666665	0.00248953974895396	0.00259590316573555	0.00266666666666665	0.00256610800744878	0.00233333333333333	0.00233333333333333	0.0023570763500931	0.00266666666666665	0.00266666666666665	0.00238594040968342	0.00266666666666665	0.00266666666666665	0.00246275605214152	0.00262290502793295	0.00304184100418409	0.00320641562064155	0.00278770949720669	0.00236871508379887	0.00233333333333333	0.00233333333333333	0.00233333333333333	0.00202653631284915	0.002274208566108	0.00228957169459963	0.00243621973929236	0.00296466759646675	0.00266666666666665	0.00251350093109868	0.00233333333333333	0.00233333333333333	0.00233333333333333	0.00233333333333333	0.00233333333333333	0.00200139470013946	0.00133333333333333
175	1	-2	-4	0	-Inf	-4	-2	-1	AMP/CHL/GEN_AZT:0/CAZ:-2/TMP:0/TOB:0_0	0.00806958157028679	0.00715511551155115	0.00673154677950165	0.00633333333333333	0.00633333333333333	0.00612588401697312	0.00510593220338982	0.00505547719793135	0.00547901933050448	0.00566666666666667	0.00599387081565299	0.00566666666666667	0.00531683168316831	0.00499999999999999	0.00466666666666667	0.00466666666666667	0.00466666666666667	0.00496092278719396	0.00533333333333333	0.00533333333333333	0.00510122410546139	0.00532250470809792	0.00541290018832391	0.00566666666666667	0.0054064120697784	0.00496516007532956	0.00433333333333333	0.00413484205563413	0.00428907721280602	0.00433333333333333	0.00419632768361581	0.00377227722772277	0.00334839924670433	0.00333333333333333	0.00349905838041431	0.00341054613935969	0.00333333333333333	0.00343691148775894	0.00347241867043847	0.00304849340866289
176	1	-3	-5	0	-Inf	-4	-3	-2	AMP/CHL/GEN_AZT:0/CAZ:-2/TMP:0/TOB:0_-1	0.0114166666666667	0.0103282051282051	0.00948975791433893	0.00934078212290504	0.00957355679702049	0.00933333333333335	0.00854003724394786	0.00835006973500699	0.00876862197392924	0.009	0.00845344506517691	0.00866666666666667	0.00855586592178771	0.0081368715083799	0.00799999999999999	0.00759786145978615	0.00688035381750466	0.00666666666666667	0.00695763500931099	0.00629003724394787	0.00587122268712227	0.00566666666666667	0.00596601489757915	0.00605167597765364	0.00619618781961879	0.00577746741154563	0.00535847299813781	0.00533333333333334	0.00562436076243608	0.00623091247672254	0.00601720130172014	0.005	0.00530683403068341	0.00566666666666667	0.00534309623430963	0.0045908879590888	0.00401162250116225	0.00366666666666667	0.00399860335195531	0.0039163179916318
177	1	-4	-6	0	-Inf	-4	-4	-3	AMP/CHL/GEN_AZT:0/CAZ:-2/TMP:0/TOB:0_-2	0.00166666666666668	0.00166666666666668	0.00191968430826371	0.00267085076708509	0.00300000000000001	0.00300000000000002	0.00274233983286909	0.00334310986964619	0.00357136215713623	0.00315270018621975	0.003	0.00363040446304045	0.00279329608938548	0.00233333333333335	0.00315735567970205	0.00402649930264993	0.00422160148975791	0.00380288238028825	0.00366666666666667	0.00333333333333334	0.00321415270018623	0.00320455602045561	0.00304329608938549	0.00300000000000001	0.00312756052141527	0.00312040911204092	0.00300000000000002	0.00261592178770951	0.00219711761971177	0.00222160148975793	0.00202649930264993	0.00160762436076245	0.00147785547785549	0.00212691771269179	0.00233333333333335	0.00266666666666668	0.00266666666666668	0.00266666666666668	0.00201952580195258	0.002
178	1	-5	-7	0	-Inf	-4	-5	-4	AMP/CHL/GEN_AZT:0/CAZ:-2/TMP:0/TOB:0_-3	0.00408333333333333	0.00299581589958159	0.00241247672253258	0.00233333333333333	0.00233333333333333	0.00233333333333333	0.00259627039627039	0.00236401673640167	0.003	0.00318621973929236	0.00306145251396648	0.00271508379888268	0.00322361692236168	0.0033901303538175	0.00310521415270019	0.00293389199255121	0.00209623430962343	0.00166666666666666	0.00137709497206703	0.002	0.00212691771269177	0.00212104283054004	0.002	0.00194972067039106	0.00180241748024175	0.00222113594040968	0.00294692737430168	0.00239245810055865	0.00252188081936685	0.00233333333333333	0.0017019990701999	0.00166666666666666	0.00151350093109869	0.00133333333333333	0.00165736866573686	0.00159078212290502	0.0011720130172013	0.001	0.001	0.00124906890130353
179	1	-6	-8	0	-Inf	-4	-6	-5	AMP/CHL/GEN_AZT:0/CAZ:-2/TMP:0/TOB:0_-4	0.00191208274565115	0.00148844884488448	0.00106488011283498	0.000974068835454975	0.000549905838041425	0.000125884016973123	0	0.000722143864598022	0.00129137199434229	0.0019030131826742	0.00298161244695898	0.00425176803394626	0.00552475247524753	0.00706214689265537	0.0095409604519774	0.0138104667609618	0.0195232722143865	0.0266299435028248	0.0355649717514124	0.0458761770244821	0.0567015065913371	0.069653483992467	0.0830536723163842	0.0952491772449459	0.10669354078265	0.117768832391714	0.128254237288136	0.139224422442244	0.150805084745763	0.162821782178218	0.173699152542373	0.184465346534653	0.194001883239171	0.203499292786421	0.211815442561205	0.216536723163842	0.220386064030132	0.222598870056497	0.226026402640264	0.229278719397363
180	1	-7	-9	0	-Inf	-4	-7	-6	AMP/CHL/GEN_AZT:0/CAZ:-2/TMP:0/TOB:0_-5	0.00150093109869646	0.000662942271880815	7.98514391829134e-05	4.6425255338905e-06	0.000422469823584036	0.000666666666666677	0.000924326833797589	0.00100931098696462	0.00142830540037244	0.00202793296089386	0.00259925615992561	0.00301813110181311	0.00385009310986964	0.00632309124767225	0.0100762436076244	0.0154511173184358	0.0233556485355648	0.0339888423988842	0.0466968851696885	0.0604872152487215	0.0749571694599628	0.0902352394235239	0.105151303538175	0.117714152700186	0.128439330543933	0.139106145251397	0.149758845437616	0.162056252905625	0.17696834264432	0.193530726256983	0.208739191073919	0.221653184565318	0.233518621973929	0.244749534450652	0.255843793584379	0.264877560521415	0.268486285448629	0.268666666666667	0.268666666666667	0.2708940027894
181	1	-8	-10	0	-Inf	-4	-8	-7	AMP/CHL/GEN_AZT:0/CAZ:-2/TMP:0/TOB:0_-6	0	0.000598924731182805	0.00090253096392031	0.000794830371567053	0.00142110931610125	0.00214408602150538	0.0022200647249191	0.00187506731287023	0.00202638664512655	0.00286731391585761	0.00465158858373722	0.0066295099623048	0.00819569892473118	0.0101513193322563	0.014884760366182	0.0238093699515347	0.0344708737864078	0.0471064516129032	0.059911003236246	0.072751211631664	0.0877754442649435	0.101819063004846	0.114634894991922	0.126146774193548	0.135064620355412	0.143788368336026	0.154100323624595	0.165465805061928	0.179425955842757	0.19439633817986	0.20569520732364	0.21379247311828	0.224135164243403	0.236134408602151	0.245322563274098	0.251331717824448	0.255693591814755	0.258400537634409	0.260128702207862	0.260294022617124
182	6	0.0223678130284545	0	4	-5.91253715874966	-0.912537158749661	-6	0	AZT/CIP/GEN/TMP_AMP:0/AZT:0/CAZ:0/CHL:-1/CIP:-2/GEN:-2/TOB:-1_2	0.00208344988344988	0.00233333333333333	0.00258845437616387	0.00233333333333333	0.00214711359404096	0.00184543761638734	0.00173556797020484	0.00198324022346369	0.00166666666666666	0.00166666666666666	0.00166666666666666	0.00164109716410971	0.00122237762237762	0.00119665271966527	0.000769087523277463	0.001	0.00135893854748603	0.002	0.00170903165735568	0.00129003724394785	0.00112877731287773	0.00154748603351955	0.00166666666666666	0.00161499068901303	0.00147047884704788	0.00166666666666666	0.00197486033519553	0.00166666666666666	0.00137523277467411	0.001	0.000683867968386793	0.00140167364016736	0.00182008368200837	0.00176150627615063	0.00134309623430962	0.00107577870757787	0.00165504416550441	0.002	0.00166806331471136	0.00141701534170153
183	5	-0.955605880641547	-1	3	-6.83007499855769	-1.83007499855769	-6	-1	AZT/CIP/GEN/TMP_AMP:0/AZT:0/CAZ:0/CHL:-1/CIP:-2/GEN:-2/TOB:-1_1	0.00515819209039548	0.00413276836158192	0.00393502824858756	0.00364077212806026	0.00333333333333333	0.00333333333333333	0.00333333333333333	0.00266666666666666	0.00281214689265536	0.00299999999999999	0.00299999999999999	0.00291607732201791	0.00266666666666666	0.00240160075329567	0.00266666666666666	0.00266666666666666	0.00246280602636534	0.00262758945386064	0.00233333333333334	0.00205044790193306	0.00189844851904091	0.00232203389830509	0.00266666666666666	0.00249717514124293	0.00233333333333333	0.00231638418079097	0.00189265536723164	0.00166666666666666	0.00195527306967985	0.00228719397363465	0.002	0.00177259887005651	0.00198491277699199	0.00207485875706215	0.00216784535596417	0.002	0.0016798493408663	0.00210357815442562	0.00213935969868174	0.00143126177024483
184	4	-1.91253715874966	-2	2	-7.67807190511264	-2.67807190511264	-6	-2	AZT/CIP/GEN/TMP_AMP:0/AZT:0/CAZ:0/CHL:-1/CIP:-2/GEN:-2/TOB:-1_0	0.00366666666666665	0.00366666666666665	0.00366666666666665	0.00364073550212163	0.00309981167608284	0.00287411598302686	0.00270197740112993	0.00266666666666665	0.0028123526638378	0.00323634651600752	0.00300612918434699	0.00275058934464874	0.00317491749174916	0.003864406779661	0.00362052730696797	0.00299999999999999	0.00320404325340854	0.00421610169491523	0.00428201506591335	0.00357485875706214	0.00276789077212805	0.00266666666666665	0.0029204331450094	0.00266666666666665	0.00266666666666665	0.00298258003766477	0.00277448210922786	0.00299999999999999	0.00299999999999999	0.00266666666666665	0.00280367231638417	0.00322772277227721	0.00301506591337099	0.00292503536067891	0.00266666666666665	0.00266666666666665	0.0026930320150659	0.00312617702448209	0.00266666666666666	0.00238182674199623
185	3	-2.83007499855769	-3	1	-8.41503749927884	-3.41503749927884	-6	-3	AZT/CIP/GEN/TMP_AMP:0/AZT:0/CAZ:0/CHL:-1/CIP:-2/GEN:-2/TOB:-1_-1	0.00357909604519774	0.00333333333333334	0.00333333333333334	0.00335926449787837	0.0034331450094162	0.00258568738229756	0.00233333333333334	0.00277683615819209	0.00318785310734464	0.003	0.00332720414898633	0.00408392267798209	0.00398399246704332	0.00287034417727487	0.00233333333333334	0.00244679849340867	0.00287052730696799	0.00329425612052731	0.00333333333333334	0.00333333333333334	0.0031012241054614	0.003	0.00266666666666666	0.00249694405265633	0.00233333333333334	0.00268408662900188	0.003	0.0028015087223008	0.00237758945386065	0.00233333333333334	0.00219632768361582	0.002	0.00231826741996234	0.00266666666666666	0.00250094161958569	0.00207721280602637	0.00165348399246704	0.00143691148775895	0.00186091466289486	0.002
186	2	-3.67807190511264	-4	0	-9	-4	-6	-4	AZT/CIP/GEN/TMP_AMP:0/AZT:0/CAZ:0/CHL:-1/CIP:-2/GEN:-2/TOB:-1_-2	0.00118470651588583	0.00129946236559139	0.00156919763058696	0.00173074851911684	0.00191222401723208	0.00190537634408601	0.00172330097087377	0.00199999999999999	0.00199999999999999	0.00217799352750808	0.00299246095853526	0.00299999999999999	0.00299999999999999	0.00321647819063004	0.00326817447495961	0.00258050619278405	0.00209546925566342	0.00266666666666665	0.00225350593311757	0.00202423263327947	0.00233333333333333	0.00200646203554118	0.00214539579967689	0.00203709677419354	0.00188529886914377	0.0019326871297792	0.002084142394822	0.00233333333333333	0.00233333333333333	0.00233333333333333	0.0019773828756058	0.00166666666666665	0.00199138395261173	0.00252419354838708	0.00203984921917069	0.00177759827679051	0.00226225094238017	0.00233333333333333	0.00233333333333333	0.00228432956381259
187	1	-4.41503749927884	-5	-1	-9.41503749927884	-4.41503749927884	-6	-5	AZT/CIP/GEN/TMP_AMP:0/AZT:0/CAZ:0/CHL:-1/CIP:-2/GEN:-2/TOB:-1_-3	0.00375423728813559	0.00382203389830509	0.00339830508474576	0.00333333333333333	0.00321657250470809	0.00279284369114878	0.00266666666666666	0.00294491525423729	0.00266666666666666	0.0029028760018859	0.00332720414898632	0.00366666666666667	0.00366666666666667	0.00313578500707214	0.0023107024988213	0.002	0.002	0.002	0.00233333333333333	0.00233333333333333	0.00210122410546139	0.00167749529190207	0.00133333333333333	0.00133333333333333	0.00133333333333333	0.00101741996233522	0.00133333333333333	0.00133333333333333	0.00104425612052731	0.000953795379537954	0.000803672316384179	0.00077227722772277	0.000984934086629003	0.000666666666666663	0.000500941619585681	7.72128060263633e-05	1.3182674199623e-05	0.000436911487758938	0.00086091466289486	0.0012844381758345
188	0	-5	-6	-2	-9.67807190511264	-4.67807190511264	-6	-6	AZT/CIP/GEN/TMP_AMP:0/AZT:0/CAZ:0/CHL:-1/CIP:-2/GEN:-2/TOB:-1_-4	0.000416550441655047	0.000666666666666663	0.000666666666666663	0	0	0.000177126917712694	0.000333333333333338	0.000333333333333338	0.000433891992551213	0.000852886405959023	0.00154300325430032	0.00169040968342644	0.002	0.0023901303538175	0.00294739292364991	0.00406517690875232	0.00513966480446928	0.00661173184357542	0.00873743016759776	0.0114602510460251	0.0161918063314711	0.0222784751278475	0.0296964618249534	0.040074487895717	0.0528870292887029	0.0679608938547486	0.0854990689013035	0.105133612662942	0.126905959031657	0.1473947858473	0.166854021385402	0.185517433751743	0.203099627560521	0.221160390516039	0.239914338919925	0.255124767225326	0.26523709902371	0.270554003724395	0.274652719665272	0.278593575418994
189	-1	-5.41503749927884	-7	-3	-9.83007499855769	-4.83007499855769	-6	-7	AZT/CIP/GEN/TMP_AMP:0/AZT:0/CAZ:0/CHL:-1/CIP:-2/GEN:-2/TOB:-1_-5	0.000499068901303532	0.000662942271880815	0.000586815227483746	4.64252553389031e-06	0.000333333333333324	0.000506722299490026	0.000924326833797586	0.00100931098696462	0.00133333333333333	0.00169459962756052	0.00253184565318456	0.00342398884239888	0.00562011173184358	0.00870111731843575	0.0119200371920037	0.0165041899441341	0.0249102742910274	0.0353221757322176	0.0469014411901441	0.0613575081357508	0.0786964618249534	0.0995839144583914	0.124358938547486	0.153891061452514	0.18278940027894	0.20955260707635	0.23516852886406	0.261656438865644	0.285266294227188	0.302646182495345	0.317072524407252	0.329556020455602	0.341797020484171	0.35001303538175	0.359546722454672	0.368012569832402	0.372	0.372	0.372970711297071	0.376985123198512
190	-2	-5.67807190511264	-8	-4	-9.91253715874966	-4.91253715874966	-6	-8	AZT/CIP/GEN/TMP_AMP:0/AZT:0/CAZ:0/CHL:-1/CIP:-2/GEN:-2/TOB:-1_-6	0	0	0.000253481894150411	0.000337975858867215	0.000666666666666663	0.000840055632823364	0.001	0.001	0.0010949720670391	0.00187523277467411	0.00366294746629475	0.00577545327754533	0.00849348230912477	0.0126014897579143	0.018721989772199	0.0266899441340782	0.0383640167364017	0.0535513714551371	0.0705699674569967	0.0899344490934449	0.115104283054004	0.145212924221292	0.177042830540037	0.211643389199255	0.245239423523942	0.277439013035382	0.305098696461825	0.32315760111576	0.337819366852886	0.352532588454376	0.367712691771269	0.380750348675035	0.388776536312849	0.393196461824953	0.397485355648535	0.40220251396648	0.403611808461181	0.405048417132216	0.408892608089261	0.413091120409112
191	0	-2	-2	3	-3.97763218697155	-1	0.0223678130284545	1.02236781302845	AMP/CIP/TMP/TOB_AZT:-2/CAZ:-2/CHL:-2/CIP:0/GEN:-2/TMP:0/TOB:0_2	0.00291208274565116	0.00284488448844885	0.00273154677950166	0.00333333333333334	0.00345009416195859	0.00345921735030647	0.00333333333333335	0.00372214386459804	0.00385431400282887	0.00366666666666668	0.00333946251768036	0.0035827439886846	0.00350825082508252	0.00340112994350284	0.003310263653484	0.00311362564827912	0.00333333333333335	0.00362758945386065	0.00338465160075332	0.00352495291902073	0.00333333333333335	0.00301082862523541	0.003	0.003	0.003	0.00298258003766479	0.00266666666666668	0.00246817538896748	0.00262241054613937	0.00271287128712872	0.00313700564971752	0.00333333333333335	0.00301506591337102	0.00225836869401228	0.00183427495291903	0.00192278719397365	0.00237288135593221	0.00333333333333335	0.00333333333333335	0.0030484934086629
192	0	-3	-3	2	-4.95560588064155	-2	-0.955605880641547	0.0443941193584534	AMP/CIP/TMP/TOB_AZT:-2/CAZ:-2/CHL:-2/CIP:0/GEN:-2/TMP:0/TOB:0_1	0.00333333333333334	0.00316387337057729	0.00274487895716947	0.00234078212290505	0.00275977653631286	0.003	0.003	0.00268342644320299	0.00310227801022781	0.00352094972067041	0.00366666666666668	0.003	0.00288919925512106	0.00286312849162012	0.00328212290502795	0.00333333333333335	0.00321368715083799	0.00279469273743018	0.00237569832402237	0.00233333333333335	0.00233333333333335	0.00211918063314713	0.00259879125987914	0.00305167597765365	0.00305904230590424	0.00222160148975792	0.00200000000000001	0.00206043700604372	0.00218761638733708	0.00223105532310555	0.00233333333333335	0.00226499302649932	0.00200000000000002	0.00200000000000002	0.00232357043235706	0.00259088795908881	0.00233333333333335	0.00184078212290504	0.00166666666666668	0.00108368200836821
193	0	-4	-4	1	-5.91253715874966	-3	-1.91253715874966	-0.912537158749661	AMP/CIP/TMP/TOB_AZT:-2/CAZ:-2/CHL:-2/CIP:0/GEN:-2/TMP:0/TOB:0_0	0.00575232774674115	0.00801818181818183	0.00925558659217877	0.00761918063314712	0.00510599721059972	0.00348789571694599	0.00333333333333333	0.00366666666666667	0.00356424581005586	0.00295716945996275	0.00266666666666666	0.00269227188081938	0.003	0.00319692737430167	0.00333333333333333	0.00329846582984658	0.003	0.003	0.003	0.00295629939562994	0.00253770949720671	0.00211901441190145	0.00229981378026072	0.00266666666666668	0.00266666666666666	0.00244366852886406	0.00202467411545624	0.00172718808193669	0.00214597861459787	0.00210195530726257	0.00168340306834032	0.0017354718735472	0.00184611808461182	0.00166666666666668	0.00166666666666668	0.00159042305904232	0.00117201301720132	0.00100000000000001	0.00166387726638774	0.00166666666666668
194	0	-5	-5	0	-6.83007499855769	-4	-2.83007499855769	-1.83007499855769	AMP/CIP/TMP/TOB_AZT:-2/CAZ:-2/CHL:-2/CIP:0/GEN:-2/TMP:0/TOB:0_-1	0.00408286778398509	0.00399627560521414	0.00366666666666665	0.00367130919220054	0.00399999999999999	0.00399999999999999	0.00374233983286907	0.00399999999999999	0.00399999999999999	0.00399999999999999	0.00399999999999999	0.00431520223152022	0.00410335195530725	0.00395530726256983	0.00366666666666665	0.00302649930264993	0.00344506517690874	0.00386378428637842	0.00399999999999999	0.00396606229660622	0.00378584729981377	0.00420455602045559	0.00462337057728118	0.00462476722532587	0.00420595072059506	0.00399999999999999	0.00399999999999999	0.00389865178986517	0.0031973929236499	0.00322160148975791	0.00364016736401672	0.00366666666666665	0.00381098696461824	0.00399999999999999	0.00368479776847976	0.00306750465549347	0.00333333333333333	0.00381005586592178	0.00335285913528591	0.00318177591817759
195	0	-6	-6	-1	-7.67807190511264	-5	-3.67807190511264	-2.67807190511264	AMP/CIP/TMP/TOB_AZT:-2/CAZ:-2/CHL:-2/CIP:0/GEN:-2/TMP:0/TOB:0_-2	0.00382485875706214	0.0029774011299435	0.00293502824858756	0.00299999999999999	0.00288354549740688	0.00266666666666666	0.00266666666666666	0.00272175141242937	0.00314548022598869	0.00356954266855257	0.00366666666666667	0.00366666666666667	0.00384133709981167	0.00399999999999999	0.00328807166430928	0.00278013182674199	0.00299999999999999	0.00299999999999999	0.00238425271098538	0.00266666666666666	0.0028987758945386	0.00299999999999999	0.00333333333333333	0.00333333333333333	0.00307344632768361	0.00266666666666666	0.00266666666666666	0.00246845574387947	0.00204431871758603	0.00237953795379537	0.00294067796610169	0.00265016501650164	0.00233333333333333	0.00174152542372881	0.00199999999999999	0.00251224105461393	0.00265348399246704	0.00233333333333333	0.00252730696798493	0.00266666666666666
196	0	-7	-7	-2	-8.41503749927884	-6	-4.41503749927884	-3.41503749927884	AMP/CIP/TMP/TOB_AZT:-2/CAZ:-2/CHL:-2/CIP:0/GEN:-2/TMP:0/TOB:0_-3	0.00325011622501162	0.00283170618317061	0.00266666666666666	0.00233751743375174	0.00275567918405192	0.00299999999999999	0.00274233983286908	0.00267644320297951	0.00299999999999999	0.00299999999999999	0.00326592282659228	0.00329707112970711	0.00266666666666666	0.00285567970204841	0.0038240223463687	0.00397350069735006	0.00333147113594041	0.00266666666666666	0.00266666666666666	0.00296606229660622	0.00254748603351955	0.00233333333333333	0.00262337057728119	0.00299999999999999	0.00274487895716945	0.00233333333333333	0.00203491620111731	0.00194925512104282	0.00166666666666666	0.00166666666666666	0.00197350069735006	0.00199999999999999	0.0017109557109557	0.00133333333333333	0.0010181311018131	0.00133333333333333	0.0014864990689013	0.00166666666666666	0.0019902370990237	0.00199999999999999
197	0	-8	-8	-3	-9	-7	-5	-4	AMP/CIP/TMP/TOB_AZT:-2/CAZ:-2/CHL:-2/CIP:0/GEN:-2/TMP:0/TOB:0_-4	0.00014838709677419	0.000333333333333324	0.000666666666666649	0.000397415185783511	0.000333333333333324	0.000810446957458254	0.000666666666666649	0.0004582660204631	0.000333333333333324	0.00051132686084141	0.000996230479267623	0.00214808831448572	0.00293118279569891	0.00311631663974151	0.00360140237324702	0.00450565428109854	0.00523747980613893	0.00583144857296714	0.00749298813376482	0.00945449649973075	0.011877759827679	0.0146278944534195	0.0187447495961228	0.0248510752688172	0.0314865156418554	0.0391217016693592	0.0489321486268174	0.060559331175836	0.073546042003231	0.0878056004308024	0.103858064516129	0.122775982767905	0.143296176628971	0.164744623655914	0.185072697899838	0.203437802907916	0.221894453419494	0.243444623655914	0.264498115239634	0.280842757135164
198	0	-9	-9	-4	-9.41503749927884	-8	-5.41503749927884	-4.41503749927884	AMP/CIP/TMP/TOB_AZT:-2/CAZ:-2/CHL:-2/CIP:0/GEN:-2/TMP:0/TOB:0_-5	0.000249883449883443	0.000169459962756048	0.000333333333333324	0.000651769087523274	0	0.000357541899441339	0.00145996275605214	0.00166666666666666	0.00176908752327747	0.00237563923756392	0.00375977653631285	0.00551231985123198	0.00855431235431236	0.0128898186889819	0.0197448789571695	0.029767549976755	0.0442388268156425	0.062854748603352	0.0852942271880819	0.112450651769088	0.143377963737796	0.175823091247672	0.207754067875407	0.238772346368715	0.269893537889354	0.299909683426443	0.323975791433892	0.339206880520688	0.35145530726257	0.361647605764761	0.369690376569038	0.374820083682008	0.379380753138075	0.384338912133891	0.388255230125523	0.392197117619712	0.395769409576941	0.398405493482309	0.399994413407821	0.400252440725244
199	0	-10	-10	-5	-9.67807190511264	-9	-5.67807190511264	-4.67807190511264	AMP/CIP/TMP/TOB_AZT:-2/CAZ:-2/CHL:-2/CIP:0/GEN:-2/TMP:0/TOB:0_-6	0.00191242937853107	0.00113276836158192	0.000129943502824858	0.000333333333333338	0.000333333333333338	0.000333333333333338	0.000333333333333338	0.000333333333333338	0.000624293785310738	0.00123620933521924	0.00198774163130599	0.00325412541254125	0.00622269303201507	0.0091914191419142	0.0126049033474776	0.0186026365348399	0.027484934086629	0.0382782485875706	0.0504114877589454	0.0655268361581921	0.0829806967984934	0.102491054613936	0.125339933993399	0.151195580629995	0.179338983050847	0.208395951035782	0.233596516007533	0.255726072607261	0.273318267419962	0.286052805280528	0.299324858757062	0.313287128712871	0.324941619585687	0.334165959453088	0.341156308851224	0.345817325800377	0.349491525423729	0.354783427495292	0.359942479962282	0.364462153267513
200	0	-6	0	-1	-5.91253715874966	-Inf	-Inf	-Inf	AMP/AZT/CHL/CIP_CAZ:0/CIP:-2_2	0.00266666666666666	0.00266666666666666	0.00221540118470652	0.00199999999999999	0.00184221863220247	0.00257242864835756	0.00294336569579288	0.00245826602046312	0.00269305331179321	0.003	0.00332956381260096	0.003	0.00240118470651589	0.00233333333333333	0.00233333333333334	0.00233333333333333	0.00257119741100324	0.003	0.00279321486268174	0.00266666666666666	0.00284221863220248	0.003	0.00318793753365643	0.00270376344086021	0.00244803446418956	0.00293268712977922	0.00258252427184466	0.00209746903607969	0.00233333333333334	0.00233333333333333	0.00202261712439417	0.00215967741935484	0.002	0.00147580645161291	0.00166666666666666	0.00188870967741935	0.00166666666666666	0.00208010752688172	0.0021023155627356	0.00133333333333334
201	0	-6	-1	-1	-6.83007499855769	-Inf	-Inf	-Inf	AMP/AZT/CHL/CIP_CAZ:0/CIP:-2_1	0.00191678289167829	0.00149837284983728	0.00158635097493036	0.00166202414113277	0.00133333333333333	0.00150649953574744	0.0021819870009285	0.00234265734265734	0.00276197117619712	0.003	0.00326592282659228	0.00303626220362622	0.00377001862197393	0.0043780260707635	0.00494134078212291	0.00533333333333333	0.00533333333333333	0.00533333333333333	0.00533333333333333	0.00633333333333333	0.00657169459962756	0.0067954439795444	0.00666666666666667	0.00591538819153882	0.00533333333333333	0.0059721059972106	0.00693016759776537	0.00689851024208567	0.00619711761971176	0.00600000000000001	0.0056931659693166	0.00454858205485821	0.00371135940409683	0.00333333333333333	0.00301813110181311	0.00340083798882681	0.00381983240223464	0.00352301255230125	0.00300976290097629	0.00292422129242213
202	0	-6	-2	-1	-7.67807190511264	-Inf	-Inf	-Inf	AMP/AZT/CHL/CIP_CAZ:0/CIP:-2_0	0.00533333333333334	0.00533333333333334	0.00558752327746742	0.00566666666666668	0.00557495344506519	0.00515620641562065	0.00473706293706295	0.00466666666666668	0.00476722532588455	0.00481378026070764	0.00466666666666668	0.00438175046554936	0.005	0.005	0.00471927374301677	0.00430027932960895	0.0037629009762901	0.00394506517690876	0.00433333333333334	0.00458298465829848	0.004	0.004	0.00370163170163171	0.004	0.00386424918642493	0.00344553072625699	0.00333333333333334	0.003725791433892	0.00385521415270019	0.00366666666666668	0.00366666666666668	0.00366666666666668	0.00351350093109871	0.0035721601489758	0.00366666666666668	0.00333333333333334	0.00317201301720131	0.00275325884543763	0.00233472803347281	0.00224906890130354
203	0	-6	-3	-1	-8.41503749927884	-Inf	-Inf	-Inf	AMP/AZT/CHL/CIP_CAZ:0/CIP:-2_-1	0.00208757062146893	0.00251129943502824	0.00159322033898304	0.000307402168788299	0.000233192289609778	0.000873644507307873	0.000702448210922784	0.00111016949152542	0.00210310734463277	0.00313908533710513	0.00366007532956684	0.00567138142385666	0.00993738229755178	0.016506120527307	0.0259209039548022	0.0375077793493635	0.0506530131826742	0.0667311676082862	0.0850752233192289	0.104415370108439	0.12264736346516	0.143746591443347	0.164717514124294	0.182768361581921	0.198022598870056	0.211475247524752	0.222166195856874	0.230360640301318	0.239113625648279	0.245656308851224	0.247529938708157	0.247105610561056	0.248591337099812	0.252122881355932	0.257158415841584	0.261406779661017	0.26546516007533	0.268873822975518	0.269915254237288	0.273181046676096
204	0	-6	-4	-1	-9	-Inf	-Inf	-Inf	AMP/AZT/CHL/CIP_CAZ:0/CIP:-2_-2	3.64585950883261e-18	0.000355932203389835	0.000666666666666663	0.000307402168788312	4.85428967043439e-18	5.26060414779954e-18	0	0.000443502824858761	0.0012909604519774	0.00237529467232437	0.00430037664783428	0.0070886374351721	0.0116040489642185	0.0192330508474576	0.0297231638418079	0.0436270627062706	0.0592838983050848	0.0761035781544256	0.0955110484250117	0.11626402640264	0.135879472693032	0.155469675599436	0.178412429378531	0.202988700564972	0.225254237288136	0.240090994813767	0.249617231638418	0.255774952919021	0.262290900518623	0.268266478342749	0.272683639792551	0.274577557755776	0.276909604519774	0.280516949152542	0.279669024045262	0.277796610169492	0.280079096045198	0.282621468926554	0.284	0.283715228665724
205	0	-6	-5	-1	-9.41503749927884	-Inf	-Inf	-Inf	AMP/AZT/CHL/CIP_CAZ:0/CIP:-2_-3	0.00191242937853107	0.00131073446327684	0.001	0.000333333333333338	0.000216572504708101	0	0.000297972654408302	0.000831920903954798	0.00195762711864406	0.00304196133899105	0.00496935407826496	0.00834040546911834	0.0139533898305085	0.0221730315888732	0.0330575200377181	0.0469712806026365	0.0624133709981167	0.0799863465160075	0.100668549905838	0.122844161958569	0.144605461393597	0.165469397363465	0.185706270627063	0.208340855665256	0.232220338983051	0.251137005649717	0.262146421845574	0.271501650165016	0.27895856873823	0.283887788778878	0.289114406779661	0.293488448844884	0.294969868173258	0.297524752475248	0.3004934086629	0.302435028248588	0.303026365348399	0.303977401129943	0.304472418670438	0.304048895157499
206	0	-6	-6	-1	-9.67807190511264	-Inf	-Inf	-Inf	AMP/AZT/CHL/CIP_CAZ:0/CIP:-2_-4	0.000250000000000004	0	0.000508379888268164	0.000672718808193678	0.000908286778398514	0.000843793584379363	0.000474125874125878	0.000364016736401678	0.00130167597765363	0.00274487895716946	0.00496461824953446	0.00895716945996276	0.0146415620641562	0.0233482309124767	0.0362113594040968	0.0517546554934823	0.0701275605214153	0.0902045560204556	0.111434823091248	0.132966527196653	0.152758716875872	0.172219739292365	0.193778554778555	0.216966480446927	0.240725708972571	0.262056797020484	0.280552141527002	0.294418994413408	0.302447858472998	0.305716014897579	0.3057019990702	0.307339377033938	0.309585661080075	0.312577281191806	0.313657368665737	0.314848230912477	0.314978614597861	0.316653631284916	0.316668061366806	0.317
207	0	-6	-7	-1	-9.83007499855769	-Inf	-Inf	-Inf	AMP/AZT/CHL/CIP_CAZ:0/CIP:-2_-5	0.000333333333333324	0.000333333333333331	7.81032078103219e-05	0	0	0.000178770949720666	0.000862197392923638	0.00135009310986964	0.00176908752327745	0.0029390980939098	0.00503305400372438	0.00864016736401672	0.0143305361305361	0.0234534450651769	0.0363124128312413	0.052780260707635	0.0709707112970711	0.0910600558659218	0.111590782122905	0.132078212290503	0.152438865643887	0.172731843575419	0.192704323570432	0.213915853091585	0.237621106462111	0.261016759776536	0.282409683426443	0.300448628544863	0.312768621973929	0.319568107856811	0.324161320316132	0.32834170153417	0.330433751743375	0.33252580195258	0.332675977653631	0.331818224081822	0.333137610413761	0.334985102420857	0.334337523277467	0.335334728033473
208	0	-6	-8	-1	-9.91253715874966	-Inf	-Inf	-Inf	AMP/AZT/CHL/CIP_CAZ:0/CIP:-2_-6	3.64585950883261e-18	0.000355932203389835	0.000398305084745766	0.000307402168788313	9.01664179603764e-18	0.000414312617702454	0.00126261197548327	0.002	0.0021454802259887	0.00375058934464876	0.00662376237623763	0.0103404054691184	0.0166520715630885	0.0270990099009901	0.0412159358793022	0.0578719397363465	0.07645197740113	0.097379472693032	0.120617231638418	0.142510828625235	0.165432674199623	0.189060263653484	0.211610561056106	0.234328631875882	0.253655367231638	0.266664312617702	0.275362052730697	0.283977369165488	0.289758003766478	0.293749174917492	0.297703389830508	0.300122112211221	0.302879472693032	0.306457802923149	0.312487758945386	0.317227871939736	0.32	0.320517890772128	0.322249410655351	0.323804419370005
209	5.04439411935845	-1.91253715874966	-Inf	-1	-5	1.02236781302845	-Inf	-5	AMP/AZT/CHL/GEN/TOB_AMP:-1/AZT:-2/CIP:-1/GEN:0_2	0.00299999999999999	0.003	0.00325348189415041	0.00333333333333333	0.00333333333333333	0.00333333333333333	0.0030756731662024	0.00299067599067598	0.00266666666666666	0.00230540037243948	0.00173407717340773	0.00136959553695956	0.00220670391061453	0.00266666666666666	0.00239237563923756	0.002	0.002	0.00180288238028824	0.0019488609948861	0.00163272896327289	0.00121415270018622	0.0012045560204556	0.00162337057728119	0.002	0.002	0.00178724394785848	0.00166666666666667	0.002	0.002	0.00177839851024208	0.00197350069735007	0.00127429102742911	0.001	0.00145996275605215	0.00198186889818689	0.00166666666666667	0.00181961878196188	0.00176163873370578	0.00134309623430963	0.00107577870757787
210	4.08746284125034	-2.83007499855769	-Inf	-1	-6	0.0443941193584534	-Inf	-5	AMP/AZT/CHL/GEN/TOB_AMP:-1/AZT:-2/CIP:-1/GEN:0_1	0.00366666666666668	0.00366666666666668	0.00366666666666668	0.00334261838440112	0.004	0.004	0.00322701949860726	0.00266666666666668	0.00276197117619713	0.0031806331471136	0.00333333333333334	0.00331520223152023	0.00300000000000001	0.00281098696461826	0.00294134078212291	0.00333333333333334	0.00322160148975792	0.00260576476057649	0.00261552766155278	0.00233333333333334	0.00221415270018623	0.00240911204091121	0.00295670391061453	0.00295769409576943	0.00266666666666668	0.00266666666666668	0.00236824953445066	0.00233333333333334	0.00233333333333334	0.00211173184357542	0.00169316596931659	0.00160762436076243	0.00133333333333334	0.00133333333333334	0.00196373779637379	0.00166666666666667	0.00166666666666668	0.00190516039051605	0.002	0.00200000000000002
211	3.16992500144231	-3.67807190511264	-Inf	-1	-7	-0.912537158749661	-Inf	-5	AMP/AZT/CHL/GEN/TOB_AMP:-1/AZT:-2/CIP:-1/GEN:0_0	0.004	0.00370059235325794	0.0028824163969795	0.00266666666666666	0.00291276252019386	0.00266666666666666	0.00238987614431879	0.00245846817691477	0.002	0.002	0.00265912762520194	0.00266666666666666	0.00266666666666666	0.00255035002692514	0.00233333333333333	0.00250565428109854	0.003	0.0026117393645665	0.00212708669897684	0.002	0.002	0.00232687129779213	0.00247849462365591	0.00207431340872375	0.00221898597626753	0.00226559139784946	0.002	0.002	0.00238664512654819	0.00266666666666666	0.00195584275713517	0.00133333333333333	0.0016580506192784	0.0021421647819063	0.00204032258064516	0.00188924731182796	0.00192837910608508	0.002	0.00176898222940226	0.00166666666666666
212	2.32192809488736	-4.41503749927884	-Inf	-1	-8	-1.83007499855769	-Inf	-5	AMP/AZT/CHL/GEN/TOB_AMP:-1/AZT:-2/CIP:-1/GEN:0_-1	0.00308321710832171	0.00350186219739292	0.00366666666666667	0.003	0.00309171322160149	0.00351046025104602	0.00366666666666667	0.00366666666666667	0.00366666666666667	0.00348044692737431	0.0036048349604835	0.004	0.00378119180633146	0.00294320297951583	0.00266666666666667	0.003	0.00288175046554935	0.00266666666666667	0.00266666666666666	0.003	0.00312709497206704	0.00312087401208741	0.003	0.00261638733705773	0.00233333333333334	0.00233333333333333	0.00264013035381751	0.002	0.002	0.0024608938547486	0.00235099953509996	0.00233333333333334	0.00233333333333333	0.00257182705718272	0.00266666666666668	0.00259078212290504	0.00217201301720131	0.00224674115456239	0.00200139470013947	0.002
213	1.58496250072116	-5	-Inf	-1	-9	-2.67807190511264	-Inf	-5	AMP/AZT/CHL/GEN/TOB_AMP:-1/AZT:-2/CIP:-1/GEN:0_-2	0.002	0.00183170618317062	0.00166666666666666	0.00200928505106778	0.00275567918405192	0.00317316620241412	0.00333333333333334	0.00332400932400933	0.00290469549046955	0.00248603351955308	0.00259925615992562	0.00301813110181311	0.00333333333333334	0.00314432029795159	0.00245065176908753	0.002	0.00211173184357542	0.00233333333333334	0.00233333333333334	0.00233333333333334	0.00233333333333334	0.00233333333333334	0.00233333333333334	0.00191538819153882	0.00133333333333334	0.00133333333333334	0.00163175046554935	0.00171741154562383	0.00213621571362158	0.00233333333333334	0.00233333333333334	0.002	0.002	0.00177001862197393	0.00135146443514645	0.00180167597765363	0.00218016759776537	0.00152301255230126	0.000686192468619243	0.001
214	1	-5.41503749927884	-Inf	-1	-10	-3.41503749927884	-Inf	-5	AMP/AZT/CHL/GEN/TOB_AMP:-1/AZT:-2/CIP:-1/GEN:0_-3	0.00108321710832171	0.000996745699674571	0.000413649025069633	4.64252553389031e-06	0.000511358368103842	0.000826833797585885	0.000924326833797586	0.00101864801864802	0.00176197117619712	0.00218063314711359	0.00339702463970246	0.00503626220362622	0.00587337057728119	0.00727839851024209	0.010742910274291	0.0153715083798883	0.0217954439795444	0.0307374301675978	0.0419144583914458	0.0558544862854486	0.0707430167597765	0.0860306834030683	0.102268156424581	0.11675791433892	0.129855679702048	0.141813575081358	0.155216014897579	0.172616852886406	0.191463040446304	0.210083798882682	0.225432357043236	0.237180846118085	0.24483147113594	0.250196461824953	0.253224546722455	0.25546834264432	0.255388191538819	0.255858472998138	0.256333333333333	0.259696885169689
215	0.584962500721156	-5.67807190511264	-Inf	-1	-11	-4	-Inf	-5	AMP/AZT/CHL/GEN/TOB_AMP:-1/AZT:-2/CIP:-1/GEN:0_-4	0.000583216783216792	0.000163636363636366	0.000255230125523016	0.000681564245810066	0.00133333333333334	0.00115456238361267	0.001	0.00103351955307263	0.00176908752327748	0.00237563923756393	0.0040330540037244	0.00689679218967923	0.0108871794871795	0.0164841713221602	0.0251571362157136	0.0371368715083799	0.0514379358437936	0.0675456238361266	0.0854692737430168	0.103324953445065	0.122332868433287	0.141184357541899	0.159840074384007	0.179061831706183	0.198994421199442	0.221016759776536	0.244258845437616	0.263811250581125	0.281411545623836	0.296829381682938	0.305690376569038	0.30868340306834	0.313020920502092	0.315953974895398	0.315361266294227	0.315590887959089	0.316781032078103	0.318087057728119	0.317004189944134	0.313502092050209
216	0.321928094887362	-5.83007499855769	-Inf	-1	-12	-4.41503749927884	-Inf	-5	AMP/AZT/CHL/GEN/TOB_AMP:-1/AZT:-2/CIP:-1/GEN:0_-5	0.000666666666666663	0.000834960483496047	0.000746982358402968	0.000328690807799448	0.000178025034770514	0.000839832869080778	0.00125766016713092	0.00134265734265735	0.00176197117619712	0.00254189944134078	0.00406369130636914	0.00679358437935844	0.0101368715083799	0.0155018621973929	0.0239841713221602	0.0362873082287308	0.0518026070763501	0.0689456066945607	0.08792980009298	0.109064156206416	0.129696461824953	0.14833379823338	0.166471601489758	0.185988377498838	0.206427374301676	0.228618317061832	0.249622439478585	0.267747206703911	0.282738726173873	0.292098696461825	0.298322175732218	0.305687587168759	0.307621973929236	0.307540037243948	0.308909344490934	0.310603351955307	0.311819832402235	0.311761506276151	0.310695955369596	0.310181775918178
217	0.169925001442312	-5.91253715874966	-Inf	-1	-13	-4.67807190511264	-Inf	-5	AMP/AZT/CHL/GEN/TOB_AMP:-1/AZT:-2/CIP:-1/GEN:0_-6	0.00725337052533707	0.000168528864059593	0.000333333333333338	0.000333333333333338	0.000333333333333338	0.000333333333333338	0.000595903165735577	0.000711359404096844	0.00176722532588455	0.0025586592178771	0.00462900976290098	0.00761824953445066	0.0127555865921788	0.020153165735568	0.0317551210428305	0.0469376163873371	0.063633147113594	0.0816387337057728	0.101232774674115	0.121383542538354	0.141258845437616	0.160106462110646	0.178776536312849	0.200664804469274	0.223675964667596	0.246390130353818	0.266705718270572	0.283284450651769	0.295373836126629	0.301407355679702	0.304858670385867	0.306670856610801	0.307846834264432	0.308144320297952	0.30898140399814	0.308772346368715	0.307838679683868	0.307666666666667	0.307666666666667	0.308
218	6	-Inf	-6	4	-5.91253715874966	-5	-Inf	-5	CAZ/CIP/GEN/TOB_AMP:0/CHL:-1/CIP:-2_2	0.00991666666666666	0.0094974358974359	0.00882309124767226	0.00832588454376164	0.00809310986964618	0.00815456238361266	0.00773556797020484	0.00698326359832635	0.00676862197392923	0.00681238361266294	0.00693994413407821	0.00674208566108008	0.00744506517690875	0.00680353817504655	0.00582029795158287	0.00570106927010693	0.00599999999999999	0.00599999999999999	0.00570903165735568	0.00533333333333333	0.00533333333333333	0.00511947931194792	0.00499999999999999	0.00510335195530726	0.00566666666666667	0.00544413407821229	0.00502513966480446	0.00499999999999999	0.00514551371455136	0.00510242085661079	0.00499999999999999	0.0042649930264993	0.00399999999999999	0.00376150627615062	0.00366666666666667	0.00307577870757786	0.00317247791724778	0.0034925512104283	0.00366666666666667	0.00391631799163179
219	5	-Inf	-6	3	-6.83007499855769	-5	-Inf	-5	CAZ/CIP/GEN/TOB_AMP:0/CHL:-1/CIP:-2_1	0.00358333333333332	0.00333333333333331	0.00333333333333331	0.00333938547486031	0.00348324022346367	0.00282287308228729	0.00240372960372958	0.00301534170153416	0.00323277467411544	0.00281378026070762	0.00239478584729979	0.00230912476722531	0.00199999999999999	0.00180493482309123	0.00166666666666665	0.00206610800744878	0.00266666666666665	0.00246275605214151	0.00233333333333331	0.00266666666666665	0.00241283124128311	0.0015754189944134	0.00133333333333333	0.00205027932960893	0.00233333333333331	0.00211219739292363	0.00169320297951581	0.00133333333333333	0.00147811918063314	0.00189711359404096	0.00199999999999999	0.00199999999999999	0.00199999999999999	0.00199999999999999	0.00167596466759645	0.00125744878957169	0.00116132031613203	0.00158007448789571	0.00199860529986052	0.00191573556797019
220	4	-Inf	-6	2	-7.67807190511264	-5	-Inf	-5	CAZ/CIP/GEN/TOB_AMP:0/CHL:-1/CIP:-2_0	0.00541678321678321	0.00583612662942271	0.00625512104283053	0.0059925512104283	0.00557355679702048	0.00515456238361266	0.00499999999999999	0.00499999999999999	0.00499999999999999	0.00481218038121803	0.0049399441340782	0.00535890283589028	0.00566666666666667	0.00527336122733612	0.00443575418994413	0.00370106927010692	0.00411964618249534	0.00453864059590316	0.00437569832402234	0.00429003724394785	0.00425755462575546	0.00466666666666667	0.00496606229660622	0.00466666666666667	0.00466666666666667	0.00444413407821229	0.00402513966480446	0.00366666666666667	0.00366666666666667	0.00366666666666667	0.00335053463505346	0.00333333333333333	0.00333333333333333	0.00333333333333333	0.00333333333333333	0.0034091120409112	0.00366666666666667	0.00391294227188081	0.00366806331471136	0.00324965132496512
221	3	-Inf	-6	1	-8.41503749927884	-5	-Inf	-5	CAZ/CIP/GEN/TOB_AMP:0/CHL:-1/CIP:-2_-1	0.00275458392101551	0.00317821782178218	0.00333333333333334	0.00333333333333334	0.0032165725047081	0.00279255068363979	0.00236864406779662	0.00272214386459802	0.00314568599717115	0.00333333333333334	0.00300612918434701	0.00266666666666666	0.00284158415841584	0.00326553672316385	0.00297693032015066	0.00266666666666666	0.00266666666666666	0.00325517890772129	0.00333333333333334	0.00304990583804143	0.00266666666666666	0.00234416195856874	0.00233333333333334	0.00267277856135402	0.00326025459688827	0.00263182674199623	0.00189218455743879	0.00186515794436586	0.00228907721280603	0.00266666666666666	0.00252966101694915	0.00210561056105611	0.00136346516007534	0.00166666666666666	0.00199811676082863	0.00207721280602637	0.002	0.00210357815442562	0.00213908533710514	0.002
222	2	-Inf	-6	0	-9	-5	-Inf	-5	CAZ/CIP/GEN/TOB_AMP:0/CHL:-1/CIP:-2_-2	0.000666666666666677	0.000367204301075274	0.000117932148626824	0.000333333333333352	0.000245557350565432	0	0.00038996763754047	0.000458266020463119	0.000333333333333339	0.000689320388349531	0.00132956381260098	0.00229617662897147	0.00326451612903225	0.00411685514270328	0.00486968228325256	0.0060974690360797	0.00876051779935275	0.0124983870967742	0.0168592233009709	0.0223392568659128	0.029124394184168	0.0362364028002154	0.0452412493268713	0.0549247311827957	0.0647420570813139	0.0751857835218094	0.0848478964401295	0.0926354334948842	0.0970931610123855	0.100765751211632	0.104892837910609	0.109736559139785	0.115554658050619	0.119758064516129	0.123427571351642	0.125888529886914	0.126333333333333	0.126426344086022	0.124511577813678	0.119745288099085
223	1	-Inf	-6	-1	-9.41503749927884	-5	-Inf	-5	CAZ/CIP/GEN/TOB_AMP:0/CHL:-1/CIP:-2_-3	0	0.000168528864059593	0.000333333333333338	0.000993947858472999	0.000666666666666663	0.000312412831241281	0.000262569832402239	0.000696461824953441	0.00143389199255121	0.00185288640595903	0.00254300325430032	0.0048328677839851	0.00809404096834264	0.0128691806331471	0.0202811918063315	0.0310428305400373	0.0449236499068902	0.0614348230912477	0.0797411545623836	0.0988410041841004	0.117504881450488	0.136977653631285	0.156074487895717	0.175646182495344	0.195861459786146	0.217390130353817	0.239567039106145	0.25814990689013	0.274299813780261	0.286094506517691	0.294348675034867	0.299409217877095	0.302792830540037	0.305005121042831	0.306638772663877	0.31145530726257	0.314129242212924	0.316320297951583	0.317994421199442	0.318666666666667
224	0	-Inf	-6	-2	-9.67807190511264	-5	-Inf	-5	CAZ/CIP/GEN/TOB_AMP:0/CHL:-1/CIP:-2_-4	8.32171083217121e-05	0.0006699209669921	0.000493964716805946	0.000328690807799448	0.000356050069541031	0.00116016713091922	0.00151532033426185	0.00136130536130537	0.00252394235239424	0.00408379888268157	0.00686145978614599	0.0101813110181311	0.0149869646182495	0.0228249534450652	0.0345148975791434	0.0495258019525802	0.0690316573556797	0.0919632728963273	0.118060437006044	0.143702928870293	0.168221601489758	0.192273361227336	0.217402234636872	0.244707577870758	0.271369646182495	0.295618317061832	0.314831936685289	0.326500465549348	0.335179451417945	0.34187895716946	0.347348675034867	0.352079962807996	0.354577281191806	0.35671322160149	0.359224546722455	0.362135009310987	0.363585661080074	0.365382147838215	0.365666666666667	0.366333333333333
225	-1	-Inf	-6	-3	-9.83007499855769	-5	-Inf	-5	CAZ/CIP/GEN/TOB_AMP:0/CHL:-1/CIP:-2_-5	0	0.000169696969696972	0.000333333333333338	0.000674581005586588	0.00109344490934449	0.00133333333333334	0.00159776536312849	0.00170018621973929	0.00243575418994414	0.00360707635009311	0.00570204841713221	0.0100251396648045	0.0165586592178771	0.0265139664804469	0.0405065176908752	0.0594449093444909	0.0825940409683426	0.111461645746165	0.142519813519814	0.175829381682938	0.209832402234637	0.242430962343096	0.273785847299814	0.306119180633147	0.337415620641562	0.361260242085661	0.374383147113594	0.38302886405959	0.389272431427243	0.392027467411546	0.392333333333333	0.393	0.392384472338447	0.393578335657834	0.397249651324965	0.401562064156206	0.402817294281729	0.403086592178771	0.403	0.405090655509066
226	-2	-Inf	-6	-4	-9.91253715874966	-5	-Inf	-5	CAZ/CIP/GEN/TOB_AMP:0/CHL:-1/CIP:-2_-6	0.00108321710832171	0.00133333333333334	0.000570763500931114	1.36258168001307e-17	0.00027513966480447	0.0011771269177127	0.00133333333333334	0.00134823091247673	0.00186778398510243	0.00289199255121042	0.00469084146908415	0.00754702048417132	0.0117555865921788	0.018372905027933	0.0288603351955307	0.0437672253258846	0.0629124767225326	0.085901303538175	0.11422625698324	0.148598326359833	0.184962343096234	0.220316573556797	0.254432029795158	0.287091247672253	0.323946071594607	0.356812849162011	0.377245344506518	0.38551582867784	0.394185288640596	0.403403165735568	0.408507670850767	0.411067504655494	0.412252327746741	0.414527467411546	0.416296141329614	0.419046089385475	0.421301255230126	0.42406052141527	0.426326359832636	0.428172253258845
227	-Inf	-3	0.169925001442312	3	-7	-Inf	0	-Inf	AZT/CAZ/CIP_CAZ:0/CHL:-2/TMP:0_2	0.00716689911668992	0.00666666666666667	0.00666666666666667	0.00632869080779945	0.00600000000000001	0.00600000000000001	0.00600000000000001	0.00533333333333334	0.00514272431427244	0.00466666666666667	0.00440074384007439	0.00431520223152023	0.004	0.00418901303538176	0.00460800744878957	0.00464016736401674	0.00433333333333334	0.00433333333333334	0.00433333333333334	0.00429939562993957	0.004	0.004	0.004	0.00395769409576941	0.00366666666666667	0.00345374244537425	0.00333333333333334	0.003	0.00313621571362158	0.00421973929236499	0.00497350069735007	0.00482287308228731	0.00385567970204842	0.00320670391061453	0.003	0.00306750465549349	0.00318016759776537	0.003	0.00267642956764295	0.0025908879590888
228	-Inf	-3	-0.678071905112638	2	-7	-Inf	-1	-Inf	AZT/CAZ/CIP_CAZ:0/CHL:-2/TMP:0_1	0.005	0.00529940764674207	0.00511793214862682	0.00533333333333333	0.00557942918686053	0.00533333333333334	0.0052200647249191	0.00466666666666668	0.00469305331179323	0.00482200647249192	0.00466666666666667	0.00466666666666667	0.00436774193548388	0.00444964997307486	0.00413052858683927	0.00424717285945073	0.00447495961227788	0.00389014539579968	0.0031267529665588	0.00302423263327949	0.00315778136779752	0.00267312870220787	0.002	0.002	0.00233333333333334	0.00206731287022079	0.00175067312870222	0.00223570658036678	0.00261335487345181	0.00233333333333334	0.00197741935483871	0.00149326871297793	0.00100861604738826	0.00147580645161291	0.0019601507808293	0.00155573505654282	0.00133333333333334	0.00174677419354839	0.002	0.00195099623047927
229	-Inf	-3	-1.41503749927884	1	-7	-Inf	-2	-Inf	AZT/CAZ/CIP_CAZ:0/CHL:-2/TMP:0_0	0.00455411954765752	0.00250026925148089	0.00156919763058697	0.00226968716289105	0.00319332256327411	0.00490576198169091	0.0039368932038835	0.002	0.00269305331179323	0.0031779935275081	0.00333333333333334	0.00377759827679053	0.0046327409800754	0.00419924609585354	0.00279698438341412	0.00275296655879181	0.003	0.00433333333333334	0.00474690360796985	0.00464193548387098	0.00433333333333334	0.00302584814216478	0.00270920840064621	0.00262956989247313	0.00366666666666668	0.00366666666666668	0.00316504854368933	0.00266666666666668	0.00166666666666668	0.00228056004308025	0.00375713516424342	0.00447903225806452	0.00432524271844661	0.00304792676359721	0.00149247311827958	0.00111129032258065	0.00159558427571353	0.0025864297253635	0.00187022078621433	0.000716129032258073
230	-Inf	-3	-2	0	-7	-Inf	-3	-Inf	AZT/CAZ/CIP_CAZ:0/CHL:-2/TMP:0_-1	0.000749883774988371	0.000999999999999987	0.000999999999999987	0.000671309192200553	0.000999999999999987	0.000999999999999987	0.000742339832869075	0.000324009324009315	9.53045095304484e-05	0.00069459962756051	0.00126592282659226	0.0013152022315202	0.00110335195530725	0.00133333333333332	0.00133333333333331	0.00135983263598324	0.00166666666666665	0.00166666666666665	0.00138447233844722	0.00163272896327288	0.00157169459962754	0.00220455602045559	0.00262337057728118	0.00204230590423056	0.00233333333333331	0.00233333333333331	0.00203491620111729	0.00238407821229048	0.00266666666666665	0.00266666666666665	0.00266666666666665	0.00305904230590421	0.00333333333333331	0.00333333333333331	0.00333333333333331	0.00406750465549346	0.00448649906890129	0.00466666666666665	0.00466666666666665	0.00507577870757785
231	-Inf	-3	-2.41503749927884	-1	-7	-Inf	-4	-Inf	AZT/CAZ/CIP_CAZ:0/CHL:-2/TMP:0_-2	0.00451803984921918	0.00403387096774194	0.00354873451803986	0.00333333333333334	0.00350888529886915	0.00423870967741936	0.0042200647249191	0.00345826602046312	0.00335971997845989	0.00366666666666668	0.00333710285406571	0.00348142164781907	0.00426451612903227	0.00409962304792677	0.00339849219170706	0.00308616047388261	0.00333333333333334	0.00361129032258066	0.0031267529665588	0.00302423263327949	0.00333333333333334	0.0030064620355412	0.00252127086698978	0.00233333333333334	0.00222940226171244	0.00266666666666668	0.002915857605178	0.00266666666666668	0.00261335487345181	0.00212870220786215	0.002	0.002	0.002	0.002	0.00170651588583738	0.00177759827679053	0.00226225094238019	0.00233333333333334	0.0021023155627356	0.00195099623047927
232	-Inf	-3	-2.67807190511264	-2	-7	-Inf	-5	-Inf	AZT/CAZ/CIP_CAZ:0/CHL:-2/TMP:0_-3	0.00350023245002323	0.00333705772811917	0.00341247672253258	0.00332122905027932	0.00275837988826814	0.00299999999999999	0.00352513966480446	0.00366666666666665	0.00376722532588453	0.00399999999999999	0.00399999999999999	0.00330959031657355	0.00299999999999999	0.00260986964618249	0.00233333333333333	0.00203258845437616	0.00233333333333333	0.00253724394785846	0.00237709497206703	0.00229149232914923	0.00212691771269177	0.00233333333333333	0.00233333333333333	0.00261638733705771	0.00219758251975825	0.00177886405959032	0.00166666666666666	0.00160754189944134	0.00147811918063315	0.00166666666666666	0.00198233379823337	0.00166666666666666	0.0015135009310987	0.00157216014897579	0.0019907019990702	0.00184823091247671	0.00133333333333333	0.00133333333333333	0.00133333333333333	0.00108426443202979
233	-Inf	-3	-2.83007499855769	-3	-7	-Inf	-6	-Inf	AZT/CAZ/CIP_CAZ:0/CHL:-2/TMP:0_-4	0.0021483870967742	0.00233333333333334	0.00266666666666668	0.00266666666666668	0.00266666666666668	0.0024281098546042	0.0023898761443188	0.00308306364617044	0.00333333333333333	0.00315533980582524	0.00267043618739904	0.002	0.002	0.00278298330640819	0.0032680690399137	0.00333333333333333	0.00333333333333333	0.00294507269789984	0.00266666666666668	0.00266666666666668	0.00266666666666668	0.00233979536887454	0.00266666666666667	0.00266666666666668	0.00255231930960087	0.00259892473118281	0.00233333333333334	0.00233333333333334	0.00233333333333334	0.00212870220786215	0.00164458804523426	0.00150673128702208	0.00199138395261174	0.00233333333333334	0.00233333333333334	0.00211182795698926	0.00140495422724826	0.00115939687668282	0.00189768443726441	0.002
234	-Inf	-3	-2.91253715874966	-4	-7	-Inf	-7	-Inf	AZT/CAZ/CIP_CAZ:0/CHL:-2/TMP:0_-5	0.00366666666666667	0.00336672051696284	0.00323586429725364	0.00339697950377562	0.00273667205169629	0.00223909531502423	0.00266666666666666	0.00266666666666666	0.00269305331179321	0.003	0.003	0.0031852450188476	0.00240118470651588	0.00166666666666666	0.00193484114162628	0.002	0.002	0.00166666666666666	0.00166666666666666	0.00164193548387096	0.00133333333333333	0.00166020463112547	0.002	0.002	0.00188529886914378	0.00140064620355411	0.00175080906148867	0.002	0.00155913978494623	0.001	0.000689283791060847	0.001	0.000674757281553394	0.000523963381798594	0.000920430107526881	0.000777956989247309	0.000475498115239627	0.000666666666666663	0.00112977921378567	0.00128387096774193
235	-Inf	-3	-2.95560588064155	-5	-7	-Inf	-8	-Inf	AZT/CAZ/CIP_CAZ:0/CHL:-2/TMP:0_-6	0.00233333333333333	0.00233333333333333	0.00258752327746741	0.00233333333333333	0.00224162011173184	0.00199999999999999	0.002	0.00202979515828678	0.00256610800744879	0.00251955307262569	0.00266666666666665	0.00297625698324021	0.0025572625698324	0.00233333333333333	0.00261405959031657	0.00299999999999999	0.00299999999999999	0.00299999999999999	0.00299999999999999	0.0029581589958159	0.00266666666666666	0.00266666666666666	0.00236871508379888	0.00194972067039105	0.00180241748024174	0.002	0.00199999999999999	0.00166666666666665	0.00152188081936684	0.00133333333333333	0.00133333333333333	0.00206787540678754	0.00233333333333333	0.0025718270571827	0.00266666666666665	0.00284823091247672	0.00233333333333333	0.00233333333333333	0.00233333333333333	0.00158240223463687
236	4.08746284125034	0.0223678130284545	0	3	-10	-Inf	-6	-Inf	AMP/AZT/CIP/TMP_AMP:-2/AZT:0/CAZ:0/CHL:-2_2	0.00583333333333332	0.00533333333333331	0.00533333333333331	0.00532728119180631	0.00499999999999999	0.00517712691771268	0.00533333333333331	0.00530264993026497	0.00466666666666665	0.00448044692737428	0.00460521415270017	0.004024208566108	0.00433333333333331	0.00433333333333331	0.00405260707635008	0.00369972067039105	0.00388128491620111	0.00366666666666665	0.00337709497206702	0.00362482566248255	0.00346025104602509	0.00366666666666665	0.00396503496503495	0.00394972067039105	0.00366666666666665	0.00344553072625696	0.00364013035381749	0.00372579143389198	0.0041447858472998	0.00433333333333331	0.00401766620176661	0.00333333333333331	0.00333333333333331	0.00357216014897577	0.00334263133426311	0.00333333333333331	0.00349465364946535	0.00366666666666665	0.00333472803347278	0.00266666666666665
237	3.16992500144231	-0.955605880641547	-1	2	-10	-Inf	-6	-Inf	AMP/AZT/CIP/TMP_AMP:-2/AZT:0/CAZ:0/CHL:-2_1	0.00591713221601489	0.00549813780260706	0.0050798514391829	0.00533333333333331	0.00524407252440724	0.00499999999999999	0.00499999999999999	0.00499068901303537	0.00457169459962754	0.00451396648044691	0.00440074384007437	0.00463040446304043	0.00389664804469273	0.0034776536312849	0.00388191538819153	0.00430679702048415	0.0037759181775918	0.00293909809390979	0.00266666666666665	0.00299999999999999	0.00288098558809855	0.00266666666666665	0.00295670391061451	0.00295810055865921	0.00266666666666665	0.00287942271880818	0.00299999999999999	0.0030506741050674	0.00319739292364989	0.00277870757787074	0.00205307262569831	0.00199999999999999	0.00199999999999999	0.00222998137802605	0.00264853556485354	0.00293249534450651	0.00251371455137144	0.00209497206703909	0.00167642956764294	0.00133333333333333
238	2.32192809488736	-1.91253715874966	-2	1	-10	-Inf	-6	-Inf	AMP/AZT/CIP/TMP_AMP:-2/AZT:0/CAZ:0/CHL:-2_0	0.00466666666666667	0.00483542538354254	0.00525418994413408	0.00532728119180633	0.005	0.005	0.005	0.005	0.005	0.005	0.00527188081936685	0.00564245810055866	0.00522361692236169	0.00441480446927375	0.00428072625698324	0.00436638733705772	0.00454795158286778	0.00433333333333333	0.00404376163873371	0.0039163179916318	0.0034602510460251	0.00345437616387337	0.00363170163170163	0.0037169459962756	0.004	0.004	0.00369320297951583	0.00360754189944134	0.00347811918063314	0.00343621973929236	0.00333333333333333	0.00333333333333333	0.00333333333333333	0.00309450651769088	0.003	0.00292411545623836	0.00266666666666666	0.00266666666666666	0.00299860529986053	0.003
239	1.58496250072116	-2.83007499855769	-3	0	-10	-Inf	-6	-Inf	AMP/AZT/CIP/TMP_AMP:-2/AZT:0/CAZ:0/CHL:-2_-1	0.00233333333333331	0.00233333333333331	0.00233333333333331	0.00179483037156703	0.00157942918686051	0.00133333333333333	0.00133333333333333	0.00133333333333333	0.00138610662358642	0.00217799352750807	0.00233333333333331	0.00214808831448571	0.00233333333333331	0.0022170166935918	0.00226806903991368	0.00266666666666665	0.00242918686052771	0.00199999999999999	0.00179341963322544	0.00202423263327947	0.00233333333333333	0.00135271943995691	0.000478729133010233	0.00125913978494623	0.00155231930960085	0.00106731287022079	0.001	0.00123570658036677	0.00166666666666666	0.00187129779213784	0.00199999999999999	0.0016532040926225	0.00133333333333333	0.00166666666666666	0.00166666666666665	0.00133333333333333	0.00107108239095315	0.0012532258064516	0.00123101777059773	0.00109800753904145
240	1	-3.67807190511264	-4	-1	-10	-Inf	-6	-Inf	AMP/AZT/CIP/TMP_AMP:-2/AZT:0/CAZ:0/CHL:-2_-2	0.00375232774674115	0.005	0.005	0.00400791433891993	0.00433333333333333	0.00433333333333333	0.00486219739292365	0.00466666666666667	0.00476908752327747	0.00518808193668529	0.00560707635009311	0.00430772811918063	0.00377746741154562	0.00353026070763501	0.00394925512104283	0.004	0.00387988826815643	0.00366666666666667	0.00366666666666667	0.004	0.00387104283054004	0.00345234774523477	0.00333333333333333	0.00366666666666667	0.00366666666666667	0.00322067039106145	0.0026913407821229	0.00239385474860335	0.00266666666666666	0.00266666666666666	0.00235006973500697	0.00233333333333333	0.00217945141794514	0.00223895862389586	0.00233333333333333	0.00225708972570897	0.00183867968386797	0.00216014897579143	0.00233333333333333	0.00183170618317062
241	0.584962500721156	-4.41503749927884	-5	-2	-10	-Inf	-6	-Inf	AMP/AZT/CIP/TMP_AMP:-2/AZT:0/CAZ:0/CHL:-2_-3	0.00233333333333333	0.00250279329608938	0.00266666666666666	0.002	0.002	0.002	0.002	0.00203351955307263	0.00266666666666666	0.0024788470478847	0.00233333333333333	0.00235890283589028	0.00266666666666666	0.00227336122733612	0.002	0.00140213854021385	0.00188035381750466	0.0018719739292365	0.002	0.00229003724394786	0.00212877731287773	0.00254748603351955	0.00296606229660622	0.00261499068901303	0.00233333333333334	0.00255586592178771	0.0023584729981378	0.00227289632728963	0.00185428305400373	0.00143561134356114	0.00101720130172013	0.00133333333333334	0.00133333333333334	0.00157182705718271	0.00166666666666666	0.00159088795908881	0.00149418874941888	0.00166666666666666	0.00166666666666668	0.001
242	0.321928094887362	-5	-6	-3	-10	-Inf	-6	-Inf	AMP/AZT/CIP/TMP_AMP:-2/AZT:0/CAZ:0/CHL:-2_-4	0.00158333333333333	0.000994871794871796	0.000156424581005586	7.44878957169471e-06	0.000333333333333338	0.000154562383612665	0	0.000333333333333338	0.000333333333333338	0.000520949720670391	0.000939944134078212	0.00102513966480447	0.00122253258845438	0.00139292364990689	0.0019487895716946	0.00313761041376104	0.00493156424581006	0.00723184357541899	0.00974581005586592	0.0138961824953445	0.0198558809855881	0.0278242677824268	0.0384157355679702	0.0517569832402235	0.0664077173407717	0.0827905027932961	0.101202048417132	0.1210529986053	0.140172477917248	0.160083798882682	0.182071129707113	0.20355369595537	0.224083682008368	0.240585774058577	0.251118549511855	0.256045560204556	0.25926359832636	0.261579608938547	0.261998140399814	0.256747559274756
243	0.169925001442312	-5.41503749927884	-7	-4	-10	-Inf	-6	-Inf	AMP/AZT/CIP/TMP_AMP:-2/AZT:0/CAZ:0/CHL:-2_-5	0.000333333333333338	0.000333333333333338	0.000333333333333338	0.000328690807799448	0	7.2280144832367e-18	0.000258019525801959	0.000685288640595899	0.00142830540037244	0.00220856610800745	0.00319851231985124	0.00507252440725245	0.00685009310986966	0.00951210428305401	0.0134095769409577	0.0191443202979516	0.0272436076243608	0.0376555090655509	0.0497991631799163	0.0642556950255695	0.0805699674569967	0.100014432029795	0.123445530726257	0.14968156424581	0.17661320316132	0.203616387337058	0.230432029795158	0.253765690376569	0.271411545623836	0.283308228730823	0.293389664804469	0.305417015341702	0.314886405959032	0.32257635009311	0.328430962343096	0.333738361266294	0.336862854486285	0.339858472998138	0.342598326359833	0.344636448163645
244	0.0874628412503394	-5.67807190511264	-8	-5	-10	-Inf	-6	-Inf	AMP/AZT/CIP/TMP_AMP:-2/AZT:0/CAZ:0/CHL:-2_-6	8.32171083217086e-05	0.000165039516503947	0.000506035283194055	0.000666666666666663	0.000577654149281408	0.000333333333333338	0.000848653667595174	0.00167644320297951	0.00209530450953044	0.00269459962756051	0.00379776847977684	0.00577545327754531	0.00859683426443202	0.0129348230912477	0.018512104283054	0.0266359832635983	0.0376871508379888	0.0520962343096234	0.0685699674569967	0.0879344490934449	0.112627560521415	0.140856810785681	0.171462756052142	0.202670385867039	0.231879888268156	0.258867968386797	0.281851024208566	0.299986033519553	0.310466294746629	0.318324022346369	0.327057182705718	0.335062761506276	0.341445221445221	0.345174337517434	0.348206415620642	0.352611731843575	0.357558659217877	0.361623430962343	0.365255230125523	0.368227336122734
245	4	-6	-Inf	-Inf	-10	1.02236781302845	-Inf	0.0443941193584534	AZT/CIP/GEN/TOB_AMP:-2/GEN:0/TOB:-1_2	0.00499999999999999	0.0046629422718808	0.00407914338919924	0.00366666666666665	0.00366666666666665	0.00348953974895396	0.00359590316573555	0.00366666666666665	0.00356610800744877	0.00351955307262568	0.00393816829381682	0.00430959031657354	0.00399999999999999	0.00380493482309123	0.00366666666666665	0.00369925512104282	0.00376350093109868	0.00312942271880818	0.00271042830540036	0.00299999999999999	0.00312709497206702	0.00333333333333331	0.00333333333333331	0.00299999999999999	0.00299999999999999	0.00299999999999999	0.00269320297951581	0.00227420856610799	0.00199999999999999	0.00223044692737428	0.00264900046490003	0.00266666666666665	0.00251350093109868	0.00257182705718269	0.00234264432029793	0.00225744878957168	0.00199999999999999	0.00199999999999999	0.00199999999999999	0.00166666666666665
246	3	-6	-Inf	-Inf	-10	0.0443941193584534	-Inf	-0.912537158749661	AZT/CIP/GEN/TOB_AMP:-2/GEN:0/TOB:-1_1	0.00957909604519775	0.00897740112994351	0.00812994350282487	0.00764077212806027	0.00733333333333334	0.00712635549269213	0.00670244821092279	0.00638841807909605	0.00681214689265537	0.00676379066478077	0.00601318267419962	0.00558274398868458	0.00550800376647834	0.00540160075329568	0.00526553672316385	0.00422017916077323	0.00379613935969868	0.00396092278719398	0.00333333333333334	0.0031918906176332	0.00323178185237424	0.00365536723163842	0.0032542372881356	0.00266101694915255	0.00233333333333334	0.003	0.00310734463276837	0.00293729372937294	0.00266666666666666	0.00233333333333334	0.00247006129184347	0.00243926553672317	0.00233333333333334	0.00181638418079096	0.00233333333333334	0.00233333333333334	0.002	0.00210357815442562	0.00233333333333334	0.00233333333333334
247	2	-6	-Inf	-Inf	-10	-0.912537158749661	-Inf	-1.83007499855769	AZT/CIP/GEN/TOB_AMP:-2/GEN:0/TOB:-1_0	0.00808321710832169	0.00833333333333332	0.00782729805013926	0.00699535747446609	0.00666666666666665	0.00683983286908076	0.00674233983286907	0.0063146853146853	0.0057619711761971	0.00599999999999998	0.00599999999999998	0.00564853556485354	0.00533333333333331	0.00514432029795156	0.00527429102742908	0.00499999999999998	0.00499999999999998	0.00499999999999998	0.00471734077173406	0.00403393770339375	0.00433333333333331	0.00433333333333331	0.00404329608938545	0.00404189944134076	0.00420577281191804	0.0042129242212924	0.00373649906890129	0.00361592178770948	0.00333333333333332	0.0031117318435754	0.00299999999999999	0.00339237563923756	0.00352234636871507	0.00333333333333331	0.0030181311018131	0.00319832402234635	0.00281961878196186	0.00276163873370576	0.0029902370990237	0.00292422129242212
248	1	-6	-Inf	-Inf	-10	-1.83007499855769	-Inf	-2.67807190511264	AZT/CIP/GEN/TOB_AMP:-2/GEN:0/TOB:-1_-1	0.00491678289167829	0.00416108007448789	0.00392085661080075	0.004	0.00390828677839851	0.00366666666666667	0.0039292364990689	0.00398510242085661	0.00356610800744879	0.00333333333333334	0.00333333333333334	0.00366666666666667	0.00377607076350093	0.004	0.004	0.00393482309124768	0.00333333333333334	0.0031294227188082	0.00328957169459963	0.00333333333333334	0.00320641562064157	0.003	0.00270204841713221	0.00294972067039106	0.00266666666666666	0.00288780260707635	0.00330679702048418	0.00360754189944134	0.00333333333333334	0.00310288640595904	0.003	0.00313500931098697	0.00366666666666667	0.00366666666666667	0.00269456066945606	0.00218156424581006	0.0018279869827987	0.002	0.00233193863319387	0.00233333333333334
249	0	-6	-Inf	-Inf	-10	-2.67807190511264	-Inf	-3.41503749927884	AZT/CIP/GEN/TOB_AMP:-2/GEN:0/TOB:-1_-2	0.000833333333333335	0.000164574616457464	0.000508379888268153	0.00134543761638733	0.0019082867783985	0.00166666666666666	0.00140372960372961	0.00168200836820083	0.00189944134078212	0.0014804469273743	0.00133333333333333	0.00202420856610801	0.00233333333333334	0.00233333333333334	0.00233333333333334	0.00230027932960894	0.00188128491620111	0.00166666666666666	0.00166666666666666	0.00162482566248256	0.00120641562064157	0.001	0.001	0.00133333333333334	0.00119758251975826	0.000778864059590314	0.000666666666666663	0.00105912476722533	0.00147811918063315	0.00189711359404097	0.00199999999999999	0.00159879125987912	0.00133333333333334	0.00133333333333334	0.0010092980009298	0.000590782122905023	0.000494653649465358	0.00091340782122905	0.00133193863319387	0.00141759776536313
250	-1	-6	-Inf	-Inf	-10	-3.41503749927884	-Inf	-4	AZT/CIP/GEN/TOB_AMP:-2/GEN:0/TOB:-1_-3	0.000750000000000008	0.001	0.000745810055865919	0.000654562383612659	9.17132216014911e-05	0.000333333333333338	0.000595903165735577	0.00133333333333334	0.00153445065176908	0.00218621973929236	0.00260483496048349	0.0033570763500931	0.00410428305400372	0.005780260707635	0.00773696461824953	0.0106308193668529	0.0148744769874477	0.0209292364990689	0.0293705772811918	0.0410892608089261	0.0559497907949791	0.0739776536312849	0.0954581005586592	0.121551210428305	0.149304974430497	0.17947625698324	0.21067644320298	0.243649441340782	0.274815176908752	0.303160148975791	0.326695025569503	0.339289632728963	0.344792830540037	0.34652580195258	0.347972067039106	0.351531191806331	0.353172013017201	0.352506517690875	0.353661087866109	0.357923184357542
251	-2	-6	-Inf	-Inf	-10	-4	-Inf	-4.41503749927884	AZT/CIP/GEN/TOB_AMP:-2/GEN:0/TOB:-1_-4	0.0133393770339377	0.000333333333333324	7.9143389199253e-05	0.000660614525139661	0.000516759776536303	0.000999999999999994	0.00152513966480446	0.0023631284916201	0.00330167597765362	0.00474487895716945	0.00723384472338446	0.0110465549348231	0.018078677839851	0.0279902234636871	0.0418254189944134	0.060792364990689	0.0847830540037244	0.112810986964618	0.144876163873371	0.179223152022315	0.214548882681564	0.250363086936309	0.287219739292365	0.324638733705773	0.355145048814505	0.372086126629423	0.380794049279405	0.383042830540037	0.386043761638734	0.387049348230912	0.391454672245467	0.394143389199255	0.397639664804469	0.401582402234637	0.407536494653649	0.411197858472998	0.413322640632264	0.414900372439479	0.416329149232915	0.418337057728119
252	-3	-6	-Inf	-Inf	-10	-4.41503749927884	-Inf	-4.67807190511264	AZT/CIP/GEN/TOB_AMP:-2/GEN:0/TOB:-1_-5	0.00191242937853107	0.00148870056497175	0.00106497175141243	0.000614804337576624	4.86114601177682e-18	0.000207156308851232	0.000631305987741641	0.00138841807909605	0.00239406779661016	0.00451438000942952	0.00761763319189062	0.012007072135785	0.0181440677966102	0.0273705799151344	0.0405719000471476	0.0584463276836158	0.0810277777777778	0.107793314500942	0.138720809792844	0.172478813559322	0.206104519774011	0.237220338983051	0.261818481848185	0.278431123648331	0.291723163841808	0.307154425612053	0.318911016949153	0.328374351720886	0.335002824858757	0.341128712871287	0.34674011299435	0.353171617161716	0.357197740112994	0.359858085808581	0.362826741996234	0.366305084745763	0.369425612052731	0.371770244821092	0.372582743988685	0.374137752703338
253	-4	-6	-Inf	-Inf	-10	-4.67807190511264	-Inf	-4.83007499855769	AZT/CIP/GEN/TOB_AMP:-2/GEN:0/TOB:-1_-6	0	0	0.000253481894150422	0.000671309192200553	0.00108913649025069	0.00133333333333333	0.00184865366759516	0.00303729603729603	0.00433333333333333	0.00487523277467411	0.00639702463970245	0.0102175732217573	0.015963687150838	0.0250586592178771	0.037443979544398	0.0535523012552301	0.074147113594041	0.100995350999535	0.13380660158066	0.169218038121804	0.204201117318436	0.23728870292887	0.27082635009311	0.307978584729981	0.342504881450488	0.366907355679702	0.38009217877095	0.387760111576011	0.394039106145251	0.398329608938547	0.39992050209205	0.399843793584379	0.401965549348231	0.403896648044693	0.405260808926081	0.405548417132216	0.411251046025105	0.41495530726257	0.417294281729428	0.419075778707578
254	0	-Inf	-6	-1	-4	-Inf	-0.955605880641547	-5	AMP/CAZ/CHL/TMP/TOB_CIP:0/TMP:-1_2	0.00399999999999999	0.00399999999999999	0.00366666666666667	0.00339741518578352	0.00291276252019385	0.00266666666666666	0.00238987614431879	0.00266666666666666	0.00299999999999999	0.00317799352750808	0.00300376952073237	0.00251881720430108	0.00263220247711362	0.00255035002692514	0.00233333333333333	0.00241949380721594	0.00242918686052773	0.00194507269789984	0.00187291330102316	0.00235756596661282	0.00284221863220247	0.00267312870220786	0.00252150537634409	0.00233333333333333	0.0018856526429342	0.00166666666666668	0.00141733979536888	0.00190199246095854	0.00233333333333333	0.00192407108239095	0.00133333333333334	0.00168012924071083	0.00232471728594507	0.00185783521809371	0.00195967741935484	0.00188924731182796	0.00166666666666666	0.00174636510500808	0.00153796445880453	0.00100000000000001
255	0	-Inf	-6	-1	-5	-Inf	-1.91253715874966	-5	AMP/CAZ/CHL/TMP/TOB_CIP:0/TMP:-1_1	0.00822078621432417	0.00736672051696283	0.00766666666666665	0.00712729234088457	0.00633333333333332	0.00609423801830909	0.00594336569579287	0.00587506731287021	0.0056402800215401	0.00497734627831714	0.00466666666666665	0.00514808831448572	0.00503392568659127	0.00443295638126008	0.00373182552504037	0.00266666666666665	0.00290468497576735	0.00338879913839524	0.00366666666666665	0.00399999999999999	0.00399999999999999	0.00367312870220785	0.00318793753365642	0.00299999999999999	0.00299999999999999	0.00273397953688744	0.00291585760517798	0.00290253096392029	0.00238709677419353	0.00266666666666665	0.0029773828756058	0.00284032258064515	0.00267475728155338	0.00238126009693052	0.00229354838709675	0.00233333333333331	0.00207108239095314	0.00199999999999999	0.00199999999999999	0.00166666666666665
256	0	-Inf	-6	-1	-6	-Inf	-2.83007499855769	-5	AMP/CAZ/CHL/TMP/TOB_CIP:0/TMP:-1_0	0.00399999999999999	0.00450627615062761	0.00576256983240223	0.00564245810055865	0.00414990689013035	0.00366666666666665	0.00392923649906889	0.00433333333333333	0.00423277467411545	0.00362756052141526	0.00306183170618316	0.00297625698324021	0.00288547486033518	0.00333333333333333	0.00333333333333333	0.00266666666666665	0.00266666666666665	0.00287057728119179	0.00299999999999999	0.00366666666666665	0.00353974895397488	0.00290875232774673	0.00236871508379887	0.00266666666666665	0.00280241748024173	0.0027788640595903	0.00266666666666665	0.00311824953445064	0.00352188081936684	0.00287243947858472	0.00235099953509995	0.00299999999999999	0.00299999999999999	0.00276150627615061	0.00266666666666665	0.00274255121042829	0.00316132031613202	0.00308659217877094	0.00266806136680612	0.00233333333333333
257	0	-Inf	-6	-1	-7	-Inf	-3.67807190511264	-5	AMP/CAZ/CHL/TMP/TOB_CIP:0/TMP:-1_-1	0.00258344955834496	0.00199674569967457	0.00166666666666666	0.002	0.00208901251738526	0.00233333333333334	0.00284865366759518	0.0029804469273743	0.00223802882380289	0.00163873370577282	0.0018651789865179	0.002	0.00189664804469274	0.00147765363128492	0.00133333333333334	0.00133333333333334	0.00144506517690876	0.00166666666666666	0.0019488609948861	0.002	0.002	0.002	0.00229003724394786	0.00233333333333334	0.00220577281191807	0.00157415155741516	0.000736499068901301	0.001	0.000863784286378428	0.000223463687150837	0	0.000666666666666663	0.000811188811188809	0.000769874476987445	0.000666666666666663	0.000265828677839855	0.000153165735567972	0.000333333333333338	0.000980474198047421	0.000666666666666663
258	0	-Inf	-6	-1	-8	-Inf	-4.41503749927884	-5	AMP/CAZ/CHL/TMP/TOB_CIP:0/TMP:-1_-2	0.001	0.001	0.001	0.000985102420856612	0.000333333333333338	0.000154562383612665	0.000528864059590313	0.000683426443202976	0.001	0.00118781961878196	0.00160661080074487	0.00164109716410971	0.00133333333333333	0.00133333333333333	0.00161552766155276	0.00166666666666666	0.00154672245467224	0.000922718808193663	0.000666666666666663	0.000709962756052138	0.001	0.000785847299813778	0.000666666666666663	0.000718735471873544	0.001	0.001	0.000691806331471132	0.000727103672710364	0.00114571694599627	0.00133333333333333	0.000701069270106923	0.000666666666666663	0.000666666666666663	0.000428172942817287	0.000333333333333324	0.000666666666666663	0.000505811250581119	0.000333333333333324	0.000997206703910615	0.00133333333333333
259	0	-Inf	-6	-1	-9	-Inf	-5	-5	AMP/CAZ/CHL/TMP/TOB_CIP:0/TMP:-1_-3	0.000815293484114161	0.000999999999999989	0.000430802369413029	0	0.000175551965535809	0.00138279569892473	0.00172330097087378	0.00179159935379644	0.00235971997845987	0.00284466019417474	0.00431825525040387	0.00511093161012384	0.00566666666666665	0.00735056542810985	0.00987722132471728	0.0134421109316101	0.0180453074433657	0.0238306451612903	0.0317184466019417	0.0426785137318255	0.0558976844372644	0.0681717824448034	0.082131394722671	0.0989978494623656	0.115347872913301	0.132044695745827	0.147857605177994	0.160994076467421	0.173826063543349	0.189033387183629	0.206503500269251	0.224077956989247	0.239732902530964	0.251897849462366	0.260029079159935	0.266552504038772	0.274529348411416	0.279813978494624	0.282950457727517	0.287009693053312
260	0	-Inf	-6	-1	-10	-Inf	-5.41503749927884	-5	AMP/CAZ/CHL/TMP/TOB_CIP:0/TMP:-1_-4	0.00133333333333334	0.00133333333333334	0.00106497175141243	0.000333333333333338	0.000333333333333338	0.000126177024482111	0.000297972654408302	0.000498587570621474	0.00118785310734464	0.00123620933521924	0.00133333333333334	0.00325412541254125	0.00604802259887006	0.0093889674681754	0.0126049033474776	0.0180353107344633	0.0254105461393597	0.0350621468926554	0.0457189265536723	0.057159604519774	0.0702250470809793	0.0849543314500942	0.102580858085809	0.120128349788434	0.137655367231638	0.155152071563088	0.174851694915254	0.194329090051862	0.213096986817326	0.231135313531353	0.246306497175141	0.258376237623762	0.270244821092279	0.283765676567657	0.295640301318267	0.306224105461394	0.314478342749529	0.319346516007533	0.324664309288072	0.328893276915844
261	0	-Inf	-6	-1	-11	-Inf	-5.67807190511264	-5	AMP/CAZ/CHL/TMP/TOB_CIP:0/TMP:-1_-5	0.0018513731825525	0.00136720430107526	0.000764135702746363	6.36461704422852e-05	8.77759827679029e-05	0.000572428648357561	0.00094336569579288	0.000666666666666663	0.000719439956919759	0.00151132686084142	0.0023257942918686	0.00359235325794292	0.00553096392030156	0.00803446418955304	0.0117469036079698	0.0175395799676898	0.0252815533980582	0.0351087775982768	0.047709746903608	0.0627913978494624	0.0791620893914917	0.0970942380183091	0.119209477652127	0.141589784946237	0.162265481960151	0.182307485191169	0.203789644012945	0.228500807754443	0.251065697361335	0.273079698438341	0.290943995691976	0.302111827956989	0.312784598815293	0.325370967741935	0.337376952073236	0.349225806451613	0.356813677975229	0.357666666666667	0.358590737749058	0.359148387096774
262	0	-Inf	-6	-1	-12	-Inf	-5.83007499855769	-5	AMP/CAZ/CHL/TMP/TOB_CIP:0/TMP:-1_-6	0.00233333333333331	0.00216503951650394	0.00149396471680593	0.000657381615598882	0	0	0	0.000675990675990672	0.00109530450953044	0.00133333333333331	0.00213110181311016	0.00373919107391909	0.00562011173184357	0.00851210428305399	0.013232450023245	0.0187844506517691	0.0261287773128777	0.0358603351955307	0.0481464435146443	0.0621878196187819	0.0774338919925512	0.0947959088795909	0.114255121042831	0.134635940409683	0.154328677839851	0.173794514179451	0.193955772811918	0.219559124767225	0.243567178056718	0.264085661080074	0.279405857740586	0.289083682008368	0.299851955307263	0.312462756052141	0.322916317991632	0.330278398510242	0.335988377498838	0.339048417132216	0.339333333333333	0.338075778707578
263	0	-Inf	-6	-1	-Inf	1.02236781302845	-1	-5	AMP/CAZ/CHL/GEN/TOB_GEN:0/TMP:-1_2	0.00591666666666667	0.00532820512820513	0.00448975791433893	0.00433333333333334	0.00433333333333334	0.00415456238361267	0.004	0.00396741154562384	0.00323137802607077	0.003	0.003	0.00294972067039106	0.00244413407821229	0.00286312849162011	0.003	0.00263226406322641	0.00245297951582868	0.0028719739292365	0.003	0.00258007448789572	0.00212877731287774	0.00211947931194793	0.00229934823091248	0.00205167597765363	0.00219618781961879	0.00177746741154562	0.00166666666666666	0.00245420734542074	0.00285448628544863	0.00266666666666666	0.00235053463505347	0.00226499302649931	0.00215341701534171	0.00257182705718271	0.00299023709902371	0.00274244537424454	0.00283914458391446	0.00266666666666666	0.00266666666666666	0.00275034867503487
264	0	-Inf	-6	-1	-Inf	0.0443941193584534	-2	-5	AMP/CAZ/CHL/GEN/TOB_GEN:0/TMP:-1_1	0.0052457627118644	0.00464406779661016	0.00433333333333333	0.00433333333333333	0.00433333333333333	0.00412635549269212	0.00370244821092278	0.00338841807909605	0.00381214689265537	0.00376379066478076	0.00333992467043314	0.0035011786892975	0.004	0.00399999999999999	0.00366666666666667	0.00366666666666667	0.00366666666666667	0.00337241054613935	0.00333333333333333	0.00333333333333333	0.00286976962858487	0.00298870056497175	0.00307909604519774	0.00333333333333333	0.00359322033898305	0.00398305084745762	0.00366666666666667	0.00346864686468647	0.00333333333333334	0.00295386064030132	0.00266666666666667	0.00312146892655367	0.00365157944365865	0.00359180790960452	0.00333333333333334	0.00307721280602637	0.003	0.00310357815442562	0.00313935969868174	0.003
265	0	-Inf	-6	-1	-Inf	-0.912537158749661	-3	-5	AMP/CAZ/CHL/GEN/TOB_GEN:0/TMP:-1_0	0.0174225941422594	0.00416108007448788	0.00366666666666665	0.00335148975791432	0.00433333333333331	0.00433333333333331	0.00380819366852885	0.0039851024208566	0.00376722532588453	0.00381378026070762	0.00393816829381682	0.00395251396648044	0.00322392923649905	0.00299999999999999	0.00328072625698322	0.00330074487895715	0.00311824953445064	0.00333333333333331	0.00304376163873369	0.00295815899581589	0.00279376163873369	0.00299999999999999	0.00329795158286776	0.0031824953445065	0.00219758251975824	0.00199999999999999	0.00261273826127381	0.00294087523277466	0.00252188081936683	0.00256378026070762	0.00266666666666665	0.00293249534450651	0.00266666666666665	0.00242783985102419	0.00233333333333331	0.00281843575418993	0.00333333333333331	0.00308659217877094	0.00233612273361225	0.00216852886405958
266	0	-Inf	-6	-1	-Inf	-1.83007499855769	-4	-5	AMP/CAZ/CHL/GEN/TOB_GEN:0/TMP:-1_-1	0	0	0	2.58945386064034e-05	0.000333333333333338	0.000126177024482111	0	0.000110169491525423	0.000812146892655365	0.00123620933521923	0.00133333333333333	0.00141725601131541	0.00149199623352164	0.00133333333333333	0.00102263083451202	0.00133333333333333	0.001129472693032	0.000999999999999987	0.000768505421970764	0.00133333333333333	0.00133333333333333	0.00101082862523539	0.000666666666666663	0.000836389280677008	0.00074011299435028	0.000632720414898629	0.000107815442561207	0.000333333333333338	0.00062234794908062	0.000953795379537954	0.000803672316384173	0.000999999999999987	0.00131826741996233	0.000591807909604518	0.000333333333333338	0.000589453860640299	0.000666666666666663	0.000563088512241053	0.000333333333333338	0.00090126939351199
267	0	-Inf	-6	-1	-Inf	-2.67807190511264	-5	-5	AMP/CAZ/CHL/GEN/TOB_GEN:0/TMP:-1_-2	0.000166666666666669	0.00100512820512821	0.000823091247672262	0.000666666666666677	0.000945996275605224	0.001487895716946	0.00106890130353818	0.00101629422718808	0.00143528864059591	0.00166666666666668	0.00193994413407822	0.00166666666666668	0.00155586592178772	0.00152979515828679	0.00166666666666668	0.00170106927010694	0.00235893854748604	0.00320530726256984	0.00333333333333334	0.00333333333333334	0.00333333333333334	0.00269177126917713	0.00233333333333334	0.00266666666666668	0.00252952115295212	0.00211080074487896	0.00169180633147115	0.0019395629939563	0.00166666666666668	0.00143575418994414	0.00101720130172013	0.00126499302649931	0.0011534170153417	0.00133333333333334	0.00165690376569039	0.00166666666666668	0.00182752208275221	0.00224627560521416	0.00266480706648072	0.00316736401673641
268	0	-Inf	-6	-1	-Inf	-3.41503749927884	-6	-5	AMP/CAZ/CHL/GEN/TOB_GEN:0/TMP:-1_-3	8.34498834498847e-05	0.000502793296089393	0.00092178770949722	0.00099255121042832	0.000573556797020493	0.000333333333333338	0.0005977653631285	0.00105027932960895	0.00230726256983242	0.00375127847512786	0.00597299813780263	0.00887122268712229	0.0124428904428905	0.0174198047419805	0.0246936685288641	0.0338944676894468	0.0450167597765363	0.0577751396648045	0.0727658286778399	0.0901517690875233	0.107870757787076	0.125875232774674	0.143574616457462	0.160452048417132	0.177897257089726	0.197014897579143	0.216510242085661	0.235598791259879	0.253599162011173	0.270215713621571	0.283483960948396	0.290956764295676	0.295587168758717	0.298813110181311	0.301931659693166	0.304378893537889	0.306310088331009	0.309462756052142	0.311993016759776	0.314251046025105
269	0	-Inf	-6	-1	-Inf	-4	-7	-5	AMP/CAZ/CHL/GEN/TOB_GEN:0/TMP:-1_-4	0.0117549976754998	0.001	0.000491620111731848	1.36258168001307e-17	0	0.000354253835425381	0.000929236499068901	0.00168156424581005	0.00220111731843575	0.00303910614525139	0.00469084146908414	0.00759450651769086	0.0125316573556797	0.019372905027933	0.0287374301675978	0.0417746741154562	0.0568482309124767	0.0740270018621974	0.0929432029795158	0.114301255230126	0.136560986964618	0.156227336122734	0.174776536312849	0.197683426443203	0.222540213854021	0.247047020484171	0.268985123198512	0.289736033519553	0.304400837988827	0.317222067039106	0.329154346815435	0.336075884543762	0.340225325884544	0.344293761638734	0.348573686657369	0.353016294227188	0.35662389586239	0.359480446927374	0.36	0.359494413407821
270	0	-Inf	-6	-1	-Inf	-4.41503749927884	-8	-5	AMP/CAZ/CHL/GEN/TOB_GEN:0/TMP:-1_-5	0.000666666666666663	0.000498372849837285	0.000333333333333338	0	0	0.000346332404828224	0.00118198700092851	0.00167599067599067	0.00209530450953045	0.00287523277467412	0.00439702463970246	0.00682984658298466	0.0109068901303538	0.0170689013035382	0.0262588454376164	0.0385411436541144	0.053024208566108	0.0703398419339842	0.0915718270571827	0.114165969316597	0.135934823091248	0.155409576940958	0.173224860335196	0.192824267782427	0.215320297951583	0.239164574616457	0.261482774674115	0.281232774674115	0.297072059507206	0.306875232774674	0.315776847977685	0.324826592282659	0.329243947858473	0.33114990689013	0.333242677824268	0.335075884543762	0.33876582867784	0.341336122733612	0.342323570432357	0.34427289632729
271	0	-Inf	-6	-1	-Inf	-4.67807190511264	-9	-5	AMP/CAZ/CHL/GEN/TOB_GEN:0/TMP:-1_-6	0.000500232450023252	0	0.000253017641597022	0.000671309192200553	0.000910987482614742	0.00066666666666667	0.000666666666666666	0.00135198135198134	0.00209530450953045	0.00269459962756051	0.00379776847977684	0.00577545327754531	0.00870018621973928	0.0136461824953445	0.0214267782426778	0.0332355679702048	0.0479242212924221	0.0650186219739292	0.0848503021850302	0.107866573686657	0.130411545623836	0.150742910274291	0.169428305400372	0.188260707635009	0.208172253258845	0.230803347280335	0.253482774674115	0.277000931098696	0.296674569967457	0.313867783985102	0.328099023709902	0.339691306369131	0.348886405959032	0.354966480446927	0.356945606694561	0.35673417132216	0.357917712691771	0.359715083798883	0.360970711297071	0.362560669456067
272	5.04439411935845	-Inf	-1.91253715874966	5.02236781302845	-10	-5	-Inf	-Inf	AMP/CAZ/CHL/CIP/GEN_AMP:-1/CAZ:-2/CHL:0_2	0.00458333333333332	0.00433333333333331	0.00433333333333331	0.00399394785847299	0.00348324022346367	0.00282287308228729	0.00266666666666665	0.00333333333333331	0.00333333333333331	0.00314711359404095	0.00299999999999999	0.00297625698324021	0.00266666666666665	0.00266666666666665	0.00294739292364989	0.00263361266294226	0.00221478382147836	0.00220391061452512	0.00233333333333331	0.00262482566248255	0.00233333333333331	0.00212104283054002	0.00199999999999999	0.00205027932960893	0.00233333333333331	0.002554469273743	0.00235986964618247	0.00227420856610799	0.00199999999999999	0.00199999999999999	0.00168433286843327	0.000932124593212448	0.000819832402234629	0.0017154811715481	0.00232402234636869	0.00218156424581004	0.00150534635053462	0.00108659217877095	0.001	0.00141759776536312
273	4.08746284125034	-Inf	-2.83007499855769	4.04439411935845	-10	-5	-Inf	-Inf	AMP/CAZ/CHL/CIP/GEN_AMP:-1/CAZ:-2/CHL:0_1	0.000828677839851026	0.00400744878957171	0.00466666666666668	0.00399071494893222	0.00342259414225942	0.00418750000000001	0.00492468619246863	0.00464804469273744	0.00371508379888268	0.00263873370577282	0.00206741050674105	0.00163040446304046	0.000689944134078213	0.000378026070763507	0.00121524872152488	0.00197346368715084	0.00166666666666668	0.00166666666666668	0.00166666666666668	0.00129939562993957	0.001	0.001	0.001	0.000333333333333338	0.000460715946071601	0.00130493482309126	0.00196508379888268	0.00161599256159927	0.00133333333333334	0.00155462575546258	0.0013598696461825	0.000940957694095772	0.000666666666666677	0.00112662942271882	0.00196373779637378	0.0025991620111732	0.00202742910274292	0.00142830540037245	0.00100976290097629	0.000590887959088805
274	3.16992500144231	-Inf	-3.67807190511264	3.08746284125034	-10	-5	-Inf	-Inf	AMP/CAZ/CHL/CIP/GEN_AMP:-1/CAZ:-2/CHL:0_0	0.00191208274565114	0.00166666666666666	0.00139821344616831	0.00133333333333333	0.00145009416195856	0.00187411598302687	0.00229802259887005	0.0022223789374706	0.00152098066949551	0.00156967984934085	0.00199387081565298	0.00199999999999999	0.00217491749174917	0.00233333333333332	0.00164359698681731	0.00133333333333333	0.00153737658674188	0.00166666666666666	0.00171798493408662	0.00199999999999999	0.00223210922787192	0.00233333333333333	0.00258709981167607	0.00233333333333331	0.00181282413955679	0.00164924670433143	0.00144114877589453	0.00146817538896746	0.00133333333333333	0.00137953795379537	0.00166666666666666	0.00166666666666666	0.00166666666666666	0.00166666666666666	0.00166666666666666	0.00166666666666666	0.00199999999999999	0.00189642184557437	0.00147241867043846	0.00161817325800375
275	2.32192809488736	-Inf	-4.41503749927884	2.16992500144231	-10	-5	-Inf	-Inf	AMP/CAZ/CHL/CIP/GEN_AMP:-1/CAZ:-2/CHL:0_-1	0.00308193668528863	0.00233333333333333	0.00182216014897578	0.0023254189944134	0.00199999999999999	0.00217877094972066	0.00259776536312848	0.00296648044692736	0.00233333333333333	0.00214525139664803	0.00172625698324021	0.000999999999999987	0.000999999999999992	0.00139385474860334	0.00138407821229049	0.00163179916317991	0.00157355679702047	0.00220548582054857	0.00233333333333333	0.00195629939562993	0.00166666666666665	0.00188098558809854	0.00199999999999999	0.00228119180633146	0.00186238958623894	0.00122067039106144	0.000999999999999987	0.00072718808193668	0.00114597861459785	0.00156471135940408	0.00166666666666665	0.000999999999999987	0.000999999999999994	0.00147791724779171	0.00199070199907019	0.00192375639237563	0.00134402603440259	0.00075325884543761	0.000998605299860531	0.00141748024174801
276	1.58496250072116	-Inf	-5	1.32192809488736	-10	-5	-Inf	-Inf	AMP/CAZ/CHL/CIP/GEN_AMP:-1/CAZ:-2/CHL:0_-2	0.000815053763440866	0.001	0.00109746903607971	0.000935918147549814	0.000666666666666677	0.000666666666666677	0.000666666666666677	0.000249865374259562	0.000333333333333338	0.000511326860841431	0.000996230479267637	0.00196284329563813	0.00233333333333334	0.00278298330640818	0.00326806903991371	0.00383898761443188	0.00480829294561119	0.00544318793753365	0.00620658036677454	0.00745449649973075	0.0104044157242865	0.0146085083467959	0.018453957996769	0.0238881720430108	0.0309341963322546	0.0385223478729133	0.0469294561120086	0.0552022653721683	0.0625196553581045	0.070274098007539	0.0779827956989247	0.0849343026386645	0.0915546580506193	0.0985672043010753	0.103601507808293	0.1061098546042	0.108453419493807	0.109746774193548	0.110924071082391	0.112431340872375
277	1	-Inf	-5.41503749927884	0.584962500721156	-10	-5	-Inf	-Inf	AMP/CAZ/CHL/CIP/GEN_AMP:-1/CAZ:-2/CHL:0_-3	0.00157909604519775	0.00115536723163844	0.000731638418079107	0.000307402168788312	0	0	0.00029755178907723	0.00111016949152543	0.00195762711864408	0.00256954266855258	0.0033201506591337	0.00391843470061292	0.00536534839924671	0.00785546139359699	0.011271186440678	0.0168104667609618	0.0244105461393597	0.0340621468926554	0.0451015514809591	0.0568189533239038	0.0684990583804143	0.080350728725905	0.0928813559322034	0.104745762711864	0.116090395480226	0.126040075436115	0.134940677966102	0.142766007532957	0.150246581801037	0.159774011299435	0.170768505421971	0.183042904290429	0.194593220338983	0.203680790960452	0.211146628948609	0.218097928436911	0.225623352165725	0.234220338983051	0.239606403013183	0.242139085337105
278	0.584962500721156	-Inf	-5.67807190511264	0	-10	-5	-Inf	-Inf	AMP/CAZ/CHL/CIP/GEN_AMP:-1/CAZ:-2/CHL:0_-4	0.00141678321678322	0.00132774674115456	0.000744878957169457	0.000674115456238357	0.00109310986964618	0.00115456238361267	0.000735567970204839	0	0.000102278010227803	0.00108379888268156	0.00275977653631285	0.00412784751278475	0.00677467411545624	0.0117504655493482	0.0190270018621974	0.0289976754997675	0.0413756983240223	0.0545698324022346	0.0691415270018622	0.0852686219739292	0.100378428637843	0.114614525139665	0.128247326824733	0.139395251396648	0.15001720130172	0.161676908752328	0.175195530726257	0.19284239888424	0.207475325884544	0.219674105067411	0.233714086471409	0.248066945606695	0.263269177126918	0.2751059972106	0.282520223152022	0.287197117619712	0.290125987912599	0.292072160148976	0.293329143389199	0.294251046025105
279	0.321928094887362	-Inf	-5.83007499855769	-0.415037499278844	-10	-5	-Inf	-Inf	AMP/CAZ/CHL/CIP/GEN_AMP:-1/CAZ:-2/CHL:0_-5	0.000245416078984489	0.000178217821782173	0.000601786553831683	0.001	0.001	0.0012074493163602	0.00133333333333333	0.00122237893747061	0.000666666666666663	0.00113935969868173	0.00296935407826496	0.00508628005657707	0.00755775577557754	0.0121186440677966	0.0199331450094162	0.0312951438000943	0.0439920075223319	0.0580047080979284	0.0727961393596987	0.0872015065913371	0.101689265536723	0.117911016949153	0.133371939736347	0.148110014104372	0.164149929278642	0.182030131826742	0.199302730696798	0.215153229608675	0.226560263653484	0.235155115511551	0.245621468926554	0.254432343234323	0.259834274952919	0.264008015087223	0.267327683615819	0.269613935969868	0.271359698681732	0.272103578154426	0.27272182932579	0.274139359698682
280	0.169925001442312	-Inf	-5.91253715874966	-0.678071905112638	-10	-5	-Inf	-Inf	AMP/CAZ/CHL/CIP/GEN_AMP:-1/CAZ:-2/CHL:0_-6	0.0002457627118644	0.00017796610169491	0.000601694915254221	0.001	0.000999999999999996	0.000999999999999996	0.001	0.00172175141242938	0.0024364406779661	0.0037086280056577	0.00596045197740111	0.010007072135785	0.0157947269303201	0.0249693540782649	0.0374361150400754	0.0519712806026365	0.0674133709981167	0.0834992947813822	0.100087694483734	0.118043785310734	0.136183145009416	0.15323352165725	0.169660066006601	0.187970850963799	0.20728813559322	0.224475247524752	0.235813088512241	0.24595527306968	0.258003771805752	0.26916501650165	0.276251412429379	0.281277227722772	0.285834274952919	0.288190677966102	0.290827439886846	0.293203389830508	0.294359698681732	0.295207156308851	0.295860640301318	0.296283968030089
281	0	-0.955605880641547	-Inf	-1	-10	1.02236781302845	-Inf	-5	AMP/AZT/CHL/CIP/GEN/TOB_AZT:-1/GEN:0_2	0.00591713221601489	0.00549813780260707	0.00533333333333333	0.00533333333333333	0.00524407252440725	0.0051736111111111	0.00533333333333333	0.00599999999999999	0.00590502793296088	0.00548603351955306	0.00480148768014876	0.00466666666666665	0.00456331471135939	0.00433333333333333	0.00378475127847513	0.00399999999999999	0.00422408182240818	0.00466666666666665	0.00438447233844723	0.00396606229660622	0.00366666666666667	0.0034622905027933	0.00362337057728119	0.00333333333333333	0.00320595072059507	0.00342551210428305	0.00366666666666667	0.00394932589493258	0.00353072625698324	0.00289074848907485	0.00266666666666667	0.003	0.003	0.003	0.00331520223152023	0.00293249534450652	0.00266666666666667	0.00266666666666666	0.00234309623430963	0.00207577870757787
282	0	-1.91253715874966	-Inf	-1	-10	0.0443941193584534	-Inf	-5	AMP/AZT/CHL/CIP/GEN/TOB_AZT:-1/GEN:0_1	0.00296344086021504	0.00393214862681744	0.00433333333333333	0.00406408185245018	0.00366666666666665	0.00342810985460419	0.00322006472491909	0.00287506731287021	0.00266666666666665	0.00248867313915856	0.00266289714593429	0.00314808831448572	0.00333333333333333	0.00266666666666666	0.00213052858683927	0.00266666666666666	0.00266666666666666	0.00227840603123317	0.00220658036677454	0.00202423263327947	0.00215778136779752	0.002	0.000521270866989776	0.000333333333333326	0.00111434735706581	0.00133333333333334	0.0012493268712978	0.00123570658036677	0.00143995691976305	0.002	0.00231075268817204	0.0016532040926225	0.00100861604738826	0.0014758064516129	0.00166666666666666	0.00111093161012385	0.00133333333333333	0.00150645161290322	0.000768982229402269	0.000715670436187396
283	0	-2.83007499855769	-Inf	-1	-10	-0.912537158749661	-Inf	-5	AMP/AZT/CHL/CIP/GEN/TOB_AZT:-1/GEN:0_0	0.00833333333333333	0.00799674569967458	0.0079196843082637	0.00766666666666668	0.00757765414928142	0.00733333333333334	0.00733333333333334	0.00700932400932402	0.0074286378428638	0.00802793296089386	0.00833333333333334	0.00831520223152023	0.00800000000000001	0.00781098696461826	0.00739199255121044	0.00700000000000001	0.00700000000000001	0.00700000000000001	0.00671780567178058	0.00706787540678755	0.00778584729981379	0.00779544397954441	0.00708659217877096	0.00629102742910275	0.00587243947858474	0.00566666666666668	0.00566666666666668	0.00600000000000001	0.00600000000000001	0.00555679702048418	0.00502649930264993	0.00472570897257091	0.00514432029795159	0.00556331471135942	0.00503626220362622	0.005	0.00515316573556798	0.0048563458856346	0.00434309623430963	0.00392422129242213
284	0	-3.67807190511264	-Inf	-1	-10	-1.83007499855769	-Inf	-5	AMP/AZT/CHL/CIP/GEN/TOB_AZT:-1/GEN:0_-1	0.00641678321678322	0.00649720670391062	0.0060782122905028	0.00600000000000001	0.00590689013035382	0.00530912476722533	0.00447113594040969	0.00468342644320298	0.00510242085661081	0.00514551371455138	0.005	0.00533333333333334	0.00522237762237763	0.005	0.005	0.00526452812645282	0.00466666666666667	0.004256052141527	0.00429096834264433	0.004	0.004	0.004	0.00429939562993957	0.004	0.00413714551371456	0.00433333333333334	0.00433333333333334	0.00378754067875407	0.00418761638733706	0.004	0.0036838679683868	0.00380334728033473	0.00433333333333334	0.00433333333333334	0.00336262203626221	0.00333333333333334	0.00349418874941888	0.00317411545623836	0.003	0.00233333333333334
285	0	-4.41503749927884	-Inf	-1	-10	-2.67807190511264	-Inf	-5	AMP/AZT/CHL/CIP/GEN/TOB_AZT:-1/GEN:0_-2	0.0012457627118644	0.000644067796610165	0.000333333333333324	2.58945386064023e-05	0.000333333333333324	0.000333333333333324	0.000333333333333324	0.000776836158192074	0.00162429378531072	0.00176379066478075	0.00166666666666665	0.00183451202263082	0.00268267419962334	0.00353013182674198	0.00440112994350281	0.00578595002357377	0.00748210922787192	0.00976553672316382	0.0132816173013634	0.0185054219707685	0.0244767277856135	0.0317966101694915	0.0418813559322034	0.0539152542372881	0.0664632768361582	0.0792429378531073	0.0937570621468926	0.108597359735974	0.124011770244821	0.140363465160075	0.159152758132956	0.178233050847458	0.197002828854314	0.213504237288136	0.223647807637907	0.22915065913371	0.237009416195857	0.247715630885122	0.255715630885122	0.260225988700565
286	0	-5	-Inf	-1	-10	-3.41503749927884	-Inf	-5	AMP/AZT/CHL/CIP/GEN/TOB_AZT:-1/GEN:0_-3	0.00124576271186441	0.00082203389830509	0.000398305084745769	0.000333333333333338	0.000333333333333338	0.000126355492692128	0	0.000165254237288136	0.0012909604519774	0.0026115040075436	0.00332674199623352	0.00475294672324375	0.00774670433145008	0.0122490583804143	0.0188531073446328	0.0295077793493635	0.0430607344632768	0.0576322975517891	0.0740498354489892	0.0911324846770391	0.108503055947344	0.125870056497175	0.143655367231638	0.162468926553672	0.183067796610169	0.204463276836158	0.223841807909604	0.23986798679868	0.251548493408663	0.258876647834275	0.265700612918435	0.271077683615819	0.274576143328619	0.278040960451977	0.280491749174917	0.283203389830508	0.284758945386064	0.287517890772128	0.290024482109228	0.28986252354049
287	0	-5.41503749927884	-Inf	-1	-10	-4	-Inf	-5	AMP/AZT/CHL/CIP/GEN/TOB_AZT:-1/GEN:0_-4	0.001	0.00082225365393682	0.000666666666666663	0.00035879302215935	0.000666666666666663	0.000459688826025453	3.57815442561196e-05	5.50070521861762e-05	0.000623762376237619	0.00170762711864407	0.00298019801980198	0.00525412541254126	0.00909604519774012	0.014710922787194	0.0236101694915254	0.0358472418670438	0.0504684557438795	0.0658874764595103	0.0823672316384181	0.0995988700564972	0.11693220338983	0.135169491525424	0.152734463276836	0.170606017865538	0.189283356907119	0.210847457627119	0.231604519774011	0.247940594059406	0.260080979284369	0.267868929750118	0.274974068835455	0.279607344632768	0.283844632768362	0.286340395480226	0.288170202734559	0.288178907721281	0.288768505421971	0.291540197461213	0.292581329561528	0.292715630885122
288	0	-5.67807190511264	-Inf	-1	-10	-4.41503749927884	-Inf	-5	AMP/AZT/CHL/CIP/GEN/TOB_AZT:-1/GEN:0_-5	0.000916666666666652	0.000497435897435884	7.82122905027912e-05	0.000333333333333324	0.000333333333333324	0.000154562383612659	0	0.000365921787709488	0.00120391061452513	0.00241713221601488	0.00354655493482308	0.00543389199255119	0.00777467411545622	0.0125540037243948	0.019693668528864	0.0296987447698745	0.0428542830540037	0.0581350093109869	0.0755116387337058	0.0949916201117318	0.114385867038587	0.13469270106927	0.155334729981378	0.176198789571695	0.1975430032543	0.220127560521415	0.24233426443203	0.261296606229661	0.275886564388656	0.287567970204842	0.295707577870758	0.300136680613668	0.302047419804742	0.303905160390516	0.305617852161785	0.30527289632729	0.307011622501162	0.307405493482309	0.307998140399814	0.308750348675035
289	0	-5.83007499855769	-Inf	-1	-10	-4.67807190511264	-Inf	-5	AMP/AZT/CHL/CIP/GEN/TOB_AZT:-1/GEN:0_-6	0.00189548022598869	0.00120056497175141	0.00139830508474576	0.00125553983969825	0.000333333333333324	0.000126355492692123	0.000297551789077205	0.00049858757062146	0.00162429378531073	0.00270862800565771	0.00430696798493408	0.00717256011315417	0.0121120527306968	0.0193695856873823	0.0297005649717514	0.0434068835454974	0.0590800376647834	0.0760645009416196	0.0946906440996709	0.114738802451674	0.135474576271186	0.155469675599436	0.174875706214689	0.196316384180791	0.217994350282486	0.237927392739274	0.25169538606403	0.261297551789077	0.269202263083451	0.278784369114878	0.285580858085809	0.289244224422442	0.291576271186441	0.294190677966102	0.296330975954738	0.297435028248588	0.300039548022599	0.301725047080979	0.30294538606403	0.303520980669496
290	0	-6	-2	5.02236781302845	-Inf	-Inf	0	-Inf	AMP/AZT/CHL_CAZ:-2/CHL:0/TMP:0_2	0.00566666666666667	0.00583519553072626	0.00574651810584958	0.00532404828226555	0.00475580315691736	0.0051733889661567	0.00559099350046425	0.00531471135940409	0.00466666666666667	0.00466666666666667	0.00493258949325895	0.00464853556485356	0.00422998137802607	0.00381098696461825	0.00366666666666667	0.00369320297951584	0.004	0.004	0.00371780567178057	0.004	0.004	0.0037954439795444	0.00366666666666668	0.00362476722532588	0.00320595072059508	0.00300000000000002	0.00300000000000002	0.00333333333333334	0.00333333333333334	0.00333333333333334	0.00333333333333334	0.00360762436076244	0.00333333333333334	0.0028733705772812	0.00298186889818689	0.00306750465549349	0.00302742910274292	0.0029050279329609	0.003	0.00284844258484427
291	0	-6	-3	4.04439411935845	-Inf	-Inf	-1	-Inf	AMP/AZT/CHL_CAZ:-2/CHL:0/TMP:0_1	0.00691242937853106	0.00631073446327683	0.00573163841807908	0.00530743879472693	0.00476741996233521	0.00412635549269212	0.00370244821092277	0.00333333333333333	0.00347881355932202	0.00390287600188589	0.00399999999999999	0.00366666666666665	0.00366666666666665	0.00366666666666665	0.00333333333333333	0.00322017916077321	0.00279613935969867	0.00237241054613935	0.0029228960977903	0.00433333333333333	0.00433333333333333	0.00272316384180789	0.00217514124293784	0.00166666666666665	0.00192655367231637	0.00231638418079095	0.00189265536723162	0.00186468646864685	0.00199999999999999	0.00228719397363464	0.00213672795851013	0.00233333333333333	0.002015087223008	0.00166666666666665	0.00183215464403582	0.00225612052730696	0.00266666666666665	0.00266666666666665	0.00227871939736345	0.00171563088512239
292	0	-6	-4	3.08746284125034	-Inf	-Inf	-2	-Inf	AMP/AZT/CHL_CAZ:-2/CHL:0/TMP:0_0	0.00533333333333333	0.00533333333333333	0.00533333333333333	0.00499999999999999	0.0049082867783985	0.00448953974895397	0.00433333333333333	0.0043486750348675	0.00456610800744879	0.00377467411545623	0.00306145251396647	0.003048417132216	0.00355695025569502	0.00294320297951582	0.00266666666666666	0.00303305400372438	0.00309623430962343	0.00246275605214152	0.00262290502793296	0.00337517433751743	0.00353974895397489	0.00312104283054003	0.00329836829836829	0.00405027932960893	0.00419758251975824	0.00377886405959031	0.00335986964618249	0.00294087523277466	0.00281145251396647	0.00299999999999999	0.00331566713156671	0.00333333333333333	0.00333333333333333	0.00333333333333333	0.00365736866573687	0.00325744878957169	0.00283867968386796	0.00241992551210428	0.0016694560669456	0.00199999999999999
293	0	-6	-5	2.16992500144231	-Inf	-Inf	-3	-Inf	AMP/AZT/CHL_CAZ:-2/CHL:0/TMP:0_-1	0.00708600650860063	0.00133333333333333	0.0015875232774674	0.00133333333333333	0.00124162011173184	0.00117712691771269	0.00107076350093109	0.000999999999999988	0.00110055865921788	0.00114711359404096	0.000999999999999987	0.001	0.000781191806331459	0.000138268156424577	0.000280726256983233	0.000699255121042826	0.000999999999999992	0.000999999999999992	0.000999999999999987	0.000999999999999999	0.000999999999999987	0.000999999999999996	0.00129795158286778	0.00133333333333333	0.0014690841469084	0.00188780260707634	0.00261273826127381	0.00272579143389198	0.0031447858472998	0.00402467411545623	0.00496466759646675	0.00606750465549348	0.00679283054003724	0.00804981378026071	0.009953509995351	0.0118943202979516	0.0134732682473268	0.0158137802607076	0.0186569037656904	0.0208389199255121
294	0	-6	-6	1.32192809488736	-Inf	-Inf	-4	-Inf	AMP/AZT/CHL_CAZ:-2/CHL:0/TMP:0_-2	0.00133333333333333	0.00133333333333333	0.00107914338919925	0.00132728119180632	0.00090828677839851	0.000489539748953968	7.03962703962685e-05	3.06834030683401e-05	0.000767225325884541	0.00137243947858473	0.00139478584729981	0.00133333333333333	0.00155276615527661	0.0023901303538175	0.00294739292364991	0.00309916201117319	0.00435614525139665	0.00540818224081823	0.00653538175046555	0.00862622036262204	0.0116820083682008	0.0154562383612663	0.0196503496503496	0.0234022346368715	0.0277029288702929	0.0339837057728119	0.0414958100558659	0.0493384543761639	0.0561717877094972	0.0622262569832402	0.0693486750348675	0.0762157136215714	0.0815046554934823	0.0872490689013035	0.0941752673175267	0.10054748603352	0.106279869827987	0.111207635009311	0.113993026499303	0.116835195530726
295	0	-6	-7	0.584962500721156	-Inf	-Inf	-5	-Inf	AMP/AZT/CHL_CAZ:-2/CHL:0/TMP:0_-3	8.33333333333346e-05	0.000333333333333338	0.000333333333333338	0.000333333333333338	0.000241620111731847	0	0	0.000682008368200833	0.001	0.001	0.001	0.00169040968342644	0.00221880819366852	0.00325186219739291	0.00478957169459962	0.0064986033519553	0.00882984658298465	0.0125763500931099	0.0177644320297951	0.0244616457461646	0.0329191073919107	0.0429739292364991	0.0534487895716946	0.0643072625698324	0.0754676894467689	0.0869706703910614	0.0985903165735568	0.109203910614525	0.119808193668529	0.129403165735568	0.137348675034868	0.145425383542538	0.154522811918063	0.164152022315202	0.173785847299814	0.183972998137803	0.194538354253835	0.203848230912477	0.211309623430962	0.217930633147114
296	0	-6	-8	0	-Inf	-Inf	-6	-Inf	AMP/AZT/CHL_CAZ:-2/CHL:0/TMP:0_-4	0.000148387096774196	0.000333333333333338	0.000450916936353831	0.000397415185783525	0.000246095853527202	1.38777878078145e-17	5.65428109854728e-05	0.000541531823085229	0.001	0.00117799352750809	0.00265158858373721	0.00440591397849462	0.0065288099084545	0.0101631663974152	0.0158182308522114	0.0248955304254173	0.0367452880990845	0.0505928917609047	0.0644415724286484	0.0787269789983845	0.0937932148626817	0.107498653742596	0.120962365591398	0.133367259019925	0.144848975188781	0.156572043010753	0.169937533656435	0.186373721055466	0.20386591276252	0.219191707054389	0.231929456112009	0.245188476036618	0.259083467959074	0.270034464189553	0.276889784946237	0.279665591397849	0.281380183091007	0.283572428648358	0.284564351103931	0.283666666666667
297	0	-6	-9	-0.415037499278844	-Inf	-Inf	-7	-Inf	AMP/AZT/CHL_CAZ:-2/CHL:0/TMP:0_-5	0.00183333333333334	0.00116410256410257	0.00125512104283054	0.000992551210428306	0.000573556797020483	0.000333333333333338	6.8901303538176e-05	0.000699255121042827	0.00174115456238362	0.00285428305400373	0.00354655493482309	0.00481750465549348	0.00788547486033519	0.013280260707635	0.020975791433892	0.0314342166434217	0.0455465549348231	0.0622895716945996	0.0804692737430168	0.100121508379888	0.120643421664342	0.14029009762901	0.157341247672253	0.174400372439479	0.191563923756392	0.210236499068901	0.230743016759777	0.250477917247792	0.266614132961413	0.280851024208566	0.29192050209205	0.298888423988842	0.304788005578801	0.311005578800558	0.31492189679219	0.316045560204556	0.317655044165504	0.319723929236499	0.32199070199907	0.324334728033473
298	0	-6	-10	-0.678071905112638	-Inf	-Inf	-8	-Inf	AMP/AZT/CHL_CAZ:-2/CHL:0/TMP:0_-6	0.000916782891678289	0.000330079033007901	0	4.64252553389031e-06	0.000333333333333324	0.000333333333333324	0.000590993500464247	0.00134265734265733	0.00195258019525802	0.00302793296089385	0.00466294746629475	0.00714504881450489	0.0108035381750465	0.0161685288640596	0.0251906090190609	0.0372355679702048	0.051812180381218	0.0692774674115456	0.0909302649930265	0.115668991166899	0.139769087523277	0.161152022315202	0.180094972067039	0.20013687150838	0.222143389199255	0.245164574616457	0.266587523277467	0.285442737430168	0.300100883310088	0.312540037243948	0.324231520223152	0.333278010227801	0.338821229050279	0.341023277467411	0.342909344490934	0.344067504655493	0.344486285448629	0.345620111731844	0.347294281729428	0.348303114830311
299	5	-Inf	0	5.02236781302845	-5	1.02236781302845	-6	-5	CHL/GEN/TMP/TOB_AMP:-1/CAZ:0/CHL:0/CIP:-1/GEN:0_2	0.00341713221601489	0.00366666666666666	0.00366666666666667	0.00366666666666665	0.00357322175732217	0.00315456238361266	0.00273556797020484	0.00301675977653632	0.00353817504655493	0.00381191806331471	0.00339292364990688	0.003	0.00288873370577281	0.00266666666666666	0.00266666666666666	0.00333333333333333	0.00321322160148975	0.00279451417945142	0.00266666666666666	0.00328963272896327	0.00287104283054004	0.00245234774523477	0.00263314711359404	0.00271880819366853	0.00286238958623896	0.00266666666666666	0.00235800744878957	0.00233333333333333	0.00233333333333333	0.00256471135940409	0.00235006973500697	0.00166666666666666	0.00182054858205486	0.00223895862389586	0.00168526266852626	0.00133333333333333	0.00165597396559739	0.00224674115456238	0.00200139470013947	0.00166666666666666
300	4	-Inf	-1	4.04439411935845	-6	0.0443941193584534	-6	-5	CHL/GEN/TMP/TOB_AMP:-1/CAZ:0/CHL:0/CIP:-1/GEN:0_1	0.0134916201117319	0.0185055865921788	0.0195069637883008	0.0196666666666667	0.0196666666666667	0.0194930555555556	0.0193333333333333	0.0183240223463687	0.0176201117318436	0.0164860335195531	0.0158014876801488	0.0146485355648536	0.0139199255121043	0.0131890130353818	0.0127847512784751	0.0118938547486034	0.0104425848442585	0.0101971176197118	0.0103333333333333	0.0098981868898187	0.00876197117619713	0.00772020484171323	0.00675325884543763	0.00629143389199256	0.00587261738726175	0.00524115456238362	0.00440316573556798	0.004	0.00413594040968343	0.00433333333333334	0.00402653631284917	0.00333333333333334	0.00333333333333334	0.00356331471135942	0.00429707112970712	0.00446834264432031	0.00454114365411437	0.00376163873370578	0.00301952580195258	0.00307577870757787
301	3	-Inf	-2	3.08746284125034	-7	-0.912537158749661	-6	-5	CHL/GEN/TMP/TOB_AMP:-1/CAZ:0/CHL:0/CIP:-1/GEN:0_0	0.00275423728813561	0.00264406779661019	0.00260169491525425	0.00264077212806028	0.00233333333333335	0.00212635549269214	0.00259510357815444	0.00238841807909606	0.00266666666666668	0.00266666666666668	0.00233992467043317	0.0020839226779821	0.00233333333333335	0.00233333333333335	0.00202259887005651	0.00233333333333335	0.00253719397363467	0.00207815442561207	0.00184626234132581	0.00114144271570016	0.00133333333333335	0.00197740112994352	0.00192090395480227	0.00149717514124295	0.00133333333333334	0.00233333333333334	0.00222598870056499	0.00160396039603961	0.00133333333333334	0.00162052730696799	0.00133333333333334	0.00156073446327685	0.001984912776992	0.00192514124293786	0.00150117868929751	0.00133333333333335	0.00102636534839926	0.00166666666666668	0.00166666666666668	0.00138229755178908
302	2	-Inf	-3	2.16992500144231	-8	-1.83007499855769	-6	-5	CHL/GEN/TMP/TOB_AMP:-1/CAZ:0/CHL:0/CIP:-1/GEN:0_-1	0.002	0.00217796610169491	0.00260169491525423	0.00233333333333333	0.00233333333333333	0.00274728901461574	0.00299999999999999	0.00266666666666665	0.00252118644067795	0.0028057520037718	0.00234651600753295	0.00249882131070248	0.002174670433145	0.00206826741996232	0.00235593220338982	0.00277982083922677	0.00299999999999999	0.00241148775894538	0.00233333333333333	0.00233333333333333	0.00233333333333333	0.00233333333333333	0.00284180790960451	0.00233333333333333	0.00181355932203388	0.00231638418079095	0.00199999999999999	0.0018019801980198	0.00166666666666666	0.00162052730696798	0.00133333333333333	0.00133333333333333	0.00196982555398396	0.00207485875706214	0.00216784535596416	0.002	0.00198681732580037	0.00166666666666666	0.00147269303201506	0.00161770244821092
303	1	-Inf	-4	1.32192809488736	-9	-2.67807190511264	-6	-5	CHL/GEN/TMP/TOB_AMP:-1/CAZ:0/CHL:0/CIP:-1/GEN:0_-2	0.000912429378531077	0.000488700564971759	6.49717514124304e-05	2.58945386064034e-05	0.000449623352165732	0.000666666666666677	0.000369114877589459	5.50847457627127e-05	0.000333333333333338	0.000333333333333338	6.59133709981179e-06	0.000417256011315423	0.000666666666666677	0.00119679849340867	0.00135593220338984	0.00144035832154645	0.00140772128060264	0.00196092278719398	0.00338457921955807	0.0040909948137671	0.00466666666666668	0.00531073446327685	0.00590395480225989	0.00717514124293787	0.00818644067796612	0.0097175141242938	0.0110960451977401	0.0127920792079208	0.0147763653483992	0.0176101694915254	0.0205638849599246	0.0241525423728814	0.0281824611032532	0.0322316384180791	0.0371537010843942	0.0420734463276836	0.0464651600753296	0.0508060263653484	0.0556610169491526	0.0607457627118644
304	0	-Inf	-5	0.584962500721156	-10	-3.41503749927884	-6	-5	CHL/GEN/TMP/TOB_AMP:-1/CAZ:0/CHL:0/CIP:-1/GEN:0_-3	0.000262711864406794	0.000822033898305097	0.000398305084745769	0	0.000232580037664787	0.000873644507307878	0.001	0.000666666666666677	0.000957627118644076	0.00156954266855258	0.00199340866290019	0.00275058934464876	0.00369868173258004	0.00512853107344632	0.00711299435028249	0.00957190004714756	0.0135758003766478	0.018825329566855	0.0259736718382699	0.0343036303630363	0.0432007522331923	0.0524180790960452	0.0633107344632768	0.0742429378531073	0.0851638418079096	0.0964406779661017	0.107242937853107	0.116627062706271	0.124239642184557	0.130738229755179	0.137794436586516	0.145881355932203	0.154683168316832	0.163497175141243	0.172141914191419	0.181045197740113	0.189583804143126	0.197116760828625	0.203048964218456	0.208696798493409
305	-1	-Inf	-6	0	-11	-4	-6	-5	CHL/GEN/TMP/TOB_AMP:-1/CAZ:0/CHL:0/CIP:-1/GEN:0_-4	0.00133333333333334	0.00133333333333333	0.0008221601489758	7.91433891992563e-06	0.000426778242677831	0.000845437616387342	0.00073556797020485	0.000683426443202976	0.00120484171322161	0.00204283054003725	0.00233333333333334	0.0030512104283054	0.00433426443202979	0.00704515828677839	0.0108258845437616	0.0151548117154812	0.0214953445065177	0.0298540213854021	0.0408251748251748	0.0523984193398419	0.0654064245810056	0.0792631334263133	0.0944599627560521	0.110824953445065	0.124932589493259	0.13612895716946	0.146383147113594	0.156906890130354	0.167941422594142	0.179941340782123	0.19344769874477	0.206328684332868	0.217847047884705	0.226634588563459	0.234490004649	0.239934449093445	0.24743049744305	0.25410800744879	0.258986052998605	0.261754067875407
306	-2	-Inf	-7	-0.415037499278844	-12	-4.41503749927884	-6	-5	CHL/GEN/TMP/TOB_AMP:-1/CAZ:0/CHL:0/CIP:-1/GEN:0_-5	0	0.000337517433751741	0.000412476722532591	0.000654562383612659	9.17132216014911e-05	0.000510460251046025	0.000666666666666663	0.000666666666666663	0.000666666666666663	0.00122532588454376	0.002209669920967	0.00373789571694599	0.00532309124767225	0.00842225325884544	0.0133161080074488	0.020360800744879	0.0297489539748954	0.0416545623836127	0.0552225325884544	0.0710488145048814	0.0888382147838215	0.107886405959032	0.126741154562384	0.144778398510242	0.16182519758252	0.177515363128492	0.193018156424581	0.209875698324022	0.227602886405959	0.243859869646182	0.258083682008368	0.269962343096234	0.279396648044693	0.28657740585774	0.291564245810056	0.295682960893855	0.299451882845188	0.301986964618249	0.302997210599721	0.302919459962756
307	-3	-Inf	-8	-0.678071905112638	-13	-4.67807190511264	-6	-5	CHL/GEN/TMP/TOB_AMP:-1/CAZ:0/CHL:0/CIP:-1/GEN:0_-6	0	0.00017796610169491	0.000333333333333336	0.000640772128060259	0.000217043314500936	0.00020697784064121	0.000630885122410543	0.00138841807909604	0.00195762711864406	0.0028057520037718	0.00365348399246704	0.00558745874587458	0.00908003766478342	0.0149077212806026	0.0222090395480226	0.0328349834983498	0.0459312617702448	0.0612208097928437	0.0787418899858956	0.0989306930693069	0.119922425952045	0.140779661016949	0.161717514124294	0.181293785310735	0.199841807909605	0.22016384180791	0.240604519774011	0.258524752475248	0.271459039548023	0.281635593220339	0.29094813767091	0.30044209039548	0.308076850542197	0.31449011299435	0.318822725129656	0.321613935969868	0.324785310734463	0.328495291902071	0.331303201506591	0.332284369114878
308	4.08746284125034	-6	-1.91253715874966	-Inf	-3.97763218697155	0	0	-5	AMP/AZT/CAZ/CIP/TOB_AMP:-2/CAZ:-2/CIP:0/GEN:-1/TMP:0_2	0.00291666666666667	0.0024979079497908	0.00207914338919927	0.00233938547486034	0.00266666666666668	0.00266666666666668	0.00240372960372961	0.00198465829846583	0.00156610800744879	0.00133333333333334	0.0016052141527002	0.00235754189944135	0.00255695025569504	0.00213826815642458	0.00171927374301676	0.00166666666666666	0.00166666666666666	0.00187057728119181	0.00228957169459964	0.00233333333333334	0.00220641562064157	0.00200000000000001	0.0017016317016317	0.00161638733705773	0.00133333333333334	0.00133333333333334	0.0016401303538175	0.00205912476722534	0.00233333333333334	0.00187243947858474	0.00135099953509996	0.00140120874012088	0.00181983240223464	0.00200000000000002	0.00232403533240354	0.0017425512104283	0.00183867968386797	0.00166666666666668	0.00133472803347281	0.00141759776536313
309	3.16992500144231	-6	-2.83007499855769	-Inf	-4.95560588064155	-1	-1	-5	AMP/AZT/CAZ/CIP/TOB_AMP:-2/CAZ:-2/CIP:0/GEN:-1/TMP:0_1	0.00499999999999999	0.00499999999999999	0.00474581005586591	0.00398789571694599	0.00324162011173183	0.00335425383542537	0.00392923649906889	0.00398465829846582	0.00366666666666665	0.00366666666666665	0.00312366341236633	0.00264292364990687	0.00244273743016759	0.00286173184357541	0.00328072625698322	0.00326722532588452	0.0025481171548117	0.0027411545623836	0.00357914338919925	0.00395815899581589	0.00353974895397488	0.00354562383612661	0.00307076350093109	0.00294972067039105	0.00280241748024174	0.00299999999999999	0.00269320297951581	0.00233333333333333	0.00233333333333333	0.00256378026070762	0.00298233379823337	0.00326545792654577	0.00284683426443202	0.00242817294281728	0.00233333333333333	0.00233333333333333	0.00249465364946535	0.00241992551210427	0.00233333333333333	0.002
310	2.32192809488736	-6	-3.67807190511264	-Inf	-5.91253715874966	-2	-2	-5	AMP/AZT/CAZ/CIP/TOB_AMP:-2/CAZ:-2/CIP:0/GEN:-1/TMP:0_0	0.00458321678321678	0.00399393939393939	0.00366666666666667	0.00334078212290502	0.00375977653631285	0.004	0.004	0.00403351955307263	0.00456424581005586	0.00395769409576941	0.00284683426443203	0.00266666666666666	0.00277762237762238	0.00319692737430167	0.00361552766155276	0.00396554934823092	0.00342677824267782	0.00279469273743017	0.00237569832402234	0.00262337057728119	0.00246211064621106	0.00245251396648044	0.00263272896327289	0.00271873547187355	0.00313714551371455	0.00355586592178771	0.00366666666666667	0.00321245932124593	0.00252094972067039	0.0021022780102278	0.002	0.00240167364016736	0.00251324965132496	0.00209483960948396	0.00167597765363128	0.00207577870757787	0.00233333333333333	0.00233333333333333	0.00200139664804469	0.002
311	1.58496250072116	-6	-4.41503749927884	-Inf	-6.83007499855769	-3	-3	-5	AMP/AZT/CAZ/CIP/TOB_AMP:-2/CAZ:-2/CIP:0/GEN:-1/TMP:0_-1	0.0020832171083217	0.00216503951650394	0.002	0.00165829846582984	0.000999999999999987	0.000826833797585878	0.0011819870009285	0.00135288640595902	0.00199999999999999	0.0018193668528864	0.00140074384007438	0.001	0.000896648044692723	0.000666666666666649	0.000941340782122903	0.001	0.000888268156424566	0.000863784286378422	0.001	0.00133333333333333	0.00145251396648044	0.00146211064621106	0.00133333333333333	0.00166666666666665	0.00166666666666666	0.00145374244537424	0.00133333333333333	0.00133333333333333	0.0014695490469549	0.00166666666666666	0.00135983263598326	0.000999999999999989	0.001	0.00123012552301255	0.00101813110181311	0.000932495344506504	0.000666666666666649	0.000666666666666649	0.00099023709902371	0.0014091120409112
312	1	-6	-5	-Inf	-7.67807190511264	-4	-4	-5	AMP/AZT/CAZ/CIP/TOB_AMP:-2/CAZ:-2/CIP:0/GEN:-1/TMP:0_-2	0.00621186440677965	0.00382203389830508	0.00339830508474576	0.0033074021687883	0.00311659614480488	0.00333333333333333	0.00363088512241054	0.00433333333333333	0.00433333333333333	0.00386091466289486	0.00399340866290018	0.00441725601131541	0.00449199623352165	0.00380320150659133	0.00366666666666667	0.00377982083922678	0.00379613935969868	0.00337241054613935	0.00299999999999999	0.00299999999999999	0.00323210922787193	0.00333333333333333	0.00333333333333333	0.0031638418079096	0.00299999999999999	0.00266666666666666	0.00266666666666666	0.00266666666666666	0.00266666666666666	0.00295386064030131	0.00266666666666666	0.00221122112211221	0.00263653483992467	0.00266666666666666	0.0025011786892975	0.00207721280602637	0.00233333333333333	0.00233333333333334	0.00213935969868173	0.00171522866572372
313	0.584962500721156	-6	-5.41503749927884	-Inf	-8.41503749927884	-5	-5	-5	AMP/AZT/CAZ/CIP/TOB_AMP:-2/CAZ:-2/CIP:0/GEN:-1/TMP:0_-3	0.00308368200836819	0.00199674569967456	0.00116063138347261	0.000333333333333324	0.000244320815948069	0.000173166202414109	0.000333333333333324	0.000666666666666663	0.000666666666666663	0.000847299813780259	0.00153184565318456	0.00196373779637378	0.00122998137802607	0.00118901303538175	0.00160800744878957	0.00133333333333333	0.00133333333333333	0.00133333333333333	0.0010511390051139	0.001	0.00123836126629423	0.00207577870757787	0.0032034450651769	0.00370897257089726	0.004	0.004	0.00429841713221601	0.00510148975791434	0.00580288238028824	0.00600000000000001	0.0069205020920502	0.00829521152952115	0.0101002331002331	0.0118172942817294	0.013278940027894	0.0150041899441341	0.0172523277467412	0.0197642956764296	0.0225983263598326	0.0262426778242678
314	0.321928094887362	-6	-5.67807190511264	-Inf	-9	-6	-6	-5	AMP/AZT/CAZ/CIP/TOB_AMP:-2/CAZ:-2/CIP:0/GEN:-1/TMP:0_-4	0.00118494623655914	0.000700592353257952	0.000430802369413038	0.000269251480883149	0.000420570813139478	0.000666666666666677	0.000943365695792883	0.000875067312870225	0.00143887991383953	0.00302265372168286	0.00399246095853528	0.00525901992460959	0.00749462365591399	0.0111631663974152	0.0165501618122977	0.0248093699515347	0.0364119547657512	0.0516989768443727	0.0715026968716289	0.0969326871297792	0.129973074851912	0.168136779752289	0.206177705977383	0.232960215053763	0.247963322545847	0.262576736672052	0.281281637049004	0.297714131607336	0.300213247172859	0.302970382337103	0.307864516129032	0.304959612277867	0.296531502423263	0.27977688172043	0.26528971459343	0.25966774367259	0.256759827679052	0.254573655913979	0.25671943995692	0.259480344641896
315	0.169925001442312	-6	-5.83007499855769	-Inf	-9.41503749927884	-7	-7	-5	AMP/AZT/CAZ/CIP/TOB_AMP:-2/CAZ:-2/CIP:0/GEN:-1/TMP:0_-5	0.000250116225011626	0	0.000253017641597033	0.000337975858867229	0.000666666666666663	0.000839832869080778	0.001	0.00101864801864801	0.00185727568572756	0.00287523277467412	0.00466294746629474	0.00749651324965132	0.0115735567970205	0.0177355679702048	0.0269255121042831	0.0396471408647141	0.0559162011173184	0.0763110181311018	0.101162715016271	0.130239888423989	0.158223463687151	0.186296141329614	0.213809124767225	0.242167828916783	0.269702979515829	0.291609483960948	0.306812849162011	0.318239757914339	0.329451882845188	0.336545623836127	0.342015341701534	0.347218967921897	0.35191061452514	0.354506517690875	0.356909344490934	0.360877560521415	0.367243482309125	0.374482566248257	0.377617852161785	0.379227336122734
316	0.0874628412503394	-6	-5.91253715874966	-Inf	-9.67807190511264	-8	-8	-5	AMP/AZT/CAZ/CIP/TOB_AMP:-2/CAZ:-2/CIP:0/GEN:-1/TMP:0_-6	0.00341806331471137	0.00182402234636872	0.000493036211699168	9.28505106778101e-06	0.000666666666666677	0.000666666666666677	0.00118270571827058	0.00169459962756053	0.002951582867784	0.00475046554934824	0.00726220362622037	0.0102538354253836	0.0166303538175047	0.026292364990689	0.0388363551836355	0.0569669459962756	0.0796187819618782	0.108662017666202	0.141473268247327	0.173511390051139	0.204711761971176	0.23857635009311	0.274609869646183	0.310432029795158	0.335781032078103	0.349709031657356	0.355879422718808	0.359405392840539	0.363026070763501	0.368540678754068	0.374321694599628	0.376940957694096	0.377821229050279	0.380943202979516	0.384503486750349	0.386139199255121	0.389682473268247	0.394288640595903	0.395980474198047	0.395666666666667
317	6.02236781302845	-6	-Inf	3	-4	-Inf	-6	-1	AMP/AZT/TMP_AMP:0/CHL:-2/CIP:0/TOB:-2_2	0.00291242937853108	0.00248870056497176	0.00179661016949152	0.00194813767090995	0.00145009416195858	0.00166666666666668	0.00166666666666668	0.00138841807909605	0.00166666666666668	0.00190287600188591	0.002	0.00175058934464876	0.002	0.00253088165959453	0.00202263083451202	0.00210640301318267	0.00187052730696799	0.00170574387947269	0.00194868173258004	0.00166666666666668	0.00166666666666668	0.0019891713747646	0.00133333333333334	0.00116361071932299	0.00125988700564972	0.001	0.000892184557438794	0.000865157944365864	0.00071092278719397	0.00133333333333334	0.00160734463276837	0.00177227722772278	0.00166666666666668	0.00140829797265442	0.0015009416195857	0.00133333333333333	0.00101318267419962	0.00133333333333334	0.00152758132956154	0.00195110484250118
318	5.04439411935845	-6	-Inf	2	-5	-Inf	-6	-2	AMP/AZT/TMP_AMP:0/CHL:-2/CIP:0/TOB:-2_1	0.00641655044165504	0.00666666666666667	0.00616063138347261	0.005	0.00491098748261475	0.00466666666666667	0.00389368616527391	0.00367599067599067	0.00409530450953045	0.00415270018621974	0.00373407717340772	0.00335146443514644	0.0035633147113594	0.00333333333333333	0.0030586592178771	0.003	0.003	0.003	0.003	0.00296606229660623	0.00254748603351955	0.00233333333333334	0.00233333333333334	0.00229102742910275	0.00200000000000002	0.00200000000000002	0.00200000000000002	0.00194925512104285	0.00166666666666668	0.00166666666666668	0.00197350069735009	0.00200000000000002	0.00200000000000002	0.00200000000000002	0.00200000000000002	0.00193249534450653	0.00166666666666668	0.0014281729428173	0.00133333333333335	0.00140911204091121
319	4.08746284125034	-6	-Inf	1	-6	-Inf	-6	-3	AMP/AZT/TMP_AMP:0/CHL:-2/CIP:0/TOB:-2_0	0.00283240223463687	0.00350186219739292	0.00366666666666667	0.00366202414113278	0.00342246982358402	0.00331988873435326	0.00325766016713091	0.00367599067599067	0.00390469549046954	0.00330540037243947	0.00273407717340771	0.00266666666666666	0.00266666666666666	0.00266666666666666	0.00266666666666666	0.00233333333333333	0.00233333333333333	0.00272756857275685	0.00271780567178056	0.00259879125987912	0.002	0.002	0.00229003724394786	0.00262476722532588	0.00233333333333333	0.0021205772811918	0.002	0.00205067410506741	0.00246927374301676	0.00244506517690875	0.00202649930264993	0.00133333333333334	0.00133333333333334	0.00133333333333334	0.00164853556485355	0.00180167597765363	0.00218038121803812	0.002	0.00167642956764297	0.00174244537424455
320	3.16992500144231	-6	-Inf	0	-7	-Inf	-6	-4	AMP/AZT/TMP_AMP:0/CHL:-2/CIP:0/TOB:-2_-1	0.000999999999999987	0.000999999999999987	0.000999999999999987	0.00102589453860639	0.00144978783592645	0.00166666666666666	0.00166666666666666	0.00138841807909605	0.00152118644067797	0.00180575200377181	0.00199999999999999	0.00216548797736917	0.00166666666666666	0.00193210749646392	0.00197736916548798	0.00155320150659134	0.00133333333333334	0.00133333333333333	0.00105091937765204	0.00147504708097929	0.00143455743879472	0.00133333333333333	0.00107920792079208	0.00116361071932298	0.000740112994350276	0.000666666666666663	0.000774482109227865	0.000999999999999987	0.000999999999999987	0.00137953795379538	0.00180367231638418	0.00177227722772277	0.00134839924670432	0.000999999999999987	0.00116548797736916	0.0015894538606403	0.00130696798493408	0.000563088512241053	0.000721280602636537	0.00156793606017865
321	2.32192809488736	-6	-Inf	-1	-8	-Inf	-6	-5	AMP/AZT/TMP_AMP:0/CHL:-2/CIP:0/TOB:-2_-2	0.00208286778398511	0.00233333333333334	0.00182636954503251	0.00133333333333334	0.00142246982358402	0.00184005563282337	0.00225766016713091	0.00266666666666666	0.00266666666666666	0.00266666666666666	0.00293258949325894	0.00231520223152022	0.00179329608938548	0.00133333333333334	0.00133333333333334	0.00130683403068341	0.001	0.001	0.00156438865643886	0.002	0.002	0.0017954439795444	0.00166666666666668	0.00133333333333334	0.00133333333333334	0.00112057728119181	0.000403165735567975	0.000333333333333326	0.000605214152700189	0.000778398510242093	0.000973500697350071	0.000666666666666674	0.000666666666666669	0.000666666666666677	0.000666666666666663	0	0.000152952115295214	0.000571694599627569	0.000666666666666663	0.000666666666666677
322	1.58496250072116	-6	-Inf	-2	-9	-Inf	-6	-6	AMP/AZT/TMP_AMP:0/CHL:-2/CIP:0/TOB:-2_-3	0.00133333333333333	0.00116480446927375	0.001	0.000333333333333338	0.000241620111731847	0.000177126917712694	0.000858472998137804	0.00133333333333334	0.00113221601489757	0.000666666666666663	0.000666666666666663	0.001	0.001	0.001	0.001	0.0013659217877095	0.00143016759776536	0.001	0.000710428305400369	0.00133333333333333	0.0012062383612663	0.000787540678754066	0.000666666666666663	0.00138361266294228	0.00180241748024174	0.00199999999999999	0.00199999999999999	0.00172579143389199	0.0021447858472998	0.00279422718808193	0.00299999999999999	0.0037345420734542	0.0044594972067039	0.00499999999999999	0.00564804469273743	0.00630353817504655	0.00765597396559739	0.00874022346368714	0.00933193863319386	0.0107546554934823
323	1	-6	-Inf	-3	-10	-Inf	-6	-7	AMP/AZT/TMP_AMP:0/CHL:-2/CIP:0/TOB:-2_-4	0	0.000168758716875867	7.9143389199253e-05	0.000333333333333324	0.000425046554934815	0.000666666666666663	0.000666666666666663	0.00101534170153417	0.00133333333333333	0.00114711359404097	0.001	0.00138081936685288	0.00221880819366853	0.00325186219739292	0.00450884543761639	0.00543249534450651	0.00716317991631799	0.0107057728119181	0.0157644320297952	0.022044630404463	0.0295383542538354	0.0389739292364991	0.0494487895716946	0.0625586592178771	0.0763561134356113	0.0911852886405959	0.108192271880819	0.127015363128492	0.14852886405959	0.169855679702048	0.189836355183636	0.205782891678289	0.221108472998138	0.233965132496513	0.242184357541899	0.247243947858473	0.25162389586239	0.255960893854749	0.256004184100418	0.257241620111732
324	0.584962500721156	-6	-Inf	-4	-11	-Inf	-6	-8	AMP/AZT/TMP_AMP:0/CHL:-2/CIP:0/TOB:-2_-5	0.00183333333333334	0.000994871794871796	0.000666666666666663	7.44878957169471e-06	0.000426443202979518	0.00120297951582867	0.00140223463687151	0.0013165969316597	0.00120391061452514	0.00185428305400372	0.00254655493482309	0.00374208566108007	0.00499906890130354	0.00645251396648045	0.00869273743016759	0.0116429567642957	0.0156494413407821	0.0210796089385475	0.0282374301675978	0.0379655493482309	0.0506587633658763	0.0646987447698745	0.0818719739292365	0.103227188081937	0.126405857740586	0.149016759776536	0.172567039106145	0.198595072059507	0.224336587633659	0.244826815642458	0.25786889818689	0.265418410041841	0.270481171548117	0.274669456066946	0.27565690376569	0.274030218503022	0.273	0.271768621973929	0.271997206703911	0.27392050209205
325	0.321928094887362	-6	-Inf	-5	-12	-Inf	-6	-9	AMP/AZT/TMP_AMP:0/CHL:-2/CIP:0/TOB:-2_-6	0.000583216783216781	0.000333333333333338	0.000333333333333338	0	9.31098696461839e-05	0.000512104283054004	0.000931098696461825	0.00105027932960894	0.0023072625698324	0.0045025569502557	0.00757960893854749	0.0123835425383543	0.0202177156177156	0.033756052141527	0.0516476057647606	0.0728026070763501	0.099489539748954	0.128987430167598	0.159574022346369	0.191290502793296	0.222090190609019	0.250562383612663	0.27663040446304	0.299739191073919	0.310350534635053	0.318004655493482	0.327371508379888	0.33351650395165	0.331041899441341	0.328818224081822	0.334006508600651	0.338615062761506	0.340386331938633	0.337997210599721	0.338953445065177	0.342303114830311	0.343655044165504	0.345231378026071	0.34964990689013	0.350165969316597
326	2	-Inf	-Inf	4.16992500144231	-Inf	-Inf	0.0874628412503394	-Inf	AMP/CHL/TMP_CHL:-1/TMP:0_2	0.00491678289167829	0.00449813780260708	0.00433333333333334	0.003993947858473	0.00357495344506518	0.00333333333333334	0.00359590316573557	0.00333333333333334	0.00313221601489758	0.00266666666666666	0.00266666666666666	0.00302374301675978	0.00333333333333334	0.00333333333333334	0.00333333333333334	0.00333333333333334	0.00333333333333334	0.0031294227188082	0.003	0.003	0.003	0.003	0.003	0.00294972067039106	0.00280241748024175	0.00277886405959032	0.00205307262569833	0.00139245810055866	0.0019562383612663	0.00233333333333334	0.00201766620176662	0.00240120874012088	0.00266666666666666	0.0024281729428173	0.00233333333333334	0.00233333333333334	0.00233333333333334	0.00233333333333334	0.00233333333333334	0.00275093109869646
327	2	-Inf	-Inf	3.32192809488736	-Inf	-Inf	-0.830074998557688	-Inf	AMP/CHL/TMP_CHL:-1/TMP:0_1	0.008702746365105	0.00863279569892473	0.00878459881529348	0.0084606256742179	0.00824555735056543	0.00800000000000001	0.00772330097087379	0.008	0.00828056004308023	0.00748867313915858	0.00700376952073236	0.00685191168551427	0.00636725901992461	0.00666666666666665	0.00666666666666667	0.00600000000000001	0.0062378640776699	0.00666666666666666	0.00666666666666667	0.00633333333333333	0.00633333333333333	0.00633333333333333	0.00618793753365644	0.00600000000000001	0.00588529886914378	0.00566666666666667	0.00541747572815534	0.00543080236941303	0.00533333333333333	0.00533333333333333	0.00531071620893915	0.00465268817204301	0.00433333333333333	0.00461827956989247	0.00470651588583737	0.00433333333333333	0.00433333333333333	0.00466666666666667	0.00489768443726441	0.00428387096774193
328	2	-Inf	-Inf	2.58496250072116	-Inf	-Inf	-1.67807190511264	-Inf	AMP/CHL/TMP_CHL:-1/TMP:0_0	0.00651827956989246	0.00603392568659127	0.00499999999999999	0.00473074851911684	0.00508723747980613	0.00557189014539579	0.00527669902912621	0.00458319870759288	0.00430694668820678	0.00417799352750809	0.00433333333333333	0.00399999999999999	0.004	0.00433333333333333	0.00433333333333333	0.00433333333333333	0.00433333333333333	0.00399999999999999	0.004	0.00402423263327947	0.00415778136779752	0.004	0.00366666666666667	0.00425913978494623	0.004	0.00320193861066236	0.00341733979536887	0.00366666666666667	0.0036133548734518	0.0037425955842757	0.004	0.00382660204631125	0.00301723209477652	0.003	0.00329348411416263	0.003	0.00273774905761982	0.003	0.00276898222940227	0.00195099623047927
329	2	-Inf	-Inf	2	-Inf	-Inf	-2.41503749927884	-Inf	AMP/CHL/TMP_CHL:-1/TMP:0_-1	0.00181505376344085	0.00199999999999999	0.00245126548196015	0.00266666666666666	0.00257942918686052	0.00209477652127086	0.00133333333333333	0.00112493268712977	0.00135971997845987	0.00166666666666666	0.00133710285406569	0.000518578352180931	0.000333333333333324	0.000449649973074854	0.000398597626752959	0.000666666666666663	0.00114162627894453	0.00110985460420031	0.00146008629989212	0.00197576736672051	0.00131556273559504	0.000346257404415729	0.000624124932687119	0.00129623655913978	0.000999999999999987	0.000467959073774896	0.000333333333333328	0.000569039913700106	0.000560043080236938	0.000204631125471185	0.000355913978494615	0.000493268712977915	8.61604738826039e-06	0.00033333333333333	0.000920301561658578	0.00055573505654281	7.10823909531513e-05	0.000746774193548381	0.000999999999999987	0.00128432956381259
330	2	-Inf	-Inf	1.58496250072116	-Inf	-Inf	-3	-Inf	AMP/CHL/TMP_CHL:-1/TMP:0_-2	0.000333333333333338	0.000842424242424248	0.00082216014897579	0.000666666666666663	0.000853556485355647	0.00133333333333334	0.00133333333333334	0.00064990689013035	0.000333333333333338	0.000709497206703913	0.00127374301675978	0.00128212290502794	0.000444134078212288	0	0.000565176908752324	0.00163179916317991	0.00145344506517691	0.0012556950255695	0.0012913752913753	0.00108740120874012	0.00166666666666666	0.00145234774523478	0.00133333333333334	0.00143761638733706	0.002	0.00244599627560521	0.00266666666666666	0.00215176908752328	0.00133333333333334	0.00133333333333334	0.00196652719665272	0.00206880520688051	0.00233333333333333	0.00233333333333333	0.0020092980009298	0.00174291027429102	0.00216132031613203	0.00233333333333334	0.0016694560669456	0.00175081357508135
331	2	-Inf	-Inf	1.32192809488736	-Inf	-Inf	-3.41503749927884	-Inf	AMP/CHL/TMP_CHL:-1/TMP:0_-3	0.00116689911668992	0.000498137802607084	7.91433891992563e-05	0.000333333333333338	0.000425046554934829	0.000489539748953982	0.000333333333333338	0.000696461824953455	0.00143389199255122	0.00148044692737431	0.000790330079033017	0	0.000109404096834266	0.000333333333333338	0.000333333333333338	0.000699255121042839	0.001	0.000796089385474867	0.000956238361266296	0.00133333333333334	0.00133333333333334	0.00133333333333334	0.00163128491620113	0.00205027932960894	0.0026048349604835	0.003	0.00330679702048418	0.00339245810055867	0.00381145251396649	0.00423044692737431	0.00464900046490006	0.00473417132216016	0.00530633147113595	0.00614432029795159	0.00665736866573688	0.00715176908752329	0.00798930729893074	0.00932029795158288	0.0106624825662483	0.0119194599627561
332	2	-Inf	-Inf	1.16992500144231	-Inf	-Inf	-3.67807190511264	-Inf	AMP/CHL/TMP_CHL:-1/TMP:0_-4	8.28677839851036e-05	0.000164804469273745	1.05533038204271e-17	4.6425255338905e-06	0.000422469823584036	0.000666666666666677	0.000666666666666677	0.000333333333333338	0.000333333333333338	0.000513966480446935	0.000666666666666677	0.000648535564853566	0.000436685288640598	0.000855679702048416	0.0015485820548582	0.00166666666666666	0.00166666666666666	0.00186378428637842	0.00256438865643886	0.00373454207345421	0.00469087523277467	0.00594700139470014	0.00778351955307262	0.00916759776536312	0.0105880985588098	0.0120637802607076	0.0138603351955307	0.0163040446304045	0.0190875232774674	0.0228826815642458	0.0267615062761506	0.0307466294746629	0.0343985102420857	0.0389664804469274	0.0437824267782427	0.0480125698324022	0.0539883774988378	0.0594320297951583	0.0635788005578801	0.0679851231985123
333	2	-Inf	-Inf	1.08746284125034	-Inf	-Inf	-3.83007499855769	-Inf	AMP/CHL/TMP_CHL:-1/TMP:0_-5	0.00175	0.001	0.00125418994413408	0.00132728119180634	0.000816573556797022	0.000156206415620644	0	0.000682008368200846	0.00110055865921788	0.00133333333333334	0.00133333333333334	0.00102420856610801	0.00144304974430498	0.00205679702048418	0.0020526070763501	0.00160055865921789	0.001	0.00120391061452514	0.00191247672253259	0.002	0.002	0.002	0.00259673659673661	0.00276722532588455	0.00333333333333334	0.00311219739292365	0.003	0.00311824953445066	0.00352188081936686	0.00287243947858474	0.00235099953509996	0.0028702928870293	0.00381983240223465	0.004	0.00432403533240354	0.00481843575418996	0.0056559739655974	0.00624674115456238	0.00699721059972107	0.00750186219739292
334	2	-Inf	-Inf	1.04439411935845	-Inf	-Inf	-3.91253715874966	-Inf	AMP/CHL/TMP_CHL:-1/TMP:0_-6	0.00133333333333333	0.000996275605214147	0.000413184772516241	4.64252553389031e-06	0.000422469823584022	0.00101344459898006	0.00159099350046425	0.00165735567970205	0.00123836126629422	0.001	0.001	0.00101813110181311	0.00143668528864059	0.00185567970204842	0.002	0.00233333333333333	0.00244537424453742	0.00286378428637843	0.00441097164109715	0.00646908414690841	0.00778584729981378	0.00861366806136681	0.0101601489757914	0.0125428305400372	0.0147642956764296	0.0174892923649907	0.0207206703910614	0.024072059507206	0.0274208566108007	0.0312160148975791	0.0360153417015342	0.0411008833100883	0.0462541899441341	0.0510931098696462	0.0554853556485356	0.0608775605214153	0.0663217108321711	0.0720037243947858	0.078186889818689	0.0837577870757787
335	-Inf	-5	0	5	-Inf	-1	-2	-4	AZT/TOB_CAZ:0/CHL:0/GEN:-2/TMP:-2_2	0.00333333333333332	0.00316457461645745	0.00274581005586592	0.00233938547486033	0.00266666666666665	0.00248953974895396	0.00207039627039627	0.0023486750348675	0.00266666666666665	0.00248044692737429	0.00233333333333333	0.00230912476722532	0.00199999999999999	0.00180493482309125	0.0019473929236499	0.00199999999999999	0.00188145048814505	0.0018705772811918	0.00228957169459962	0.00229149232914923	0.002	0.0017877094972067	0.00196503496503497	0.00171694599627559	0.00172849837284983	0.00133333333333333	0.00133333333333333	0.00166666666666666	0.00152188081936685	0.00133333333333333	0.00133333333333333	0.00166666666666666	0.00166666666666666	0.00190549348230912	0.00199999999999999	0.00233333333333333	0.00233333333333333	0.00208659217877095	0.00133612273361227	0.000915735567970191
336	-Inf	-5	-1	4	-Inf	-2	-3	-4	AZT/TOB_CAZ:0/CHL:0/GEN:-2/TMP:-2_1	0.0163694130317717	0.016	0.015430802369413	0.0144614970382337	0.0137544426494346	0.0137612903225807	0.014	0.014	0.0132541733979537	0.0119773462783171	0.0113371028540657	0.0115185783521809	0.0113333333333333	0.0114501884760366	0.011398492191707	0.0113333333333333	0.0118090614886731	0.011944623655914	0.0114600862998921	0.0113575659666128	0.0116666666666667	0.0116666666666667	0.0113333333333333	0.0110370967741935	0.0104372644049542	0.0105320409262251	0.011084142394822	0.0108616047388261	0.0106666666666667	0.0108712977921379	0.011	0.010652688172043	0.0100086160473883	0.00966666666666666	0.00966666666666666	0.00966666666666666	0.00992891760904684	0.0106666666666667	0.0104356488960689	0.01
337	-Inf	-5	-2	3	-Inf	-3	-4	-4	AZT/TOB_CAZ:0/CHL:0/GEN:-2/TMP:-2_0	0.0172547652254765	0.00699999999999999	0.00674581005586591	0.00633938547486033	0.00657495344506517	0.00633333333333333	0.00580819366852885	0.0059851024208566	0.00566666666666665	0.00566666666666665	0.00593816829381682	0.0056191806331471	0.00478119180633146	0.00452839851024207	0.0049473929236499	0.00563407821229049	0.00521508379888267	0.00499999999999999	0.00499999999999999	0.00491631799163179	0.00433333333333333	0.00454579265457925	0.00436871508379888	0.00461638733705772	0.00433333333333333	0.00411219739292364	0.00399999999999999	0.00472579143389198	0.00499999999999999	0.00476955307262569	0.00435099953509995	0.00433333333333333	0.00418016759776536	0.00376117318435753	0.00366666666666665	0.00366666666666665	0.00366666666666665	0.00366666666666665	0.0033347280334728	0.00341759776536312
338	-Inf	-5	-3	2	-Inf	-4	-5	-4	AZT/TOB_CAZ:0/CHL:0/GEN:-2/TMP:-2_-1	0.00350093109869646	0.00266294227188081	0.00233333333333333	0.00200464252553389	0.00224419684308263	0.002	0.00174233983286909	0.00133333333333334	0.00123836126629423	0.0011806331471136	0.00133333333333334	0.00133333333333334	0.00112662942271882	0.00085567970204843	0.000451417945141801	0.000973463687150851	0.00077870757787076	0.00100000000000001	0.00128219432821944	0.00163272896327291	0.00121415270018623	0.00100000000000001	0.00129003724394786	0.00129143389199256	0.00100000000000001	0.001	0.00100000000000001	0.00105067410506741	0.00133333333333334	0.00111173184357543	0.001	0.00133333333333334	0.00133333333333334	0.00110335195530726	0.00131520223152023	0.00140083798882682	0.00151371455137146	0.00109497206703912	0.00132357043235705	0.002
339	-Inf	-5	-4	1	-Inf	-5	-6	-4	AZT/TOB_CAZ:0/CHL:0/GEN:-2/TMP:-2_-2	0.00141678321678321	0.00132727272727273	0.000744769874476984	0.000348230912476714	0.001	0.001	0.000206703910614525	0.000333333333333324	0.000538175046554929	0.00118781961878196	0.00133333333333333	0.00166666666666666	0.00166666666666666	0.00166666666666666	0.0019488609948861	0.00233333333333333	0.00233333333333333	0.00253864059590316	0.00295763500931099	0.003	0.003	0.00257169459962756	0.00203393770339377	0.00254160855416085	0.00407810320781032	0.00511173184357542	0.00533333333333333	0.00572710367271037	0.0065828677839851	0.00802649930264993	0.00928172942817294	0.0110083682008368	0.0134072524407252	0.0163361227336123	0.0199162011173184	0.0237577870757787	0.0277810320781032	0.0325349162011173	0.037981843575419	0.0445885634588563
340	-Inf	-5	-5	0	-Inf	-6	-7	-4	AZT/TOB_CAZ:0/CHL:0/GEN:-2/TMP:-2_-3	0.000916201117318425	0.000666666666666663	0.000411080074487899	0.000325418994413413	0	0	0.000528864059590313	0.000666666666666663	0.000769087523277465	0.00156424581005587	0.00282122905027932	0.00371787709497205	0.00500093109869646	0.00790875232774674	0.0118258845437616	0.0179958158995816	0.0267895716945996	0.0372649930264993	0.0482004662004662	0.0608628544862854	0.0757714152700186	0.0906201766620176	0.10456052141527	0.116741154562384	0.127773593677359	0.137795623836127	0.148049813780261	0.157755121042831	0.1701920037192	0.184792364990689	0.201013947001395	0.217212459321246	0.231000929800093	0.241640632264063	0.251128777312878	0.260705718270572	0.267107856810786	0.269740223463687	0.270995815899582	0.270504881450488
341	-Inf	-5	-6	-1	-Inf	-7	-8	-4	AZT/TOB_CAZ:0/CHL:0/GEN:-2/TMP:-2_-4	0	0	0.000267983074753177	0.000692126355492701	0.000883709981167612	0.000252710985384256	0.000297551789077217	0.00083168782322521	0.00195709570957097	0.0032768361581921	0.00530033003300331	0.00934040546911834	0.0153027306967985	0.023036252354049	0.0347683615819209	0.0501989627534182	0.0692481167608286	0.0906346516007533	0.113796610169492	0.13738418079096	0.160841807909605	0.183079096045198	0.205841807909604	0.229642219087917	0.25165582272513	0.269576271186441	0.284090395480226	0.297940594059406	0.309792372881356	0.317685997171146	0.324324375294672	0.329031073446328	0.331573446327684	0.333973163841808	0.338326261197548	0.341894538606403	0.346190947666195	0.351620592383639	0.352418670438472	0.353421845574388
342	-Inf	-5	-7	-2	-Inf	-8	-9	-4	AZT/TOB_CAZ:0/CHL:0/GEN:-2/TMP:-2_-5	0.000851612903225819	0.000367259019924627	0.000235864297253647	0.000666666666666677	0.000738287560581584	9.93192245373474e-18	0.000226537216828482	0.00195853527194402	0.00269305331179323	0.00353398058252427	0.0053182552504039	0.00818470651588584	0.013552688172043	0.0231249326871298	0.0363754045307444	0.0539520732364028	0.07620732364028	0.102574044157243	0.130568500539374	0.157975228863759	0.183619816908993	0.208337102854066	0.237305331179321	0.268884946236559	0.296707659115426	0.314980613893376	0.32768282175552	0.338380798274002	0.338613354873452	0.338537964458805	0.342468817204301	0.345200323101777	0.349896607431341	0.355424731182796	0.360561658589122	0.363998384491115	0.367049003769521	0.369	0.369924071082391	0.372294022617124
343	-Inf	-5	-8	-3	-Inf	-9	-10	-4	AZT/TOB_CAZ:0/CHL:0/GEN:-2/TMP:-2_-6	0.00108333333333334	0.00133333333333334	0.0010782122905028	0.000985102420856612	0.000333333333333338	0.000154562383612665	0.000264432029795162	0.000699255121042827	0.00174115456238362	0.0034171322160149	0.00536638733705773	0.0082513966480447	0.0132169459962756	0.0211256983240223	0.0330279329608939	0.0489158530915853	0.0692472067039106	0.0947555865921788	0.125155959031657	0.157623836126629	0.189968851696885	0.222372384937238	0.254083798882682	0.285645716945996	0.316110646211065	0.338458100558659	0.350421787709497	0.357179451417945	0.362309623430962	0.366540037243948	0.369879590887959	0.373	0.372846582984658	0.374097629009763	0.376931659693166	0.380303114830311	0.381333333333333	0.38231843575419	0.382666666666667	0.383665271966527
344	-Inf	0.0443941193584534	-1	3	-5.83007499855769	1.04439411935845	-5	0.0874628412503394	AZT/CIP/GEN/TMP/TOB_AZT:0/CAZ:-1/CHL:-2/CIP:-2/GEN:0/TOB:-1_2	0.00358344955834494	0.00333333333333331	0.00308031569173629	0.0033379758588672	0.00366666666666665	0.00366666666666665	0.00366666666666665	0.00366666666666665	0.00347605764760575	0.00318063314711358	0.00306741050674104	0.00364853556485354	0.00333333333333331	0.00295530726256981	0.00294095769409576	0.00333333333333331	0.00322129242212922	0.00260521415270017	0.00261599256159924	0.00270060437006042	0.00288081936685287	0.00246211064621105	0.00233333333333331	0.00237523277467409	0.00253910614525138	0.00233333333333331	0.00203491620111731	0.00199999999999999	0.00186378428637841	0.00144506517690874	0.00133333333333333	0.00172570897257089	0.00199999999999999	0.00199999999999999	0.00199999999999999	0.00159916201117317	0.00118038121803812	0.00123836126629422	0.00133333333333333	0.00192422129242212
345	-Inf	-0.912537158749661	-2	2	-6.67807190511264	0.0874628412503394	-5	-0.830074998557688	AZT/CIP/GEN/TMP/TOB_AZT:0/CAZ:-1/CHL:-2/CIP:-2/GEN:0/TOB:-1_1	0.00233333333333334	0.00250186219739293	0.00266666666666666	0.00266061452513968	0.00233333333333334	0.00233333333333334	0.00233333333333334	0.00233333333333334	0.00223277467411546	0.002	0.002	0.00230959031657356	0.002	0.00180493482309125	0.00138594040968343	0.00136592178770949	0.00178491620111733	0.00179608938547486	0.00166666666666668	0.0020418410041841	0.0022062383612663	0.00178754067875407	0.00136871508379888	0.00161638733705774	0.00133333333333333	0.00133333333333334	0.00133333333333333	0.00127420856610801	0.00114478584729981	0.00133333333333333	0.00133333333333333	0.00106787540678754	0.00118016759776536	0.00171548117154812	0.002	0.00218156424581006	0.0013440260344026	0.000753258845437624	0.000666666666666677	0.000835195530726262
346	-Inf	-1.83007499855769	-3	1	-7.41503749927884	-0.830074998557688	-5	-1.67807190511264	AZT/CIP/GEN/TMP/TOB_AZT:0/CAZ:-1/CHL:-2/CIP:-2/GEN:0/TOB:-1_0	0.00142090395480225	0.00184463276836157	0.00173163841807908	0.00166666666666665	0.00166666666666666	0.00166666666666665	0.00166666666666666	0.00161158192090394	0.00118785310734463	0.001	0.001	0.00141725601131541	0.00166666666666666	0.00166666666666665	0.00166666666666666	0.00155320150659132	0.00133333333333333	0.00133333333333333	0.00133333333333333	0.00133333333333333	0.00133333333333333	0.00101082862523541	0.00107920792079208	0.00150305594734367	0.00166666666666665	0.00129938708156529	0.000774482109227865	0.000999999999999987	0.00128901461574728	0.001	0.00113700564971751	0.00133333333333333	0.00133333333333333	0.001	0.000834512022630833	0.000922787193973624	0.000679849340866286	0.000999999999999987	0.00138794726930319	0.00166666666666665
347	-Inf	-2.67807190511264	-4	0	-8	-1.67807190511264	-5	-2.41503749927884	AZT/CIP/GEN/TMP/TOB_AZT:0/CAZ:-1/CHL:-2/CIP:-2/GEN:0/TOB:-1_-1	0.00350023245002324	0.003	0.00274698235840297	0.00300464252553389	0.00333333333333333	0.00350649953574744	0.00340900649953574	0.00365734265734266	0.00333333333333333	0.00333333333333333	0.00359925615992561	0.00364853556485356	0.00333333333333333	0.00314432029795158	0.0032742910274291	0.00335986964618249	0.00355462575546257	0.00313594040968343	0.003	0.00296606229660623	0.00266666666666666	0.00287122268712227	0.00358007448789572	0.00366666666666667	0.00366666666666667	0.00387959088795909	0.00370158286778398	0.00333333333333333	0.0034695490469549	0.00366666666666667	0.00366666666666667	0.00366666666666667	0.00352234636871508	0.00333333333333333	0.00333333333333333	0.00366666666666667	0.00366666666666667	0.00342830540037243	0.00268619246861924	0.00266666666666666
348	-Inf	-3.41503749927884	-5	-1	-8.41503749927884	-2.41503749927884	-5	-3	AZT/CIP/GEN/TMP/TOB_AZT:0/CAZ:-1/CHL:-2/CIP:-2/GEN:0/TOB:-1_-2	0.00303607969843835	0.00236720430107528	0.00211793214862682	0.00233333333333334	0.00257889068389877	0.00209462365591398	0.00166666666666668	0.00145826602046312	0.001	0.00135598705501619	0.00232579429186861	0.00218524501884761	0.00170107526881721	0.002	0.0017318255250404	0.00133333333333334	0.00157119741100325	0.00205537634408602	0.00253991370010788	0.00233333333333334	0.00198222940226172	0.00133979536887453	0.0011453957996769	0.00133333333333334	0.00144803446418956	0.00219870759289177	0.001915857605178	0.00143080236941304	0.00166666666666668	0.00146203554119548	0.00166666666666668	0.00166666666666668	0.0013419493807216	0.00119086021505377	0.001	0.000999461497038244	0.00166666666666668	0.00191989247311828	0.00166666666666668	0.00195099623047927
349	-Inf	-4	-6	-2	-8.67807190511264	-3	-5	-3.41503749927884	AZT/CIP/GEN/TMP/TOB_AZT:0/CAZ:-1/CHL:-2/CIP:-2/GEN:0/TOB:-1_-3	0.005	0.00516969696969697	0.00507810320781032	0.00465921787709497	0.00433333333333333	0.004512104283054	0.00493109869646183	0.00533333333333333	0.00523091247672253	0.00481218038121804	0.00466666666666667	0.00497443049744305	0.00466666666666667	0.00446973929236499	0.0040511390051139	0.00366666666666667	0.00366666666666667	0.0038719739292365	0.00429096834264432	0.00429003724394785	0.004	0.00378584729981378	0.00366666666666667	0.00343747094374709	0.004	0.00422253258845437	0.00402513966480447	0.0038791259879126	0.0034790502793296	0.00366666666666667	0.00366666666666667	0.0032649930264993	0.003	0.003	0.003	0.00292422129242213	0.00266666666666666	0.00266666666666666	0.00299860335195531	0.0029163179916318
350	-Inf	-4.41503749927884	-7	-3	-8.83007499855769	-3.41503749927884	-5	-3.67807190511264	AZT/CIP/GEN/TMP/TOB_AZT:0/CAZ:-1/CHL:-2/CIP:-2/GEN:0/TOB:-1_-4	3.45006456674717e-18	1.38777878078145e-17	3.32448398738731e-18	0.001	0.0010891364902507	0.00115994436717664	0.00125766016713093	0.00200932400932401	0.00233333333333333	0.00215270018621974	0.00226592282659228	0.00268479776847977	0.00310335195530726	0.00333333333333333	0.00333333333333333	0.00371966527196653	0.00444506517690875	0.00466666666666667	0.0049488609948861	0.00566666666666667	0.00578584729981378	0.0062045560204556	0.00720344506517691	0.00770856610800745	0.00787261738726174	0.00766666666666667	0.00766666666666667	0.00833333333333333	0.00833333333333333	0.00855493482309125	0.00928033472803347	0.00994095769409578	0.00981098696461826	0.01	0.0109456066945607	0.0108016759776536	0.0111803812180381	0.0112383612662942	0.0110097629009763	0.0110757787075779
351	-Inf	-4.67807190511264	-8	-4	-8.91253715874966	-3.67807190511264	-5	-3.83007499855769	AZT/CIP/GEN/TMP/TOB_AZT:0/CAZ:-1/CHL:-2/CIP:-2/GEN:0/TOB:-1_-5	0.000333333333333338	0.00015536723163842	1.11727952690032e-17	0.000359227871939742	0.000550212164073558	0.000126177024482111	1.24056038112288e-17	0.000388418079096051	0.000666666666666677	0.000902876001885906	0.00165348399246704	0.00208392267798208	0.00215866290018832	0.00253088165959453	0.00268929750117869	0.00288653483992466	0.00287052730696798	0.00329384109073812	0.00443517208863743	0.00514171374764594	0.00533333333333333	0.00565583804143126	0.00731683168316831	0.00901222378937471	0.0107062146892655	0.0124351720886374	0.0150880414312618	0.0182523540489642	0.0216454502593116	0.0255544554455446	0.0310550847457627	0.0374158415841584	0.0440922787193974	0.0514971751412429	0.0601419141914191	0.06930131826742	0.078969868173258	0.0890263653483993	0.09984934086629	0.111568406205924
352	-Inf	-4.83007499855769	-9	-5	-8.95560588064155	-3.83007499855769	-5	-3.91253715874966	AZT/CIP/GEN/TMP/TOB_AZT:0/CAZ:-1/CHL:-2/CIP:-2/GEN:0/TOB:-1_-6	0.000416201117318438	0.000666666666666663	0.00015970287836583	4.6425255338905e-06	0.000600742804085428	0.00133333333333334	0.00159099350046425	0.00200932400932401	0.00242863784286377	0.00266666666666665	0.00293258949325894	0.00305439330543932	0.00431005586592178	0.00556703910614524	0.0062742910274291	0.00633333333333333	0.00644506517690875	0.00725801952580194	0.00851324965132495	0.0100339377033938	0.0106908752327747	0.0117424453742445	0.0128701117318436	0.0145009310986965	0.016303579730358	0.0181843575418994	0.0201587523277467	0.0229707112970711	0.0257541899441341	0.0293277467411546	0.0337085076708508	0.0383161320316132	0.0429208566108007	0.0477597765363128	0.0534128312412831	0.0600800744878957	0.0669335192933519	0.0738137802607076	0.0814811715481172	0.0895913528591353
353	6	0	-5	0	-5	-Inf	-Inf	-4	CAZ/CHL/TOB_AMP:0/AZT:0/CIP:-1_2	0.00341655044165505	0.00366666666666667	0.00341364902506963	0.003	0.00308901251738526	0.00333333333333333	0.00307567316620241	0.00266666666666668	0.00276197117619713	0.003	0.003	0.003	0.003	0.003	0.00245065176908753	0.00264016736401673	0.00266852886405959	0.00313621571362157	0.00328219432821943	0.0026327289632729	0.00233333333333334	0.00233333333333334	0.00233333333333334	0.002	0.00212756052141527	0.00212040911204091	0.00229841713221602	0.00238407821229051	0.0025304509530451	0.00211173184357543	0.00169316596931661	0.002	0.00214432029795159	0.00233333333333334	0.00233333333333334	0.00226582867783986	0.00184683426443204	0.0014281729428173	0.00133333333333334	0.00166666666666668
354	5	-1	-5	0	-6	-Inf	-Inf	-4	CAZ/CHL/TOB_AMP:0/AZT:0/CIP:-1_1	0.0031483870967742	0.00333333333333334	0.00333333333333334	0.00306408185245019	0.00333333333333334	0.00333333333333334	0.003	0.00320819848975189	0.00366666666666668	0.00348867313915859	0.00300376952073237	0.00233333333333334	0.00203446418955304	0.00266666666666668	0.00320280474649408	0.00324717285945073	0.00252504038772214	0.00194507269789984	0.00146042003231019	0.00104846526655897	0.0020177705977383	0.0020064620355412	0.00152150537634409	0.0016295099623048	0.00178101402373248	0.00226559139784947	0.00249865374259559	0.00176467420570814	0.00110662358642973	0.00146203554119548	0.00164458804523426	0.00150673128702209	0.00199138395261174	0.0021421647819063	0.00204032258064516	0.00188924731182796	0.00166666666666668	0.00158696822832527	0.00133333333333334	0.00104900376952073
355	4	-2	-5	0	-7	-Inf	-Inf	-4	CAZ/CHL/TOB_AMP:0/AZT:0/CIP:-1_0	0.00316643421664342	0.00383519553072626	0.004	0.00366061452513966	0.00333333333333334	0.00333333333333334	0.00359590316573557	0.00368156424581005	0.00389944134078212	0.00366666666666667	0.00366666666666667	0.004	0.00378119180633148	0.00294320297951583	0.00238594040968343	0.0023659217877095	0.00266666666666666	0.00287057728119181	0.00242085661080075	0.00229149232914924	0.00212691771269177	0.00212104283054004	0.002	0.00205027932960894	0.00219758251975826	0.002	0.002	0.00233333333333334	0.00233333333333334	0.00210288640595904	0.002	0.00193249534450652	0.00181983240223464	0.002	0.00264807066480706	0.00166666666666666	0.00166666666666666	0.00216014897579144	0.0016694560669456	0.00166666666666666
356	3	-3	-5	0	-8	-Inf	-Inf	-4	CAZ/CHL/TOB_AMP:0/AZT:0/CIP:-1_-1	0.00274988377498836	0.00299999999999999	0.00274698235840297	0.0029953574744661	0.0025776541492814	0.0019870009285051	0.0021819870009285	0.00267599067599066	0.00299999999999999	0.00318063314711359	0.00306741050674104	0.00298186889818688	0.00277001862197391	0.00281098696461824	0.00294095769409576	0.00302653631284915	0.00322129242212922	0.00299999999999999	0.00271734077173407	0.00299999999999999	0.00299999999999999	0.00238633193863319	0.00170996275605214	0.00141713221601489	0.00199999999999999	0.00221292422129241	0.00233333333333333	0.00266666666666666	0.00253045095304509	0.00211173184357542	0.00169316596931659	0.00139237563923756	0.00181098696461825	0.002	0.00168479776847977	0.00106750465549348	0.00133333333333333	0.00181005586592178	0.00167642956764295	0.00151510925151092
357	2	-4	-5	0	-9	-Inf	-Inf	-4	CAZ/CHL/TOB_AMP:0/AZT:0/CIP:-1_-2	0.00358344955834494	0.00299627560521413	0.0021582867783985	0.000993947858472985	0.000850093109869631	0.00151046025104601	0.00219180633147112	0.00202979515828677	0.00266666666666665	0.00266666666666665	0.00239516503951648	0.00199999999999999	0.00199999999999999	0.00219506517690874	0.00205260707635008	0.00199999999999999	0.00211824953445064	0.00212942271880818	0.00171042830540036	0.00166666666666665	0.00166666666666665	0.00166666666666665	0.00226256983240221	0.00233333333333331	0.00219758251975823	0.0017788640595903	0.00166666666666665	0.00139245810055864	0.00152188081936683	0.00156378026070762	0.00135099953509993	0.00133333333333331	0.00133333333333331	0.00157182705718269	0.00101862197392922	0.000590782122905023	0.000655973965597386	0.00124674115456236	0.00133333333333331	0.000666666666666649
358	1	-5	-5	0	-10	-Inf	-Inf	-4	CAZ/CHL/TOB_AMP:0/AZT:0/CIP:-1_-3	0.000666666666666663	0.000666666666666663	0.000666666666666663	0.000658298465829843	0	0.000173166202414116	0.000848653667595174	0.00100977653631285	0.00142863784286379	0.00238919925512104	0.00326592282659229	0.00366666666666667	0.00377001862197393	0.00475605214152701	0.00670670391061452	0.0102914923291492	0.0150074487895717	0.0212147838214784	0.0295927475592748	0.0401478382147838	0.0507895716945996	0.0629321245932125	0.0756578212290503	0.0868089260808926	0.0978556797020484	0.108536029753603	0.117933426443203	0.124761173184358	0.13158809855881	0.141316573556797	0.153538354253835	0.167969316596932	0.18358041958042	0.197364016736402	0.20539470013947	0.212476722532588	0.219036312849162	0.22681589958159	0.232863319386332	0.237682008368201
359	0	-6	-5	0	-11	-Inf	-Inf	-4	CAZ/CHL/TOB_AMP:0/AZT:0/CIP:-1_-4	8.75706214689417e-05	0.000155367231638434	1.38777878078145e-17	0.000307438794726949	9.03624319124642e-18	8.61718366001492e-18	0.000595103578154436	0.00105508474576272	0.00147881355932205	0.00213908533710515	0.00266007532956687	0.00400235737859501	0.00657203389830509	0.01065065913371	0.0167853107344633	0.0260551626591231	0.0377080979284369	0.0495725047080979	0.0624602726845322	0.077000942951438	0.0905185707569347	0.102683615819209	0.117276836158192	0.131090395480226	0.142310734463277	0.153824858757062	0.166864406779661	0.182722772277228	0.199255649717514	0.214809792843691	0.227828382838284	0.23833615819209	0.245758604431872	0.252639830508475	0.257158415841584	0.258333333333333	0.259745762711864	0.262080979284369	0.263775894538606	0.265186440677966
360	-1	-7	-5	0	-12	-Inf	-Inf	-4	CAZ/CHL/TOB_AMP:0/AZT:0/CIP:-1_-5	8.32171083217086e-05	0.000501627150162709	0.00117270194986072	0.00166202414113277	0.00133333333333333	0.00116016713091922	0.00099999999999999	0.000675990675990659	0.00109530450953045	0.0020558659217877	0.00319851231985121	0.00435146443514642	0.0050800744878957	0.00713407821229048	0.0107467411545624	0.0157838214783821	0.0231229050279329	0.0324583914458391	0.0441836355183635	0.058187819618782	0.0725996275605214	0.0866215713621571	0.100571229050279	0.114935843793584	0.126983240223464	0.137869363086936	0.1484604283054	0.159601955307263	0.170889353788935	0.184312849162011	0.198432357043236	0.211712226871223	0.223707635009311	0.234979515828678	0.245546722454672	0.253476722532588	0.257738826815642	0.259238493723849	0.26192189679219	0.266576011157601
361	-2	-8	-5	0	-13	-Inf	-Inf	-4	CAZ/CHL/TOB_AMP:0/AZT:0/CIP:-1_-6	0.000815293484114161	0.00129946236559139	0.00143080236941303	0.000461497038233703	0.000175551965535809	0.000905376344086021	0.00122006472491909	0.000458266020463105	0.000359719978459873	0.00102265372168284	0.00199246095853527	0.00359235325794292	0.00582795698924732	0.00893484114162629	0.0133484114162628	0.0209703823371029	0.0313754045307443	0.0434951612903226	0.0565776699029126	0.0700603123317178	0.0851265481960151	0.10046634356489	0.114156165858912	0.125480107526882	0.135408723747981	0.145320409262251	0.155598705501618	0.165994076467421	0.178319332256327	0.192525040387722	0.205186860527733	0.216501075268817	0.228775982767905	0.24275	0.254829833064082	0.261221324717286	0.263644588045234	0.264160215053763	0.264897684437264	0.266049003769521
362	0	0	-6	-1	-5	-0.912537158749661	-6	-Inf	AMP/CAZ/CHL/GEN/TMP_AZT:0/CIP:-1/GEN:-2_2	0.00533333333333333	0.00516457461645745	0.00474581005586591	0.00467271880819365	0.00509171322160148	0.00515620641562063	0.00473706293706292	0.0043486750348675	0.00466666666666665	0.00466666666666665	0.00439478584729981	0.00430912476722532	0.00389028358902835	0.00327653631284915	0.00299999999999999	0.00273277467411544	0.00345204841713221	0.00387075778707577	0.00371042830540036	0.00329149232914923	0.00299999999999999	0.00299999999999999	0.00329836829836829	0.00328305400372439	0.00286424918642491	0.00244553072625697	0.00233333333333333	0.00272579143389198	0.0031447858472998	0.00333333333333333	0.00333333333333333	0.00299999999999999	0.00284683426443202	0.00290549348230911	0.00267596466759645	0.00266666666666665	0.00250534635053462	0.00258007448789571	0.00266666666666666	0.00324906890130353
363	0	-1	-6	-1	-6	-1.83007499855769	-6	-Inf	AMP/CAZ/CHL/GEN/TMP_AZT:0/CIP:-1/GEN:-2_1	0.002	0.00183170618317062	0.00217270194986073	0.00233751743375175	0.00266666666666666	0.00266666666666666	0.00292432683379759	0.00266666666666666	0.00266666666666666	0.00284729981378026	0.00379776847977685	0.00433333333333334	0.00412662942271881	0.00347765363128492	0.00333333333333334	0.0036931659693166	0.00422346368715084	0.00466666666666667	0.00466666666666667	0.004	0.00388081936685289	0.00387122268712227	0.00370996275605214	0.00366666666666667	0.00366666666666667	0.00345374244537425	0.00303491620111732	0.003	0.003	0.00277839851024209	0.00328033472803348	0.00278475127847513	0.00318881118881119	0.00369037656903766	0.00305439330543933	0.00286499068901304	0.00263966480446928	0.00252301255230126	0.00200976290097629	0.00207577870757787
364	0	-2	-6	-1	-7	-2.67807190511264	-6	-Inf	AMP/CAZ/CHL/GEN/TMP_AZT:0/CIP:-1/GEN:-2_0	0.00074953445065178	0.00100000000000001	0.00100000000000001	0.000671309192200567	0.0010891364902507	0.00150672229949003	0.00140900649953575	0.00100932400932402	0.00133333333333334	0.00151396648044693	0.00140074384007439	0.00166666666666666	0.00177001862197394	0.002	0.002	0.00233333333333333	0.00244506517690875	0.00266666666666666	0.00238447233844724	0.00233333333333334	0.00257169459962757	0.003	0.00270996275605214	0.00266666666666666	0.00266666666666666	0.00245391061452513	0.00233333333333333	0.00238400743840074	0.00253072625698324	0.00233333333333333	0.00202649930264993	0.002	0.002	0.002	0.00168479776847977	0.00159916201117318	0.00148628544862855	0.00142830540037244	0.00165690376569037	0.00174244537424455
365	0	-3	-6	-1	-8	-3.41503749927884	-6	-Inf	AMP/CAZ/CHL/GEN/TMP_AZT:0/CIP:-1/GEN:-2_-1	0.00358333333333332	0.00333333333333331	0.00307821229050277	0.00332588454376162	0.00299999999999997	0.00299999999999997	0.00299999999999997	0.00333333333333331	0.00343528864059588	0.0038542830540037	0.00372672253258844	0.00330819366852884	0.00299999999999997	0.00339292364990687	0.00366666666666665	0.0038967921896792	0.00299999999999999	0.00279469273743015	0.00266666666666665	0.00233333333333331	0.00246211064621105	0.00266666666666665	0.00266666666666665	0.00261499068901302	0.00233333333333331	0.00233333333333332	0.00264152700186218	0.00272710367271035	0.00285448628544861	0.00266666666666665	0.00235053463505346	0.00233333333333331	0.00233333333333332	0.00257182705718269	0.0023430962343096	0.00199999999999999	0.00216085541608553	0.00257960893854747	0.00266666666666665	0.00216596931659691
366	0	-4	-6	-1	-9	-4	-6	-Inf	AMP/CAZ/CHL/GEN/TMP_AZT:0/CIP:-1/GEN:-2_-2	0.00283333333333334	0.0019958158995816	0.0014124767225326	0.00133333333333334	0.00124162011173185	0.001	0.001	0.00203068340306834	0.00276722532588455	0.00281378026070764	0.00212366341236634	0.00166666666666668	0.00166666666666668	0.00147160148975792	0.00133333333333334	0.00136638733705773	0.00154811715481172	0.00133333333333334	0.00133333333333334	0.00166666666666668	0.0015397489539749	0.00112104283054004	0.000404096834264437	0.000333333333333338	0.000604834960483499	0.001	0.000693202979515838	0	0.000144785847299816	0.000563780260707643	0.000350999535099959	0.000265457926545797	0	0	0.00032402234636872	0.00107588454376164	0.00149465364946537	0.00166666666666668	0.00133472803347281	0.00133333333333334
367	0	-5	-6	-1	-10	-4.41503749927884	-6	-Inf	AMP/CAZ/CHL/GEN/TMP_AZT:0/CIP:-1/GEN:-2_-3	0	0	0.00021540118470651	0	0.000175551965535809	0.000905761981690899	0.000610032362459542	0.000541733979536882	0.00138610662358642	0.00182200647249191	0.00166666666666666	0.00196284329563812	0.00233333333333333	0.00245018847603661	0.00320301561658589	0.00358036677454153	0.00357135164243402	0.00416639741518579	0.00520678513731825	0.00600000000000001	0.00635110393107162	0.00764728056004307	0.0107269789983845	0.0131478494623656	0.0155842757135164	0.0197275175013463	0.023673139158576	0.0284970382337103	0.0343655913978495	0.0406602046311255	0.0480963920301562	0.0574731182795699	0.0674967637540453	0.0781394722670975	0.0893784946236559	0.0997817204301075	0.10964943457189	0.118697361335487	0.127399569197631	0.137569892473118
368	0	-6	-6	-1	-11	-4.67807190511264	-6	-Inf	AMP/CAZ/CHL/GEN/TMP_AZT:0/CIP:-1/GEN:-2_-4	0.0011668991166899	0.000498372849837285	8.03156917363057e-05	1.74198173319847e-19	1.01718973222785e-17	0.000173166202414116	0.000848653667595174	0.001	0.00109530450953045	0.00187523277467412	0.00313110181311018	0.00442398884239888	0.00672346368715083	0.0104124767225326	0.0152960893854748	0.0222231520223152	0.0319068901303538	0.0450353324035332	0.0592612738261274	0.0753914458391446	0.0936256983240223	0.114152022315202	0.133965083798883	0.153110181311018	0.171711359404097	0.192220362622036	0.215308193668529	0.236051675977654	0.254645746164575	0.269646182495344	0.283152022315202	0.293653184565318	0.305379953379953	0.316419804741981	0.324988842398884	0.329206703910614	0.332711824953445	0.335287308228731	0.337931659693166	0.340636448163645
369	0	-7	-6	-1	-12	-4.83007499855769	-6	-Inf	AMP/CAZ/CHL/GEN/TMP_AZT:0/CIP:-1/GEN:-2_-5	0.000250349650349651	0.0013389199255121	0.00166666666666666	0.00134078212290503	0.00166666666666666	0.00166666666666666	0.00166666666666666	0.00240037243947859	0.00387150837988827	0.00508461180846118	0.0064864990689013	0.00997350069735007	0.0158857808857809	0.0254463040446304	0.0383100558659218	0.0534105067410507	0.0710507448789572	0.090110800744879	0.109384543761639	0.128991620111732	0.147870757787076	0.165232774674115	0.182874012087401	0.202583798882682	0.223523942352394	0.244237430167598	0.263535381750466	0.278844258484426	0.287706703910614	0.292874941887494	0.297477452347745	0.301213389121339	0.304100418410042	0.306430962343096	0.307970711297071	0.3088940027894	0.309988377498838	0.310825884543762	0.311663873370577	0.31250069735007
370	0	-8	-6	-1	-13	-4.91253715874966	-6	-Inf	AMP/CAZ/CHL/GEN/TMP_AZT:0/CIP:-1/GEN:-2_-6	0.000333333333333338	0.000164804469273745	1.05533038204271e-17	0.000333333333333338	0.00051160631383473	0.0011733889661567	0.00159099350046425	0.00134264432029796	0.00185661080074488	0.00287523277467411	0.00413110181311018	0.00538772663877266	0.00705679702048417	0.0105567970204842	0.0161143654114365	0.0228905959031657	0.0323584379358438	0.0446410971641097	0.0597233844723384	0.0765271966527197	0.0957206703910615	0.117046025104602	0.139662011173184	0.159885474860335	0.179114365411437	0.199637802607076	0.221482774674115	0.244403068340307	0.265512104283054	0.280869646182495	0.292617852161785	0.308264528126453	0.327116387337058	0.343129422718808	0.354213389121339	0.362012569832402	0.367682473268247	0.371811918063315	0.373637377963738	0.372333333333333
371	1	-Inf	-5	5	-Inf	1.04439411935845	-Inf	0	AMP/CAZ/GEN_CHL:0/GEN:0/TOB:-1_2	0.00424999999999999	0.004	0.00425418994413407	0.00433333333333333	0.00442504655493482	0.00466666666666665	0.0044037296037296	0.00401534170153416	0.00433333333333333	0.00433333333333333	0.00378957169459963	0.00399999999999999	0.00410971641097164	0.00413826815642457	0.00399999999999999	0.0040330540037244	0.00433333333333333	0.00412924221292421	0.00371042830540037	0.0029581589958159	0.00266666666666667	0.00287895716945996	0.003	0.003	0.00313575081357509	0.00311219739292365	0.00269320297951584	0.00272579143389199	0.00314478584729982	0.00310288640595904	0.00331566713156671	0.00340120874012087	0.00336033519553073	0.00323882681564245	0.0030092980009298	0.00292411545623836	0.00250534635053464	0.00258007448789573	0.0023347280334728	0.00258240223463688
372	1	-Inf	-5	4	-Inf	0.0874628412503394	-Inf	-1	AMP/CAZ/GEN_CHL:0/GEN:0/TOB:-1_1	0.012583449558345	0.0114906890130354	0.00964990689013037	0.00832728119180634	0.00781657355679703	0.00715620641562065	0.00752513966480447	0.00765176908752328	0.00723277467411547	0.00681378026070764	0.00666666666666667	0.00664292364990689	0.00622392923649907	0.00580493482309125	0.00566666666666667	0.006	0.006	0.00559217877094973	0.00504376163873371	0.00533333333333334	0.00507914338919926	0.00402928870292887	0.00336871508379889	0.00333333333333334	0.00319758251975826	0.00322113594040969	0.0036401303538175	0.004	0.00385521415270019	0.00389711359404097	0.00368433286843329	0.00393212459321246	0.0035135009310987	0.00309483960948396	0.003	0.00333333333333334	0.00349465364946537	0.00341992551210429	0.00333333333333334	0.00275093109869646
373	1	-Inf	-5	3	-Inf	-0.830074998557688	-Inf	-2	AMP/CAZ/GEN_CHL:0/GEN:0/TOB:-1_0	0.00425046554934822	0.00332588454376163	0.00292014856081708	0.002347260909935	0.00333333333333333	0.00350672229949003	0.00340900649953574	0.00299999999999999	0.00290502793296089	0.00284729981378025	0.00326592282659228	0.00366666666666667	0.00366666666666667	0.00347765363128491	0.00278475127847512	0.00235986964618249	0.00266666666666666	0.00266666666666666	0.00238447233844723	0.00270060437006043	0.00299999999999999	0.00279544397954439	0.00208659217877094	0.00170856610800744	0.00212738261273825	0.00254608938547486	0.00266666666666666	0.00261599256159925	0.00233333333333333	0.00211173184357541	0.0023068340306834	0.00239237563923756	0.00252234636871508	0.00210335195530725	0.00199999999999999	0.00273417132216014	0.00284704788470478	0.00242830540037243	0.00200976290097628	0.00192422129242212
374	1	-Inf	-5	2	-Inf	-1.67807190511264	-Inf	-3	AMP/CAZ/GEN_CHL:0/GEN:0/TOB:-1_-1	0.002	0.00229940764674205	0.002	0.00173074851911684	0.00166666666666665	0.00166666666666665	0.00211308562197092	0.00308306364617043	0.00328056004308023	0.00231067961165048	0.002	0.00248118279569892	0.00266666666666666	0.00278298330640818	0.00299999999999999	0.00258050619278406	0.00233333333333333	0.00233333333333333	0.00233333333333333	0.00297576736672051	0.00266666666666666	0.00233979536887452	0.00266666666666666	0.0023704900376952	0.00244768069039913	0.00319784946236558	0.00291599353796446	0.00219601507808293	0.00228002154011846	0.00199999999999999	0.00202207862143242	0.00233333333333333	0.00233333333333333	0.002	0.00170698924731181	0.00211075268817204	0.00233333333333333	0.00225363489499192	0.00176898222940226	0.00109800753904147
375	1	-Inf	-5	1	-Inf	-2.41503749927884	-Inf	-4	AMP/CAZ/GEN_CHL:0/GEN:0/TOB:-1_-2	0.0087536029753603	0.00116852886405959	0.00158752327746741	0.000987895716945997	0.000241620111731837	0.000531380753138076	0.00126256983240223	0.00165176908752327	0.00133333333333333	0.00114711359404097	0.00127150162715016	0.00133333333333333	0.00133333333333333	0.00152839851024208	0.00166666666666666	0.00166666666666666	0.00178491620111732	0.00220391061452514	0.00262290502793296	0.003	0.003	0.00321245932124593	0.00333333333333333	0.00361638733705773	0.00346908414690841	0.00366666666666667	0.00366666666666667	0.00366666666666667	0.00395623836126629	0.00433333333333333	0.00464900046490005	0.00466666666666667	0.00466666666666667	0.00466666666666667	0.00531473733147373	0.00525744878957169	0.005	0.00524674115456238	0.0056652719665272	0.00566666666666667
376	1	-Inf	-5	0	-Inf	-3	-Inf	-5	AMP/CAZ/GEN_CHL:0/GEN:0/TOB:-1_-3	0.00316666666666666	0.00249790794979079	0.00233333333333333	0.002	0.00181657355679702	0.00115620641562064	0.000474125874125867	0	0.000100558659217874	0.000519553072625692	0.00121042830540037	0.00207262569832402	0.00332914923291492	0.004780260707635	0.00673696461824954	0.00989804469273742	0.0131854951185495	0.0175763500931099	0.0239227188081937	0.0322956764295676	0.041792189679219	0.0507914338919925	0.0601958041958042	0.0717411545623836	0.0830604370060437	0.0926438547486033	0.101442737430168	0.109456703910615	0.117272811918063	0.125045158286778	0.133313342631334	0.142696885169689	0.153468808193669	0.165498137802607	0.177082287308229	0.185108472998138	0.192742445374245	0.201835195530726	0.20997489539749	0.216677839851024
377	1	-Inf	-5	-1	-Inf	-3.41503749927884	-Inf	-6	AMP/CAZ/GEN_CHL:0/GEN:0/TOB:-1_-4	0	0.000178217821782181	0.000333333333333338	0.000666666666666663	0.000666666666666663	0.000459217350306461	0.000333333333333338	0.000722143864598022	0.001	0.00123634651600754	0.00296935407826497	0.00633804809052334	0.0100825082508251	0.0153841807909604	0.0246228813559322	0.0365223950966525	0.0504748472026328	0.0658874764595104	0.0836680790960452	0.100618644067797	0.118183145009416	0.135878531073446	0.154326741996234	0.174825575928538	0.196606317774635	0.217398305084746	0.234332391713748	0.245969825553984	0.254159133709981	0.262349834983498	0.270858757062147	0.276960396039604	0.280242937853107	0.281933050447902	0.285160075329567	0.288638418079096	0.289399246704331	0.291310734463277	0.292582743988685	0.293569679849341
378	1	-Inf	-5	-2	-Inf	-3.67807190511264	-Inf	-7	AMP/CAZ/GEN_CHL:0/GEN:0/TOB:-1_-5	0.000666666666666663	0.000497206703910615	0.000333333333333338	7.4487895716944e-06	0.000333333333333324	0.000512104283053997	0.000931098696461825	0.001	0.0012045560204556	0.00222951582867784	0.00430633147113594	0.00728126452812646	0.012328677839851	0.0201852886405959	0.0315148975791434	0.046743840074384	0.0649823091247672	0.0873691806331471	0.111542830540037	0.135844506517691	0.160779637377964	0.188443202979516	0.217025569502557	0.246100558659218	0.270954439795444	0.291234636871508	0.30552886405959	0.312452347745235	0.316874301675978	0.320772663877266	0.324529056252906	0.328136680613668	0.330047419804742	0.332859135285913	0.335274755927476	0.336045560204556	0.339424453742445	0.343390595903166	0.347651303538175	0.348168758716876
379	1	-Inf	-5	-3	-Inf	-3.83007499855769	-Inf	-8	AMP/CAZ/GEN_CHL:0/GEN:0/TOB:-1_-6	0.001	0.000822033898305083	0.000398305084745755	0.000307438794726922	0	0	0.000297551789077205	0.000333333333333324	0.000769774011299426	0.00227817067421027	0.00397363465160076	0.00725648279113625	0.0129693973634652	0.0214981167608286	0.0338587570621469	0.0504191419141914	0.0698596986817326	0.0925174199623352	0.118074753173484	0.143769448373409	0.170500705218618	0.198576271186441	0.227316384180791	0.251129943502825	0.265683615819209	0.274723163841808	0.284683615819209	0.294689768976898	0.301707156308851	0.307184557438795	0.309563884959925	0.313152542372881	0.31877369165488	0.322598870056497	0.325825082508251	0.328792843691149	0.3299868173258	0.330391713747646	0.332775894538606	0.335039548022599
380	6	-Inf	0	3	-Inf	-3	-4	-Inf	GEN/TMP_AMP:0/CAZ:0/CHL:-2_2	0.00908333333333332	0.00799581589958158	0.0071582867783985	0.00699394785847299	0.00657495344506516	0.00651046025104601	0.00692923649906889	0.00730264993026498	0.00666666666666665	0.00629422718808193	0.00599999999999999	0.00602374301675977	0.00633333333333332	0.00594320297951581	0.00566666666666665	0.00536638733705771	0.0055481171548117	0.00512942271880818	0.00499999999999999	0.00504184100418409	0.00507949790794977	0.00445437616387335	0.00433333333333331	0.00438361266294225	0.00466666666666665	0.00466666666666665	0.00435986964618248	0.00433333333333331	0.00447811918063313	0.00443621973929235	0.00433333333333331	0.00393212459321245	0.00366666666666665	0.00366666666666665	0.00399068901303537	0.00392411545623835	0.00366666666666665	0.00341992551210426	0.00333333333333331	0.00275093109869645
381	5	-Inf	-1	2	-Inf	-3	-4	-Inf	GEN/TMP_AMP:0/CAZ:0/CHL:-2_1	0.00366666666666667	0.00336725901992462	0.00333333333333334	0.00306408185245019	0.0027539041464728	0.00323855681206247	0.0032200647249191	0.00245826602046312	0.00235971997845989	0.00266666666666666	0.00266666666666666	0.00266666666666666	0.00296559139784946	0.003	0.003	0.00341949380721595	0.00366666666666667	0.00255681206246634	0.00179341963322546	0.00202423263327949	0.00215778136779753	0.00232687129779214	0.00233333333333334	0.00203709677419355	0.00189536138079827	0.00233333333333334	0.00249865374259558	0.002	0.00205331179321487	0.00212870220786215	0.00233333333333334	0.00233333333333334	0.00200861604738826	0.00247580645161291	0.00266666666666666	0.00222240172320948	0.002	0.00241344086021506	0.00243564889606893	0.0017156704361874
382	4	-Inf	-2	1	-Inf	-3	-4	-Inf	GEN/TMP_AMP:0/CAZ:0/CHL:-2_0	0.00108344988344988	0.00150279329608938	0.00192178770949721	0.00166666666666666	0.00166666666666667	0.00184543761638734	0.00226443202979516	0.002	0.0018977219897722	0.00166666666666667	0.00166666666666667	0.00235890283589028	0.00255586592178771	0.00213687150837989	0.00228212290502793	0.00266666666666666	0.00242737430167598	0.002	0.002	0.00233333333333334	0.00233333333333334	0.00233333333333334	0.00233333333333334	0.00194832402234637	0.00152952115295212	0.00133333333333334	0.00102513966480447	0.0010604370060437	0.00133333333333333	0.00156438865643887	0.00166666666666668	0.00159832635983265	0.00133333333333333	0.0015718270571827	0.00166666666666668	0.001	0.00116085541608554	0.00133333333333334	0.00166527001862198	0.0011673640167364
383	3	-Inf	-3	0	-Inf	-3	-4	-Inf	GEN/TMP_AMP:0/CAZ:0/CHL:-2_-1	0.00241655044165505	0.00249837284983729	0.00258635097493036	0.00233333333333334	0.00224432081594809	0.0018268337975859	0.00192432683379759	0.00234310986964619	0.00257136215713622	0.00215270018621975	0.00200000000000002	0.00235146443514645	0.00277001862197394	0.003	0.00272532588454376	0.00230683403068341	0.00211173184357543	0.0025304509530451	0.0029488609948861	0.0026327289632729	0.00221415270018623	0.00179544397954441	0.00166666666666668	0.00175127847512786	0.00220577281191807	0.00178707577870759	0.000771415270018632	0.000666666666666677	0.00080288238028825	0.00122160148975792	0.00133333333333334	0.00160762436076245	0.00133333333333335	0.00133333333333334	0.00133333333333334	0.00133333333333335	0.00148649906890131	0.00190516039051605	0.00167642956764297	0.00133333333333335
384	2	-Inf	-4	-1	-Inf	-3	-4	-Inf	GEN/TMP_AMP:0/CAZ:0/CHL:-2_-2	0.002	0.002	0.00209746903607971	0.00220604099244877	0.00175444264943458	0.002	0.00238996763754045	0.00245826602046312	0.00235971997845989	0.00266666666666666	0.00299623047926764	0.00233333333333334	0.00203392568659128	0.00233333333333334	0.00233333333333334	0.00275282714054927	0.003	0.003	0.003	0.00261720430107528	0.00182444803446419	0.00166666666666668	0.0021453957996769	0.00203709677419355	0.002	0.00226602046311255	0.00191585760517799	0.00143080236941303	0.00133333333333333	0.00153796445880453	0.00135595045772751	0.00131935483870968	0.00164943457189014	0.00180913978494624	0.00141303177167475	0.00111129032258065	0.00159558427571353	0.00166666666666667	0.00166666666666668	0.00228387096774194
385	1	-Inf	-5	-2	-Inf	-3	-4	-Inf	GEN/TMP_AMP:0/CAZ:0/CHL:-2_-3	0.00233333333333334	0.00233333333333334	0.00233333333333334	0.00232869080779945	0.002	0.002	0.00251603905160391	0.003	0.003	0.003	0.003	0.00266666666666668	0.00266666666666668	0.00266666666666668	0.00266666666666668	0.00233333333333334	0.00222129242212925	0.002	0.002	0.00196606229660623	0.00154765225476523	0.00133333333333334	0.00133333333333334	0.000916201117318437	0.000333333333333338	0.000120577281191808	0	0.00038400743840075	0.000802607076350099	0.000557415155741519	0.000333333333333338	0.00039237563923757	0.000666666666666677	0.00135661080074489	0.00229707112970712	0.003	0.00345885634588564	0.00519180633147115	0.00696094839609485	0.00919711761971176
386	0	-Inf	-6	-3	-Inf	-3	-4	-Inf	GEN/TMP_AMP:0/CAZ:0/CHL:-2_-4	0.00108321710832171	0.00133333333333334	0.00158635097493036	0.00099535747446611	0.000488641631896149	0.000173166202414116	0.0011063138347261	0.00201864801864802	0.00266666666666666	0.00302793296089386	0.0038651789865179	0.00468479776847978	0.00510335195530727	0.00533333333333334	0.00478475127847513	0.00430679702048418	0.00422408182240818	0.00486405959031658	0.00471734077173408	0.00396606229660623	0.0039050279329609	0.00433333333333334	0.00404329608938548	0.00333333333333334	0.00346089385474861	0.00387959088795909	0.00429841713221602	0.00394925512104283	0.00339423523942352	0.003	0.00330683403068341	0.00366666666666667	0.00352234636871509	0.00310335195530727	0.003	0.00360335195530727	0.00543142724314273	0.00728677839851025	0.00896094839609483	0.0111971176197118
387	-1	-Inf	-7	-4	-Inf	-3	-4	-Inf	GEN/TMP_AMP:0/CAZ:0/CHL:-2_-5	0.000815053763440858	0.00129940764674205	0.000882067851373187	0.000397415185783528	0.000666666666666663	0.000905223478729132	0.000666666666666677	0.000458266020463119	5.27732902531089e-05	0.00102265372168284	0.00199246095853526	0.0011852450188476	0.001	0.00144964997307485	0.00139859762675296	0.00166666666666666	0.00166666666666666	0.001	0.001	0.00130910070005384	0.00117555196553581	0.0010064620355412	0.000854604200323107	0.000666666666666677	0.001	0.00126602046311254	0.001	0.001	0.001	0.001	0.00135591397849463	0.00166666666666666	0.00166666666666666	0.00119086021505376	0.000706515885837381	0.000444264943457191	0.000666666666666663	0.001	0.001	0.00095099623047927
388	-2	-Inf	-8	-5	-Inf	-3	-4	-Inf	GEN/TMP_AMP:0/CAZ:0/CHL:-2_-6	0	0	0	0	8.9136490250694e-05	0.000506722299490026	0.000666666666666663	0.000675977653631281	0.00118994413407821	0.00202793296089385	0.0028651789865179	0.00368479776847978	0.004	0.0043780260707635	0.00494095769409577	0.00569320297951583	0.00611204091120409	0.00633333333333333	0.00633333333333333	0.00673454207345421	0.00745251396648044	0.00787122268712226	0.00799999999999999	0.00837523277467411	0.00892143189214319	0.00912057728119181	0.00900000000000001	0.00910134821013482	0.00953072625698324	0.00933333333333333	0.00902649930264992	0.00933333333333333	0.0096219739292365	0.0102299813780261	0.0106485355648536	0.0107341713221601	0.011	0.0114767225325885	0.0123138075313808	0.0131515574151557
389	-Inf	-6	0.0223678130284545	-1	-5.91253715874966	-5	0.0223678130284545	-5	AZT/CAZ/CHL/CIP/GEN/TMP/TOB_CAZ:0/CIP:-2/TMP:0_2	0.00615819209039547	0.00531073446327683	0.0052683615819209	0.00535922787193973	0.00566666666666665	0.00566666666666665	0.00507156308851223	0.00466666666666665	0.00466666666666665	0.00513908533710513	0.0050065913370998	0.00583215464403582	0.00550800376647833	0.00460640301318267	0.004	0.00411315417256011	0.00433333333333333	0.00403907721280602	0.00366666666666667	0.00352522395096653	0.00333333333333334	0.00333333333333334	0.00358757062146892	0.00333333333333333	0.00307344632768362	0.00366666666666667	0.0035593220338983	0.00313531353135313	0.00271139359698682	0.003	0.00313672795851014	0.00333333333333334	0.00301508722300802	0.003	0.00316548797736917	0.00307721280602637	0.00265348399246705	0.00243691148775895	0.00286064030131827	0.0032843691148776
390	-Inf	-6	-0.955605880641547	-1	-6.83007499855769	-5	-0.955605880641547	-5	AZT/CAZ/CHL/CIP/GEN/TMP/TOB_CAZ:0/CIP:-2/TMP:0_1	0.00733333333333333	0.00648953974895397	0.00541247672253258	0.00533333333333333	0.00514990689013035	0.00466666666666665	0.00492960372960372	0.00699999999999999	0.00689944134078211	0.00573556797020483	0.00472811918063313	0.00466666666666665	0.00488609948860994	0.00533333333333333	0.00505260707635008	0.00433333333333333	0.00421461824953444	0.00399999999999999	0.00399999999999999	0.00429149232914923	0.00387308228730822	0.00324208566108006	0.00329836829836829	0.0034338919925512	0.00386424918642491	0.00388780260707634	0.00369320297951581	0.00366666666666665	0.00381145251396647	0.00399999999999999	0.00399999999999999	0.00399999999999999	0.00384683426443202	0.00366666666666665	0.00399070199907019	0.00384823091247671	0.00301069270106926	0.00241992551210427	0.00266527196652718	0.00275093109869645
391	-Inf	-6	-1.91253715874966	-1	-7.67807190511264	-5	-1.91253715874966	-5	AZT/CAZ/CHL/CIP/GEN/TMP/TOB_CAZ:0/CIP:-2/TMP:0_0	0.00233333333333333	0.00267179487179487	0.00248975791433891	0.00231098696461824	0.00161266294227187	0.002512104283054	0.00293109869646183	0.00233333333333333	0.00233333333333333	0.00233333333333333	0.00233333333333333	0.002	0.002	0.00219646182495344	0.00233333333333333	0.00170106927010692	0.002	0.00179469273743017	0.00166666666666666	0.00170996275605214	0.00174244537424454	0.00154718735471873	0.00196601489757914	0.0022816573556797	0.00186285448628545	0.00144413407821228	0.00102513966480447	0.001	0.00114551371455137	0.0011024208566108	0.000683867968386793	0.000470013947001388	0.0013068340306834	0.00166666666666666	0.00134309623430962	0.000742445374244535	0.00116085541608554	0.00157960893854748	0.00166666666666666	0.00124965132496513
392	-Inf	-6	-2.83007499855769	-1	-8.41503749927884	-5	-2.83007499855769	-5	AZT/CAZ/CHL/CIP/GEN/TMP/TOB_CAZ:0/CIP:-2/TMP:0_-1	0.00214838709677418	0.00233333333333331	0.00266666666666665	0.0023974151857835	0.00199999999999999	0.00247711362412492	0.00266666666666665	0.00266666666666665	0.00266666666666665	0.00266666666666665	0.00299623047926762	0.00299999999999999	0.00270107526881719	0.00266666666666665	0.00293473570658035	0.00266666666666665	0.00266666666666665	0.00261173936456649	0.00212675296655878	0.00169089929994613	0.00182444803446417	0.00264728056004306	0.00281206246634355	0.0027037634408602	0.00266666666666665	0.0024006462035541	0.00199999999999999	0.00199999999999999	0.00205331179321485	0.00212870220786213	0.0019774193548387	0.0018400646203554	0.00199999999999999	0.00166666666666665	0.00137318255250402	0.00155573505654279	0.00133333333333331	0.000999999999999987	0.000999999999999987	0.00104900376952072
393	-Inf	-6	-3.67807190511264	-1	-9	-5	-3.67807190511264	-5	AZT/CAZ/CHL/CIP/GEN/TMP/TOB_CAZ:0/CIP:-2/TMP:0_-2	0.0042457627118644	0.00364406779661016	0.00306497175141242	0.00299999999999999	0.00276647834274952	0.0021261770244821	0.0017020273455917	0.00244350282485875	0.00299999999999999	0.00299999999999999	0.00267279585101367	0.00291607732201791	0.00266666666666666	0.00240122583686939	0.00268929750117869	0.00322693032015065	0.00325894538606402	0.00270574387947269	0.00166666666666666	0.00166666666666666	0.00213088512241054	0.00233333333333333	0.00192079207920791	0.001836389280677	0.00199999999999999	0.00233333333333333	0.00222551789077212	0.00160301744460159	0.000755178907721276	0.00104620462046203	0.00147033898305084	0.00166666666666666	0.00134839924670432	0.00133333333333333	0.00149905838041431	0.00166666666666666	0.00167984934086629	0.0021035781544256	0.00213908533710513	0.00171556182416549
394	-Inf	-6	-4.41503749927884	-1	-9.41503749927884	-5	-4.41503749927884	-5	AZT/CAZ/CHL/CIP/GEN/TMP/TOB_CAZ:0/CIP:-2/TMP:0_-3	0.00208007448789573	0.000333333333333338	7.77467411545635e-05	0.000341247672253264	0.000666666666666677	0.000666666666666677	0.000402234636871514	0.000350093109869651	0.000769087523277475	0.00137616387337058	0.00166666666666668	0.00164106145251398	0.00133333333333334	0.00172718808193669	0.00256517690875234	0.00296513249651325	0.00278677839851025	0.003	0.0032913752913753	0.00371036727103674	0.00425791433891993	0.00488098558809856	0.00589944134078213	0.00648975791433893	0.0078837749883775	0.00978165735567971	0.0118766294227188	0.0136359404096834	0.0158758716875872	0.0186196461824954	0.02281589958159	0.0272278010227801	0.0323593677359368	0.0376787540678754	0.0435364946536495	0.0494007438400744	0.0552584844258484	0.0608743016759777	0.0663152022315202	0.0730130172013017
395	-Inf	-6	-5	-1	-9.67807190511264	-5	-5	-5	AZT/CAZ/CHL/CIP/GEN/TMP/TOB_CAZ:0/CIP:-2/TMP:0_-4	0.000175141242937852	0.000844632768361581	0.0012683615819209	0.0013074021687883	0.00111659614480488	0.00112635549269212	0.00159510357815441	0.00211016949152541	0.00281214689265535	0.00299999999999997	0.0033267419962335	0.00366902404526165	0.00536534839924669	0.00759039548022597	0.0094689265536723	0.0123517208863743	0.0165758003766478	0.0221195856873823	0.0289736718382699	0.0371621876473361	0.0458742937853107	0.0557291960507757	0.0670564971751412	0.0782429378531073	0.0904632768361582	0.103944365865158	0.119106873822975	0.133739171374765	0.147292786421499	0.160476459510358	0.174452145214521	0.189759075907591	0.209261770244821	0.227218926553672	0.243132484677039	0.257732580037665	0.271009416195857	0.280783427495292	0.286909604519774	0.294980198019802
396	-Inf	-6	-5.41503749927884	-1	-9.83007499855769	-5	-5.41503749927884	-5	AZT/CAZ/CHL/CIP/GEN/TMP/TOB_CAZ:0/CIP:-2/TMP:0_-5	0.00182485875706214	0.000977401129943504	0.000398305084745769	0.000307438794726935	0	0	0	0	0.000145480225988703	0.000805752003771808	0.00165348399246704	0.00358510136727958	0.00538135593220338	0.00765866290018832	0.011225988700565	0.0159174917491749	0.0224656308851224	0.0305517890772128	0.0411015514809591	0.0529603960396039	0.0650550070521862	0.0783050847457627	0.0949887005649717	0.113463276836158	0.133214689265537	0.153028248587571	0.170508474576271	0.188514851485148	0.208186440677966	0.228076271186441	0.245648750589345	0.258245762711864	0.268319660537482	0.280021186440678	0.29097171145686	0.300122410546139	0.308171374764595	0.313472693032015	0.318327683615819	0.323696798493409
397	-Inf	-6	-5.67807190511264	-1	-9.91253715874966	-5	-5.67807190511264	-5	AZT/CAZ/CHL/CIP/GEN/TMP/TOB_CAZ:0/CIP:-2/TMP:0_-6	0.000416783216783209	0.000666666666666663	0.000666666666666663	0	0	0	0.000264432029795151	0.000700186219739288	0.00133333333333333	0.00152115295211529	0.00193994413407821	0.00307670850767085	0.00444382284382284	0.00612104283054004	0.00864202696420269	0.0112756052141527	0.0147461645746165	0.0189250465549348	0.0244068901303538	0.0311992551210428	0.0398331008833101	0.0490446927374302	0.0594509530450953	0.0708953974895397	0.083721989772199	0.0975661080074488	0.112736499068901	0.12756950255695	0.142912476722533	0.15775360297536	0.171449558344956	0.185391910739191	0.200956764295676	0.219542538354254	0.237608938547486	0.252788470478847	0.26434309623431	0.274418063314711	0.283635940409683	0.293258019525802
398	-Inf	-2	0	3	-Inf	-4	0	-0.830074998557688	GEN/TOB_AZT:-2/CAZ:0/CHL:-2/TMP:0/TOB:-2_2	0.002	0.0016610800744879	0.00133333333333334	0.00167411545623836	0.002	0.002	0.00252886405959032	0.00296648044692736	0.00212877731287774	0.00147905027932961	0.00133333333333334	0.00166666666666666	0.00177746741154562	0.002	0.002	0.002	0.00188035381750466	0.0018719739292365	0.00141806331471136	0.00162337057728119	0.00146211064621107	0.00166666666666668	0.00136727103672711	0.000948324022346383	0.000803812180381224	0.00144506517690875	0.00197486033519553	0.0019395629939563	0.00166666666666668	0.00166666666666668	0.00198279869827987	0.00159832635983263	0.00117991631799164	0.00123849372384938	0.00133333333333334	0.00166666666666666	0.00182752208275221	0.0015074487895717	0.00100139664804471	0.00133333333333334
399	-Inf	-3	-1	2	-Inf	-4	-1	-1.67807190511264	GEN/TOB_AZT:-2/CAZ:0/CHL:-2/TMP:0/TOB:-2_1	0.00282510578279267	0.00215558698727015	0.00199999999999999	0.00266666666666666	0.00278295668549906	0.00258604431871758	0.00233333333333333	0.00211001410437234	0.00281188118811881	0.0027641242937853	0.00233993399339933	0.00233333333333333	0.00233333333333333	0.00233333333333333	0.00268926553672316	0.003	0.003	0.00241148775894538	0.00228248587570621	0.00199999999999999	0.00199999999999999	0.00199999999999999	0.00158757062146892	0.00116408086506817	0.00151956624233852	0.0017005649717514	0.0021186440677966	0.00186468646864686	0.0017113935969868	0.00233333333333333	0.00233333333333333	0.00233333333333333	0.00201553672316383	0.00192514124293785	0.00183215464403582	0.00199999999999999	0.00165393682225365	0.00133333333333333	0.00152710985384252	0.00166666666666666
400	-Inf	-4	-2	1	-Inf	-4	-2	-2.41503749927884	GEN/TOB_AZT:-2/CAZ:0/CHL:-2/TMP:0/TOB:-2_0	0.00233333333333334	0.00197740112994351	0.00139830508474577	0.00135922787193973	0.00178295668549906	0.002	0.0017024482109228	0.00127824858757063	0.0011454802259887	0.00133333333333334	0.00133333333333334	0.00175058934464875	0.00217467043314501	0.00233333333333334	0.002	0.00188684582743989	0.00146280602636535	0.00103907721280603	0.00105124588622473	0.00133333333333334	0.00156511518570757	0.00134463276836159	0.00117514124293786	0.00100564971751413	0.00159322033898306	0.00196610169491526	0.00133333333333334	0.00133333333333333	0.00133333333333334	0.00128719397363466	0.00127345591702028	0.00121186440677967	0.00131824611032532	0.00107485875706215	0.00133333333333334	0.00133333333333334	0.00134651600753296	0.00166666666666666	0.00147269303201507	0.000764595103578152
401	-Inf	-5	-3	0	-Inf	-4	-3	-3	GEN/TOB_AZT:-2/CAZ:0/CHL:-2/TMP:0/TOB:-2_-1	0.00144588045234249	0.0017005376344086	0.0020974690360797	0.00166666666666666	0.00175444264943457	0.002	0.00166666666666666	0.00166666666666666	0.00166666666666666	0.00184466019417476	0.00232956381260098	0.00185191168551427	0.00136774193548388	0.002	0.00226817447495962	0.002	0.0017621359223301	0.00172204301075269	0.002	0.00164243403338718	0.00150888529886914	0.00199353796445881	0.00252127086698977	0.00174086021505376	0.000666666666666663	0.000932687129779214	0.00124919093851133	0.001	0.000719978459881526	0.000795368874528808	0.000977382875605816	0.000666666666666663	0.000666666666666663	0.000666666666666663	0.000666666666666663	0.00077759827679052	0.000737749057619814	0.00116021505376344	0.00212870220786215	0.00190199246095854
402	-Inf	-6	-4	-1	-Inf	-4	-4	-3.41503749927884	GEN/TOB_AZT:-2/CAZ:0/CHL:-2/TMP:0/TOB:-2_-2	8.28677839851002e-05	0.000333333333333324	0.000333333333333335	0	8.9136490250694e-05	0.000506722299490026	0.0011819870009285	0.00167599067599067	0.00199999999999999	0.00218063314711358	0.0025992561599256	0.00303626220362621	0.00387337057728118	0.00471135940409682	0.00499999999999999	0.00571966527196651	0.00655679702048416	0.00699999999999999	0.00699999999999999	0.00770060437006043	0.00835754189944133	0.00899999999999999	0.00958007448789571	0.0101256983240223	0.0112547652254765	0.0120921787709497	0.0132285847299814	0.0141013482101348	0.0148026070763501	0.0152216014897579	0.0156401673640167	0.0157847512784751	0.0164776536312849	0.0171266294227188	0.0176485355648535	0.0188016759776536	0.019792189679219	0.0205716945996275	0.0206666666666667	0.0212273361227336
403	-Inf	-7	-5	-2	-Inf	-4	-5	-3.67807190511264	GEN/TOB_AZT:-2/CAZ:0/CHL:-2/TMP:0/TOB:-2_-3	8.34498834498847e-05	0.000502793296089386	0.000666666666666663	0.000992551210428306	0.000759776536312847	0.001	0.00126443202979516	0.00135009310986965	0.00187150837988827	0.00308461180846118	0.0050330540037244	0.00787122268712227	0.0115538461538462	0.0171464435146443	0.0252579143389199	0.036767549976755	0.0509995344506518	0.0681615456238361	0.0887970204841713	0.112264432029795	0.137135750813575	0.161206703910615	0.184766155276615	0.208100558659218	0.233640167364017	0.260687150837989	0.284950651769088	0.302540213854021	0.315371508379888	0.327469549046955	0.33792050209205	0.345213389121339	0.348714086471409	0.351287308228731	0.354255230125523	0.355151557415156	0.35663179916318	0.359144320297952	0.359002793296089	0.357582984658298
404	-Inf	-8	-6	-3	-Inf	-4	-6	-3.83007499855769	GEN/TOB_AZT:-2/CAZ:0/CHL:-2/TMP:0/TOB:-2_-4	0.00018470651588584	0	0.000569197630586972	0.000730312837108962	0.000912224017232098	0.000905761981690903	0.000666666666666677	0.000875067312870225	0.00174582660204632	0.00302265372168286	0.00465158858373722	0.00718470651588585	0.0113613354873452	0.0187700592353258	0.029371028540657	0.0436008629989213	0.0612827140549273	0.0835508885298869	0.109786752827141	0.137150537634409	0.165848680667744	0.194285406569736	0.221287560581583	0.250662903225806	0.28110070005385	0.305172859450727	0.320847896440129	0.328635433494884	0.332709677419355	0.335894453419494	0.339983306408185	0.346243548387097	0.350601941747573	0.354380183091007	0.357094623655914	0.357889784946237	0.359786752827141	0.361401184706516	0.363129779213786	0.364716129032258
405	-Inf	-9	-7	-4	-Inf	-4	-7	-3.91253715874966	GEN/TOB_AZT:-2/CAZ:0/CHL:-2/TMP:0/TOB:-2_-5	0.000578749412317827	0.000155115511551157	0	2.59311645450274e-05	0.000333333333333352	0.000333333333333344	0.000333333333333351	0.00105547719793136	0.00177039132484678	0.00256967984934087	0.00397548326261198	0.00617256011315417	0.0111155115511551	0.0183785310734463	0.0280254237288136	0.0416511079679397	0.0595900329102022	0.0821450094161959	0.108976930320151	0.139628531073446	0.172568738229755	0.205822033898305	0.236758945386064	0.263183356840621	0.285231966053748	0.306117231638418	0.325292843691149	0.343209335219236	0.356716572504708	0.36516501650165	0.372525423728814	0.380221122112211	0.385197740112994	0.389416313059877	0.394154425612053	0.398638418079096	0.401745762711864	0.404184557438795	0.406110325318246	0.406951506591337
406	-Inf	-10	-8	-5	-Inf	-4	-8	-3.95560588064155	GEN/TOB_AZT:-2/CAZ:0/CHL:-2/TMP:0/TOB:-2_-6	0.000250116225011616	0.000168293816829377	0.000333333333333335	0.000662024141132772	0.000333333333333324	0.000333333333333332	0.000848653667595163	0.00134265734265733	0.00185727568572756	0.00287523277467411	0.00466294746629474	0.00718131101813109	0.0118836126629423	0.0194916201117318	0.0306211064621106	0.0461675977653631	0.0658289167828917	0.0910279329608939	0.12289539748954	0.157551371455137	0.19289199255121	0.22723570432357	0.260869646182495	0.2948947858473	0.329106145251397	0.355618317061832	0.373041433891993	0.385754189944134	0.396663412366341	0.404324022346369	0.409682008368201	0.413020920502092	0.415388268156425	0.41771322160149	0.419909344490934	0.42120251396648	0.422917712691771	0.425430167597765	0.426970711297071	0.428045560204556
407	-Inf	-3	0.169925001442312	5	-7	0	-Inf	-1	AZT/CAZ/CIP_CAZ:0/CHL:0/GEN:-1/TOB:-2_2	0.0174216643421664	0.0061610800744879	0.00541247672253259	0.00500605214152699	0.00533333333333333	0.00533333333333333	0.00507076350093109	0.00499999999999999	0.00489944134078212	0.00410800744878957	0.0033951650395165	0.00333333333333333	0.00333333333333333	0.00352839851024208	0.00422811918063314	0.00393482309124766	0.00321508379888267	0.00340782122905027	0.00395623836126629	0.00358298465829846	0.00274581005586591	0.00275825197582519	0.00329795158286778	0.00384916201117317	0.00299999999999999	0.00277886405959031	0.00327940492794049	0.00339245810055865	0.00352188081936685	0.00310288640595902	0.00268433286843328	0.00273417132216014	0.00284683426443202	0.0024278398510242	0.00168526266852626	0.00133333333333333	0.00149465364946536	0.00216014897579143	0.00266527196652719	0.00266666666666666
408	-Inf	-3	-0.678071905112638	4	-7	-1	-Inf	-2	AZT/CAZ/CIP_CAZ:0/CHL:0/GEN:-1/TOB:-2_1	0.00184250117536436	0.00251155115511551	0.00320357310766338	0.003	0.00300000000000001	0.00320744931636021	0.00303531073446329	0.00294452280206865	0.00266666666666667	0.00219397363465161	0.00200000000000002	0.00216784535596418	0.00266666666666667	0.00319774011299436	0.00295386064030132	0.00221970768505422	0.00200000000000001	0.00288276836158192	0.003	0.00300000000000001	0.00276789077212807	0.00298917137476461	0.00225376647834276	0.00183027738598966	0.00218717586044319	0.00264924670433146	0.00211770244821093	0.00186515794436587	0.00171092278719397	0.00162046204620463	0.00160734463276837	0.00245544554455446	0.00234839924670434	0.00218340405469119	0.00183239171374765	0.00174387947269303	0.00167984934086629	0.0018964218455744	0.00166666666666667	0.00195150659133711
409	-Inf	-3	-1.41503749927884	3	-7	-2	-Inf	-3	AZT/CAZ/CIP_CAZ:0/CHL:0/GEN:-1/TOB:-2_0	0.00266666666666665	0.00283496048349603	0.00274698235840295	0.00232869080779942	0.00208901251738525	0.00250649953574743	0.00292432683379756	0.00266666666666665	0.00266666666666665	0.00266666666666665	0.00266666666666665	0.00235146443514642	0.00256331471135939	0.00233333333333333	0.00205865921787708	0.00233333333333332	0.0022216014897579	0.00199999999999999	0.00199999999999999	0.00263272896327288	0.00245251396648044	0.00246211064621105	0.00262337057728118	0.00233333333333331	0.00220577281191805	0.00178707577870756	0.00136824953445064	0.00143482309124766	0.00213621571362156	0.00255493482309123	0.00266666666666665	0.00272570897257088	0.0028556797020484	0.00266666666666665	0.00203626220362621	0.00193249534450651	0.00166666666666666	0.00190516039051603	0.00199999999999999	0.00192422129242212
410	-Inf	-3	-2	2	-7	-3	-Inf	-4	AZT/CAZ/CIP_CAZ:0/CHL:0/GEN:-1/TOB:-2_-1	0.00333333333333334	0.00333333333333334	0.00279661016949154	0.00297406883545498	0.00290018832391715	0.00333333333333334	0.00333333333333334	0.00322316384180792	0.00281214689265538	0.00276379066478077	0.00266666666666668	0.00275058934464876	0.00317467043314501	0.00306789250353607	0.00264403583215466	0.00233333333333334	0.00253719397363466	0.00296092278719398	0.00328201506591338	0.00314171374764596	0.00333333333333334	0.00301082862523541	0.00250825082508252	0.00216972261401035	0.00233333333333334	0.00266666666666668	0.00277448210922788	0.0031984912776992	0.00362241054613937	0.00290759075907591	0.00219632768361582	0.002	0.00263653483992468	0.00266666666666668	0.00233521657250471	0.002	0.00233333333333334	0.00233333333333334	0.00213908533710514	0.00228443817583451
411	-Inf	-3	-2.41503749927884	1	-7	-4	-Inf	-5	AZT/CAZ/CIP_CAZ:0/CHL:0/GEN:-1/TOB:-2_-2	0.00625	0.00616875871687587	0.00633333333333333	0.00633333333333333	0.00633333333333333	0.00633333333333333	0.00607039627039627	0.00633333333333333	0.00633333333333333	0.00614711359404097	0.00600000000000001	0.00633333333333333	0.00633333333333333	0.00613826815642458	0.00571927374301676	0.00496694599627561	0.00478538175046555	0.00520409112040911	0.00504376163873371	0.00462482566248257	0.00433333333333333	0.00454562383612663	0.00496503496503497	0.00556610800744879	0.005	0.00455772811918063	0.0046401303538175	0.00439245810055865	0.00466666666666667	0.00489711359404097	0.005	0.00466666666666667	0.00436033519553073	0.00423882681564245	0.00433333333333333	0.00451489757914339	0.00367735936773594	0.00308659217877095	0.00333193863319386	0.003
412	-Inf	-3	-2.67807190511264	0	-7	-5	-Inf	-6	AZT/CAZ/CIP_CAZ:0/CHL:0/GEN:-1/TOB:-2_-3	0.00615819209039549	0.00548870056497175	0.00506497175141243	0.00464077212806026	0.00421704331450095	0.00420697784064121	0.00403578154425612	0.00433333333333334	0.00433333333333334	0.00433333333333334	0.00367984934086629	0.00358274398868458	0.00333333333333334	0.00333333333333334	0.00331073446327684	0.003	0.003	0.003	0.00266666666666666	0.00266666666666666	0.0028984485190409	0.00267796610169491	0.00250847457627118	0.002	0.00174011299435028	0.00233333333333334	0.00222598870056498	0.00160396039603961	0.00104472693032015	0.001	0.00113672795851014	0.00178813559322034	0.00231824611032532	0.00259180790960452	0.00233333333333334	0.0018210922787194	0.00167984934086629	0.00210357815442562	0.00213935969868174	0.00143126177024483
413	-Inf	-3	-2.83007499855769	-1	-7	-6	-Inf	-7	AZT/CAZ/CIP_CAZ:0/CHL:0/GEN:-1/TOB:-2_-4	0.00525	0.00483124128312413	0.00466666666666667	0.00467271880819367	0.00481657355679702	0.00433333333333333	0.00407039627039627	0.00503068340306834	0.00556610800744879	0.00514711359404097	0.00472811918063315	0.005	0.005	0.005	0.00471927374301676	0.00466666666666667	0.00478538175046555	0.005	0.005	0.00462482566248257	0.00420641562064156	0.004	0.004	0.00394972067039106	0.00366666666666667	0.00344553072625698	0.00333333333333333	0.00305912476722533	0.00347811918063314	0.00366666666666667	0.00398233379823338	0.00440120874012087	0.00451350093109869	0.00409450651769088	0.00367596466759647	0.00359078212290503	0.00333333333333333	0.00333333333333333	0.00333333333333333	0.00333333333333333
414	-Inf	-3	-2.91253715874966	-2	-7	-7	-Inf	-8	AZT/CAZ/CIP_CAZ:0/CHL:0/GEN:-1/TOB:-2_-5	0.00566666666666667	0.00432820512820514	0.00374487895716947	0.00331843575418995	0.00285288640595904	0.00369087523277468	0.00426443202979518	0.003	0.00320391061452515	0.00385428305400373	0.004	0.00340875232774676	0.00422253258845439	0.004	0.00343575418994414	0.00303440260344026	0.00333333333333334	0.00333333333333334	0.00333333333333334	0.00329003724394787	0.00325755462575548	0.00409437470943749	0.00493202979515829	0.00389664804469274	0.00319618781961879	0.003	0.00330819366852887	0.00327289632728964	0.00300000000000001	0.003	0.00394839609483963	0.00373500697350071	0.0036931659693166	0.00309483960948397	0.00332357043235705	0.00307577870757788	0.00301162250116227	0.00340549348230914	0.00300279329608939	0.00324965132496515
415	-Inf	-3	-2.95560588064155	-3	-7	-8	-Inf	-9	AZT/CAZ/CIP_CAZ:0/CHL:0/GEN:-1/TOB:-2_-6	0.0178400743840074	0.00316480446927373	0.00299999999999999	0.003	0.00299999999999999	0.003	0.00326256983240223	0.00331843575418994	0.00299999999999999	0.00281378026070763	0.00293816829381682	0.00264292364990689	0.00222392923649906	0.00219506517690875	0.00289478584729981	0.00330074487895716	0.00288175046554934	0.00246275605214153	0.00204376163873371	0.0019581589958159	0.0017937616387337	0.00221245932124593	0.00263128491620111	0.00261638733705773	0.00233333333333334	0.00233333333333334	0.00233333333333334	0.00194087523277468	0.00166666666666667	0.00166666666666666	0.00198233379823338	0.00240083798882681	0.00251350093109869	0.00209450651769087	0.002	0.00251489757914339	0.002	0.00150651769087523	0.00166527196652721	0.00133333333333334
416	1	-5	-1	3	-Inf	-Inf	0	1.04439411935845	AMP/AZT/TOB_CAZ:-1/CHL:-2/TMP:0/TOB:0_2	0.00399999999999999	0.00399999999999999	0.00349162011173184	0.00332122905027932	0.00266666666666665	0.00248953974895396	0.00233333333333333	0.00268200836820082	0.00310055865921787	0.00333333333333333	0.00306183170618316	0.00230959031657355	0.00210940409683425	0.00272346368715083	0.00299999999999999	0.00296694599627559	0.00266666666666665	0.00246275605214152	0.00262290502793295	0.00270850767085075	0.00287308228730822	0.00287895716945995	0.00240409683426442	0.00223277467411545	0.00180241748024173	0.00199999999999999	0.00199999999999999	0.00199999999999999	0.00199999999999999	0.00199999999999999	0.00231566713156671	0.00233333333333333	0.00218016759776535	0.00199999999999999	0.00199999999999999	0.00207588454376163	0.00233333333333333	0.00233333333333333	0.00200139470013946	0.00199999999999999
417	1	-5	-2	2	-Inf	-Inf	-1	0.0874628412503394	AMP/AZT/TOB_CAZ:-1/CHL:-2/TMP:0/TOB:0_1	0.00241678321678322	0.00300558659217877	0.00333333333333334	0.00331098696461826	0.00233333333333334	0.00197579143389199	0.00193109869646183	0.00170018621973929	0.00233333333333334	0.0025211529521153	0.00212011173184358	0.0019488609948861	0.00144428904428905	0.00166666666666666	0.00223091247672254	0.00233333333333334	0.00233333333333334	0.0021280260707635	0.002	0.002	0.002	0.00178584729981378	0.00196606229660623	0.00238500931098697	0.00266666666666666	0.00222160148975791	0.00169180633147113	0.002	0.002	0.00176894467689447	0.00166666666666666	0.00159832635983263	0.00148675034867504	0.0014281729428173	0.00165690376569037	0.00140911204091121	0.00150581125058113	0.00133333333333334	0.00100139664804469	0.001
418	1	-5	-3	1	-Inf	-Inf	-2	-0.830074998557688	AMP/AZT/TOB_CAZ:-1/CHL:-2/TMP:0/TOB:0_0	0.00308286778398509	0.00350186219739291	0.00392014856081706	0.00366202414113276	0.00324407252440724	0.0031736111111111	0.00359135285913527	0.00333333333333331	0.00323836126629421	0.00318063314711358	0.00333333333333332	0.00366666666666665	0.00356331471135939	0.00314432029795157	0.00299999999999999	0.00299999999999999	0.00299999999999999	0.00280288238028822	0.00294886099488609	0.00303393770339376	0.00321431892143188	0.00320437616387336	0.00333333333333333	0.00358286778398509	0.00312738261273825	0.00312057728119179	0.00270158286778397	0.00294932589493258	0.00293854748603351	0.00289074848907484	0.00297346368715083	0.00299999999999999	0.00299999999999999	0.00277001862197392	0.00266666666666666	0.00299999999999999	0.0031529521152952	0.00333333333333332	0.00300976290097628	0.00218177591817759
419	1	-5	-4	0	-Inf	-Inf	-3	-1.67807190511264	AMP/AZT/TOB_CAZ:-1/CHL:-2/TMP:0/TOB:0_-1	0.00348196015078083	0.00336720430107526	0.003	0.00326925148088314	0.003	0.003	0.003	0.003	0.00302638664512655	0.00351132686084142	0.00399623047926764	0.00351857835218093	0.00303440860215054	0.003	0.00273182552504039	0.00282767905223479	0.00233333333333333	0.00211075268817204	0.00287324703344121	0.00304846526655897	0.00349111470113085	0.00267959073774906	0.002	0.00229623655913978	0.002	0.00226602046311254	0.00233333333333333	0.0020974690360797	0.002	0.002	0.00166666666666666	0.00166666666666666	0.00166666666666666	0.00152419354838709	0.00162681744749596	0.002	0.002	0.00208010752688172	0.00233333333333333	0.002
420	1	-5	-5	-1	-Inf	-Inf	-4	-2.41503749927884	AMP/AZT/TOB_CAZ:-1/CHL:-2/TMP:0/TOB:0_-2	0.00296344086021506	0.0036327409800754	0.00388241639697951	0.00339741518578353	0.00350780829294562	0.00423855681206247	0.00366666666666668	0.00345846817691479	0.00433333333333334	0.00433333333333334	0.00334464189553043	0.00281451612903227	0.0032988691437803	0.00366666666666668	0.00393473570658037	0.00340818524501886	0.0021917070543888	0.00205492730210016	0.00233333333333334	0.00235756596661282	0.00336887452880992	0.00432687129779215	0.00356451612903226	0.00270382337102855	0.00289536138079828	0.00333333333333334	0.00308131394722672	0.00209800753904147	0.002	0.00179536887452882	0.00168874528809909	0.0023467959073775	0.00331610123855682	0.00252450188476038	0.00145430107526882	0.00155591397849463	0.00107162089391492	0.00115939687668282	0.00212870220786215	0.00195099623047927
421	1	-5	-6	-2	-Inf	-Inf	-5	-3	AMP/AZT/TOB_CAZ:-1/CHL:-2/TMP:0/TOB:0_-3	0.00124965132496513	0.00216852886405959	0.00258752327746741	0.00266061452513966	0.00242504655493483	0.00302092050209205	0.00333333333333334	0.0026219739292365	0.00176722532588454	0.00218621973929237	0.00233333333333334	0.00197625698324022	0.0018854748603352	0.00213826815642458	0.002	0.00166666666666666	0.00166666666666666	0.00166666666666666	0.00166666666666666	0.00170850767085076	0.002	0.00221245932124594	0.00173743016759776	0.00233333333333334	0.00246908414690842	0.0022243947858473	0.00138640595903166	0.00105912476722533	0.00162290502793296	0.002	0.002	0.00173454207345421	0.00184683426443203	0.00190516039051604	0.002	0.00240921787709498	0.00266666666666666	0.00266666666666666	0.00266666666666666	0.00266666666666666
422	1	-5	-7	-3	-Inf	-Inf	-6	-3.41503749927884	AMP/AZT/TOB_CAZ:-1/CHL:-2/TMP:0/TOB:0_-4	8.28677839851036e-05	0.000670391061452517	0.00074651810584959	0.000666666666666677	0.000666666666666677	0.000840055632823378	0.00100000000000001	0.00134264432029796	0.00176163873370578	0.00218063314711359	0.0028651789865179	0.003	0.00289664804469274	0.00342271880819367	0.00454858205485821	0.00566666666666667	0.00600278940027894	0.00686378428637843	0.00784658298465831	0.00920362622036263	0.0118342644320298	0.0149697814969781	0.0186103351955307	0.0235865921787709	0.0299595536959554	0.0385600558659218	0.0493905959031657	0.0606001859600186	0.0712011173184357	0.0827597765363128	0.0967391910739191	0.111066480706648	0.124996275605214	0.137796089385475	0.152032078103208	0.170236033519553	0.187325894932589	0.200435754189944	0.214648535564853	0.22595490469549
423	1	-5	-8	-4	-Inf	-Inf	-7	-3.67807190511264	AMP/AZT/TOB_CAZ:-1/CHL:-2/TMP:0/TOB:0_-5	0.000583449558344954	0.000670391061452517	0.000491620111731848	0.000327281191806336	0.000183426443202978	0.000666666666666663	0.000666666666666663	0	0.000100558659217879	0.000705772811918066	0.00127150162715017	0.00133333333333334	0.00122392923649907	0.000804934823091246	0.000666666666666663	0.001	0.001	0.001	0.00215828677839852	0.00241701534170154	0.00274616457461646	0.00297020484171322	0.00392923649906889	0.00520111731843576	0.00714783821478382	0.0101024208566108	0.0137611731843575	0.0186126629422719	0.0258957169459963	0.0354278398510242	0.046838679683868	0.0600293296089385	0.0750004655493482	0.0919362197392924	0.109933519293352	0.127777932960894	0.144302185030219	0.157081936685289	0.16331659693166	0.162655493482309
424	1	-5	-9	-5	-Inf	-Inf	-8	-3.83007499855769	AMP/AZT/TOB_CAZ:-1/CHL:-2/TMP:0/TOB:0_-6	0.000916550116550116	0.00032774674115456	0.000255121042830544	0.000659217877094968	0.000240223463687154	0	0.000264432029795162	0.00103351955307263	0.00176908752327747	0.002	0.00172672253258845	0.00164109716410971	0.00133333333333334	0.00152998605299861	0.0019487895716946	0.00270106927010692	0.00323929236499068	0.0038719739292365	0.00487290502793297	0.00621648044692738	0.00843933054393306	0.01287895716946	0.0206545792654579	0.0305735567970205	0.0413105532310553	0.0545661080074488	0.070352886405959	0.0892031613203161	0.110661080074488	0.130757322175732	0.147363551836355	0.158606694560669	0.157672245467225	0.147224546722455	0.130086471408647	0.107983728498373	0.087416550441655	0.071872905027933	0.0620293296089386	0.0570808926080892
425	6	0	-Inf	4	-Inf	0.0874628412503394	-0.912537158749661	-4	GEN/TMP/TOB_AMP:0/AZT:0/CHL:-1/GEN:-1/TMP:-1_2	0.00251803984921918	0.00293225806451614	0.00245126548196017	0.00239697950377564	0.00233333333333335	0.00257242864835758	0.00261003236245956	0.0021249326871298	0.00200000000000002	0.00200000000000002	0.00200000000000002	0.00166666666666668	0.00196607431340874	0.00233333333333335	0.00179698438341412	0.00158050619278407	0.00204692556634306	0.00238879913839527	0.00225309639203017	0.00200000000000002	0.00200000000000002	0.00167312870220787	0.00118793753365645	0.000703763440860225	0.00111470113085624	0.00159935379644589	0.00166666666666668	0.00190253096392032	0.00238664512654822	0.00246203554119549	0.00164404954227249	0.00150698924731184	0.00166666666666668	0.000857526881720443	0.000666666666666677	0.00144462365591399	0.00166666666666668	0.00166666666666668	0.00166666666666668	0.00195053763440862
426	5	-1	-Inf	3	-Inf	-0.830074998557688	-1.83007499855769	-4	GEN/TMP/TOB_AMP:0/AZT:0/CHL:-1/GEN:-1/TMP:-1_1	0.00266666666666666	0.00284463276836158	0.00273163841807909	0.00194813767090995	0.00133333333333333	0.00133333333333333	0.00163130598774163	0.00161158192090395	0.00147881355932203	0.00143045733144742	0.00166053748231966	0.00175058934464875	0.002	0.00173455917020273	0.00204526166902405	0.002780131826742	0.003	0.00270574387947269	0.00228201506591337	0.00214171374764595	0.00233333333333333	0.00265583804143126	0.002	0.00183027738598966	0.00166666666666666	0.00198258003766478	0.00188229755178907	0.00213484205563413	0.00228907721280602	0.00233333333333333	0.00233333333333333	0.00187788778877887	0.001030131826742	0.001	0.00133145009416196	0.00141054613935969	0.00198681732580038	0.00166666666666666	0.00147241867043847	0.00133333333333333
427	4	-2	-Inf	2	-Inf	-1.67807190511264	-2.67807190511264	-4	GEN/TMP/TOB_AMP:0/AZT:0/CHL:-1/GEN:-1/TMP:-1_0	0.00375000000000001	0.00383076923076923	0.00366666666666667	0.00334078212290504	0.0034804469273743	0.003	0.00247113594040969	0.00231703910614527	0.00210195530726258	0.0025209497206704	0.00293994413407823	0.00297486033519555	0.00277746741154563	0.00319646182495345	0.00361545623836127	0.00293119479311948	0.00221368715083801	0.00200000000000002	0.00229096834264433	0.00275325884543763	0.00320455602045561	0.0025722919572292	0.00173463687150839	0.00171834264432031	0.00213714551371456	0.00233333333333334	0.00233333333333335	0.00193956299395631	0.00166666666666668	0.00166666666666668	0.00166666666666668	0.00166666666666668	0.00166666666666668	0.0014281729428173	0.00133333333333335	0.00207577870757787	0.00249418874941888	0.00266666666666668	0.00266666666666668	0.00191631799163181
428	3	-3	-Inf	1	-Inf	-2.41503749927884	-3.41503749927884	-4	GEN/TMP/TOB_AMP:0/AZT:0/CHL:-1/GEN:-1/TMP:-1_-1	0.00300000000000002	0.00283076923076924	0.00317690875232775	0.0030074487895717	0.00324022346368716	0.00317877094972068	0.00333333333333334	0.00335006973500698	0.00366666666666667	0.00385428305400373	0.00372672253258847	0.00335847299813781	0.00355586592178771	0.00352979515828678	0.00366666666666667	0.00396559739655974	0.00342737430167598	0.00300000000000001	0.00329096834264433	0.00366666666666668	0.00353788935378895	0.00311947931194794	0.003	0.003	0.00272570897257091	0.00233333333333334	0.0026415270018622	0.0030604370060437	0.00318781961878197	0.00323091247672254	0.00270106927010694	0.00219665271966528	0.00182008368200837	0.00200000000000002	0.00232357043235705	0.00192422129242214	0.00166666666666667	0.00142039106145252	0.00199720670391062	0.00175034867503488
429	2	-4	-Inf	0	-Inf	-3	-4	-4	GEN/TMP/TOB_AMP:0/AZT:0/CHL:-1/GEN:-1/TMP:-1_-2	0.00291655011655012	0.00249696969696971	0.00233333333333334	0.00234078212290503	0.00275977653631285	0.00317877094972068	0.00359776536312849	0.00364990689013035	0.00323091247672253	0.00281218038121804	0.00239338919925513	0.00235890283589029	0.0028885780885781	0.00293947858472999	0.00266666666666668	0.00273556797020485	0.00321338912133892	0.00279469273743018	0.00208472998137803	0.00195670391061453	0.00192422129242214	0.00211918063314712	0.002	0.00138540213854021	0.00166666666666668	0.00211173184357543	0.00202513966480447	0.00254579265457928	0.00214571694599628	0.0021022780102278	0.0026322640632264	0.00266666666666667	0.00251324965132497	0.00233333333333334	0.0016852886405959	0.00133333333333334	0.00149418874941888	0.00166666666666667	0.00199860335195531	0.00233333333333333
430	1	-5	-Inf	-1	-Inf	-3.41503749927884	-4.41503749927884	-4	GEN/TMP/TOB_AMP:0/AZT:0/CHL:-1/GEN:-1/TMP:-1_-3	0.00108757062146891	0.00151129943502824	0.00193502824858756	0.00166666666666665	0.00155021216407354	0.00133333333333333	0.00163130598774162	0.00166666666666665	0.00137570621468925	0.000999999999999987	0.001	0.00141725601131541	0.00184133709981166	0.00199999999999999	0.00197736916548796	0.00166666666666665	0.00125894538606402	0.000999999999999987	0.000999999999999999	0.000999999999999987	0.00123210922787193	0.00165583804143125	0.00150825082508249	0.000999999999999987	0.000999999999999998	0.000999999999999987	0.000892184557438785	0.000864877589453851	0.000710985384252706	0.000999999999999989	0.00127401129943502	0.0012112211221122	0.001	0.000483050847457617	0.000834512022630826	0.000922787193973624	0.001	0.000999999999999987	0.00119397363465159	0.00161730136342265
431	0	-6	-Inf	-2	-Inf	-3.67807190511264	-4.67807190511264	-4	GEN/TMP/TOB_AMP:0/AZT:0/CHL:-1/GEN:-1/TMP:-1_-4	0.000333333333333338	0.00015536723163842	0.000268361581920908	5.17890772128196e-05	0.000550212164073558	0.000540489642184557	0.000368694012258373	0.000721751412429375	0.0012909604519774	0.00166666666666666	0.00199340866290019	0.00250117868929751	0.003	0.003	0.00335596416784536	0.003780131826742	0.00379613935969868	0.00366666666666667	0.00333333333333334	0.00333333333333334	0.00356544256120527	0.00431167608286253	0.00482508250825083	0.00533333333333334	0.00585310734463277	0.00635030645921736	0.00677448210922788	0.00700000000000001	0.00757802923149458	0.00880528052805281	0.0100776836158192	0.0111221122112211	0.011969868173258	0.0134830508474576	0.014992927864215	0.0172806026365349	0.0197193973634652	0.0215178907721281	0.0242184557438795	0.0273211095439586
432	-1	-7	-Inf	-3	-Inf	-3.83007499855769	-4.83007499855769	-4	GEN/TMP/TOB_AMP:0/AZT:0/CHL:-1/GEN:-1/TMP:-1_-5	0.000333333333333324	0.000165039516503947	0.000253017641597022	0.000333333333333324	0.000422345850718583	0.000666666666666663	0.000924326833797586	0.001	0.001	0.00136126629422719	0.00246443514644351	0.00370292887029289	0.00443668528864059	0.00504469273743016	0.00588268156424581	0.00674616457461646	0.00789013035381751	0.00892468619246862	0.00989772198977219	0.0114351464435146	0.0128100558659218	0.0146894467689447	0.0173635940409683	0.0206294746629475	0.0239422718808194	0.0283421664342166	0.0341429236499069	0.0402974860335195	0.048118549511855	0.0565418994413408	0.0660571827057183	0.0769865178986518	0.0888519553072626	0.101692737430168	0.116032078103208	0.131497672253259	0.146694134078212	0.160393305439331	0.173364016736402	0.185349139934914
433	-2	-8	-Inf	-4	-Inf	-3.91253715874966	-4.91253715874966	-4	GEN/TMP/TOB_AMP:0/AZT:0/CHL:-1/GEN:-1/TMP:-1_-6	0.00308286778398511	0.00299627560521416	0.00114577530176416	4.6425255338905e-06	0.000601115760111581	0.00133333333333334	0.00133333333333334	0.00134264432029796	0.00176163873370577	0.00254189944134078	0.00379776847977685	0.004721059972106	0.00587337057728119	0.00727839851024209	0.00854858205485821	0.00974627560521416	0.0113389121338912	0.0138493723849372	0.0166420269642027	0.0196387726638773	0.0235234774523478	0.0287323091247672	0.0350172253258845	0.0426703910614525	0.0501357508135751	0.0587090316573557	0.0687588454376164	0.0795708972570897	0.0922756052141527	0.105523942352394	0.120378026070764	0.138108321710832	0.157061452513966	0.174199255121043	0.190311018131102	0.20990270018622	0.226992561599256	0.241532588454376	0.255344490934449	0.269788470478847
434	6.02236781302845	-1	-1	-Inf	-10	-5	0.0223678130284545	0.0443941193584534	AMP/CIP/GEN/TMP/TOB_AMP:0/AZT:-1/CAZ:-1/TMP:0/TOB:-1_2	0.00433333333333333	0.00433333333333333	0.00379661016949151	0.00328147100424327	0.00266666666666665	0.00287364450730786	0.00359510357815441	0.00411016949152541	0.00452118644067796	0.00386091466289485	0.00333992467043314	0.00299999999999999	0.00265065913370997	0.00286346516007532	0.00335593220338982	0.00366666666666665	0.00325894538606402	0.00299999999999999	0.00238457921955805	0.00252522395096651	0.00256544256120526	0.00298871650211564	0.00258757062146891	0.00233333333333333	0.00259322033898304	0.00299999999999999	0.00299999999999999	0.00280178907721279	0.00237765205091937	0.00271280602636533	0.00299999999999999	0.00277227722772276	0.00234839924670432	0.00299999999999999	0.00299999999999999	0.00274387947269302	0.00233333333333333	0.00222975517890771	0.00199999999999999	0.00199999999999999
435	5.04439411935845	-2	-2	-Inf	-10	-5	-0.955605880641547	-0.912537158749661	AMP/CIP/GEN/TMP/TOB_AMP:0/AZT:-1/CAZ:-1/TMP:0/TOB:-1_1	0.00741666666666668	0.00716039051603905	0.0064124767225326	0.00533938547486034	0.00557495344506518	0.00533333333333334	0.00507039627039628	0.00501534170153417	0.00533333333333334	0.00533333333333334	0.00506145251396649	0.00464245810055866	0.00433333333333334	0.00433333333333334	0.00433333333333334	0.00433333333333334	0.00433333333333334	0.0041294227188082	0.004	0.00366666666666667	0.0035397489539749	0.00312104283054004	0.003	0.00343389199255122	0.00413575081357509	0.00411219739292366	0.00369320297951583	0.00339245810055867	0.00366666666666667	0.00320577281191806	0.00268433286843328	0.00246908414690842	0.003	0.003	0.00267596466759646	0.002	0.00232264063226406	0.00291340782122905	0.00266806136680613	0.00224906890130354
436	4.08746284125034	-3	-3	-Inf	-10	-5	-1.91253715874966	-1.83007499855769	AMP/CIP/GEN/TMP/TOB_AMP:0/AZT:-1/CAZ:-1/TMP:0/TOB:-1_0	0.0103333333333333	0.0103333333333333	0.00982309124767224	0.00931843575418993	0.00875977653631284	0.00917877094972066	0.00933333333333332	0.00931703910614524	0.00879608938547485	0.00814571694599626	0.00745344506517689	0.00766666666666665	0.00777746741154561	0.00780353817504655	0.00738454376163872	0.00703440260344025	0.00733333333333332	0.00733333333333332	0.00675139664804468	0.00662337057728118	0.00646211064621105	0.00645281264528125	0.0066326815642458	0.00633333333333332	0.00619618781961877	0.00577746741154561	0.00566666666666665	0.00506043700604369	0.00504230590423057	0.00466666666666665	0.00435053463505344	0.00459832635983262	0.00417991631799162	0.00376150627615061	0.0039902370990237	0.00366666666666665	0.00334495583449557	0.00324627560521413	0.00333333333333331	0.00358298465829845
437	3.16992500144231	-4	-4	-Inf	-10	-5	-2.83007499855769	-2.67807190511264	AMP/CIP/GEN/TMP/TOB_AMP:0/AZT:-1/CAZ:-1/TMP:0/TOB:-1_-1	0.00441655044165504	0.0044983728498373	0.00433333333333334	0.00399535747446611	0.00366666666666667	0.00366666666666668	0.00366666666666667	0.00365734265734267	0.00333333333333333	0.00315270018621974	0.00353184565318458	0.004	0.00389664804469274	0.00328864059590317	0.00272570897257091	0.00266666666666668	0.00277870757787077	0.003	0.003	0.00266666666666668	0.00266666666666668	0.00287122268712227	0.00270996275605215	0.003	0.003	0.00278707577870759	0.00236824953445066	0.00238407821229051	0.00266666666666668	0.00288826815642459	0.003	0.003	0.003	0.003	0.003	0.00273417132216016	0.0028470478847048	0.00266666666666668	0.00266666666666668	0.003
438	2.32192809488736	-5	-5	-Inf	-10	-5	-3.67807190511264	-3.41503749927884	AMP/CIP/GEN/TMP/TOB_AMP:0/AZT:-1/CAZ:-1/TMP:0/TOB:-1_-2	0.00199999999999999	0.00217821782178217	0.00287023977433003	0.00266666666666666	0.0024331450094162	0.00241489863272041	0.0023686440677966	0.00261118946873529	0.00218764733616218	0.00223634651600752	0.00233333333333333	0.00258274398868457	0.0025082508250825	0.00266666666666665	0.00264359698681731	0.00233333333333333	0.00253737658674188	0.00237241054613935	0.00228201506591337	0.00214171374764595	0.00233333333333333	0.00233333333333333	0.00241290018832391	0.00266666666666665	0.00292692126355491	0.00231591337099811	0.002	0.0021984912776992	0.00291148775894538	0.00262046204620461	0.00233333333333333	0.00233333333333333	0.00265160075329565	0.00207496463932106	0.00216760828625235	0.00225612052730696	0.00201318267419962	0.00233333333333333	0.00233333333333333	0.00233333333333333
439	1.58496250072116	-6	-6	-Inf	-10	-5	-4.41503749927884	-4	AMP/CIP/GEN/TMP/TOB_AMP:0/AZT:-1/CAZ:-1/TMP:0/TOB:-1_-3	0.0875833333333333	0.0689330543933054	0.0608705772811918	0.0562849162011173	0.0518324022346369	0.044697350069735	0.0368820512820513	0.0292566248256625	0.0260577281191806	0.0217746741154562	0.0180707635009311	0.0171154562383613	0.0133458856345886	0.00996787709497206	0.0075963687150838	0.00653445065176908	0.00521461824953444	0.00499999999999999	0.00471042830540037	0.0039581589958159	0.00366666666666667	0.00366666666666667	0.00306993006993007	0.00261638733705774	0.00233333333333334	0.00211219739292365	0.00230679702048418	0.001725791433892	0.00185521415270019	0.00212756052141528	0.00233333333333334	0.002	0.002	0.002	0.00167596466759646	0.00133333333333333	0.00133333333333333	0.00158007448789572	0.00166666666666668	0.00158240223463687
440	1	-7	-7	-Inf	-10	-5	-5	-4.41503749927884	AMP/CIP/GEN/TMP/TOB_AMP:0/AZT:-1/CAZ:-1/TMP:0/TOB:-1_-4	0.00041655044165505	0.0013398419339842	0.00225301764159702	0.00165738161559888	0.001	0.001	0.000227019498607243	9.32400932400907e-06	0.000523942352394229	0.00154189944134078	0.00226592282659228	0.00231520223152022	0.00210335195530726	0.00233333333333333	0.00260800744878957	0.00233333333333333	0.00233333333333333	0.00233333333333333	0.00261552766155276	0.00310181311018131	0.004	0.00440911204091121	0.00466666666666667	0.00566666666666667	0.00592178770949721	0.00654625755462575	0.00696508379888269	0.00743482309124767	0.00827243142724314	0.00933147113594041	0.0108940027894003	0.0129028358902836	0.0144329608938547	0.0161499068901303	0.0182426778242678	0.0207383612662942	0.023864990689013	0.027813110181311	0.0331966527196653	0.0393640167364017
441	0.584962500721156	-8	-8	-Inf	-10	-5	-5.41503749927884	-4.67807190511264	AMP/CIP/GEN/TMP/TOB_AMP:0/AZT:-1/CAZ:-1/TMP:0/TOB:-1_-5	8.32171083217121e-05	0.000501627150162715	0.000666666666666663	0.000662482566248253	0.000333333333333324	0.00050649953574744	0.000924326833797575	0.00165689013035381	0.00161924686192468	0.00269459962756051	0.00379776847977684	0.00433333333333333	0.00443668528864059	0.00504469273743016	0.0058826815642458	0.00741283124128312	0.00878026070763501	0.0106522547652255	0.0127443049744305	0.0152375639237564	0.0186443202979516	0.0238637842863784	0.0305972998137803	0.0382640632264063	0.0472178770949721	0.0566564388656439	0.067127094972067	0.0805730912476722	0.0941008833100883	0.108756052141527	0.12555369595537	0.142695025569503	0.159158508158508	0.17507810320781	0.191292887029289	0.206569366852886	0.222901303538175	0.235582984658298	0.243834030683403	0.252591352859135
442	0.321928094887362	-9	-9	-Inf	-10	-5	-5.67807190511264	-4.83007499855769	AMP/CIP/GEN/TMP/TOB_AMP:0/AZT:-1/CAZ:-1/TMP:0/TOB:-1_-6	0.000983050847457621	0	0	0.000359264497878351	0.000666666666666663	0.000459688826025461	3.5781544256121e-05	0.000220338983050846	0.00162429378531073	0.00270862800565771	0.00365348399246704	0.00533569071192834	0.00720668549905838	0.010120527306968	0.0139604519774011	0.0199236209335219	0.0281516007532957	0.03865065913371	0.0516398683591913	0.0656171617161716	0.0809213747645951	0.0994809590973202	0.122333333333333	0.147672316384181	0.174559322033898	0.199300801508722	0.222077212806026	0.241514124293785	0.256670438472419	0.265830508474576	0.274144743045733	0.285953795379538	0.298244821092279	0.308946327683616	0.318645450259312	0.325252354048964	0.327	0.327621468926554	0.330745762711864	0.335132484677039
443	6.04439411935845	-Inf	-Inf	5.04439411935845	-9	-Inf	-5	-Inf	AMP/CHL/CIP/TMP_AMP:0/CHL:0_2	0.00491713221601489	0.00483519553072625	0.00499999999999999	0.00466666666666665	0.00457753017641595	0.00433333333333331	0.00433333333333331	0.00433333333333331	0.0041433891992551	0.00384729981378025	0.0037340771734077	0.00396373779637377	0.00343668528864058	0.0038556797020484	0.00427429102742909	0.00430679702048415	0.00399999999999999	0.00380288238028823	0.00366666666666665	0.00366666666666665	0.00366666666666665	0.00346211064621105	0.00362337057728118	0.00362476722532587	0.00320595072059506	0.00278724394785846	0.00296508379888267	0.00299999999999999	0.00299999999999999	0.00299999999999999	0.00330683403068338	0.00339237563923754	0.00352234636871507	0.00333333333333331	0.0030181311018131	0.00306750465549347	0.00318038121803811	0.00299999999999999	0.00235285913528589	0.00266666666666665
444	5.08746284125034	-Inf	-Inf	4.08746284125034	-9	-Inf	-5	-Inf	AMP/CHL/CIP/TMP_AMP:0/CHL:0_1	0.00451827956989248	0.00373451803984923	0.00276483279395901	0.00206408185245019	0.00208723747980614	0.00233333333333334	0.00261012385568122	0.00254153182308523	0.00238610662358644	0.003	0.00332956381260098	0.00333333333333334	0.00303446418955305	0.00266666666666668	0.00239859762675297	0.00258050619278407	0.00233333333333334	0.00205492730210016	0.00274582660204632	0.003	0.0028244480344642	0.00266666666666668	0.00218817204301076	0.00140764674205709	0.00144768069039914	0.0021978494623656	0.00233333333333334	0.00233333333333334	0.0023866451265482	0.00266666666666668	0.00262250942380184	0.00165320409262251	0.00133333333333334	0.00161766289714594	0.002	0.00177849462365592	0.00107162089391492	0.001	0.00123101777059774	0.00109800753904147
445	4.16992500144231	-Inf	-Inf	3.16992500144231	-9	-Inf	-5	-Inf	AMP/CHL/CIP/TMP_AMP:0/CHL:0_0	0.00108344988344988	0.00133333333333333	0.00158856345885634	0.00133333333333334	0.00133333333333334	0.00133333333333334	0.00133333333333334	0.00133333333333334	0.00123091247672254	0.00118781961878196	0.00106005586592179	0.00128219432821943	0.000777622377622375	0.000803072625698322	0.00123105532310552	0.00170111731843575	0.00188005578800557	0.001256052141527	0.001	0.0013766294227188	0.00192422129242212	0.00190502793296089	0.00166666666666666	0.001	0.000862854486285453	0.000666666666666667	0.000974860335195531	0.00127289632728964	0.001	0.000768944676894465	0.000982798698279871	0.000931659693165972	0.000513249651324973	9.48396094839623e-05	0.00032402234636872	0.000590887959088794	0.000333333333333338	0.000579608938547484	0.00166247672253259	0.00208368200836819
446	3.32192809488736	-Inf	-Inf	2.32192809488736	-9	-Inf	-5	-Inf	AMP/CHL/CIP/TMP_AMP:0/CHL:0_-1	0.00633333333333333	0.0065115511551155	0.00639821344616831	0.0063074021687883	0.00599999999999999	0.00579255068363978	0.00507062146892654	0.00533333333333333	0.00533333333333333	0.00509698681732579	0.00499999999999999	0.0049160773220179	0.00466666666666665	0.0049322033898305	0.00497693032015065	0.00466666666666665	0.00466666666666665	0.00525517890772127	0.00533333333333333	0.00504990583804142	0.00443455743879472	0.00401082862523539	0.0039204331450094	0.00366666666666665	0.00366666666666665	0.00366666666666665	0.00355885122410545	0.00333333333333333	0.00333333333333333	0.00366666666666665	0.00380367231638417	0.00399999999999999	0.00368173258003765	0.00359170202734558	0.0034990583804143	0.00315442561205272	0.00299999999999999	0.00299999999999999	0.00280575200377179	0.00266666666666665
447	2.58496250072116	-Inf	-Inf	1.58496250072116	-9	-Inf	-5	-Inf	AMP/CHL/CIP/TMP_AMP:0/CHL:0_-2	0.00150023245002324	0.001	0.000493964716805946	0.000333333333333338	0.00060037088548911	0.00133333333333334	0.00133333333333334	0.00100932400932401	0.00114272431427243	0.000486033519553073	0.000333333333333338	0.000666666666666663	0.000459962756052139	0	0.000274291027429107	0.00138640595903166	0.002	0.002	0.00171734077173407	0.00166666666666666	0.00154748603351955	0.00133333333333334	0.00104329608938548	0.00137523277467412	0.00179422718808194	0.00242584844258484	0.00236824953445066	0.002231843575419	0.00180288238028824	0.002	0.0026136680613668	0.00239237563923757	0.00281098696461825	0.00368994413407822	0.004	0.00393249534450652	0.00397257089725709	0.00433333333333334	0.00530404463040447	0.00540911204091121
448	2	-Inf	-Inf	1	-9	-Inf	-5	-Inf	AMP/CHL/CIP/TMP_AMP:0/CHL:0_-3	0.00158344955834495	0.00116480446927375	0.000491620111731848	0.00033938547486034	0.000666666666666663	0.000489539748953976	0.000595903165735566	0.000333333333333338	0.00023277467411546	0.000372439478584728	0.001209669920967	0.001	0.001	0.0013901303538175	0.00194739292364991	0.00266666666666666	0.00278491620111732	0.00320391061452515	0.00420204841713222	0.00550069735006974	0.00730125523012553	0.00960707635009311	0.0121210428305401	0.0146852886405959	0.0176169223616922	0.0212113594040968	0.0250945065176909	0.0297094972067039	0.0351717877094972	0.0419175977653631	0.0490330079033008	0.0557467411545624	0.0619911545623836	0.0683933891992551	0.074212459321246	0.0796070763500931	0.083441190144119	0.0873072625698324	0.0913193863319386	0.0945093109869646
449	1.58496250072116	-Inf	-Inf	0.584962500721156	-9	-Inf	-5	-Inf	AMP/CHL/CIP/TMP_AMP:0/CHL:0_-4	0.00183333333333334	0.00133333333333334	0.0010782122905028	0.000977653631284917	0	7.44283591927479e-18	0.000264432029795165	3.34728033472808e-05	0.000768621973929248	0.00137523277467412	0.00166666666666666	0.00202513966480447	0.00244413407821229	0.00286312849162011	0.0038463687150838	0.00513761041376105	0.00681191806331472	0.008487895716946	0.0107458100558659	0.0137662942271881	0.0180832171083217	0.0228995815899582	0.028524208566108	0.0350335195530726	0.0431352859135286	0.0513398510242086	0.0589059590316574	0.0675420734542074	0.0764923291492329	0.0863109869646183	0.0959377033937703	0.10463179916318	0.112428172942817	0.119721059972106	0.126834030683403	0.134030683403068	0.142044630404463	0.151331005586592	0.160635940409683	0.169673640167364
450	1.32192809488736	-Inf	-Inf	0.321928094887362	-9	-Inf	-5	-Inf	AMP/CHL/CIP/TMP_AMP:0/CHL:0_-5	0.000500232450023252	0	0.000254189944134082	0.000660614525139675	0.000333333333333338	0.000510460251046033	0.000666666666666677	0.000318435754189949	0.000201117318435757	0.000666666666666677	0.000938168293816832	0.00171415270018623	0.00255214152700187	0.00319506517690876	0.00445623836126631	0.00536592178770951	0.00602141527001864	0.00768621973929238	0.0100707635009311	0.0126680613668062	0.0161438547486034	0.0201245932124593	0.0237169459962756	0.0289869646182495	0.0347029288702929	0.0412048417132216	0.0488291433891993	0.0575749534450652	0.0662290502793296	0.0750698324022346	0.0833310088331009	0.0908884239888424	0.0982704841713222	0.105626220362622	0.112841713221601	0.120517690875233	0.129054393305439	0.138588454376164	0.148965132496513	0.159941806331471
451	1.16992500144231	-Inf	-Inf	0.169925001442312	-9	-Inf	-5	-Inf	AMP/CHL/CIP/TMP_AMP:0/CHL:0_-6	8.34498834498812e-05	0.000333333333333324	0.000333333333333324	0	0	0	0.000264432029795151	0.000683426443202962	0.000897579143389189	0.000854486285448619	0.00154655493482307	0.00271780567178056	0.00366620046620046	0.00512104283054004	0.00707763830776383	0.00917225325884543	0.0112663877266388	0.013975791433892	0.0179096834264432	0.0232295158286778	0.0290604370060437	0.0357597765363128	0.0433551836355184	0.0526350534635053	0.0630953045095305	0.0737858472998138	0.0846797020484171	0.0951171548117155	0.105163873370577	0.114980939098094	0.125236634123663	0.135845188284519	0.147142259414226	0.159393305439331	0.17335009310987	0.186606694560669	0.198837284983728	0.20982355679702	0.220298417132216	0.229675034867503
452	5	0	-Inf	0	-3.95560588064155	-1	-5	1.04439411935845	CHL/CIP/TMP/TOB_AMP:-1/AZT:0/CIP:0/GEN:-2/TOB:0_2	0.00364971751412428	0.00266666666666665	0.00293502824858756	0.00328147100424327	0.00266666666666665	0.00245968882602545	0.00233333333333333	0.0020550847457627	0.00247881355932202	0.00243045733144742	0.00167984934086627	0.00141725601131541	0.00184133709981166	0.00253013182674198	0.0019774011299435	0.00155351249410654	0.00153719397363464	0.00225517890772127	0.00276915843911611	0.00319189061763318	0.00276789077212805	0.00234461683121767	0.00199999999999999	0.00199999999999999	0.00251977401129942	0.00233333333333333	0.00222551789077212	0.00199999999999999	0.00142197076850541	0.00104613935969867	0.0016067892503536	0.00199999999999999	0.00136346516007532	0.00133333333333333	0.00149882131070249	0.00141054613935969	0.00201318267419961	0.00233333333333333	0.00194538606403012	0.00166666666666665
453	4	-1	-Inf	0	-4.91253715874966	-2	-5	0.0874628412503394	CHL/CIP/TMP/TOB_AMP:-1/AZT:0/CIP:0/GEN:-2/TOB:0_1	0.00296344086021505	0.00363274098007539	0.00411793214862682	0.00379483037156704	0.00324609585352719	0.0037156704361874	0.00433333333333333	0.00391653204092622	0.00366666666666667	0.00384466019417476	0.004	0.00433333333333333	0.00433333333333333	0.00388368336025848	0.00366666666666667	0.00375282714054927	0.00376252019386107	0.0036117393645665	0.00333333333333333	0.00302423263327949	0.00333333333333333	0.00333333333333333	0.00281206246634356	0.00329623655913978	0.00355231930960086	0.00280129240710824	0.00258266020463112	0.0025690399137001	0.00305331179321486	0.00353796445880452	0.00333333333333333	0.00281313947226709	0.00233333333333333	0.00214247311827957	0.00233333333333333	0.00211093161012385	0.00180883144857296	0.00225322580645161	0.00223101777059773	0.002
454	3	-2	-Inf	0	-5.83007499855769	-3	-5	-0.830074998557688	CHL/CIP/TMP/TOB_AMP:-1/AZT:0/CIP:0/GEN:-2/TOB:0_0	0.0018331008833101	0.00233333333333333	0.00182729805013928	0.001	0.00117802503477052	0.00183983286908079	0.00251532033426185	0.00233333333333334	0.00204741980474198	0.000972067039106146	0.000932589493258949	0.00133333333333333	0.00112662942271881	0.000666666666666671	0.000941340782122907	0.00097350069735007	0.000666666666666667	0.000666666666666677	0.00123105532310554	0.00133333333333333	0.00121415270018622	0.000795443979544404	0.000666666666666664	0.000708972570897266	0.001	0.000787075778707576	0.000368249534450643	0.000333333333333324	0.000197117619711757	0	0.000306834030683408	0.000784751278475137	0.00133333333333333	0.00156345885634589	0.000721059972105994	0.000531657355679699	0.000153165735567972	0.000333333333333338	0.000980474198047421	0.001
455	2	-3	-Inf	0	-6.67807190511264	-4	-5	-1.67807190511264	CHL/CIP/TMP/TOB_AMP:-1/AZT:0/CIP:0/GEN:-2/TOB:0_-1	0.00214862681744749	0.00293322563274098	0.00333333333333333	0.00279395900755124	0.00233333333333333	0.0020942380183091	0.00194336569579288	0.00166666666666668	0.00171943995691977	0.00215533980582525	0.002	0.0018147549811524	0.00170059235325795	0.00178352180936996	0.002	0.00124703344120819	0.0012380183091007	0.0017221324717286	0.00179321486268175	0.0019505376344086	0.00150888529886915	0.00133979536887453	0.002	0.002	0.00121863220247711	0.001	0.00133333333333334	0.00133333333333334	0.00161290322580646	0.00153796445880453	0.00133333333333334	0.00115967741935484	0.00132524271844661	0.002	0.002	0.00133333333333333	0.00107108239095315	0.00133333333333334	0.00156488960689285	0.00161720430107528
456	1	-4	-Inf	0	-7.41503749927884	-5	-5	-2.41503749927884	CHL/CIP/TMP/TOB_AMP:-1/AZT:0/CIP:0/GEN:-2/TOB:0_-2	0.00766666666666667	0.00766666666666667	0.00754873451803985	0.00679483037156704	0.00666666666666667	0.00666666666666667	0.00672330097087379	0.00679159935379644	0.00664028002154012	0.00615533980582524	0.00599999999999999	0.00614808831448572	0.00633333333333333	0.00621701669359181	0.00599999999999999	0.0060861604738826	0.00633333333333333	0.00599999999999999	0.00579341963322546	0.00530910070005385	0.00499999999999999	0.00499999999999999	0.00552127086698977	0.00562956989247312	0.00544768069039913	0.00513462574044157	0.00458266020463112	0.00456903991370011	0.00438664512654819	0.00466666666666667	0.0049774193548387	0.00466666666666667	0.00434194938072159	0.00385752688172042	0.00337318255250403	0.00366666666666667	0.00419116855142703	0.00399999999999999	0.00376898222940226	0.00328432956381259
457	0	-5	-Inf	0	-8	-6	-5	-3	CHL/CIP/TMP/TOB_AMP:-1/AZT:0/CIP:0/GEN:-2/TOB:0_-3	0.00333333333333334	0.00316480446927375	0.00325418994413408	0.00366061452513968	0.00314990689013036	0.00248953974895398	0.00285847299813781	0.00334823091247673	0.0035661080074488	0.00296089385474861	0.00239516503951651	0.00271415270018623	0.00333333333333334	0.00333333333333334	0.0030526070763501	0.00296741154562384	0.00266666666666668	0.00266666666666668	0.00266666666666668	0.00233333333333334	0.00233333333333334	0.00233333333333334	0.00263128491620113	0.00233333333333334	0.00219758251975826	0.002	0.00230679702048418	0.002	0.002	0.00176955307262571	0.00166666666666668	0.00140120874012088	0.0015135009310987	0.00109483960948396	0.001	0.00140921787709498	0.00150534635053464	0.00158007448789573	0.00166666666666668	0.00158240223463688
458	-1	-6	-Inf	0	-8.41503749927884	-7	-5	-3.41503749927884	CHL/CIP/TMP/TOB_AMP:-1/AZT:0/CIP:0/GEN:-2/TOB:0_-4	0.000518039849219164	0.000333333333333324	0.000569197630586963	0.001	0.000578890683898756	0.000333333333333324	0.00094336569579288	0.000666666666666663	0.000666666666666663	0.000844660194174756	0.000340872374798052	0.001	0.00129940764674205	0.000883144857296714	0.000398492191707046	0.000333333333333324	0.000333333333333324	0	0	0.000333333333333324	0.000508885298869137	0.00033979536887452	0.00018793753365643	0	0	0	0.000333333333333324	0.000805061927840601	0.00105376344086021	0.00133333333333333	0.000977382875605816	0.000666666666666663	0.000991909385113269	0.00166666666666666	0.00166666666666666	0.00211129032258064	0.0028578352180937	0.00274690360796984	0.00346311254711901	0.00471612903225806
459	-2	-7	-Inf	0	-8.67807190511264	-8	-5	-3.67807190511264	CHL/CIP/TMP/TOB_AMP:-1/AZT:0/CIP:0/GEN:-2/TOB:0_-5	0.0014915254237288	0.000644067796610159	6.49717514124277e-05	0.000718528995756714	0.00145009416195856	0.0012523540489642	0.000702027345591697	5.50847457627104e-05	0.000333333333333324	0.00104196133899103	0.00133333333333333	0.00250117868929749	0.00334934086629001	0.00446298915605845	0.00509052333804808	0.00678719397363465	0.00909369114877589	0.0123540489642184	0.0162311676082862	0.0211756120527307	0.0273804143126177	0.0348050847457627	0.0426633663366336	0.0517338975082275	0.0615706214689265	0.0707339924670433	0.0805875706214689	0.0905652993870815	0.100026365348399	0.110442244224422	0.120484463276836	0.129782178217822	0.139638418079096	0.147941065535125	0.15515065913371	0.164659133709981	0.176755178907721	0.18958945386064	0.200383781235266	0.209973201692525
460	-3	-8	-Inf	0	-8.83007499855769	-9	-5	-3.83007499855769	CHL/CIP/TMP/TOB_AMP:-1/AZT:0/CIP:0/GEN:-2/TOB:0_-6	0.00118470651588584	0.001	0.001	0.001	0.000333333333333338	0.000333333333333338	0.000553398058252424	0.000208400646203557	0.000772213247172856	0.00146601941747573	0.001	0.000666666666666663	0.000666666666666663	0.00101723209477652	0.0022030156165859	0.0027529665587918	0.0034760366182014	0.00483306408185245	0.00628702207862143	0.0080989247311828	0.0100355411954766	0.0126278944534195	0.0168298330640819	0.0207032258064516	0.0248136779752289	0.0301922455573506	0.0363430420711974	0.042163704900377	0.0481397849462366	0.05519816908993	0.0623392568659128	0.0696048387096774	0.0759029126213592	0.0820457727517501	0.0887365591397849	0.0948913978494624	0.100622509423802	0.105469036079698	0.110315562735595	0.115494623655914
461	-Inf	-6	-Inf	-Inf	-3.97763218697155	-Inf	-6	-5	AZT/CIP/TMP/TOB_CIP:0_2	0.000165735567970204	0.000835195530726255	0.000746518105849579	0.000703806870937786	0.00360111576011157	0.00450694444444443	0.00286052998605299	0.00234264432029794	0.00266666666666666	0.00284729981378026	0.00273407717340772	0.00335146443514645	0.00397672253258845	0.00504469273743017	0.00615620641562064	0.00671973929236499	0.00744537424453743	0.00806090190609019	0.00889772198977219	0.0101018131101813	0.0113570432357043	0.0128175046554935	0.0144934823091248	0.0151256983240223	0.0162547652254765	0.0179432029795158	0.0192635009310987	0.0211013482101348	0.0219385474860335	0.0225546257554626	0.023280260707635	0.0241771269177127	0.0252886405959032	0.0265865921787709	0.0273152022315202	0.0275991620111732	0.0274862854486285	0.0276666666666667	0.0279902370990237	0.0280757787075779
462	-Inf	-6	-Inf	-Inf	-4.95560588064155	-Inf	-6	-5	AZT/CIP/TMP/TOB_CIP:0_1	0.00291255289139632	0.00266666666666666	0.00266666666666666	0.00266666666666666	0.00266666666666666	0.00266666666666666	0.00266666666666666	0.00299999999999999	0.00299999999999999	0.00276412429378531	0.00233993399339933	0.00233333333333333	0.00250800376647834	0.00266666666666666	0.00233333333333333	0.00233333333333333	0.00253719397363465	0.00237241054613935	0.00233333333333333	0.00219209039548023	0.0017683615819209	0.00166666666666666	0.002	0.00183074753173484	0.00166666666666668	0.00168361581920905	0.00189265536723164	0.00166666666666666	0.00137806026365349	0.00166666666666668	0.00180339462517681	0.002	0.00231779661016948	0.00233333333333334	0.00216784535596417	0.00174387947269304	0.00165393682225366	0.00133333333333334	0.00152710985384253	0.00195103578154426
463	-Inf	-6	-Inf	-Inf	-5.91253715874966	-Inf	-6	-5	AZT/CIP/TMP/TOB_CIP:0_0	0.00342125058768219	0.0034884488448845	0.00333333333333334	0.00302593116454503	0.00333333333333334	0.00333333333333334	0.00303531073446328	0.003	0.003	0.00252730696798494	0.00266053748231967	0.00250117868929751	0.00282508250825083	0.00266666666666668	0.00195386064030132	0.00156058462989156	0.002	0.00229425612052731	0.002	0.002	0.00153578154425613	0.00133333333333334	0.00166666666666668	0.00166666666666668	0.00140641206977841	0.00133333333333334	0.00122551789077213	0.001	0.001	0.00142574257425743	0.002	0.00177227722772278	0.001030131826742	0.000333333333333338	0.000333333333333338	0.00058945386064031	0.000693032015065923	0.00133333333333334	0.00133333333333334	0.0010484934086629
464	-Inf	-6	-Inf	-Inf	-6.83007499855769	-Inf	-6	-5	AZT/CIP/TMP/TOB_CIP:0_-1	0.000912082745651151	0.000666666666666663	0.000935119887165021	0.001	0.000883239171374764	0.00108156529938708	0.00133333333333334	0.000889045604137284	0.00018764733616219	0.000472693032015063	0.000666666666666663	0.000750589344648748	0.00134983498349835	0.00166666666666666	0.00128719397363466	0.000666666666666663	0.000666666666666663	0.000666666666666663	0.000897363465160077	0.000333333333333338	0.000101224105461395	0.000645009416195853	0.000920433145009416	0.000496944052656324	0.000333333333333338	0.000684086629001879	0.00110781544256121	0.00153182461103253	0.00195574387947269	0.00171287128712871	0.00172598870056498	0.00178877887788779	0.00231826741996234	0.00366666666666667	0.00366666666666667	0.00392278719397364	0.00539924670433146	0.00741431261770246	0.00872182932578973	0.0101393596986817
[truncated: 2,239 more rows]
[truncated: 61 more columns]
