# Supplementary material for: Sample-efficient identification of high-dimensional antibiotic synergy with a normalized diagonal sampling design
Source: PLoS Comput Biol. 2022 Jul 18;18(7):e1010311. doi: 10.1371/journal.pcbi.1010311 (PMC9333450; doi:10.1371/journal.pcbi.1010311)
Supplement: S1 Data and Code — (ZIP) [file pcbi.1010311.s005.zip › Paper_supplement_data_code/Readme.txt]

This folder contains the (derandomized) raw data, AUGC, and rate measurements for each replicate of the 256 conditions tested in both the breakpoint-normalized and MIC-normalized experiments.

There is one subfolder for each experiment. They each contain the following:
- CSV files containing the (derandomized) raw OD readings, AUGC, and rate for each well.
- A CSV file identifying individual wells that should be removed from the analysis, due to observations or mistakes made during the experiment
- Commented R code to compute the MECI, TSS and ESS from the provided data and generate the plots in the paper
- An output CSV file ("SynergyScores-*.csv") identifying the MECI, TSS and ESS for all drug combinations. Also computes the Loewe synergy along the diagonal tested.
- A folder, "analysis", containing the plots generated by the R script

In addition, the file "Comparisons.R" generates plots that compare the two normalizations. This includes a comparative Loewe analysis (Appendix D) as well as a visualization of the combinations exhibiting weak synergy that includes information about the agreement between normalizations.

Finally, the folder "NonparadoxicalGrowth" contains the data from Appendix C, experimental spot-checking of the nonparadoxical growth assumption by testing 100 random dose-response curves in high-dimensional antibiotic space.
